# Supplementary material for: Integrated analysis of lncRNA/circRNA–miRNA–mRNA in the proliferative phase of liver regeneration in mice with liver fibrosis
Source: BMC Genomics. 2023 Jul 24;24:417. doi: 10.1186/s12864-023-09478-z (PMC10364436; doi:10.1186/s12864-023-09478-z)
Supplement: Supplementary file 2 — Additional file 2: Supplementary Table S2. Summary of all lncRNAs, circRNAs, miRNAs, and mRNAs identified in this study. [file 12864_2023_9478_MOESM2_ESM.xlsx]

## Sheet: lnc_transcripts.readcount
transcriptID	transcript_name	gene_id	gene_name	transcript_locus	A1	A2	A3	A4	A5	A6	B1	B2	B3	B4	B5	B6	C1	C2	C3	C4	C5	C6	D1	D2	D3	D4	D5	D6	E1	E2	E3	E4	E5	E6
NR_001461.5	NR_001461.5	63830	Kcnq1ot1	NC_000073.7:142766848-142850284	4607	2903	3833	7393	6090	5813	1697	2120	5171	3279	7247	2614	2229	5703	5131	3754	4299	5144	1639	1428	2561	275	2836	3067	6570	3302	6056	1680	5513	2552
NR_001462.1	NR_001462.1	114763	G6bos	NC_000083.7:35283413-35284572	1	0	0	0	0	0	0	0	0	0	0	0	0	0	0	0	0	0	0	0	0	0	0	0	1	0	0	0	0	0
NR_001463.3	NR_001463.3	213742	Xist	NC_000086.8:102503979-102526839	10	22	20	30	0	9	4	4	7	7	4	9	3	8	10	18	4	9	28	4	38	15	3	2	5	0	19	11	9	0
NR_001570.2	NR_001570.2	213742	Xist	NC_000086.8:102503979-102526839	0	0	0	0	0	0	0	0	0	0	0	0	0	0	0	0	0	0	0	0	0	0	0	0	0	0	0	0	0	0
NR_002321.2	NR_002321.2	544752	Tug1	NC_000077.7:3589785-3598814	0	0	0	0	0	0	0	0	0	0	0	0	0	0	0	0	0	0	0	0	0	0	0	152	0	0	0	0	0	0
NR_002322.2	NR_002322.2	544752	Tug1	NC_000077.7:3589785-3597536	763	393	486	523	687	1331	781	565	685	326	517	343	250	492	2745	469	424	311	533	292	433	460	660	413	509	545	1523	279	317	409
NR_002452.2	NR_002452.2	330677	Nctc1	NC_000073.7:142098346-142112335	0	0	0	0	2	0	0	0	0	0	0	0	0	0	0	0	2	23	0	0	0	0	0	0	0	0	0	0	0	0
NR_002839.2	NR_002839.2	13397	Dlx6os2	NC_000072.7:6863797-6865150	0	0	0	0	0	0	0	0	0	0	0	0	0	0	0	0	0	0	0	0	0	0	0	0	0	0	0	0	0	0
NR_002845.2	NR_002845.2	100044236	Copg2os2	NC_000072.7:30761878-30764294	0	0	0	0	0	0	0	0	0	0	0	0	0	0	0	0	0	0	0	0	0	0	0	0	0	0	0	0	0	0
NR_002847.3	NR_002847.3	72289	Malat1	NC_000085.7:5845718-5852700	12155	206573	193839	293530	261460	10376	154578	10521	230578	142142	164540	385	9495	150516	754	9549	183998	9899	10974	6574	6993	63978	1646	124519	187582	64055	65230	115579	698	128298
NR_002848.3	NR_002848.3	76880	6430411K18Rik	NC_000078.7:109557971-109559285	7	0	3	10	3	12	3	0	3	3	0	6	8	8	0	12	6	1	0	0	5	0	0	3	0	0	0	0	12	4
NR_002849.1	NR_002849.1	78103	8430431K14Rik	NC_000085.7:31190943-31193796	42	20	13	42	29	42	18	39	69	26	24	4	68	50	21	26	19	51	36	14	36	3	30	0	46	6	49	3	39	8
NR_002853.2	NR_002853.2	104103	Airn	NC_000083.7:12960198-13034444	0	0	0	0	0	0	0	0	0	0	0	0	0	0	0	0	0	0	0	0	0	0	0	0	0	0	0	0	0	0
NR_002855.3	NR_002855.3	111975	Igf2os	NC_000073.7:142213417-142224093	0	0	0	0	4	0	0	0	0	0	0	0	0	0	0	0	0	0	0	0	0	0	0	0	0	0	0	5	2	0
NR_002864.2	NR_002864.2	353342	Peg13	NC_000081.7:72677451-72682173	812	747	732	938	965	651	858	712	585	768	613	726	733	906	820	692	717	852	652	628	738	488	680	475	501	565	755	728	1523	601
NR_002866.2	NR_002866.2	353504	Dio3os	NC_000078.7:110241818-110244502	4	0	19	33	60	0	1	0	0	0	4	0	4	5	0	0	0	0	2	0	0	4	0	0	0	0	6	17	14	1
NR_002867.2	NR_002867.2	402728	Pax6os1	NC_000068.8:105366425-105500675	0	0	0	0	0	0	0	0	0	0	0	0	0	0	0	0	0	0	0	0	0	0	0	0	0	0	0	0	0	0
NR_002870.2	NR_002870.2	474332	Dnm3os	NC_000067.7:162045192-162053119	216	155	126	200	211	249	143	83	134	92	118	83	141	138	231	76	90	223	98	91	147	118	159	153	180	72	306	108	148	111
NR_002871.2	NR_002871.2	574519	Vax2os	NC_000072.7:83669786-83689183	0	0	0	0	0	0	0	0	0	0	0	0	0	0	0	0	0	0	0	0	0	0	0	0	0	0	0	0	0	0
NR_002874.2	NR_002874.2	594843	Has2os	NC_000081.7:56553340-56557856	0	0	0	0	0	0	0	0	0	0	0	0	0	0	0	0	0	0	0	0	0	0	0	0	0	0	0	0	0	0
NR_002896.3	NR_002896.3	83673	Snhg1	NC_000085.7:8700851-8703690	0	0	0	0	0	0	0	12	26	0	0	0	1	0	73	0	0	0	0	52	0	0	33	0	0	0	0	0	23	0
NR_003145.3	NR_003145.3	69434	Snhg10	NC_000078.7:104996876-104998538	3	0	0	3	10	6	1	4	1	0	0	0	0	0	1	4	1	0	1	0	0	6	1	2	0	1	5	0	0	0
NR_003188.1	NR_003188.1	751866	Kis2	NC_000086.8:51831440-51833470	4	0	0	0	0	0	0	0	0	0	0	0	0	0	0	0	0	0	0	0	0	0	0	0	0	0	0	0	0	0
NR_003202.2	NR_003202.2	723792	Pinc	NC_000067.7:73430544-73446728	0	0	0	0	0	0	0	0	0	0	0	0	0	0	0	0	0	0	0	0	0	0	0	0	0	0	0	0	0	0
NR_003248.3	NR_003248.3	768252	Foxl2os	NC_000075.7:98831208-98837363	0	0	0	0	0	0	0	0	0	0	0	0	0	0	0	0	0	0	0	0	0	0	0	0	0	0	0	0	0	0
NR_003270.2	NR_003270.2	399101	Snhg3	NC_000070.7:132079244-132080997	192	146	130	173	154	103	190	493	230	564	185	428	620	479	605	601	95	308	279	332	443	37	236	126	231	134	202	318	277	189
NR_003282.2	NR_003282.2	790911	Slc13a2os	NC_000077.7:78285311-78296483	0	3	1	2	0	0	0	0	0	0	0	0	0	0	0	0	0	0	0	0	0	0	0	0	0	0	0	0	0	0
NR_003283.1	NR_003283.1	790912	Rab11fip4os1	NC_000077.7:79497905-79513989	0	0	0	0	0	0	0	0	0	0	0	0	0	0	2	0	0	0	0	0	0	2	0	0	0	0	0	0	0	0
NR_003293.3	NR_003293.3	319371	D030028A08Rik	NC_000077.7:96834972-96855886	0	0	0	0	0	0	0	0	0	0	61	0	0	0	0	0	0	0	0	85	0	0	0	0	0	0	0	0	0	0
NR_003364.1	NR_003364.1	193217	BC018473	NC_000077.7:116642993-116648709	0	0	0	0	0	0	0	0	0	0	0	0	3	0	0	0	0	0	0	5	0	0	0	0	0	0	0	0	2	0
NR_003368.2	NR_003368.2	19296	Pvt1	NC_000081.7:61909835-62122825	0	0	0	0	42	0	17	0	0	0	0	0	0	35	0	11	0	0	0	24	108	0	0	0	39	0	0	0	0	0
NR_003513.3	NR_003513.3	66961	Neat1	NC_000085.7:5892324-5895508	11	2577	2825	3784	20	2820	4692	5586	11	10912	3844	15806	12	4532	3183	5022	4108	8852	5611	2824	6997	3382	4854	4507	4287	2005	4100	3666	4921	3445
NR_003633.3	NR_003633.3	17263	Meg3	NC_000078.7:109511281-109535085	0	0	0	0	0	0	0	0	0	0	0	0	0	0	0	0	0	0	0	0	0	0	0	0	0	0	0	0	0	0
NR_003718.2	NR_003718.2	330166	Miat	NC_000071.7:112361094-112376814	0	0	0	0	0	0	0	0	0	0	0	0	0	0	0	0	0	0	0	0	0	0	0	0	0	0	0	0	0	0
NR_004443.2	NR_004443.2	445267	Nphs1os	NC_000073.7:30161589-30165016	0	0	0	0	0	0	0	0	0	0	0	0	0	0	0	0	0	0	0	0	0	0	0	0	0	0	0	0	0	0
NR_004843.2	NR_004843.2	100134861	Gm44502	NC_000081.7:89300608-89314130	0	36	0	53	36	31	53	0	41	4	74	27	0	0	47	50	81	0	0	110	0	53	75	26	16	56	16	50	62	50
NR_015348.1	NR_015348.1	15397	Hoxa11os	NC_000072.7:52222223-52226749	2	0	0	0	0	0	0	0	0	0	0	0	0	0	0	0	0	0	0	0	0	0	0	0	0	0	0	0	0	0
NR_015349.3	NR_015349.3	13996	Etohd2	NC_000079.7:59917780-59921494	108	0	55	0	0	44	68	53	60	1	117	72	48	29	14	50	1	82	33	25	0	47	41	32	48	0	18	43	40	28
NR_015351.2	NR_015351.2	16353	Ipw	NC_000073.7:59268906-59328626	0	0	0	0	0	0	0	0	0	0	0	0	0	0	0	0	0	0	0	0	0	0	0	0	0	0	0	0	0	0
NR_015373.1	NR_015373.1	433023	Gm5485	NC_000082.7:48219816-48232779	0	0	0	0	0	0	0	0	0	0	0	0	0	0	0	0	0	0	0	0	0	0	0	0	0	0	0	0	0	0
NR_015385.2	NR_015385.2	100043902	Six3os1	NC_000083.7:85916518-85925824	0	0	0	0	0	0	0	0	0	0	0	0	0	0	0	0	0	0	0	0	0	0	0	0	0	0	0	0	0	0
NR_015386.2	NR_015386.2	100043902	Six3os1	NC_000083.7:85916518-85925824	0	0	0	0	0	0	0	0	0	0	0	0	0	0	0	0	0	0	0	0	0	0	0	0	0	0	0	0	0	0
NR_015387.2	NR_015387.2	100043902	Six3os1	NC_000083.7:85914786-85925824	0	0	0	0	0	0	0	0	0	0	0	0	0	0	0	0	0	0	0	0	0	0	0	0	0	0	0	0	0	0
NR_015388.2	NR_015388.2	320038	Dlx6os1	NC_000072.7:6820543-6869533	0	0	0	0	0	0	0	0	0	0	0	0	0	0	0	0	0	0	0	0	0	0	0	0	0	0	0	0	0	0
NR_015455.2	NR_015455.2	408064	BC064078	NC_000072.7:128969924-128983610	0	0	0	17	0	11	19	12	0	0	0	0	0	12	55	0	0	0	0	0	0	0	9	9	0	0	0	0	0	6
NR_015457.2	NR_015457.2	78849	B430010I23Rik	NC_000074.7:41470775-41477253	0	1	4	15	7	1	0	12	6	4	2	2	4	0	6	11	0	2	2	0	5	0	5	0	2	1	0	7	3	5
NR_015458.1	NR_015458.1	67330	1700047M11Rik	NC_000067.7:182128399-182130854	0	0	0	0	0	0	0	0	0	2	0	0	0	0	0	0	0	0	0	0	0	0	0	0	0	0	0	1	0	0
NR_015459.1	NR_015459.1	329735	4933431E20Rik	NC_000069.7:107796166-107803529	0	0	0	0	0	0	41	133	166	0	0	0	0	0	112	0	258	0	142	0	0	0	27	185	148	0	0	0	167	0
NR_015462.1	NR_015462.1	329480	Wt1os	NC_000068.8:104906883-104956855	0	0	0	0	0	4	0	0	12	0	0	2	0	7	0	8	0	0	7	0	7	0	0	0	0	0	0	0	0	0
NR_015463.1	NR_015463.1	68108	Snhg17	NC_000068.8:158195620-158203429	0	0	0	0	0	0	0	3	0	18	0	0	0	0	0	0	0	0	0	0	0	0	0	2	0	0	5	0	0	0
NR_015464.1	NR_015464.1	606735	A330069E16Rik	NC_000068.8:91067491-91068702	17	6	14	6	9	5	23	0	16	29	38	6	30	25	13	20	18	8	6	6	15	76	10	8	10	5	8	5	8	16
NR_015465.3	NR_015465.3	606736	C920009B18Rik	NC_000076.7:22182681-22190047	36	48	43	77	46	26	109	30	18	20	51	38	30	59	128	43	22	83	57	26	48	56	50	47	57	53	77	62	56	46
NR_015466.3	NR_015466.3	320019	Ptgs2os	NC_000067.7:149950624-149975625	5	0	0	0	0	0	0	0	0	0	0	0	0	0	0	0	0	0	0	0	0	0	0	0	0	0	0	2	0	0
NR_015467.1	NR_015467.1	71445	5530601H04Rik	NC_000086.8:104084460-104113730	71	13	22	30	12	28	17	34	24	23	18	4	42	3	38	10	33	22	0	12	40	0	13	63	17	23	14	17	54	24
NR_015468.1	NR_015468.1	620760	2900079G21Rik	NC_000075.7:112063449-112065086	0	0	0	0	0	0	0	0	0	0	0	0	0	0	0	0	0	0	0	0	0	0	0	0	0	0	0	0	0	0
NR_015470.1	NR_015470.1	72481	2610203C22Rik	NC_000067.7:9631057-9701317	0	0	0	0	0	0	10	52	0	14	39	0	6	6	52	5	27	0	38	7	0	4	0	44	32	0	5	0	0	21
NR_015471.1	NR_015471.1	100040322	3830408C21Rik	NC_000079.7:107159078-107170026	9	10	22	13	22	14	12	10	8	10	13	11	18	9	29	21	10	18	11	5	14	11	26	4	18	11	8	7	10	13
NR_015472.2	NR_015472.2	638247	9530082P21Rik	NC_000083.7:23968210-23973039	0	10	0	0	0	0	0	0	0	0	2	0	0	0	0	1	0	0	0	1	0	0	0	0	0	0	0	0	0	0
NR_015473.1	NR_015473.1	66602	Oip5os1	NC_000068.8:119424777-119431227	2032	1612	1803	1794	2408	1795	1588	1616	1301	1636	1381	1263	1660	1890	2288	1807	1649	2426	2233	1733	2155	1441	2537	1337	1474	1736	2769	1968	1714	1546
NR_015474.1	NR_015474.1	329514	Il1bos	NC_000068.8:129211822-129217653	0	0	0	0	0	0	0	0	0	0	0	0	0	0	0	0	0	0	0	0	0	0	0	0	0	0	0	0	0	0
NR_015475.1	NR_015475.1	73516	1700086O06Rik	NC_000084.7:38371458-38383251	19	0	15	0	43	0	87	165	135	199	121	158	90	104	112	123	0	110	5	83	84	0	84	3	50	0	15	80	63	79
NR_015477.1	NR_015477.1	69678	Atcayos	NC_000076.7:81030525-81044204	0	0	0	0	0	0	0	0	0	0	0	0	0	0	0	0	0	0	0	0	0	0	0	0	0	3	0	0	0	0
NR_015478.2	NR_015478.2	433966	Mm2pr	NC_000071.7:149056375-149118846	5	0	0	6	5	0	8	4	9	6	2	15	2	15	15	4	0	7	8	6	6	0	4	1	3	2	11	7	12	7
NR_015480.2	NR_015480.2	50994	Mtag2	NC_000073.7:45015585-45017372	0	0	0	0	0	0	0	0	0	0	0	0	0	0	0	0	0	0	0	0	0	1	0	0	0	0	0	0	0	0
NR_015482.1	NR_015482.1	100043315	LOC100043315	NC_000081.7:94995503-95047199	0	0	0	0	0	0	0	0	0	0	0	0	0	0	0	0	0	0	0	0	0	0	0	0	0	0	0	0	0	0
NR_015483.3	NR_015483.3	73144	Mir100hg	NC_000075.7:41492549-41504125	0	0	0	0	0	0	0	0	0	0	0	0	0	0	0	0	0	0	0	0	0	0	0	0	0	0	0	0	0	0
NR_015485.1	NR_015485.1	73272	1700108F19Rik	NC_000080.7:76915008-76924548	0	0	0	0	0	0	0	0	0	0	0	0	0	0	0	0	0	0	2	0	0	0	0	0	0	0	0	0	0	0
NR_015486.2	NR_015486.2	320064	D130017N08Rik	NC_000071.7:143744109-143750697	50	34	37	24	24	25	106	43	65	98	40	80	51	101	88	61	29	22	44	57	73	8	42	39	23	31	77	50	48	29
NR_015487.1	NR_015487.1	68161	A930005H10Rik	NC_000069.7:115675227-115681779	0	0	0	0	0	0	7	0	0	0	0	0	0	0	0	0	0	0	0	0	0	0	0	5	0	0	0	0	0	0
NR_015488.1	NR_015488.1	68162	A930003A15Rik	NC_000082.7:19695317-19703024	0	0	0	0	0	0	0	0	0	0	0	0	0	0	0	0	0	0	0	0	0	0	0	0	0	0	0	0	0	0
NR_015489.2	NR_015489.2	78403	2900041M22Rik	NC_000077.7:117502073-117504243	2	0	0	4	0	0	2	0	0	0	0	2	2	6	2	0	0	2	0	0	0	6	0	0	0	0	8	0	0	0
NR_015491.1	NR_015491.1	320586	A630089N07Rik	NC_000082.7:97863712-97883639	7	20	33	24	20	47	15	7	37	30	39	3	30	26	70	12	23	19	36	9	30	141	36	54	31	17	53	5	54	13
NR_015492.1	NR_015492.1	320842	C230035I16Rik	NC_000079.7:23612146-23615187	0	0	0	0	0	0	0	0	0	0	0	0	0	0	0	0	0	0	0	0	0	0	0	0	0	0	0	6	0	0
NR_015493.2	NR_015493.2	69964	2810403D21Rik	NC_000086.8:107878084-107930502	0	0	0	11	0	0	0	0	0	0	11	3	0	0	0	7	0	11	0	0	5	0	8	0	0	12	0	0	0	0
NR_015494.1	NR_015494.1	75084	4930511M06Rik	NC_000084.7:57679086-57685469	5	0	0	0	0	5	10	14	3	0	14	0	0	4	8	0	0	0	0	0	3	12	4	6	5	0	6	0	0	2
NR_015495.2	NR_015495.2	320845	A230056P14Rik	NC_000073.7:55612279-55629844	54	0	0	0	0	68	0	0	36	0	36	8	0	0	0	0	51	0	0	0	0	0	0	65	0	0	0	20	0	0
NR_015496.2	NR_015496.2	73302	1700031M16Rik	NC_000081.7:98296326-98314016	0	0	0	0	0	0	0	0	0	0	0	0	0	0	0	0	0	0	0	0	0	0	0	0	0	0	0	0	0	0
NR_015497.2	NR_015497.2	319574	Gm20735	NC_000074.7:123172007-123178061	0	0	0	0	0	0	0	3	0	2	0	0	2	3	3	0	0	1	2	1	1	0	4	0	0	0	0	0	4	2
NR_015498.3	NR_015498.3	319830	1500004A13Rik	NC_000069.7:88729317-88739854	12	5	3	18	6	5	9	4	0	3	8	2	5	6	4	6	11	0	0	0	0	0	3	0	4	11	0	0	0	0
NR_015499.3	NR_015499.3	320088	C030034L19Rik	NC_000069.7:9468080-9478963	7	7	6	10	10	9	8	8	14	4	11	7	6	4	19	0	7	10	4	0	8	0	11	12	8	8	14	3	14	3
NR_015500.3	NR_015500.3	329562	A530013C23Rik	NC_000068.8:167533097-167539333	0	12	0	0	0	19	0	0	0	0	0	0	0	0	0	0	0	43	0	0	0	39	0	0	0	0	0	0	0	0
NR_015501.1	NR_015501.1	373852	4833422C13Rik	NC_000079.7:91849784-91889991	1	1	1	0	1	0	21	0	2	0	1	11	0	0	138	1	1	45	0	0	0	2	31	3	1	0	0	1	64	18
NR_015502.1	NR_015502.1	320092	E030003E18Rik	NC_000085.7:20470079-20533774	16	12	24	31	18	20	20	12	14	22	12	8	21	23	57	15	3	14	16	4	11	2	6	3	13	0	15	6	7	0
NR_015503.1	NR_015503.1	74333	A330040F15Rik	NC_000085.7:12563232-12573930	26	20	27	26	20	22	16	10	13	8	26	0	32	19	15	24	23	30	12	23	45	6	11	4	32	21	21	6	11	20
NR_015504.2	NR_015504.2	69732	2410018L13Rik	NC_000078.7:23003998-23060244	4	0	0	6	0	0	0	13	2	3	0	2	0	0	0	0	0	4	0	0	0	0	0	0	0	8	0	0	0	0
NR_015505.2	NR_015505.2	103012	Firre	NC_000086.8:49651997-49724198	66	2	21	232	32	131	2	19	173	108	0	41	17	18	3	95	0	141	235	66	20	0	7	72	115	0	15	57	3	15
NR_015506.3	NR_015506.3	74597	4833418N02Rik	NC_000083.7:87582314-87590242	0	21	0	0	11	0	0	0	0	0	0	0	0	1	0	0	1	0	0	0	23	11	37	0	0	0	0	20	0	0
NR_015507.3	NR_015507.3	319336	C130036L24Rik	NC_000067.7:86287306-86296229	0	0	0	0	0	0	0	0	0	0	0	0	0	0	0	0	0	0	3	0	0	0	3	0	0	0	0	0	0	0
NR_015508.3	NR_015508.3	70252	Jpx	NC_000086.8:102537164-102550031	0	12	57	0	0	84	155	26	134	52	48	49	0	54	87	0	0	22	67	48	64	0	44	0	0	10	97	0	87	0
NR_015510.1	NR_015510.1	666737	4632427E13Rik	NC_000073.7:92389914-92390667	0	0	0	0	0	0	0	4	0	0	5	16	0	4	0	0	5	0	0	0	0	124	0	0	4	87	0	0	0	58
NR_015511.2	NR_015511.2	319859	E030011O05Rik	NC_000075.7:96613628-96634884	2	22	0	14	4	3	8	10	5	5	0	0	2	6	35	4	4	10	6	6	4	0	20	4	3	0	12	6	11	2
NR_015512.2	NR_015512.2	71033	4933406K04Rik	NC_000078.7:106651866-106682583	0	0	0	0	0	0	0	0	0	0	0	0	0	0	0	0	0	0	0	0	0	0	0	0	0	0	0	0	0	0
NR_015513.2	NR_015513.2	319865	E130114P18Rik	NC_000070.7:97456112-97472828	0	0	0	0	0	0	0	0	0	0	0	0	0	0	0	0	6	0	0	0	0	0	0	0	0	0	0	0	0	0
NR_015514.2	NR_015514.2	320377	9330175E14Rik	NC_000074.7:95159755-95161731	29	23	32	32	46	23	22	8	13	12	31	10	7	15	3	7	31	24	21	12	13	16	22	29	27	27	18	23	13	8
NR_015515.3	NR_015515.3	320893	6430562O15Rik	NC_000079.7:99547344-99549334	8	5	19	2	6	3	15	4	10	6	11	4	8	7	3	8	0	2	4	2	3	12	4	0	12	11	26	5	32	8
NR_015516.3	NR_015516.3	75135	4930526I15Rik	NC_000075.7:124195125-124198447	0	0	0	13	0	8	2	0	0	8	0	0	0	39	0	0	0	0	0	0	12	0	7	0	0	0	1	0	0	0
NR_015517.2	NR_015517.2	319616	Fzd10os	NC_000071.7:128656194-128677751	2	0	0	2	0	4	0	0	0	0	0	0	0	4	0	0	0	0	0	0	0	0	0	0	0	0	0	0	0	0
NR_015519.1	NR_015519.1	100043636	AI662270	NC_000077.7:83114402-83117410	3	0	0	0	0	139	0	0	0	0	0	0	0	0	0	0	0	252	20	0	19	0	0	0	79	0	33	0	1	0
NR_015521.1	NR_015521.1	69513	1700030C10Rik	NC_000078.7:20854390-20865780	34	39	9	18	13	24	39	85	45	18	26	50	44	53	152	49	39	82	60	39	160	13	61	22	23	65	34	46	58	43
NR_015522.2	NR_015522.2	76937	2810429I04Rik	NC_000079.7:3528232-3544721	0	0	0	3	0	0	0	0	0	0	0	0	0	0	0	0	0	0	0	2	0	0	0	0	5	0	0	0	0	0
NR_015523.2	NR_015523.2	613258	A730017L22Rik	NC_000068.8:130714461-130748316	0	0	0	0	0	0	3	0	5	12	3	2	0	0	4	0	0	0	0	0	0	0	0	0	0	4	0	0	0	0
NR_015524.1	NR_015524.1	67723	Cep83os	NC_000076.7:94509355-94524475	135	295	135	112	4	0	101	120	161	285	174	254	220	207	272	270	158	378	257	241	476	0	280	103	0	33	267	164	263	121
NR_015525.1	NR_015525.1	100037260	9430060I03Rik	NC_000067.7:92861248-92878312	0	0	4	0	0	0	0	0	0	0	0	0	0	0	0	0	2	0	1	0	0	0	0	0	0	0	0	7	0	0
NR_015526.2	NR_015526.2	414093	A830082N09Rik	NC_000076.7:33863212-33871051	104	74	70	183	101	61	123	80	93	105	92	107	107	134	119	81	96	95	84	61	107	40	113	54	72	33	114	55	109	62
NR_015527.1	NR_015527.1	73870	4930417O13Rik	NC_000072.7:125242488-125250740	0	0	2	3	2	0	0	0	0	0	0	0	0	0	2	0	0	3	0	2	0	0	2	0	4	0	0	0	0	0
NR_015529.2	NR_015529.2	97423	R74862	NC_000073.7:142586358-142607423	0	20	13	0	0	0	29	14	15	19	23	8	14	18	0	0	0	35	48	10	35	16	45	23	0	0	0	27	17	20
NR_015530.2	NR_015530.2	330385	9530026P05Rik	NC_000072.7:92917563-93088730	0	0	0	0	0	0	0	0	0	3	0	3	0	0	7	0	0	20	0	0	8	0	0	0	0	0	0	0	5	4
NR_015531.2	NR_015531.2	70036	Dancr	NC_000071.7:74253721-74254998	0	0	0	0	0	0	0	16	0	0	0	0	0	0	0	0	0	0	0	8	13	0	0	0	0	0	0	0	0	6
NR_015532.1	NR_015532.1	68245	1700108J01Rik	NC_000080.7:122467317-122471050	0	0	0	0	1	0	0	0	0	0	0	0	0	1	0	0	0	0	2	0	1	0	0	0	0	0	0	0	0	0
NR_015533.2	NR_015533.2	319893	A230057D06Rik	NC_000073.7:61355598-61577322	0	0	0	0	0	0	0	0	0	0	0	0	0	3	0	0	0	0	0	0	0	0	0	0	0	0	0	0	0	0
NR_015535.2	NR_015535.2	75930	4930567H12Rik	NC_000074.7:126311377-126343409	0	0	0	0	0	0	0	0	0	0	0	0	0	0	0	0	0	0	0	0	0	0	0	0	0	0	0	0	0	0
NR_015536.1	NR_015536.1	68763	1110038B12Rik	NC_000083.7:35169211-35171447	14	0	8	12	18	10	47	0	57	82	64	39	102	77	83	11	0	92	46	76	76	0	0	7	7	0	20	42	44	53
NR_015537.2	NR_015537.2	414108	9230114K14Rik	NC_000071.7:52348023-52355326	56	74	18	33	87	67	27	23	68	54	56	42	53	26	69	4	53	47	41	31	72	39	54	0	68	37	41	56	58	0
NR_015539.2	NR_015539.2	319903	9630013A20Rik	NC_000080.7:84696164-84713864	0	0	0	0	0	2	0	0	0	0	0	0	3	0	0	0	0	2	0	2	1	0	0	0	0	0	0	0	0	0
NR_015540.1	NR_015540.1	74403	4933400F21Rik	NC_000067.7:89604229-89611614	11	9	2	6	0	0	5	0	2	0	0	0	0	0	0	8	0	2	2	2	2	0	6	0	2	0	10	4	0	0
NR_015541.3	NR_015541.3	74916	1700066O22Rik	NC_000084.7:57637494-57666824	0	0	0	0	3	0	0	0	0	0	0	0	0	0	0	0	0	0	0	0	0	0	0	0	0	0	0	0	0	0
NR_015542.2	NR_015542.2	414121	E430016F16Rik	NC_000073.7:78230814-78367968	0	0	0	0	0	0	0	0	0	0	0	0	0	0	0	0	0	0	0	0	0	0	0	0	0	0	0	0	0	0
NR_015543.3	NR_015543.3	77994	Mir99ahg	NC_000082.7:77126216-77355316	0	0	0	0	21	0	13	0	0	0	0	0	0	18	0	17	3	0	0	18	1	0	0	0	0	0	0	0	0	0
NR_015544.2	NR_015544.2	320684	9630028H03Rik	NC_000068.8:135422450-135425140	0	0	0	0	0	0	0	0	0	0	0	0	0	0	0	0	0	0	0	0	0	0	0	0	0	0	0	0	0	0
NR_015545.2	NR_015545.2	74931	4930481A15Rik	NC_000085.7:5456843-5472875	88	84	37	11	93	6	26	0	117	166	19	66	16	5	10	70	32	9	0	1	2	6	1	10	2	4	6	2	24	56
NR_015546.2	NR_015546.2	330164	C130026L21Rik	NC_000071.7:111729427-111735019	0	0	0	0	0	3	0	0	0	0	0	0	0	0	0	0	0	0	0	0	0	0	5	0	0	0	0	0	0	0
NR_015547.1	NR_015547.1	75188	1700009J07Rik	NC_000076.7:77729254-77731945	0	0	0	0	4	3	0	0	0	3	0	0	0	0	0	0	0	4	0	2	0	0	0	0	0	0	0	0	0	0
NR_015548.1	NR_015548.1	67765	5830432E09Rik	NC_000073.7:135250186-135254043	0	0	0	0	0	0	0	0	0	0	0	0	0	0	0	0	0	0	0	0	1	0	0	0	1	0	0	0	0	0
NR_015549.1	NR_015549.1	68789	Trmt61b	NC_000083.7:71864022-71905756	0	0	0	0	0	0	0	0	0	0	0	0	0	0	0	0	0	0	0	0	0	0	4	0	0	0	0	0	0	0
NR_015551.1	NR_015551.1	74173	Rab10os	NC_000078.7:3285791-3300374	0	0	7	0	21	16	10	0	0	0	0	0	0	0	10	0	0	54	0	0	0	0	0	0	0	0	19	0	29	0
NR_015552.2	NR_015552.2	100043213	5330434G04Rik	NC_000086.8:104416600-104435360	0	0	0	0	0	0	0	0	0	0	0	0	0	0	0	0	0	0	0	0	0	0	0	0	0	0	0	0	4	0
NR_015554.2	NR_015554.2	433855	AI506816	NC_000071.7:23897259-23917665	0	0	0	0	0	0	0	0	0	0	9	0	0	0	5	0	0	0	3	0	0	0	0	0	5	0	0	0	0	0
NR_015555.1	NR_015555.1	66752	4933404O12Rik	NC_000071.7:136948000-136965963	259	187	187	204	230	151	272	86	267	171	221	230	132	126	135	97	143	82	88	93	131	182	126	85	153	123	165	186	174	136
NR_015556.2	NR_015556.2	72386	2610035D17Rik	NC_000077.7:112934732-113092664	0	0	0	0	0	0	0	0	0	0	0	0	0	0	0	0	0	0	0	0	0	0	0	0	0	0	0	17	0	0
NR_015558.3	NR_015558.3	319684	5031425F14Rik	NC_000068.8:166289371-166300690	14	16	5	29	17	9	41	4	6	9	6	6	0	30	46	7	8	81	38	16	16	59	10	16	8	32	9	15	7	15
NR_015560.2	NR_015560.2	72395	2610028E06Rik	NC_000070.7:125781644-125816196	0	0	0	0	2	0	0	0	0	0	0	0	0	5	0	0	0	5	0	0	0	0	0	0	0	0	0	0	0	0
NR_015561.2	NR_015561.2	320203	C130071C03Rik	NC_000079.7:83876225-83883788	0	0	0	0	0	0	0	0	0	0	0	0	2	0	0	0	0	0	0	0	0	0	0	0	0	0	0	0	0	0
NR_015562.2	NR_015562.2	654796	9530036O11Rik	NC_000071.7:28671982-28924207	0	0	4	0	0	0	0	0	0	0	0	0	0	0	0	0	0	0	0	0	0	0	0	0	0	0	0	0	0	0
NR_015566.2	NR_015566.2	320977	A330023F24Rik	NC_000067.7:194699707-194720216	290	231	206	261	398	150	207	59	207	39	88	490	111	43	88	71	157	3	93	0	169	0	287	367	129	0	128	40	62	85
NR_015567.3	NR_015567.3	77779	A930007I19Rik	NC_000085.7:29481063-29499387	0	11	10	9	0	0	0	0	0	0	0	0	8	0	9	0	0	0	0	0	0	7	0	0	0	0	0	5	7	4
NR_015568.3	NR_015568.3	68308	4933406F09Rik	NC_000080.7:15047088-15057300	0	0	0	0	0	0	0	0	0	0	0	0	0	0	0	0	0	0	0	0	0	0	0	0	0	0	0	0	3	0
NR_015569.3	NR_015569.3	654804	4732471J01Rik	NC_000073.7:25094138-25265842	0	0	0	0	0	0	0	0	0	0	0	0	0	0	0	0	0	0	0	0	0	0	0	0	0	0	0	0	0	0
NR_015571.1	NR_015571.1	74966	4930471G03Rik	NC_000084.7:36239256-36243007	0	0	0	0	0	0	0	0	0	0	0	0	0	0	0	0	0	0	0	0	0	0	0	0	0	0	0	0	0	0
NR_015573.2	NR_015573.2	75479	1700012D14Rik	NC_000073.7:110716880-110721882	0	7	0	0	0	0	0	0	0	0	0	0	0	2	0	0	0	0	0	0	4	0	0	0	0	0	0	0	0	0
NR_015574.3	NR_015574.3	319960	4930513N10Rik	NC_000074.7:96533458-96548356	0	0	2	0	2	0	0	0	0	7	0	0	0	0	0	0	0	0	4	0	0	2	0	0	0	0	0	0	0	4
NR_015575.1	NR_015575.1	66779	4933432I09Rik	NC_000082.7:18027550-18031727	0	0	0	0	0	0	0	0	0	0	0	0	0	0	0	0	0	0	0	0	0	0	0	0	0	0	0	0	0	0
NR_015577.1	NR_015577.1	76508	Ube2d-ps	NC_000077.7:5712150-5734710	8	1	20	1	24	8	3	11	4	16	21	5	17	12	61	9	21	14	45	2	27	11	8	4	3	6	20	14	22	4
NR_015579.2	NR_015579.2	72669	2810032G03Rik	NC_000078.7:5425720-5466132	0	8	0	5	3	11	7	14	0	4	0	2	3	0	17	2	0	3	4	3	3	0	0	5	6	6	17	5	21	11
NR_015580.2	NR_015580.2	320478	Sox2ot	NC_000069.7:34614530-34732142	0	0	0	0	0	0	0	0	0	0	0	0	0	0	0	0	0	0	0	0	0	0	0	0	0	0	0	0	0	0
NR_015581.1	NR_015581.1	73183	5430402O13Rik	NC_000072.7:50543623-50571845	10	16	16	12	0	10	21	14	8	0	17	6	17	1	18	0	8	6	0	10	13	17	22	0	11	11	10	5	2	9
NR_015582.2	NR_015582.2	320479	C330024D21Rik	NC_000071.7:67621241-67628174	0	0	0	0	0	0	0	0	0	0	0	0	0	0	0	0	0	0	0	0	0	0	0	0	0	0	0	0	0	0
NR_015583.2	NR_015583.2	212965	BC024386	NC_000073.7:140485934-140487896	1712	1355	1820	1977	1988	1189	653	410	698	333	566	599	344	668	406	596	1198	799	1072	575	844	1119	930	1112	702	898	858	698	744	552
NR_015585.3	NR_015585.3	74476	4933439C10Rik	NC_000077.7:59396479-59402211	66	50	10	78	64	44	19	5	50	53	40	27	36	36	26	19	10	30	42	38	63	88	6	76	26	31	21	33	25	18
NR_015586.3	NR_015586.3	319727	A330035P11Rik	NC_000080.7:122335351-122344386	0	0	0	0	0	0	0	0	0	0	0	0	0	0	0	0	0	0	0	67	0	0	0	51	47	50	0	0	0	0
NR_015587.3	NR_015587.3	319983	9330111N05Rik	NC_000079.7:81112193-81227976	0	2	1	0	4	0	2	0	1	3	0	0	0	6	0	0	2	0	0	0	0	0	4	0	0	0	4	0	0	1
NR_015588.2	NR_015588.2	319216	4932441J04Rik	NC_000071.7:57727426-57875261	0	0	0	0	0	0	0	0	0	0	0	0	0	0	0	0	0	0	0	0	0	0	0	0	0	0	0	0	0	0
NR_015589.1	NR_015589.1	319472	9330158H04Rik	NC_000072.7:36310073-36365169	0	0	0	0	0	0	0	0	0	0	0	0	0	0	0	0	0	0	4	0	0	0	0	0	0	0	0	0	0	0
NR_015591.1	NR_015591.1	74487	5430405H02Rik	NC_000068.8:156694323-156704865	22	8	11	0	11	15	6	15	10	3	0	26	0	10	17	8	6	5	6	16	26	0	10	2	21	50	1	4	5	18
NR_015593.3	NR_015593.3	320249	D130009I18Rik	NC_000080.7:104876580-105204219	0	0	0	0	0	0	0	0	0	0	0	0	0	0	0	0	0	0	0	0	0	0	0	0	0	0	0	0	0	0
NR_015595.3	NR_015595.3	76798	Srrm4os	NC_000071.7:116576781-116603546	0	1	5	0	0	0	0	0	0	0	0	0	15	0	4	0	0	0	0	0	0	0	0	0	0	0	0	0	0	0
NR_015596.1	NR_015596.1	67583	4930442L01Rik	NC_000069.7:96737142-96739386	0	0	0	0	0	0	0	0	0	0	0	0	0	0	0	0	0	0	0	0	0	0	0	2	0	0	0	0	0	0
NR_015598.2	NR_015598.2	72716	Gm45351	NC_000073.7:9602791-9610890	0	0	2	31	0	2	46	0	36	37	38	1	20	0	31	24	2	32	22	12	19	15	0	38	2	0	0	10	1	62
NR_015599.3	NR_015599.3	320026	A330076H08Rik	NC_000073.7:61593643-61632103	0	0	0	0	0	0	0	0	0	0	0	0	0	0	0	0	0	0	0	0	0	0	0	0	0	0	0	0	5	0
NR_015600.3	NR_015600.3	331547	A230072E10Rik	NC_000086.8:150096331-150124875	0	9	0	0	23	0	5	11	0	0	0	2	0	0	0	0	9	14	5	0	0	0	22	0	0	5	15	0	0	16
NR_015601.1	NR_015601.1	68128	Fam120aos	NC_000079.7:49121588-49123381	296	348	73	38	9	163	184	227	237	304	311	299	132	104	62	73	237	260	57	414	437	235	389	224	31	62	226	338	92	42
NR_015602.3	NR_015602.3	320046	F730043M19Rik	NC_000078.7:33161710-33197585	0	0	0	0	0	0	0	0	0	0	0	0	0	0	0	0	0	0	0	0	0	1	2	0	0	0	1	0	6	0
NR_015603.1	NR_015603.1	67638	4930483J18Rik	NC_000081.7:81075054-81076958	0	0	0	0	0	0	0	4	0	0	0	0	2	0	0	0	0	0	0	0	0	0	0	0	0	0	0	2	0	2
NR_015604.3	NR_015604.3	78668	E130112N10Rik	NC_000072.7:125208232-125216897	18	15	27	11	16	7	29	82	20	25	31	38	66	55	32	35	7	25	23	31	62	42	18	21	20	20	18	19	28	11
NR_015605.1	NR_015605.1	73040	2900052N01Rik	NC_000075.7:46824901-46838664	0	0	0	0	2	0	0	0	0	0	0	0	0	0	0	0	0	0	0	0	0	0	0	0	0	0	0	0	0	0
NR_015609.2	NR_015609.2	97402	C86187	NC_000073.7:46617458-46625659	0	0	0	0	0	0	0	0	0	0	0	0	0	0	0	0	0	0	0	0	0	0	0	0	0	0	0	0	0	0
NR_015610.2	NR_015610.2	319626	9530059O14Rik	NC_000075.7:122401566-122409712	0	0	0	2	0	0	0	0	0	0	0	0	0	0	0	0	0	0	10	0	0	0	0	0	0	0	0	0	3	0
NR_015611.2	NR_015611.2	72628	Hoxaas3	NC_000072.7:52178104-52190577	1	0	0	0	0	0	0	0	0	0	0	0	0	0	0	0	0	4	0	0	0	0	0	0	0	0	0	0	0	0
NR_015613.1	NR_015613.1	73937	1700029M20Rik	NC_000070.7:135353966-135357509	0	0	0	0	0	0	0	0	0	0	0	0	0	0	0	0	0	0	0	0	0	0	0	0	0	0	0	0	0	0
NR_015615.1	NR_015615.1	320737	4732416N19Rik	NC_000072.7:148113786-148137161	0	0	0	0	0	0	0	0	0	0	0	0	0	0	0	4	0	0	6	0	4	0	0	0	0	0	0	0	0	0
NR_015618.2	NR_015618.2	77810	A930015D03Rik	NC_000083.7:36305396-36349066	0	0	0	1	0	0	0	1	0	0	0	0	0	0	0	1	0	0	0	0	0	0	1	0	0	0	0	0	0	0
NR_024067.2	NR_024067.2	73824	Snhg6	NC_000067.7:10012250-10014343	179	105	74	80	134	35	124	100	146	155	155	74	143	123	157	72	116	101	119	130	147	104	92	64	70	41	41	72	110	76
NR_024068.2	NR_024068.2	72091	Snhg7	NC_000068.8:26527188-26530256	68	16	17	10	24	0	8	6	11	9	11	8	8	0	5	4	11	4	23	9	13	11	6	6	6	3	13	0	19	6
NR_024085.1	NR_024085.1	217294	BC006965	NC_000077.7:112554753-112602182	0	2	0	0	1	0	0	0	0	0	0	0	0	0	0	0	2	10	0	4	2	0	0	0	0	0	0	0	0	3
NR_024093.1	NR_024093.1	664779	Gm44505	NC_000085.7:12740892-12773487	0	79	0	75	0	0	78	41	0	0	156	0	0	67	0	0	0	59	0	0	70	142	105	0	0	74	0	69	58	35
NR_024257.1	NR_024257.1	381347	4930412O13Rik	NC_000068.8:9886057-9891578	0	0	0	0	0	0	0	0	0	5	0	8	3	0	0	5	0	0	5	10	0	0	8	0	0	0	6	8	0	0
NR_024323.1	NR_024323.1	74629	4930426L09Rik	NC_000068.8:19003130-19004615	1	5	4	1	8	8	2	1	0	5	8	2	2	4	36	2	2	2	5	7	3	0	0	10	0	5	2	8	5	7
NR_024325.1	NR_024325.1	329160	9130024F11Rik	NC_000067.7:57010628-57014355	12	0	6	6	6	0	6	21	17	23	3	9	33	13	27	19	0	16	10	24	26	7	10	6	2	2	4	22	9	0
NR_024326.1	NR_024326.1	329160	9130024F11Rik	NC_000067.7:57010628-57014355	0	0	0	0	0	0	0	5	0	0	0	0	0	0	0	0	0	0	0	0	4	0	0	0	0	0	0	0	0	0
NR_024328.1	NR_024328.1	320054	9230116N13Rik	NC_000067.7:136339654-136343257	0	0	0	0	5	0	3	0	0	0	2	0	0	4	0	4	0	20	26	24	0	0	8	0	0	0	7	10	0	0
NR_024329.1	NR_024329.1	347740	Norad	NC_000068.8:156229983-156234899	15133	11527	2907	10900	12959	10691	14567	12673	12780	13410	12846	10130	15606	12477	14163	11235	11275	12671	11363	10509	10017	14629	10431	9565	8917	9662	12411	9811	10252	2345
NR_024331.1	NR_024331.1	629159	1700008J07Rik	NC_000073.7:127109610-127112041	124	65	55	93	98	88	81	46	111	86	130	70	173	113	131	88	94	94	104	72	155	62	70	57	52	23	107	62	94	43
NR_024513.1	NR_024513.1	194292	Gm5	NC_000071.7:150423212-150425684	0	0	0	0	0	0	0	0	0	0	0	0	0	0	0	0	0	0	0	0	0	0	0	0	0	0	0	0	0	0
NR_024558.1	NR_024558.1	625850	Gm11166	NC_000083.7:13315547-13317359	0	0	0	0	0	0	0	1	0	2	0	0	1	0	0	0	0	3	0	0	2	0	0	0	0	0	0	0	0	0
NR_026561.1	NR_026561.1	667933	Gm8884	NC_000075.7:48365644-48366027	0	0	0	2	0	0	0	0	0	0	0	0	0	0	0	0	0	0	0	0	0	0	0	0	0	0	0	0	0	0
NR_026596.1	NR_026596.1	331480	Gm5126	NC_000086.8:101975653-101977829	0	0	0	0	0	0	0	0	0	4	0	0	2	0	2	0	0	0	0	1	0	0	0	0	0	0	0	0	2	0
NR_026688.1	NR_026688.1	69812	Abhd11os	NC_000071.7:135040976-135042011	0	0	0	0	0	0	0	0	0	0	0	0	0	0	0	0	0	0	0	0	0	0	0	0	0	0	0	0	0	0
NR_026733.1	NR_026733.1	67293	3110039M20Rik	NC_000078.7:49436435-49454129	0	0	0	0	0	0	0	0	0	0	0	0	0	0	0	0	0	0	0	0	0	0	0	0	0	0	0	0	0	0
NR_026741.1	NR_026741.1	100270707	Gm14379	NC_000086.8:7242164-7244281	2	0	0	0	6	0	0	0	2	0	0	0	0	3	0	0	2	0	0	0	9	0	0	0	0	0	0	0	4	0
NR_026843.1	NR_026843.1	414068	Bach2os	NC_000070.7:32559680-32571662	0	0	1	0	0	0	0	0	0	0	0	0	0	0	0	0	2	1	0	0	0	0	0	4	0	0	2	0	0	0
NR_026848.1	NR_026848.1	77533	C030034I22Rik	NC_000083.7:69723442-69726188	69	47	74	45	61	39	86	140	79	66	78	125	60	70	53	73	35	106	53	47	108	42	44	30	47	31	72	41	46	42
NR_026853.1	NR_026853.1	626275	A930012L18Rik	NC_000084.7:44794732-44809338	3	0	0	0	4	0	0	0	0	0	0	0	0	0	0	0	0	0	0	0	0	0	0	0	0	0	0	0	0	0
NR_026888.1	NR_026888.1	75809	4930488L21Rik	NC_000074.7:94538322-94540183	0	0	0	0	0	0	0	0	0	0	0	0	0	0	0	0	0	0	0	0	0	0	0	0	0	0	0	0	0	0
NR_026907.1	NR_026907.1	71304	Wbscr25	NC_000071.7:135016287-135030204	0	0	0	0	0	0	0	0	0	0	0	0	0	0	0	2	0	0	0	0	0	0	0	0	0	1	0	0	0	0
NR_026924.1	NR_026924.1	67086	1700020N18Rik	NC_000067.7:91332601-91333751	0	0	0	0	0	0	2	0	0	0	0	0	0	0	0	0	0	0	0	0	0	0	2	0	0	0	0	0	0	0
NR_026942.1	NR_026942.1	107376	E330013P04Rik	NC_000085.7:60133107-60151023	0	0	0	0	0	0	0	0	0	0	0	0	0	0	0	0	0	0	0	0	0	0	0	0	0	0	0	0	0	0
NR_026944.1	NR_026944.1	100169878	Gm10941	NC_000076.7:77093599-77095057	0	11	0	3	0	3	0	0	0	2	4	2	0	0	4	0	0	2	0	0	0	14	0	15	0	2	6	3	9	1
NR_026990.1	NR_026990.1	434064	Gm5577	NC_000072.7:87958665-87961162	0	0	6	0	0	2	0	0	0	2	0	0	4	0	0	0	0	10	0	0	2	24	0	0	21	9	4	0	2	0
NR_027008.1	NR_027008.1	14910	Gt(ROSA)26Sor	NC_000072.7:113047359-113054205	114	81	0	28	264	175	179	156	0	127	0	0	123	50	0	0	0	129	0	63	72	36	0	126	133	39	0	108	56	87
NR_027009.1	NR_027009.1	14910	Gt(ROSA)26Sor	NC_000072.7:113047359-113054205	257	82	197	80	10	254	145	106	350	82	265	333	286	227	628	207	155	95	154	123	139	40	230	123	23	137	443	45	164	77
NR_027010.1	NR_027010.1	14910	Gt(ROSA)26Sor	NC_000072.7:113044389-113054205	0	12	8	0	0	4	11	11	0	18	8	5	39	28	62	26	9	16	30	15	17	11	0	0	0	12	7	0	0	9
NR_027059.1	NR_027059.1	76972	Snhg20	NC_000077.7:116967609-116969781	88	56	79	92	87	55	52	55	72	60	50	65	106	87	30	45	88	118	68	79	112	163	63	49	59	58	36	50	69	51
NR_027137.1	NR_027137.1	100038693	Tmem51os1	NC_000070.7:141811609-141815412	0	0	0	0	0	0	0	0	0	0	0	0	0	0	0	0	0	0	0	0	0	0	0	0	0	0	1	0	0	0
NR_027289.1	NR_027289.1	100271841	Uckl1os	NC_000068.8:181220273-181226908	0	0	0	0	0	0	0	0	0	0	0	0	0	0	0	0	0	6	0	0	0	0	0	0	0	0	0	0	0	0
NR_027290.1	NR_027290.1	100271841	Uckl1os	NC_000068.8:181221325-181223943	0	0	0	0	0	0	0	0	0	0	0	0	0	0	0	0	0	0	0	0	0	0	0	0	0	0	0	0	0	0
NR_027298.1	NR_027298.1	100125339	A230020J21Rik	NC_000067.7:190757548-190761978	0	0	0	5	0	0	0	0	0	0	0	14	0	0	13	0	0	0	0	0	0	18	0	6	0	0	0	0	0	0
NR_027362.1	NR_027362.1	330052	A930003O13Rik	NC_000071.7:22943908-22951882	0	0	0	0	0	0	0	0	0	0	0	0	0	0	0	0	0	0	0	0	0	0	0	0	0	0	0	0	0	0
NR_027376.1	NR_027376.1	432939	Gm48957	NC_000081.7:25414278-25452504	0	0	0	0	0	0	0	0	0	0	2	0	0	0	6	0	0	0	0	0	0	0	0	0	0	0	0	5	0	0
NR_027377.1	NR_027377.1	100045653	Gm17769	NC_000076.7:77254210-77256773	28	38	22	12	40	25	16	22	10	77	6	51	16	34	7	28	6	41	9	33	29	44	43	24	17	8	41	10	36	24
NR_027388.1	NR_027388.1	73571	1700096K18Rik	NC_000071.7:25735016-25736464	114	54	60	72	42	99	91	101	125	100	73	96	138	117	165	55	64	104	127	77	110	33	111	18	32	43	119	76	87	61
NR_027445.1	NR_027445.1	320742	A230072C01Rik	NC_000086.8:20827915-20853588	1	0	0	0	20	16	1	0	0	0	1	0	0	0	0	0	0	1	1	0	0	69	0	0	0	0	0	0	0	0
NR_027446.1	NR_027446.1	320742	A230072C01Rik	NC_000086.8:20828353-20853588	51	25	14	66	19	34	63	0	56	9	0	40	16	0	0	10	23	27	25	0	0	49	0	18	103	31	14	24	42	23
NR_027448.1	NR_027448.1	100272219	AA543186	NC_000068.8:25217462-25222583	32	16	28	19	32	27	42	3	17	15	50	25	18	18	16	27	20	23	16	20	20	22	28	12	8	13	12	6	33	13
NR_027452.1	NR_027452.1	100272221	Gm17801	NC_000083.7:25493098-25494502	6	4	3	1	6	1	1	2	18	3	6	1	5	13	3	2	0	2	2	1	1	1	1	1	6	3	1	9	3	14
NR_027637.1	NR_027637.1	100043513	Gm4489	NC_000076.7:121955602-121966463	4	0	0	0	0	0	0	0	0	0	0	0	0	0	2	0	0	0	0	0	0	0	0	0	0	0	0	0	0	0
NR_027643.2	NR_027643.2	319819	4932435O22Rik	NC_000077.7:114304231-114339686	0	0	0	0	0	0	0	0	0	0	0	0	0	0	0	0	0	0	0	0	0	0	0	0	0	0	0	0	0	0
NR_027651.2	NR_027651.2	17263	Meg3	NC_000078.7:109506879-109535085	0	0	22	17	0	0	6	4	2	0	0	0	0	9	0	0	0	6	6	0	10	15	0	0	11	0	0	0	15	0
NR_027652.1	NR_027652.1	17263	Meg3	NC_000078.7:109506879-109538163	0	0	0	0	9	0	0	0	0	0	0	0	0	0	0	0	0	0	0	0	0	0	0	0	0	0	0	0	0	0
NR_027658.1	NR_027658.1	667931	Gm8883	NC_000067.7:71927271-71930363	60	36	58	72	69	61	32	187	109	123	133	188	138	124	68	74	73	65	77	65	138	20	71	123	88	23	128	62	131	70
NR_027659.1	NR_027659.1	667931	Gm8883	NC_000067.7:71927271-71930363	6	28	18	7	7	0	109	6	36	7	70	16	17	31	8	0	27	10	0	40	29	0	9	41	0	10	16	9	7	22
NR_027772.1	NR_027772.1	104103	Airn	NC_000083.7:12960198-13049010	0	0	3	2	0	0	0	3	2	2	0	6	5	3	7	0	0	0	0	0	3	0	4	0	4	4	4	0	0	0
NR_027773.1	NR_027773.1	104103	Airn	NC_000083.7:12960198-13078771	0	0	0	0	0	0	0	0	5	0	6	0	2	3	6	0	2	0	0	0	0	0	0	0	0	0	4	0	0	0
NR_027784.1	NR_027784.1	104103	Airn	NC_000083.7:12960198-13034444	0	0	0	0	0	0	47	0	0	0	0	0	0	0	0	0	0	0	0	0	0	0	0	0	0	0	0	0	0	0
NR_027797.1	NR_027797.1	327860	Gm11961	NC_000077.7:4575376-4580011	0	0	0	0	0	0	0	0	0	0	0	0	0	0	0	0	0	0	0	0	0	0	0	0	0	0	0	0	0	0
NR_027798.2	NR_027798.2	327860	Gm11961	NC_000077.7:4570275-4577766	0	0	0	0	0	0	0	0	0	0	0	2	0	0	0	0	0	0	0	0	0	0	0	0	0	0	0	0	0	0
NR_027799.1	NR_027799.1	21378	Tbrg3	NC_000081.7:82774684-82782662	457	437	395	578	581	640	450	517	581	429	431	377	506	449	432	431	292	528	602	480	748	316	382	375	424	323	700	225	508	251
NR_027800.1	NR_027800.1	24082	Map2k3os	NC_000077.7:60811767-60822693	32	49	23	0	0	13	1	1	1	49	39	0	0	45	54	0	0	0	0	0	0	57	0	0	0	0	43	0	40	57
NR_027801.1	NR_027801.1	382221	Gm1141	NC_000086.8:70976044-70984477	0	0	0	0	0	0	0	0	0	0	0	0	0	0	0	3	0	0	0	0	0	0	0	0	0	0	0	0	5	0
NR_027802.1	NR_027802.1	50994	Mtag2	NC_000073.7:45016657-45017372	5	0	0	0	0	0	2	5	0	7	0	6	1	6	0	0	8	0	0	5	0	1	0	0	6	0	0	0	4	0
NR_027803.1	NR_027803.1	52285	D6Ertd474e	NC_000072.7:143191614-143243605	5	0	0	0	0	0	0	0	0	0	0	0	0	0	0	1	7	0	2	0	0	0	0	0	0	0	0	2	0	0
NR_027805.1	NR_027805.1	403202	A430093F15Rik	NC_000085.7:10718311-10763407	0	0	5	3	0	3	0	0	0	3	0	0	0	0	0	1	0	0	0	0	0	0	0	0	0	0	0	0	0	3
NR_027810.1	NR_027810.1	66123	1110006O24Rik	NC_000071.7:115769108-115769875	4	2	14	10	3	12	9	4	2	14	8	8	26	8	32	6	7	8	33	10	30	18	12	0	14	0	0	13	20	4
NR_027817.1	NR_027817.1	66236	1500011B03Rik	NC_000071.7:114946257-114952037	12	1	11	17	15	13	36	11	25	27	33	17	21	15	62	21	35	36	20	33	48	7	16	20	9	12	29	20	22	12
NR_027818.1	NR_027818.1	66236	1500011B03Rik	NC_000071.7:114950861-114952037	68	46	37	32	54	25	74	79	33	112	24	63	246	193	236	144	62	267	306	330	305	18	184	112	29	124	109	155	160	146
NR_027819.1	NR_027819.1	66293	Snhg16	NC_000077.7:116562486-116566624	10	0	7	3	0	3	7	10	4	11	7	5	20	13	4	4	6	0	19	7	13	6	6	7	12	12	5	6	5	10
NR_027820.1	NR_027820.1	66293	Snhg16	NC_000077.7:116562486-116566624	0	0	0	0	0	0	0	0	0	0	0	0	0	0	0	0	0	0	0	0	0	0	0	0	0	0	0	0	0	0
NR_027821.1	NR_027821.1	66293	Snhg16	NC_000077.7:116562486-116566624	48	2	32	22	6	11	25	62	30	83	44	62	33	64	14	53	28	5	50	33	56	72	32	64	33	44	26	69	43	33
NR_027824.1	NR_027824.1	433315	Gm13749	NC_000067.7:64003886-64008158	0	0	0	7	0	0	2	2	0	0	0	0	0	0	9	0	0	0	0	2	0	0	2	0	0	0	0	0	0	2
NR_027825.1	NR_027825.1	67637	4930470P17Rik	NC_000068.8:170421338-170443937	0	0	0	0	0	0	0	0	0	0	0	0	0	0	0	0	0	0	0	0	0	0	0	0	0	0	0	0	0	0
NR_027826.2	NR_027826.2	66297	Pantr1	NC_000067.7:42687360-42733985	0	0	0	0	0	0	0	0	0	0	0	0	0	0	0	0	0	0	0	0	0	0	0	0	0	0	0	0	0	0
NR_027827.2	NR_027827.2	80515	Rnf227	NC_000077.7:69231622-69233467	29	10	34	26	36	23	30	5	8	8	28	16	14	0	37	10	36	18	20	6	10	30	8	22	37	34	32	26	11	12
NR_027829.1	NR_027829.1	666945	Gm10638	NC_000074.7:87472327-87473688	8	3	0	4	0	5	2	6	5	12	14	0	3	6	7	3	3	3	14	6	5	7	2	0	0	2	1	1	1	0
NR_027831.1	NR_027831.1	66457	2810002D19Rik	NC_000068.8:94237052-94242027	0	53	82	38	53	90	169	31	66	34	54	39	31	14	142	65	122	36	30	24	20	18	55	0	49	49	68	48	62	20
NR_027832.1	NR_027832.1	66602	Oip5os1	NC_000068.8:119424777-119431227	282	386	312	408	416	457	438	163	357	310	253	292	408	300	223	337	268	289	272	255	434	191	368	247	272	194	431	199	326	330
NR_027843.1	NR_027843.1	66779	4933432I09Rik	NC_000082.7:18027550-18031397	0	0	0	0	0	0	0	0	0	0	0	0	0	2	0	0	0	0	0	0	2	0	0	0	0	0	0	0	0	0
NR_027846.1	NR_027846.1	103175	D630029K05Rik	NC_000076.7:116802179-116805013	0	0	0	0	0	0	0	0	0	0	0	0	0	0	0	0	0	0	0	0	0	0	0	0	0	0	0	0	0	0
NR_027847.1	NR_027847.1	103175	D630029K05Rik	NC_000076.7:116800645-116805013	5	0	0	0	0	0	0	3	0	0	0	0	0	0	0	0	0	0	0	0	0	0	0	0	0	0	0	0	0	0
NR_027848.1	NR_027848.1	74927	Pmis2	NC_000073.7:30370147-30371030	0	0	0	0	0	0	0	0	0	0	0	0	0	0	0	0	0	0	0	0	0	0	0	0	0	0	0	0	0	4
NR_027849.1	NR_027849.1	74927	Pmis2	NC_000073.7:30370147-30371030	0	0	0	0	0	0	0	0	0	0	0	0	0	0	0	0	0	0	0	0	0	0	0	0	0	0	0	0	0	0
NR_027851.1	NR_027851.1	67261	2900005J15Rik	NC_000071.7:25305973-25308005	24	28	42	5	8	27	5	23	72	86	8	21	43	35	66	21	79	111	11	33	142	57	5	12	6	27	36	30	27	13
NR_027865.1	NR_027865.1	67336	1700054K19Rik	NC_000072.7:112187669-112189480	0	0	0	0	0	0	0	0	0	0	0	0	0	0	0	0	0	0	0	0	0	0	0	0	0	0	0	0	0	0
NR_027866.1	NR_027866.1	67531	5730408K05Rik	NC_000085.7:8865751-8866134	35	31	53	12	47	16	64	33	64	62	66	69	43	27	36	28	45	54	27	34	24	88	49	79	22	45	32	23	36	29
NR_027872.1	NR_027872.1	67642	4930515G01Rik	NC_000071.7:114911794-114913044	1	3	12	1	11	30	22	4	12	25	8	1	19	7	24	5	23	3	8	1	10	7	24	17	1	1	2	1	27	19
NR_027874.1	NR_027874.1	67672	0610040B10Rik	NC_000071.7:143315063-143318459	7	0	0	2	0	5	0	0	2	0	11	0	0	9	6	4	0	0	3	0	9	0	0	0	0	0	0	7	3	5
NR_027879.1	NR_027879.1	67745	4930583K01Rik	NC_000073.7:117843130-117844774	0	7	4	5	0	0	2	0	0	5	0	0	1	0	0	0	0	3	3	0	0	0	0	0	0	0	0	5	8	0
NR_027881.1	NR_027881.1	67791	6530411M01Rik	NC_000083.7:9366551-9386854	0	0	0	0	0	0	0	0	0	0	0	0	0	0	0	0	0	0	0	0	0	0	0	0	0	0	0	0	0	0
NR_027883.1	NR_027883.1	67927	1700096J18Rik	NC_000077.7:109237693-109244477	0	0	0	0	0	0	0	0	0	0	0	0	0	0	0	0	0	0	0	0	0	0	0	0	0	0	0	0	0	0
NR_027885.1	NR_027885.1	378472	Vaultrc5	NC_000084.7:36934816-36935160	4	3	0	2	11	1	1	5	6	0	4	2	0	2	1	4	6	4	0	0	0	5	0	0	2	6	0	6	0	0
NR_027886.1	NR_027886.1	68074	A930013F10Rik	NC_000074.7:23124387-23126825	79	101	81	93	71	105	60	108	95	85	93	131	170	123	79	67	84	60	80	85	130	28	80	79	58	105	104	45	81	61
NR_027887.1	NR_027887.1	68108	Snhg17	NC_000068.8:158195620-158203442	40	0	28	46	30	7	28	0	116	129	63	73	0	0	47	89	76	25	0	52	85	0	0	10	64	21	113	36	146	20
NR_027890.1	NR_027890.1	68144	5031426D15Rik	NC_000068.8:6927513-6933533	47	27	24	46	36	40	12	36	33	28	27	14	28	41	16	27	26	40	8	10	46	27	32	24	14	9	29	24	38	30
NR_027891.1	NR_027891.1	73100	2900092D14Rik	NC_000067.7:42739496-42742336	0	0	0	0	0	0	0	0	0	0	0	0	0	0	0	0	0	0	0	0	0	0	0	0	0	0	0	0	0	0
NR_027892.1	NR_027892.1	73183	5430402O13Rik	NC_000072.7:50543623-50571845	0	3	0	0	29	0	1	0	0	14	0	0	0	0	0	15	0	0	22	0	7	0	0	17	0	0	0	0	12	0
NR_027893.1	NR_027893.1	105404	BB123696	NC_000079.7:52883406-52911241	0	0	0	0	0	0	0	0	3	0	0	0	0	0	0	0	0	0	0	0	0	0	0	0	0	0	0	0	0	0
NR_027894.1	NR_027894.1	68161	A930005H10Rik	NC_000069.7:115675227-115681708	56	28	28	33	56	57	63	0	49	0	46	34	35	0	62	11	29	28	22	32	17	0	39	0	35	0	34	52	31	68
NR_027895.1	NR_027895.1	68161	A930005H10Rik	NC_000069.7:115680797-115681769	16	21	14	26	13	22	32	3	25	11	6	13	28	37	21	20	8	11	14	24	21	15	37	19	13	16	7	14	10	21
NR_027896.1	NR_027896.1	68162	A930003A15Rik	NC_000082.7:19695317-19703024	0	0	0	0	0	0	0	0	0	0	0	0	0	0	0	0	0	0	0	0	0	0	0	0	0	0	0	0	0	0
NR_027899.1	NR_027899.1	73429	Hoxd3os1	NC_000068.8:74540388-74546474	0	0	0	0	0	0	0	0	0	0	0	0	0	0	0	0	0	0	0	0	0	0	0	0	0	0	0	0	3	0
NR_027900.2	NR_027900.2	73474	Snhg9	NC_000083.7:24938505-24938939	0	0	0	0	0	1	0	0	0	1	0	0	2	1	3	1	0	1	0	0	3	0	0	0	0	0	0	0	3	0
NR_027901.1	NR_027901.1	68204	2900060B14Rik	NC_000067.7:118386399-118386995	0	4	3	0	21	4	15	2	4	0	0	0	2	0	5	0	0	3	7	0	3	0	7	0	7	0	0	3	0	0
NR_027903.1	NR_027903.1	73516	1700086O06Rik	NC_000084.7:38371458-38383251	23	0	7	28	0	0	0	0	0	0	0	17	26	0	39	16	0	0	32	0	14	0	0	0	0	0	17	0	35	15
NR_027904.1	NR_027904.1	73516	1700086O06Rik	NC_000084.7:38371458-38383618	0	22	1	0	16	0	0	0	12	0	18	0	0	0	21	7	0	25	9	0	0	0	19	0	0	21	8	0	0	8
NR_027909.1	NR_027909.1	73937	1700029M20Rik	NC_000070.7:135353966-135357509	0	0	0	0	0	0	0	0	0	0	0	0	0	0	0	0	0	0	0	0	0	0	0	0	0	0	0	0	0	0
NR_027913.1	NR_027913.1	74341	G630025P09Rik	NC_000077.7:69694495-69696864	12	2	8	17	22	2	17	40	17	54	43	40	18	41	48	27	3	16	5	6	30	18	21	24	36	14	3	4	35	4
NR_027914.1	NR_027914.1	74487	5430405H02Rik	NC_000068.8:156694323-156704865	49	46	87	0	0	27	44	0	63	0	0	20	0	0	0	39	0	0	0	0	41	0	27	60	18	0	50	0	0	12
NR_027915.1	NR_027915.1	68232	1700120K04Rik	NC_000073.7:127203075-127203617	2	0	1	1	2	2	2	2	1	0	1	1	1	2	0	1	1	1	0	2	2	0	1	0	1	2	2	1	1	1
NR_027923.1	NR_027923.1	68285	C630043F03Rik	NC_000070.7:72119481-72122167	248	247	330	229	331	306	274	204	324	308	185	244	329	165	210	199	249	172	108	135	121	327	169	156	259	274	166	129	142	84
NR_027924.1	NR_027924.1	68355	2010204K13Rik	NC_000086.8:7278056-7289227	0	12	2	0	4	0	0	9	4	14	11	0	22	13	25	2	0	9	0	0	0	9	2	5	2	2	2	11	5	2
NR_027925.1	NR_027925.1	68355	2010204K13Rik	NC_000086.8:7278342-7287286	0	0	0	4	0	1	2	0	0	0	0	0	1	4	0	0	0	0	0	0	0	0	1	0	0	0	0	0	6	0
NR_027926.1	NR_027926.1	74706	4930507D05Rik	NC_000076.7:62284939-62287132	2	15	3	3	10	0	3	3	10	9	12	12	7	4	4	3	4	5	4	11	3	10	10	0	7	3	4	12	4	11
NR_027929.1	NR_027929.1	68531	1110020A21Rik	NC_000083.7:85224610-85264851	0	0	0	0	0	0	0	0	0	0	0	0	0	0	0	0	0	0	0	0	0	0	0	0	0	0	0	0	0	0
NR_027930.1	NR_027930.1	68531	1110020A21Rik	NC_000083.7:85262395-85265138	17	42	25	33	9	21	7	3	28	9	2	2	6	14	4	9	14	21	6	32	10	0	6	1	11	10	11	2	5	21
NR_027938.2	NR_027938.2	74931	4930481A15Rik	NC_000085.7:5456843-5472875	0	0	0	0	0	0	0	0	0	0	0	0	0	0	0	0	0	0	0	0	0	0	0	0	0	0	0	0	0	0
NR_027943.1	NR_027943.1	68763	1110038B12Rik	NC_000083.7:35169211-35171444	213	50	57	56	85	22	84	54	102	94	95	61	84	82	28	79	66	81	71	84	114	71	66	51	35	6	47	41	59	50
NR_027944.1	NR_027944.1	75084	4930511M06Rik	NC_000084.7:57679086-57685467	0	3	0	0	0	0	0	0	0	0	0	0	0	0	0	0	0	0	0	0	0	0	0	0	1	0	0	0	8	0
NR_027945.1	NR_027945.1	75084	4930511M06Rik	NC_000084.7:57678433-57684939	0	0	0	0	2	0	0	0	0	0	0	0	0	0	0	0	0	5	0	0	0	0	3	0	3	0	0	0	5	0
NR_027950.3	NR_027950.3	75135	4930526I15Rik	NC_000075.7:124195125-124196730	56	57	34	30	45	0	56	62	45	118	31	43	61	48	42	48	31	95	76	52	30	58	9	26	24	42	27	48	51	77
NR_027952.1	NR_027952.1	68789	Trmt61b	NC_000083.7:71864022-71905756	0	0	0	0	0	0	0	0	0	0	0	0	48	0	0	0	0	0	0	0	0	0	0	0	0	0	0	0	0	0
NR_027953.1	NR_027953.1	68789	Trmt61b	NC_000083.7:71895510-71905276	8	13	32	29	12	31	13	28	33	23	34	32	46	11	13	8	28	8	17	17	26	9	10	26	20	13	37	25	11	21
NR_027955.1	NR_027955.1	71004	4931440P22Rik	NC_000069.7:65434904-65436835	0	17	0	6	0	0	13	0	0	28	0	38	25	14	23	2	0	9	30	2	3	22	0	45	34	22	3	0	13	0
NR_027956.1	NR_027956.1	73431	1700052K11Rik	NC_000077.7:105069846-105072259	95	23	112	162	115	73	246	183	217	225	190	245	210	229	234	217	128	164	147	117	230	151	223	129	186	84	163	141	136	132
NR_027958.1	NR_027958.1	97775	D930048N14Rik	NC_000077.7:51541781-51548508	150	86	0	83	131	81	47	0	0	0	0	0	0	0	98	0	210	0	0	0	0	0	55	0	0	0	57	0	0	0
NR_027959.1	NR_027959.1	433004	B830017H08Rik	NC_000082.7:17650983-17652883	0	0	0	0	0	0	0	0	0	0	0	0	0	6	0	0	0	0	0	0	0	0	0	0	0	0	3	0	0	0
NR_027961.1	NR_027961.1	231253	9130230L23Rik	NC_000071.7:66145271-66161628	0	12	0	5	0	6	0	0	0	0	0	0	0	0	4	2	0	3	0	0	10	0	0	0	0	0	0	0	0	0
NR_027963.1	NR_027963.1	232785	Zfp783	NC_000072.7:47920109-47931483	31	20	33	34	30	13	21	37	38	33	25	50	62	19	11	29	44	26	46	22	50	35	28	22	48	40	34	7	18	10
NR_027965.1	NR_027965.1	66391	Zbtb11os1	NC_000082.7:55793631-55794980	205	113	62	141	126	37	108	135	94	152	66	156	156	166	43	208	117	25	211	163	228	136	130	26	31	133	136	171	154	128
NR_027966.1	NR_027966.1	67576	4930429B21Rik	NC_000069.7:32419638-32421587	2	4	9	4	14	1	2	2	22	6	0	14	3	11	14	18	2	4	14	9	14	0	2	6	8	7	17	18	16	2
NR_027968.1	NR_027968.1	67692	1700020N01Rik	NC_000076.7:21469044-21498274	0	0	2	4	2	0	0	9	0	0	0	4	0	16	4	0	0	0	0	0	0	0	0	0	0	0	0	0	0	0
NR_027969.1	NR_027969.1	68271	Zfp85os	NC_000079.7:67877381-67904957	12	39	17	25	25	33	51	29	35	23	36	24	23	9	49	0	15	6	6	11	28	0	30	15	29	26	63	18	14	15
NR_027970.1	NR_027970.1	68314	Hnf4aos	NC_000068.8:163335724-163383641	160	122	221	104	123	114	13	67	34	147	16	56	136	231	165	286	140	136	33	81	22	63	97	64	27	14	10	27	33	68
NR_027971.1	NR_027971.1	70448	Atad3aos	NC_000070.7:155845649-155846717	4	1	0	0	4	10	0	4	0	18	6	0	0	0	0	0	0	7	0	0	0	0	0	0	3	4	0	0	13	0
NR_027972.1	NR_027972.1	70448	Atad3aos	NC_000070.7:155845649-155848017	0	0	0	0	0	0	0	0	0	0	0	0	0	0	0	0	0	0	0	0	0	0	0	0	0	0	0	0	0	0
NR_027973.1	NR_027973.1	70626	5730522E02Rik	NC_000077.7:25566846-26160576	4	0	0	0	0	3	0	0	0	0	22	0	0	0	0	0	5	0	0	0	0	0	16	0	0	0	3	0	0	0
NR_027974.1	NR_027974.1	67304	3110070M22Rik	NC_000079.7:119623793-119624920	18	17	35	40	24	16	39	22	13	24	22	34	46	21	21	64	39	34	21	15	20	6	47	44	13	16	17	44	34	18
NR_027975.2	NR_027975.2	434280	Sox1ot	NC_000074.7:12435771-12486732	0	0	0	0	0	0	0	0	0	0	0	0	0	0	0	0	0	0	0	0	0	0	0	0	0	0	0	0	0	0
NR_027978.1	NR_027978.1	67640	4930465K10Rik	NC_000084.7:77801884-77803145	0	0	2	0	0	0	0	0	3	0	3	0	0	0	0	0	0	0	4	0	0	0	0	0	0	0	7	0	0	0
NR_027980.1	NR_027980.1	69291	1700001L05Rik	NC_000081.7:83238048-83251498	370	993	842	692	1291	1097	282	0	334	0	421	357	0	0	356	355	50	0	0	234	341	81	220	433	0	0	0	0	0	0
NR_027981.1	NR_027981.1	69862	1810064F22Rik	NC_000075.7:22118082-22125156	23	32	63	67	71	83	71	0	72	0	59	0	76	152	193	0	273	124	82	19	73	21	58	111	60	91	167	86	83	49
NR_027984.1	NR_027984.1	69953	2810025M15Rik	NC_000067.7:157239922-157247806	226	231	110	54	103	165	242	145	173	115	197	114	139	145	83	94	171	52	58	140	203	183	136	92	127	180	158	140	118	224
NR_027986.1	NR_027986.1	74917	4930474M22Rik	NC_000083.7:14609369-14619204	0	0	0	0	0	0	0	0	0	0	0	0	0	0	0	0	0	0	0	0	0	0	0	0	0	0	0	0	0	0
NR_027987.1	NR_027987.1	107372	C030016D13Rik	NC_000085.7:27407437-27410031	37	56	34	38	26	19	25	23	37	45	34	64	29	41	65	44	58	22	22	49	67	32	58	39	26	24	36	30	25	42
NR_027988.1	NR_027988.1	114673	4930433N12Rik	NC_000075.7:3190269-3199813	0	0	0	0	0	0	0	4	0	0	0	0	0	0	0	0	0	0	0	0	0	0	2	0	2	0	0	0	2	0
NR_027989.1	NR_027989.1	207157	Gm9871	NC_000072.7:101751210-101778943	0	0	0	0	0	0	0	0	0	0	0	0	0	0	0	0	0	0	0	0	0	0	0	0	0	0	0	0	0	0
NR_027993.1	NR_027993.1	100041576	Gm3414	NC_000071.7:45877009-45884920	134	177	171	184	133	159	83	103	258	94	159	379	112	66	69	86	76	584	90	59	553	272	85	58	95	77	187	164	83	301
NR_028021.1	NR_028021.1	68173	Ppifos	NC_000080.7:25696780-25701706	1	1	1	1	6	5	0	3	0	4	3	2	2	5	0	8	3	3	7	9	3	0	3	1	0	0	1	0	0	0
NR_028030.2	NR_028030.2	100040851	Gm9767	NC_000076.7:25954153-25955345	0	0	0	0	0	0	0	0	0	0	1	2	0	2	0	0	0	0	0	0	0	0	0	0	0	0	0	0	1	0
NR_028107.1	NR_028107.1	67342	Kcnmb4os1	NC_000076.7:116254026-116257140	0	0	0	0	0	0	0	0	0	0	0	0	0	0	0	0	0	0	0	0	0	0	0	0	0	0	0	0	0	0
NR_028113.1	NR_028113.1	68386	0610039K10Rik	NC_000068.8:163486770-163487720	7	7	4	11	8	1	5	2	6	4	1	3	3	9	4	4	1	7	10	12	11	1	4	2	2	3	4	1	1	2
NR_028122.1	NR_028122.1	69517	2310001K24Rik	NC_000068.8:163314465-163314923	1	1	1	1	1	1	1	1	1	1	1	1	1	1	1	1	1	1	2	1	1	1	1	0	1	1	1	1	1	1
NR_028123.1	NR_028123.1	69797	1600029I14Rik	NC_000075.7:99352474-99356804	0	0	2	0	0	0	0	0	0	0	0	0	0	0	0	0	0	0	0	0	0	0	0	0	0	0	0	0	0	0
NR_028124.1	NR_028124.1	70281	2310068J16Rik	NC_000081.7:99870048-99871168	2	1	20	1	4	2	1	1	1	2	1	1	2	7	9	5	2	1	4	2	3	8	4	1	4	2	6	2	5	1
NR_028125.1	NR_028125.1	70345	0610038B21Rik	NC_000074.7:78243685-78245207	16	2	8	22	10	4	2	0	6	2	0	0	3	16	21	14	4	18	6	3	17	16	9	1	7	6	11	6	15	8
NR_028126.1	NR_028126.1	70720	6330407A03Rik	NC_000070.7:3714964-3716813	106	95	73	169	86	89	69	75	65	84	46	33	73	62	156	78	47	125	110	61	78	36	91	42	124	56	94	36	71	45
NR_028259.1	NR_028259.1	237694	4932414J04Rik	NC_000077.7:21444730-21461180	0	0	0	0	0	0	0	0	0	0	0	0	0	0	0	0	0	0	0	0	0	0	0	0	0	0	0	0	0	0
NR_028261.1	NR_028261.1	75745	Rian	NC_000078.7:109570379-109628150	0	0	0	1	0	0	0	0	0	0	0	0	0	0	0	0	0	0	0	0	0	0	0	0	0	0	0	0	0	0
NR_028262.1	NR_028262.1	110333	Rmst	NC_000076.7:91917608-92001040	0	0	0	0	3	0	0	2	0	0	0	0	0	2	0	0	0	0	0	0	0	0	0	0	0	0	6	0	3	6
NR_028263.1	NR_028263.1	320616	B130006D01Rik	NC_000077.7:95614412-95617599	160	145	142	203	141	144	167	175	240	93	132	191	170	70	164	97	80	171	145	87	131	51	127	154	108	189	174	83	189	94
NR_028264.1	NR_028264.1	668253	Dleu2	NC_000080.7:61840285-61919822	0	4	0	0	0	0	0	0	0	3	0	0	0	0	0	0	0	3	0	0	0	0	0	0	0	0	0	0	0	0
NR_028265.1	NR_028265.1	100040724	Mirg	NC_000078.7:109701415-109715892	0	0	0	0	0	0	0	0	0	0	0	0	0	0	0	0	0	0	0	0	3	0	0	0	0	0	0	0	0	0
NR_028266.1	NR_028266.1	414066	BC037032	NC_000081.7:4049593-4056888	0	0	1	11	0	0	7	0	3	3	5	1	0	4	5	0	2	7	0	0	3	7	5	0	0	0	2	0	0	0
NR_028271.1	NR_028271.1	18689	Phxr4	NC_000075.7:13342657-13344047	18	22	13	18	41	29	16	30	14	6	11	6	21	24	66	19	19	13	4	2	34	22	11	5	26	19	15	13	7	6
NR_028285.1	NR_028285.1	70138	2210417A02Rik	NC_000071.7:148678650-148679949	10	0	0	0	0	0	5	0	0	0	0	5	0	1	8	1	0	0	0	0	0	14	5	0	0	0	0	1	7	14
NR_028286.1	NR_028286.1	70371	1700026D11Rik	NC_000068.8:132332648-132365977	0	0	0	0	0	0	0	0	0	0	0	0	0	0	0	0	0	0	0	0	0	0	0	0	0	0	0	0	0	0
NR_028298.1	NR_028298.1	67170	2610306M01Rik	NC_000072.7:86825389-86826422	21	35	36	30	30	20	62	34	36	84	38	54	77	73	50	49	34	89	45	51	47	61	68	45	40	60	31	75	64	67
NR_028299.1	NR_028299.1	67350	1700084E18Rik	NC_000068.8:30127209-30127643	7	21	6	8	9	1	17	4	17	4	10	10	8	8	0	4	13	4	6	18	7	15	11	2	7	17	6	15	21	9
NR_028300.1	NR_028300.1	68190	Dubr	NC_000082.7:50547114-50553136	73	24	36	0	47	52	20	35	42	63	57	41	0	0	83	48	65	43	48	0	38	80	67	44	62	21	62	49	32	13
NR_028313.1	NR_028313.1	373852	4833422C13Rik	NC_000079.7:91856021-91889991	0	0	0	0	0	0	0	0	0	57	0	0	0	0	43	0	0	0	0	0	0	0	0	0	0	0	0	0	0	0
NR_028314.1	NR_028314.1	373852	4833422C13Rik	NC_000079.7:91861727-91889991	0	0	16	8	27	29	5	10	0	0	0	0	20	20	28	0	14	0	0	1	10	0	0	0	19	19	22	12	40	0
NR_028317.1	NR_028317.1	71523	8430429K09Rik	NC_000077.7:3402437-3429831	4	0	0	0	1	0	0	0	0	0	0	0	1	0	1	0	0	2	0	0	0	0	0	0	2	0	0	0	0	0
NR_028320.1	NR_028320.1	385493	AU015836	NC_000086.8:93012262-93019076	0	0	0	0	0	0	4	0	0	0	0	0	0	0	0	0	0	0	0	0	0	0	0	0	6	0	0	0	0	0
NR_028329.1	NR_028329.1	654810	Appbp2os	NC_000077.7:85125992-85129130	0	0	0	0	0	0	0	7	0	0	0	5	6	7	10	0	0	0	5	5	0	0	0	4	0	0	0	0	0	0
NR_028360.1	NR_028360.1	67329	1700018L02Rik	NC_000085.7:29024883-29026129	165	179	163	171	177	88	112	67	96	71	89	79	86	175	56	81	108	121	146	184	128	226	97	68	63	107	78	121	140	104
NR_028363.2	NR_028363.2	613254	AA465934	NC_000077.7:83182525-83185463	7	13	5	2	2	1	7	1	13	3	11	6	3	7	10	9	8	9	3	10	3	17	4	1	5	12	2	3	6	3
NR_028364.2	NR_028364.2	103729	AI450353	NC_000077.7:83184256-83185755	18	13	49	22	20	55	6	19	21	23	8	24	12	9	15	16	7	16	10	5	43	25	16	16	30	13	16	6	8	33
NR_028368.1	NR_028368.1	67394	4930404I05Rik	NC_000082.7:90808137-90813391	0	0	0	0	0	0	0	2	0	0	0	0	0	0	2	0	0	0	0	3	0	0	0	0	0	0	0	0	0	2
NR_028376.1	NR_028376.1	77940	A930004D18Rik	NC_000068.8:18029998-18042552	0	0	0	0	0	0	0	0	0	0	0	0	0	0	0	0	2	0	0	0	0	0	2	0	0	0	0	0	2	0
NR_028377.1	NR_028377.1	77940	A930004D18Rik	NC_000068.8:18041491-18042552	0	0	0	0	0	0	0	0	0	0	0	0	0	0	0	0	0	0	0	0	2	0	0	0	0	0	0	0	0	0
NR_028378.1	NR_028378.1	100034739	Gm17762	NC_000068.8:18032060-18035388	4	20	3	6	3	6	5	3	6	10	2	13	21	20	8	8	8	7	19	10	9	15	2	1	10	18	10	5	3	14
NR_028380.1	NR_028380.1	78878	Ftx	NC_000086.8:102613111-102667360	1	0	0	0	0	0	0	0	0	58	0	99	0	1	0	0	47	5	0	168	0	0	0	0	15	0	0	0	0	0
NR_028381.1	NR_028381.1	78878	Ftx	NC_000086.8:102604516-102667360	0	20	0	0	0	0	0	0	0	0	0	0	0	0	0	0	0	0	0	0	0	0	0	0	0	0	0	0	0	0
NR_028382.1	NR_028382.1	320775	B230319C09Rik	NC_000072.7:83418737-83425304	9	19	6	10	8	3	0	0	6	1	0	1	6	15	6	10	4	3	6	2	5	10	0	9	3	11	2	16	0	3
NR_028384.1	NR_028384.1	67735	4930528A17Rik	NC_000070.7:21846327-21848448	10	18	4	10	0	6	6	11	17	6	2	2	6	12	10	2	2	4	6	18	12	1	4	5	4	0	11	2	1	6
NR_028385.2	NR_028385.2	791338	Gm10190	NC_000083.7:80679265-80680964	0	0	0	0	0	3	10	4	14	7	8	11	5	0	3	7	0	8	0	5	4	6	0	0	0	3	0	13	6	2
NR_028391.1	NR_028391.1	100473	BB031773	NC_000070.7:102861303-102869162	0	0	0	0	0	0	0	0	0	0	0	0	0	0	0	0	0	0	0	0	0	0	0	0	0	0	0	0	0	0
NR_028416.1	NR_028416.1	320749	D630041G03Rik	NC_000073.7:4470244-4473883	8	4	0	8	7	5	6	0	0	1	6	1	0	16	17	1	4	3	7	3	6	4	4	0	13	0	0	0	0	4
NR_028417.2	NR_028417.2	665934	Gm7854	NC_000071.7:43309029-43392697	1	0	2	0	2	0	0	1	0	0	0	0	0	3	0	2	1	0	0	1	0	0	0	0	0	0	1	0	1	0
NR_028421.1	NR_028421.1	319545	D430020J02Rik	NC_000078.7:116365567-116368781	2	5	6	5	12	10	25	14	6	22	10	14	25	8	38	13	13	26	16	18	33	94	10	60	48	33	27	8	27	8
NR_028422.1	NR_028422.1	100303644	C130080G10Rik	NC_000068.8:113884877-113891986	0	4	10	10	0	0	8	138	13	98	0	5	33	72	87	40	12	57	27	10	26	58	73	12	57	13	54	78	30	76
NR_028423.1	NR_028423.1	320846	A530058N18Rik	NC_000068.8:113844046-113862773	0	0	0	0	0	0	0	5	0	0	0	0	0	0	0	0	0	0	0	0	0	0	0	0	0	0	0	0	0	0
NR_028425.1	NR_028425.1	100303645	D7Ertd143e	NC_000073.7:3267458-3269689	3	1	3	1	3	0	8	21	7	0	10	23	30	13	1	7	3	11	10	34	19	2	0	7	6	0	14	0	6	2
NR_028426.1	NR_028426.1	332993	Gm5129	NC_000071.7:29940332-29940934	1	1	7	1	1	11	6	1	0	0	0	2	1	1	2	2	1	1	0	1	1	0	1	1	1	0	1	6	0	1
NR_028427.1	NR_028427.1	381232	Mirt1	NC_000085.7:53429643-53453227	0	17	12	0	0	12	5	0	6	21	0	0	3	35	32	0	4	16	0	10	5	0	8	2	17	11	9	0	0	21
NR_028438.1	NR_028438.1	109335	9230102K24Rik	NC_000076.7:110436511-110451822	0	0	0	0	0	0	3	0	0	0	0	0	0	0	0	0	0	0	0	0	0	0	0	0	0	0	0	0	0	0
NR_028442.1	NR_028442.1	100048895	9330020H09Rik	NC_000081.7:98465205-98468745	9	36	89	70	64	25	60	72	69	99	63	52	48	62	48	64	106	33	73	124	85	95	0	45	50	112	33	95	94	66
NR_028445.1	NR_028445.1	654805	F930015N05Rik	NC_000077.7:64323961-64327500	2	13	20	34	18	11	12	17	3	3	8	18	14	33	18	3	10	26	18	8	4	19	26	10	5	6	8	4	4	6
NR_028520.1	NR_028520.1	100041694	Gm10451	NC_000078.7:76491271-76495472	15	34	6	14	6	6	23	14	12	28	26	41	26	3	11	7	11	22	14	11	28	25	20	19	9	28	13	36	14	10
NR_028574.1	NR_028574.1	69895	Snhg8	NC_000069.7:123301201-123301985	84	55	32	45	50	55	42	59	84	99	116	75	86	82	74	127	32	101	84	60	121	120	82	71	7	21	80	58	79	72
NR_028577.1	NR_028577.1	100303738	D030025P21Rik	NC_000078.7:84922576-84926529	5	4	5	3	4	0	12	4	8	0	11	8	8	8	22	20	4	4	4	0	4	44	3	7	10	0	0	5	14	2
NR_028578.1	NR_028578.1	100043682	Gm10584	NC_000073.7:131917393-131920020	11	4	7	14	16	13	6	1	6	2	3	6	2	8	13	8	2	11	6	12	8	16	13	3	0	2	4	1	16	0
NR_028579.2	NR_028579.2	102640923	Gm10649	NC_000074.7:77475715-77627249	12	12	0	4	0	0	6	0	3	0	0	0	3	0	0	3	2	3	0	7	0	0	0	0	0	10	0	3	0	2
NR_028580.1	NR_028580.1	100038752	Gm10825	NC_000076.7:22278712-22283369	0	0	0	0	0	0	0	0	0	0	0	0	0	0	0	0	0	0	0	0	0	0	0	0	0	0	0	0	2	0
NR_028589.1	NR_028589.1	100043424	Morrbid	NC_000068.8:128140583-128271271	0	12	1	5	9	0	10	13	24	1	0	0	7	8	33	6	14	15	2	6	3	12	4	9	10	3	18	15	10	17
NR_028590.1	NR_028590.1	100043424	Morrbid	NC_000068.8:128158220-128271271	18	8	4	11	4	14	11	6	10	9	13	3	0	7	56	6	7	15	6	0	9	9	12	6	12	25	16	11	16	8
NR_028591.1	NR_028591.1	100043424	Morrbid	NC_000068.8:128214026-128271271	6	1	1	7	13	3	16	2	3	18	6	16	16	17	79	8	12	29	0	10	8	0	4	5	8	10	12	17	17	20
NR_028592.1	NR_028592.1	791299	Gm10069	NC_000072.7:128415720-128452808	17	12	13	11	17	18	11	8	9	7	16	0	0	2	10	0	13	0	0	0	3	14	3	4	4	12	2	0	3	3
NR_028593.1	NR_028593.1	791299	Gm10069	NC_000072.7:128415720-128480244	0	0	7	2	5	5	7	0	2	0	3	10	10	0	0	1	3	3	2	9	3	0	1	6	0	2	2	5	0	3
NR_029381.1	NR_029381.1	414081	5330413P13Rik	NC_000068.8:131661926-131689576	0	0	0	0	0	0	0	0	0	0	0	0	0	0	0	0	0	0	0	0	0	0	0	0	0	0	0	0	0	0
NR_029382.1	NR_029382.1	75957	Mir17hg	NC_000080.7:115281822-115284160	27	129	23	79	27	43	172	51	35	39	65	59	116	1	129	103	20	7	10	38	150	40	114	38	78	22	196	66	7	13
NR_029384.1	NR_029384.1	606497	Otx2os1	NC_000080.7:48906745-49030805	0	0	0	0	0	0	0	0	0	0	0	0	0	0	0	0	0	0	0	0	0	0	0	0	0	0	0	0	0	0
NR_029432.1	NR_029432.1	68982	1500015A07Rik	NC_000084.7:61859461-61861325	49	61	62	39	49	53	48	72	51	122	68	83	89	49	83	41	64	62	78	61	110	68	70	32	24	50	46	56	64	28
NR_029433.1	NR_029433.1	69350	1700003G18Rik	NC_000073.7:115680997-115692384	1	0	0	0	0	0	0	0	6	1	0	0	0	0	0	0	0	0	3	1	0	0	0	0	4	0	0	0	0	0
NR_029436.1	NR_029436.1	70004	1700028J19Rik	NC_000073.7:43879353-43885546	0	0	12	0	0	16	2	7	2	12	0	10	8	4	2	2	1	8	18	11	4	19	6	6	4	24	6	8	15	8
NR_029437.1	NR_029437.1	71045	4933406I18Rik	NC_000073.7:113914714-114014396	0	0	0	0	0	0	0	0	0	0	0	0	0	0	0	0	0	0	0	0	0	0	0	0	0	0	0	0	0	0
NR_029438.1	NR_029438.1	71045	4933406I18Rik	NC_000073.7:113953875-114014396	21	8	10	11	4	3	7	6	8	18	6	14	6	21	4	15	9	20	17	7	7	29	11	7	19	7	6	7	6	9
NR_029439.1	NR_029439.1	71307	1700018A04Rik	NC_000079.7:31749475-31766496	0	0	0	0	0	0	0	0	0	0	0	0	0	0	0	0	0	0	0	1	0	0	0	0	0	0	0	0	0	0
NR_029440.1	NR_029440.1	72093	2010320M18Rik	NC_000074.7:71229506-71230250	233	112	165	79	211	118	187	248	172	240	173	224	331	266	243	211	188	294	291	218	231	445	180	154	155	197	115	226	268	146
NR_029441.1	NR_029441.1	72813	2810454H06Rik	NC_000072.7:134874924-134877748	56	30	30	22	36	39	64	71	47	63	37	74	84	53	71	72	30	41	56	71	138	26	60	35	24	24	69	36	16	37
NR_029443.1	NR_029443.1	74396	4933407K13Rik	NC_000086.8:74769064-74808305	0	0	0	0	0	0	0	0	0	0	0	0	0	0	0	0	0	0	0	0	0	0	0	0	0	0	0	0	0	1
NR_029444.1	NR_029444.1	75881	4930579K19Rik	NC_000075.7:98444513-98445664	18	6	17	16	15	16	15	64	11	14	18	34	33	24	16	23	4	26	18	24	18	0	12	7	15	3	26	14	42	10
NR_029445.1	NR_029445.1	75942	4930584F24Rik	NC_000071.7:26665068-26698312	0	0	0	0	0	0	0	0	0	0	0	0	0	0	0	0	0	0	0	0	0	0	0	0	0	0	0	0	0	0
NR_029446.1	NR_029446.1	76133	6230400D17Rik	NC_000080.7:20752080-20753167	9	3	11	8	21	3	6	3	2	4	3	4	6	22	1	2	4	21	27	10	6	19	2	3	2	5	7	8	7	3
NR_029447.1	NR_029447.1	414101	E130317F20Rik	NC_000076.7:79687211-79690805	17	41	5	26	6	2	5	49	15	17	8	5	61	106	22	43	39	15	50	47	49	25	13	3	5	16	21	13	28	8
NR_029450.1	NR_029450.1	654318	C530005A16Rik	NC_000070.7:116446930-116454827	21	37	15	14	20	33	39	28	38	42	27	64	40	20	16	41	36	17	45	17	24	8	18	14	3	8	26	3	26	15
NR_029452.1	NR_029452.1	654409	Stk35os1	NC_000068.8:129640289-129643379	2	2	4	1	23	1	1	2	26	18	37	1	1	1	18	62	1	125	1	5	57	9	2	23	32	1	10	3	57	9
NR_029456.1	NR_029456.1	654424	Mccc1os	NC_000069.7:36054062-36062977	0	0	0	0	0	0	0	0	0	0	0	0	5	0	0	0	0	0	0	0	0	6	7	0	0	0	0	0	0	0
NR_029457.1	NR_029457.1	654820	G530011O06Rik	NC_000086.8:168758039-168761913	0	0	2	18	0	5	40	0	0	0	0	21	0	0	53	0	24	0	0	30	0	0	0	0	44	28	0	0	0	9
NR_029458.1	NR_029458.1	664702	A530088E08Rik	NC_000083.7:32621988-32623782	5	4	0	3	6	3	0	3	0	5	3	0	0	7	0	5	6	9	5	3	3	8	0	0	0	7	3	3	0	3
NR_029460.1	NR_029460.1	76220	6530402F18Rik	NC_000068.8:29135128-29143005	226	170	165	231	260	195	214	136	213	162	180	173	237	198	318	116	213	294	100	133	154	188	134	12	202	263	241	237	304	233
NR_029463.1	NR_029463.1	77428	9430083A17Rik	NC_000079.7:51251774-51254763	167	37	86	81	193	95	178	159	150	197	195	376	124	100	123	105	252	58	174	200	222	104	197	89	92	128	101	209	142	198
NR_029464.2	NR_029464.2	77675	5033406O09Rik	NC_000078.7:111908425-111910916	43	111	11	0	70	85	142	111	36	161	102	18	247	143	362	112	1	184	6	105	106	81	21	6	78	69	9	116	1	69
NR_029465.1	NR_029465.1	100036537	Gm11149	NC_000075.7:49429588-49479325	0	0	0	0	0	0	0	0	0	0	0	0	0	0	0	0	0	0	0	0	0	0	0	0	0	0	1	0	0	0
NR_029468.1	NR_029468.1	100039864	Snhg12	NC_000070.7:132035989-132038335	49	13	12	30	49	7	24	5	8	8	15	10	0	1	23	0	13	12	0	7	24	6	8	0	0	0	9	0	5	15
NR_029469.1	NR_029469.1	100041290	D4Ertd617e	NC_000070.7:118483601-118489112	0	1	0	0	0	0	5	0	0	0	0	0	1	0	0	0	1	0	4	1	0	0	0	0	1	0	0	0	0	0
NR_029470.1	NR_029470.1	100041655	Gm10863	NC_000081.7:79050266-79100601	2	0	0	0	0	0	5	0	0	0	0	0	2	0	6	0	0	0	0	0	4	0	0	0	0	0	0	2	2	0
NR_029473.1	NR_029473.1	78185	Flicr	NC_000086.8:7439839-7447255	0	17	0	20	0	0	0	0	0	0	0	11	0	0	8	0	0	0	0	15	0	0	13	0	0	0	0	0	0	0
NR_029474.1	NR_029474.1	78575	B430319G15Rik	NC_000075.7:92420854-92424922	14	6	10	23	14	14	6	4	0	15	15	0	12	24	25	11	2	11	11	2	28	0	14	9	14	8	4	10	20	15
NR_029475.1	NR_029475.1	78934	4930581F22Rik	NC_000075.7:35028024-35042218	0	0	0	0	0	0	0	0	0	0	0	0	0	0	0	0	0	0	0	0	0	0	0	0	0	0	0	0	0	0
NR_030669.1	NR_030669.1	98736	1700034H15Rik	NC_000067.7:191626184-191639639	0	0	0	0	0	0	0	0	0	1	0	0	1	0	0	0	0	0	0	0	1	0	0	0	0	0	0	1	0	0
NR_030671.1	NR_030671.1	100382	AW011738	NC_000070.7:156287741-156290485	136	101	154	56	99	160	235	255	306	182	192	141	242	149	209	41	123	116	183	71	173	251	156	89	74	86	107	73	28	49
NR_030674.1	NR_030674.1	100043580	Gm4532	NC_000073.7:126831590-126832302	0	2	0	0	0	4	2	0	6	10	1	3	5	7	4	8	0	2	2	1	3	5	2	6	2	0	2	2	4	0
NR_030675.1	NR_030675.1	109361	D730005E14Rik	NC_000081.7:79773733-79777339	24	30	24	90	9	20	32	31	23	35	24	26	38	13	44	29	15	61	8	20	13	20	16	10	42	37	23	36	34	24
NR_030676.1	NR_030676.1	100125931	Phtf1os	NC_000069.7:103871852-103875632	52	38	26	34	8	46	35	23	4	50	20	49	32	40	34	36	26	22	37	28	48	61	38	23	21	19	33	22	29	44
NR_030678.1	NR_030678.1	100043450	AA387883	NC_000085.7:52911612-52915362	0	0	0	0	0	0	0	0	0	0	0	0	0	0	0	0	0	0	0	0	0	0	0	0	0	0	0	0	0	0
NR_030681.1	NR_030681.1	100043706	Gm4598	NC_000073.7:24360719-24362534	0	2	0	0	0	0	0	0	0	0	0	0	0	0	0	0	0	0	0	0	0	0	0	0	0	0	0	0	0	0
NR_030682.1	NR_030682.1	100042332	2810410L24Rik	NC_000077.7:120077476-120080682	0	0	0	0	0	0	0	0	23	8	0	0	0	0	0	0	19	0	0	0	0	0	0	0	0	34	0	0	36	20
NR_030683.1	NR_030683.1	100043609	Gm14207	NC_000068.8:119151680-119156678	12	17	5	13	6	1	2	0	9	3	11	1	0	0	6	0	4	0	0	6	0	26	5	2	0	2	7	0	5	0
NR_030689.1	NR_030689.1	319587	4930539J05Rik	NC_000069.7:135141981-135144426	0	1	0	0	0	0	0	0	0	0	0	0	0	0	0	0	0	0	0	0	0	0	0	0	0	0	0	0	0	0
NR_030690.1	NR_030690.1	319722	E330033B04Rik	NC_000081.7:96166445-96173156	325	351	299	403	340	356	268	109	265	252	268	191	141	173	269	235	188	210	174	87	187	151	216	154	282	204	399	153	217	156
NR_030692.1	NR_030692.1	319818	A930011G23Rik	NC_000071.7:99445103-99876919	2	16	14	25	12	13	0	0	8	0	0	0	0	16	36	14	10	14	13	24	8	9	8	14	9	18	16	6	2	14
NR_030693.1	NR_030693.1	320152	4930412C18Rik	NC_000070.7:9770585-9823411	0	0	0	0	0	0	0	0	0	0	0	0	0	0	0	0	0	0	0	1	0	0	0	0	0	0	0	0	0	0
NR_030694.1	NR_030694.1	100043040	1110002L01Rik	NC_000078.7:3453883-3476747	322	102	80	75	179	177	187	35	179	141	204	164	116	0	181	86	187	116	103	0	158	39	136	127	38	111	80	50	84	176
NR_030695.1	NR_030695.1	320456	B330016D10Rik	NC_000070.7:141273473-141275624	129	50	57	57	101	37	44	46	28	56	38	41	76	66	46	28	48	37	47	56	63	34	46	24	51	76	20	28	66	32
NR_030696.1	NR_030696.1	320469	9930014A18Rik	NC_000081.7:60694814-60703249	36	24	5	0	0	9	0	52	20	0	0	0	23	38	34	0	11	34	24	38	38	0	37	33	0	0	6	0	26	20
NR_030698.1	NR_030698.1	320642	A630066F11Rik	NC_000076.7:7539135-7540387	42	1	1	14	2	6	1	9	3	10	66	18	3	3	8	3	97	3	3	4	21	30	8	1	4	23	3	130	3	1
NR_030699.1	NR_030699.1	320770	A630072M18Rik	NC_000071.7:21155987-21161396	503	270	425	382	542	148	259	197	407	405	384	271	414	271	285	127	393	109	118	269	180	164	429	109	61	431	441	404	415	276
NR_030700.1	NR_030700.1	320965	4831440E17Rik	NC_000071.7:25704795-25709471	194	142	114	93	149	102	41	26	98	59	88	116	70	59	85	107	58	88	15	94	141	42	81	55	88	72	1	64	30	1
NR_030701.1	NR_030701.1	328287	Gm20554	NC_000079.7:72771585-72776683	0	0	0	0	0	0	0	0	0	0	0	0	0	0	0	0	0	0	0	0	0	0	0	0	0	0	0	0	0	0
NR_030706.1	NR_030706.1	331424	Cdr1os	NC_000086.8:60159984-60183066	0	0	0	0	0	0	0	0	0	0	0	0	0	0	0	0	0	0	0	0	0	0	0	0	0	0	0	0	0	0
NR_030711.1	NR_030711.1	100042498	Mir22hg	NC_000077.7:75352365-75357516	1217	1730	541	412	754	390	642	1482	634	883	503	779	2869	1275	1543	1930	496	1922	1806	2525	2479	495	1024	361	409	434	737	1105	733	750
NR_030712.1	NR_030712.1	100043232	3110099E03Rik	NC_000068.8:115323994-115342682	0	0	0	0	0	0	0	0	0	0	0	0	0	0	0	0	0	0	0	0	0	0	0	0	0	0	0	0	0	0
NR_030715.2	NR_030715.2	665306	3930402G23Rik	NC_000074.7:10974427-10978457	0	0	0	0	0	0	534	191	581	536	1547	229	63	209	49	0	105	0	0	0	37	29	48	0	43	0	0	0	0	0
NR_030718.1	NR_030718.1	100038363	F630028O10Rik	NC_000086.8:95283532-95287248	50	56	35	53	0	22	148	57	89	106	45	49	109	145	251	63	92	303	76	27	160	102	100	32	50	14	48	61	120	38
NR_030721.2	NR_030721.2	100040736	Foxd2os	NC_000070.7:114766454-114778315	0	8	13	12	10	11	4	4	7	9	3	3	14	7	6	6	9	11	7	14	6	6	18	0	16	20	3	3	0	12
NR_030729.1	NR_030729.1	100041618	Gm3434	NC_000075.7:36045583-36046926	0	0	0	0	0	0	0	0	0	0	0	0	0	0	0	0	0	0	0	0	0	0	0	0	0	0	0	0	0	0
NR_030730.1	NR_030730.1	100041605	Gm3428	NC_000075.7:35759841-35761176	0	0	0	0	0	0	0	0	0	0	0	0	0	0	0	0	0	0	0	0	0	0	0	0	0	0	0	0	0	0
NR_030733.1	NR_030733.1	74284	1700086L19Rik	NC_000078.7:74331050-74342724	0	0	0	0	0	0	0	0	0	0	0	0	0	0	0	0	0	0	0	0	0	0	0	0	0	0	0	0	7	0
NR_030734.1	NR_030734.1	74284	1700086L19Rik	NC_000078.7:74331050-74342724	0	0	0	0	0	0	0	0	0	0	0	0	0	0	0	0	0	0	0	0	0	0	0	0	0	0	0	0	0	0
NR_030735.1	NR_030735.1	74284	1700086L19Rik	NC_000078.7:74331050-74342724	0	0	0	0	0	0	0	0	0	0	0	0	0	0	0	0	0	0	0	0	0	0	0	0	0	0	0	0	0	0
NR_030738.1	NR_030738.1	69221	2410006H16Rik	NC_000077.7:62493703-62495632	231	51	34	42	47	58	24	42	30	68	55	28	24	61	85	22	23	66	42	25	118	65	19	15	16	13	52	18	27	35
NR_030769.3	NR_030769.3	100313531	Nkx2-2os	NC_000068.8:147026003-147173601	0	0	0	0	0	0	0	0	0	0	0	0	0	0	0	0	0	0	0	0	0	0	0	0	0	0	0	0	0	0
NR_030776.1	NR_030776.1	67289	3110021A11Rik	NC_000072.7:119825154-119825990	7	5	2	12	3	0	0	3	0	9	5	16	10	13	2	4	3	9	0	2	9	4	3	3	6	5	0	5	0	0
NR_033138.1	NR_033138.1	330004	Gm833	NC_000070.7:152781997-152785379	0	0	0	0	0	0	0	0	0	0	0	0	0	0	0	0	0	0	0	0	0	0	0	0	0	0	0	0	0	0
NR_033139.1	NR_033139.1	381524	Mexis	NC_000070.7:53261356-53270232	0	0	0	0	0	0	0	0	0	0	0	0	0	0	0	0	0	0	0	0	0	0	0	0	6	0	0	0	0	0
NR_033140.1	NR_033140.1	381524	Mexis	NC_000070.7:53261356-53265492	0	0	0	0	0	0	0	0	0	0	0	0	0	0	0	0	0	0	0	0	11	0	0	0	0	0	0	0	0	0
NR_033141.1	NR_033141.1	629678	Gm6994	NC_000080.7:77716923-77744308	0	0	0	0	0	0	0	0	0	0	0	0	0	0	0	0	0	0	0	0	0	0	0	0	0	0	0	0	0	0
NR_033148.1	NR_033148.1	100316903	Gm20605	NC_000071.7:137627385-137641158	78	79	135	132	137	55	122	179	98	107	160	410	113	84	63	182	114	169	167	74	112	615	57	142	70	76	52	57	79	55
NR_033190.1	NR_033190.1	330379	Gm839	NC_000072.7:89189179-89193161	0	4	0	0	0	0	5	4	4	0	4	0	0	0	0	0	7	0	0	6	0	0	2	0	7	4	0	3	7	7
NR_033197.1	NR_033197.1	66769	4933427E11Rik	NC_000081.7:74581010-74582223	0	0	5	3	0	0	2	2	8	10	18	16	7	8	3	3	6	5	3	3	3	3	3	0	3	13	3	3	9	3
NR_033198.1	NR_033198.1	67188	2700046G09Rik	NC_000085.7:32366616-32368584	65	25	0	5	6	18	23	45	35	45	45	16	27	31	65	48	35	56	62	13	25	23	50	32	38	52	16	23	24	19
NR_033199.2	NR_033199.2	67503	1700001G17Rik	NC_000067.7:33708905-33709793	2	6	0	3	0	2	3	9	3	0	0	7	0	13	8	4	12	15	8	5	10	8	16	4	0	0	3	4	19	6
NR_033207.1	NR_033207.1	69206	2010016I18Rik	NC_000069.7:106389302-106393229	3	12	0	0	12	9	8	16	0	5	12	3	3	0	0	20	15	0	0	0	29	23	3	11	19	6	20	11	0	31
NR_033209.1	NR_033209.1	215472	Gm4792	NC_000076.7:94129525-94134565	0	0	0	0	0	0	0	0	0	0	0	0	0	0	0	0	0	0	0	0	0	0	0	0	0	0	0	0	0	0
NR_033213.2	NR_033213.2	74305	1700111N16Rik	NC_000086.8:68972866-69187194	0	0	0	0	0	0	0	0	0	0	0	0	0	0	0	0	0	0	0	0	0	0	0	0	0	0	0	0	0	0
NR_033214.1	NR_033214.1	338360	B430212C06Rik	NC_000084.7:67454279-67477173	0	0	0	0	0	0	0	3	0	0	0	0	0	0	0	3	0	0	0	0	0	0	0	0	0	0	0	0	0	0
NR_033216.1	NR_033216.1	381707	1700069L16Rik	NC_000071.7:113830485-113862833	0	0	0	0	0	0	0	0	0	0	0	0	0	0	0	0	0	0	0	0	0	0	0	0	0	0	0	0	0	0
NR_033220.1	NR_033220.1	408057	BC039771	NC_000068.8:145543115-145595592	76	61	33	45	52	38	13	49	60	67	30	24	58	39	33	53	45	71	55	10	104	16	37	37	66	7	58	44	60	40
NR_033221.1	NR_033221.1	414072	BC031361	NC_000082.7:37905426-37909622	157	17	83	105	115	87	57	3	110	10	6	4	58	95	24	17	4	4	9	127	11	24	105	6	7	63	26	89	11	25
NR_033222.1	NR_033222.1	414085	9330151L19Rik	NC_000078.7:69243985-69246642	160	121	151	192	167	193	101	69	129	94	76	119	118	142	138	102	96	97	157	23	136	120	109	91	87	140	146	101	115	65
NR_033224.1	NR_033224.1	414115	D330050I16Rik	NC_000085.7:5438364-5440097	14	28	37	29	31	8	58	54	54	19	33	11	73	50	30	33	6	31	42	40	70	66	58	39	27	22	24	8	39	19
NR_033225.1	NR_033225.1	433408	Gm13375	NC_000068.8:20973685-20975159	0	4	3	37	62	19	14	19	19	3	22	0	57	48	87	61	62	13	56	77	68	10	33	7	19	28	77	39	70	40
NR_033261.1	NR_033261.1	677289	Prr33	NC_000073.7:142044817-142060508	2	0	0	0	0	0	0	0	0	0	0	0	0	0	0	0	4	6	0	0	0	0	0	0	0	0	0	0	0	0
NR_033299.1	NR_033299.1	320440	9530091C08Rik	NC_000075.7:68672628-68680604	117	97	41	246	128	101	69	66	63	33	32	49	38	78	48	39	36	116	82	23	58	36	42	63	112	61	90	24	132	22
NR_033301.1	NR_033301.1	434510	Gm5627	NC_000075.7:102616847-102633884	0	0	0	0	0	0	0	0	0	0	0	0	0	0	0	0	0	0	0	4	2	0	2	0	0	0	0	0	6	0
NR_033305.1	NR_033305.1	433100	AA388235	NC_000083.7:34200466-34204332	49	35	14	38	26	36	14	11	29	10	18	42	14	28	20	8	16	32	10	11	15	16	50	7	7	18	22	10	25	14
NR_033307.1	NR_033307.1	75853	4930592I03Rik	NC_000084.7:82936530-82938685	0	2	0	1	0	0	0	0	0	0	6	0	0	0	0	0	0	0	0	0	0	0	0	0	5	0	0	0	2	0
NR_033324.1	NR_033324.1	436230	BC065397	NC_000086.8:135643706-135704113	6	61	0	47	0	39	0	0	0	0	2	0	4	7	0	1	22	0	0	0	86	0	13	31	0	0	86	0	0	10
NR_033325.1	NR_033325.1	328479	Gm5089	NC_000080.7:122672266-122688527	0	0	0	0	0	0	0	0	0	0	0	0	0	0	0	0	0	0	0	0	0	0	0	0	0	0	0	0	0	0
NR_033326.1	NR_033326.1	328479	Gm5089	NC_000080.7:122603091-122688558	0	0	0	0	0	0	0	0	0	0	0	0	0	0	0	0	0	0	0	0	0	0	0	0	0	0	0	0	0	0
NR_033332.1	NR_033332.1	622459	Gm12216	NC_000077.7:53676315-53750082	6	13	12	23	9	6	0	26	13	0	0	3	14	6	5	5	5	13	3	3	5	14	4	4	5	0	15	7	9	3
NR_033340.1	NR_033340.1	319786	B930059L03Rik	NC_000078.7:110557808-110559113	17	20	12	10	20	16	12	14	8	26	28	45	18	29	15	23	20	10	10	29	26	61	30	2	14	8	5	13	17	18
NR_033430.1	NR_033430.1	100040294	Gm2694	NC_000074.7:88199440-88252182	0	0	0	0	0	0	0	0	0	0	0	0	0	0	0	0	0	0	0	0	0	0	0	0	0	0	0	0	0	0
NR_033431.1	NR_033431.1	620760	2900079G21Rik	NC_000075.7:112063345-112065086	0	0	0	0	0	0	0	0	0	0	0	0	0	0	0	0	0	0	0	0	0	0	0	0	0	0	0	0	0	0
NR_033432.1	NR_033432.1	620760	2900079G21Rik	NC_000075.7:112063345-112109401	0	0	0	0	0	0	0	0	0	0	0	0	0	0	0	0	0	0	0	0	0	0	0	0	0	0	0	0	0	0
NR_033433.1	NR_033433.1	620760	2900079G21Rik	NC_000075.7:112085642-112177993	0	0	0	0	0	0	0	0	0	0	0	0	0	0	0	0	0	0	0	0	0	0	0	0	0	0	0	0	0	0
NR_033445.1	NR_033445.1	70988	4931428L18Rik	NC_000067.7:31180159-31261737	0	0	0	0	0	0	0	0	0	0	0	0	0	0	3	0	0	0	0	0	2	0	0	0	0	0	0	0	0	0
NR_033447.1	NR_033447.1	69974	2810405F15Rik	NC_000068.8:115905029-115906577	2	0	0	0	0	0	0	0	0	0	0	0	0	0	2	0	0	0	0	0	0	0	0	0	0	0	0	0	2	0
NR_033448.1	NR_033448.1	72211	1700025C18Rik	NC_000068.8:164920613-164932670	0	0	0	0	0	0	0	0	0	0	0	0	0	0	0	0	0	0	0	0	0	0	0	0	0	0	0	0	0	0
NR_033452.1	NR_033452.1	100042757	Gm4013	NC_000084.7:42407445-42408262	32	11	27	36	39	41	30	23	8	12	14	12	25	30	46	15	13	12	15	16	48	34	10	6	12	15	28	12	21	22
NR_033453.1	NR_033453.1	77668	9130209A04Rik	NC_000084.7:47585735-47603935	0	0	0	0	0	0	0	0	0	0	0	0	0	0	0	0	0	0	0	0	0	0	0	0	0	0	0	0	0	0
NR_033454.1	NR_033454.1	328953	Gm5095	NC_000084.7:47670802-47851703	0	0	0	0	0	0	0	0	0	0	0	0	0	0	0	0	0	0	0	0	0	0	0	0	0	0	0	0	0	0
NR_033455.1	NR_033455.1	100038410	Gm10536	NC_000084.7:57069332-57073590	14	9	0	1	2	8	0	0	6	6	2	0	2	0	4	7	3	2	0	8	2	4	0	4	2	0	6	1	6	0
NR_033456.1	NR_033456.1	100043885	Gm4710	NC_000083.7:76168018-76196034	0	0	0	0	0	0	0	0	0	0	0	0	0	0	0	0	0	0	0	0	0	0	0	0	0	0	0	0	0	0
NR_033457.1	NR_033457.1	633947	Gm6225	NC_000084.7:3336416-3366863	10	3	6	15	7	4	12	18	16	15	6	6	34	16	10	0	12	10	12	21	14	2	12	8	6	4	2	0	11	17
NR_033458.1	NR_033458.1	100038394	Gm10512	NC_000083.7:13423929-13425098	0	0	0	0	0	0	0	0	0	0	0	0	0	1	0	0	0	0	0	0	0	0	0	0	0	0	0	0	0	0
NR_033461.1	NR_033461.1	629141	Gm9999	NC_000073.7:46626380-46637551	0	0	0	0	0	0	0	0	0	0	0	0	0	0	0	0	0	0	0	0	0	0	0	0	0	0	0	0	0	0
NR_033462.1	NR_033462.1	100038718	Gm10494	NC_000083.7:79813478-79817915	0	0	0	0	0	0	0	0	0	2	2	0	0	0	0	0	0	0	0	0	0	0	0	0	0	0	0	0	0	0
NR_033463.1	NR_033463.1	74622	4930429F11Rik	NC_000083.7:79783053-79785314	0	0	0	0	0	0	0	0	0	0	0	0	0	0	0	0	0	0	0	0	0	0	0	0	0	0	0	0	0	0
NR_033467.1	NR_033467.1	670775	Gm11468	NC_000068.8:166115828-166136751	0	0	0	0	0	0	0	0	0	0	0	0	0	0	0	0	0	0	0	0	0	0	0	0	0	0	0	0	0	0
NR_033468.1	NR_033468.1	767814	AU019990	NC_000068.8:132440116-132494987	0	0	0	0	0	0	0	0	0	0	0	0	0	0	0	0	0	0	0	0	2	0	0	0	0	0	0	0	0	0
NR_033469.1	NR_033469.1	767814	AU019990	NC_000068.8:132440116-132492524	0	0	0	0	0	0	2	0	2	2	0	8	8	4	3	9	0	13	0	6	3	0	5	0	0	0	0	2	0	3
NR_033470.1	NR_033470.1	100038358	Gm10857	NC_000068.8:6137680-6145381	0	2	0	0	2	0	0	0	0	0	0	0	0	2	0	0	0	0	0	0	0	0	11	0	2	0	0	0	0	0
NR_033471.1	NR_033471.1	100038358	Gm10857	NC_000068.8:6137694-6145381	0	0	0	0	0	0	0	0	0	0	0	0	0	0	0	0	0	0	0	0	0	0	0	0	0	0	0	0	0	0
NR_033472.1	NR_033472.1	100038628	Gm10768	NC_000085.7:43827242-43829284	7397	7318	5772	5987	7875	6985	3130	2211	4026	2399	3317	2004	4182	3771	5675	3338	3843	3688	2943	2912	3761	1374	3179	3528	2816	3633	3752	2132	2439	1916
NR_033473.1	NR_033473.1	100038454	Platr8	NC_000068.8:109732741-109743664	1	0	0	0	0	0	0	0	0	1	0	0	0	0	0	0	0	0	0	2	0	7	0	0	0	0	0	0	0	0
NR_033474.1	NR_033474.1	77132	2810433D01Rik	NC_000077.7:102510333-102515242	0	0	0	4	0	8	0	0	0	0	0	0	4	0	0	0	0	3	0	0	0	0	4	0	0	0	0	0	0	2
NR_033475.1	NR_033475.1	100038623	Gm10823	NC_000082.7:27668682-27744880	0	0	0	0	0	0	0	0	0	0	0	0	0	0	0	0	0	0	0	0	0	0	0	0	0	0	0	0	0	0
NR_033476.1	NR_033476.1	100038709	Gm10789	NC_000082.7:89939125-89943715	0	0	0	0	0	0	0	0	0	0	0	0	0	0	0	0	0	0	0	0	0	0	0	0	0	0	0	0	41	0
NR_033481.1	NR_033481.1	100038638	Fmr1os	NC_000086.8:67711120-67722005	0	0	0	0	0	0	0	0	0	0	0	0	0	0	0	0	0	0	0	0	0	7	0	0	0	0	0	0	0	0
NR_033482.1	NR_033482.1	629024	Gm6938	NC_000086.8:21178449-21200966	0	0	0	0	0	0	0	0	0	0	0	0	0	6	0	0	0	0	0	0	0	0	0	0	0	0	0	0	0	0
NR_033483.1	NR_033483.1	57425	U90926	NC_000071.7:92357754-92363267	0	0	0	0	0	0	0	0	0	0	0	0	0	0	0	0	0	0	0	0	0	0	0	0	0	0	0	0	0	0
NR_033484.1	NR_033484.1	100043229	Gm10046	NC_000073.7:27465098-27470397	0	0	0	0	0	0	0	0	0	0	2	0	0	0	0	0	0	0	0	0	0	0	0	0	0	0	0	3	0	0
NR_033486.1	NR_033486.1	100415784	Gm17830	NC_000083.7:49611507-49619988	0	0	0	2	0	0	0	2	4	0	0	2	7	0	0	0	0	4	0	5	4	0	0	0	0	0	2	0	0	0
NR_033490.1	NR_033490.1	70441	Mir124-2hg	NC_000069.7:17844085-17854235	0	0	0	0	0	0	0	0	0	0	0	0	0	0	0	0	0	0	0	0	0	0	0	0	0	0	0	0	0	0
NR_033491.1	NR_033491.1	100038617	Gm10466	NC_000077.7:24671006-24680722	0	0	0	0	0	0	0	0	0	0	0	0	0	0	0	0	0	0	0	0	0	0	0	0	0	0	0	0	0	0
NR_033492.1	NR_033492.1	77592	4931406H21Rik	NC_000080.7:25587228-25591085	14	14	19	14	11	18	9	16	13	15	10	17	17	14	9	16	13	8	14	12	12	20	10	8	25	13	15	11	13	25
NR_033493.1	NR_033493.1	675921	Tnk2os	NC_000082.7:32484041-32487015	0	1	0	0	0	0	0	0	0	0	0	0	0	0	1	0	0	0	0	0	0	0	0	0	0	0	0	0	0	0
NR_033495.1	NR_033495.1	100038743	Gm13629	NC_000068.8:66271224-66377816	0	0	0	0	0	0	0	0	0	0	0	0	0	0	0	0	0	0	0	0	0	0	0	0	0	0	0	0	3	0
NR_033497.1	NR_033497.1	791403	Mhrt	NC_000080.7:55206244-55211806	0	0	0	0	0	0	0	0	0	0	0	0	0	0	0	0	0	0	0	0	0	0	0	0	0	0	0	0	0	0
NR_033498.1	NR_033498.1	229694	AI504432	NC_000069.7:106946820-106961638	44	40	61	69	50	61	34	17	23	15	16	8	10	21	172	30	32	69	33	13	25	26	22	16	22	71	98	18	18	36
NR_033502.1	NR_033502.1	320247	C030023E24Rik	NC_000086.8:60234899-60237771	0	0	0	0	0	0	0	0	0	0	0	0	0	0	0	0	0	0	0	0	0	0	0	0	0	0	0	0	0	0
NR_033503.1	NR_033503.1	320301	E530011L22Rik	NC_000075.7:121585706-121589009	4	10	19	4	1	8	4	5	2	2	10	1	4	1	2	15	2	11	16	3	3	2	12	18	4	4	2	5	4	5
NR_033504.1	NR_033504.1	791383	Gm9962	NC_000073.7:57037020-57059689	0	0	0	0	0	0	0	0	0	0	0	0	0	0	0	0	0	0	0	0	0	0	0	0	0	0	0	0	0	0
NR_033505.1	NR_033505.1	791417	Gm14164	NC_000068.8:152187589-152217242	2	3	2	0	2	2	0	0	0	0	0	0	0	0	0	0	0	0	0	0	0	0	0	0	0	0	0	0	0	0
NR_033508.1	NR_033508.1	100169874	Gm11110	NC_000083.7:57399023-57412942	0	7	0	2	0	3	0	0	1	0	0	0	9	16	12	3	3	0	0	0	9	4	3	3	0	0	8	2	6	3
NR_033509.1	NR_033509.1	791359	Gm9961	NC_000082.7:11719228-11748458	6	0	0	0	0	0	0	2	1	0	2	0	1	0	0	0	4	2	0	2	1	0	0	0	0	0	1	1	1	0
NR_033510.1	NR_033510.1	668215	Hectd2os	NC_000085.7:36596818-36666879	0	0	0	0	0	0	0	0	0	0	0	0	0	0	2	0	0	0	0	0	0	0	0	0	0	0	0	0	0	0
NR_033511.1	NR_033511.1	100038481	Gm10510	NC_000083.7:15571075-15574723	0	0	3	0	0	0	0	0	0	0	0	0	0	0	0	0	0	0	0	0	0	0	0	0	0	0	0	0	0	0
NR_033514.1	NR_033514.1	69548	2310015A10Rik	NC_000078.7:80167320-80179618	135	17	0	0	37	0	106	0	0	81	104	0	153	0	78	0	132	165	118	56	133	0	107	65	0	49	94	0	127	152
NR_033517.1	NR_033517.1	675325	2410017I17Rik	NC_000083.7:36455910-36473266	0	0	0	0	0	0	0	0	0	0	0	1	0	0	0	0	0	0	0	0	0	0	0	0	0	0	0	0	0	0
NR_033524.1	NR_033524.1	100038600	Gm11529	NC_000077.7:96337725-96355373	0	0	0	10	0	0	0	0	0	0	5	8	0	0	0	0	0	0	0	0	0	0	0	0	0	0	0	0	0	0
NR_033532.1	NR_033532.1	320871	B230206H07Rik	NC_000073.7:140939091-140945023	0	0	1	0	0	7	1	3	0	0	1	0	1	0	2	0	0	0	1	0	1	6	0	0	0	0	0	0	0	0
NR_033533.1	NR_033533.1	100040617	Wincr1	NC_000070.7:88968544-89002847	0	0	0	0	0	0	0	0	0	0	0	0	0	0	0	0	0	0	0	0	0	0	0	0	0	0	0	0	0	0
NR_033535.1	NR_033535.1	100038734	Gm10845	NC_000080.7:80097961-80106616	0	0	0	0	0	0	0	0	0	0	0	0	0	0	3	0	0	0	0	0	0	0	0	0	0	0	0	0	0	0
NR_033536.1	NR_033536.1	100038712	Gm10516	NC_000067.7:191821198-191835322	72	2	0	5	0	0	0	2	2	2	0	3	0	5	0	0	0	0	0	0	12	2	0	0	2	0	0	0	0	0
NR_033537.1	NR_033537.1	100038699	Gm10754	NC_000076.7:97517276-97802952	0	0	0	0	0	0	0	0	0	0	0	0	0	0	0	0	0	0	0	0	0	0	0	0	0	0	0	0	0	0
NR_033538.1	NR_033538.1	100038689	Gm10421	NC_000078.7:117108143-117114889	0	0	0	0	0	0	0	0	0	0	0	0	0	0	0	0	0	0	0	0	0	0	0	0	0	0	0	0	0	0
NR_033539.1	NR_033539.1	100038666	Gm12298	NC_000077.7:66796458-66837912	0	0	0	0	0	0	0	0	0	0	0	0	0	0	0	0	0	0	0	0	0	0	0	0	0	0	0	0	0	0
NR_033540.1	NR_033540.1	100038627	F630042J09Rik	NC_000079.7:67426658-67431425	0	0	3	10	3	0	0	0	0	0	4	2	0	0	0	0	0	4	0	0	6	0	0	0	0	0	4	0	0	0
NR_033541.1	NR_033541.1	100038608	Gm10389	NC_000081.7:10600379-10611737	0	0	0	0	0	0	3	0	4	2	1	0	4	0	0	0	0	9	0	0	4	2	0	0	0	0	4	3	2	0
NR_033542.1	NR_033542.1	100038607	Gm10636	NC_000069.7:146072908-146084699	0	0	0	0	0	0	0	0	0	0	0	0	0	0	0	0	0	0	0	0	0	0	0	0	0	0	2	0	0	0
NR_033543.1	NR_033543.1	100038595	Gm16287	NC_000070.7:138902718-138907966	0	2	3	4	9	3	7	0	0	0	0	0	0	0	26	0	3	17	4	4	0	0	0	0	3	0	0	0	0	0
NR_033544.2	NR_033544.2	100038584	Gm14812	NC_000086.8:98448937-98487403	0	0	0	0	0	0	0	0	0	0	0	0	7	0	0	0	0	0	0	0	0	0	0	0	0	0	0	2	0	0
NR_033545.1	NR_033545.1	100038577	Gm10790	NC_000079.7:42019391-42066568	0	0	0	0	0	0	0	0	0	0	0	2	0	0	0	0	0	0	0	0	0	0	0	0	0	0	0	0	0	0
NR_033546.1	NR_033546.1	100038554	Gm15348	NC_000074.7:12756944-12769127	0	0	0	2	0	0	84	0	32	0	72	6	0	0	0	0	10	0	0	9	0	44	3	38	35	13	16	0	0	8
NR_033547.1	NR_033547.1	100038468	Gm10684	NC_000075.7:45018474-45046904	0	0	0	0	0	0	3	0	5	0	0	0	0	0	0	0	0	0	0	0	0	0	4	0	0	0	0	0	0	0
NR_033548.1	NR_033548.1	100037396	D030047H15Rik	NC_000073.7:4129339-4139925	0	2	0	0	6	0	0	0	0	0	0	0	0	0	3	0	0	0	0	0	5	0	0	0	0	0	0	0	0	0
NR_033549.1	NR_033549.1	791423	Gm11190	NC_000077.7:77802953-77820114	0	0	0	0	0	0	0	0	0	0	0	0	0	0	0	0	0	0	0	0	0	0	0	0	0	0	0	0	0	0
NR_033550.1	NR_033550.1	791307	Gm10248	NC_000080.7:23088262-23144639	0	0	0	0	0	0	0	0	0	0	0	0	0	0	0	0	0	0	0	0	3	0	0	0	0	0	0	0	0	0
NR_033551.1	NR_033551.1	100037262	Gm12359	NC_000077.7:98689135-98700915	1	4	6	14	1	7	1	0	0	15	6	2	3	0	8	0	22	8	18	3	0	0	0	0	0	0	12	0	16	2
NR_033552.1	NR_033552.1	791318	Gm10125	NC_000084.7:5491501-5592437	5	0	2	0	0	0	0	0	0	0	0	0	3	2	2	0	0	9	0	0	0	0	5	4	0	0	0	0	0	3
NR_033553.1	NR_033553.1	69430	1700048O20Rik	NC_000075.7:121766341-121776082	8	20	17	12	41	15	37	13	4	32	61	0	6	19	21	13	0	6	40	5	46	9	6	36	24	20	23	12	39	5
NR_033554.1	NR_033554.1	654822	D330041H03Rik	NC_000083.7:24628455-24633487	0	0	0	0	0	0	0	0	0	0	0	0	0	0	0	0	0	0	0	0	0	0	0	0	0	0	0	0	0	0
NR_033555.1	NR_033555.1	100093700	Gm10400	NC_000072.7:141286279-141290113	35	23	24	57	22	54	14	41	40	26	8	14	10	14	28	28	24	26	25	7	22	1	26	30	34	0	46	10	19	3
NR_033556.1	NR_033556.1	545280	A630010A05Rik	NC_000082.7:14380181-14439148	0	0	0	0	0	0	0	0	0	0	0	0	0	0	0	0	0	0	0	0	0	0	0	0	0	0	0	0	0	0
NR_033558.1	NR_033558.1	414125	F930017D23Rik	NC_000076.7:43469423-43506910	6	0	0	0	0	4	2	2	0	0	0	0	0	15	2	6	2	13	0	0	0	0	0	2	14	6	0	0	0	0
NR_033559.1	NR_033559.1	414067	AY512915	NC_000072.7:95267555-95310974	0	0	0	0	0	0	0	0	0	0	0	0	0	0	0	0	0	0	0	0	0	0	0	0	0	0	0	0	2	0
NR_033560.1	NR_033560.1	408028	Arhgap20os	NC_000075.7:51750793-51787185	0	0	0	0	0	0	0	0	0	0	0	0	0	0	0	0	0	0	0	0	0	0	0	0	0	0	0	0	0	0
NR_033561.1	NR_033561.1	70226	Rbm3os	NC_000086.8:8011666-8014203	0	0	0	0	0	0	0	0	7	0	9	0	0	0	0	0	0	1	0	0	0	0	0	0	1	0	2	0	0	0
NR_033564.1	NR_033564.1	320400	Gm16897	NC_000067.7:194638067-194659267	0	0	6	4	4	12	0	0	0	0	0	4	6	0	7	0	2	17	4	0	12	4	0	0	10	0	6	0	0	4
NR_033565.1	NR_033565.1	103505	BB019430	NC_000076.7:58532567-58540099	0	0	0	0	0	0	0	0	0	0	0	0	0	0	0	0	0	0	0	0	0	0	0	0	0	0	0	0	0	0
NR_033566.1	NR_033566.1	100165	AI507597	NC_000070.7:141341681-141342915	2	1	1	0	2	0	2	6	9	10	3	2	9	1	1	13	2	6	5	11	7	3	1	0	1	0	2	0	1	2
NR_033567.1	NR_033567.1	78547	E130304I02Rik	NC_000073.7:35502017-35537499	3	3	0	2	3	0	0	8	3	0	0	4	2	0	0	7	0	3	6	0	7	8	0	0	2	3	0	2	0	0
NR_033568.1	NR_033568.1	77323	9430041J12Rik	NC_000073.7:4077124-4123727	0	0	0	0	0	0	0	0	0	0	0	0	0	0	0	0	0	0	0	0	0	0	0	0	0	0	0	0	0	0
NR_033569.1	NR_033569.1	77288	9430021M05Rik	NC_000068.8:162503083-162517124	0	0	0	0	0	0	0	0	0	0	0	0	0	0	0	0	0	0	0	0	0	0	0	0	0	0	0	0	0	0
NR_033571.1	NR_033571.1	75602	1810062O18Rik	NC_000080.7:20596361-20620748	5	4	0	2	2	0	1	0	7	2	0	4	3	10	6	7	2	4	0	8	6	0	10	5	3	2	8	8	10	4
NR_033573.1	NR_033573.1	74724	4930512B01Rik	NC_000078.7:69837118-69888654	4	1	6	1	4	5	0	6	1	0	0	3	2	7	1	8	0	7	4	2	2	2	0	1	0	2	8	3	4	3
NR_033582.1	NR_033582.1	791422	Gm11426	NC_000077.7:82524179-82527135	0	0	0	0	0	0	0	0	0	0	0	0	0	0	0	0	0	0	0	0	0	0	0	0	0	0	0	0	0	0
NR_033584.1	NR_033584.1	791378	Gm10280	NC_000074.7:113793894-113819966	0	0	0	0	0	0	0	0	0	0	0	0	0	0	0	0	0	0	0	0	0	0	0	0	0	0	0	0	0	0
NR_033588.1	NR_033588.1	434310	AY512931	NC_000074.7:45513739-45518455	2	0	4	7	0	0	0	1	4	5	12	15	13	6	15	8	6	9	0	0	12	2	0	26	8	13	23	4	12	7
NR_033616.1	NR_033616.1	73616	Pldi	NC_000076.7:60764005-60773911	0	0	0	0	0	0	3	0	0	0	0	0	0	0	0	0	0	0	0	0	0	0	0	0	0	0	4	0	0	0
NR_033617.1	NR_033617.1	433746	Gm12830	NC_000070.7:114678917-114713363	0	0	0	0	0	0	0	0	0	0	0	0	0	0	0	0	0	0	0	0	0	0	0	0	0	0	0	0	0	0
NR_033624.2	NR_033624.2	100039684	5031434O11Rik	NC_000069.7:51467406-51474538	7	1	0	2	6	3	0	3	0	6	0	3	15	29	14	2	9	7	0	3	8	6	3	7	0	0	22	0	14	0
NR_033625.2	NR_033625.2	100039805	D5Ertd605e	NC_000071.7:147355430-147359854	0	3	8	6	2	7	14	5	0	2	0	3	0	8	8	0	8	5	0	0	3	12	0	14	4	5	10	5	4	10
NR_033631.1	NR_033631.1	100043102	4632428C04Rik	NC_000082.7:29827485-29840248	0	0	2	0	0	0	0	3	0	2	0	0	3	3	1	0	0	1	0	0	0	0	0	0	1	10	0	0	1	0
NR_033632.2	NR_033632.2	100043910	A630075F10Rik	NC_000068.8:169903160-169912698	0	0	0	2	2	0	0	0	0	0	0	1	0	0	0	0	0	0	0	0	0	0	0	0	0	0	0	0	0	0
NR_033634.2	NR_033634.2	100043910	A630075F10Rik	NC_000068.8:169903160-169912698	0	0	0	0	0	0	0	0	0	0	0	0	0	0	0	0	0	0	0	0	0	0	0	0	0	0	0	0	0	0
NR_033635.1	NR_033635.1	100042056	9130019P16Rik	NC_000072.7:54246666-54407206	0	0	0	0	0	0	0	10	0	0	0	0	0	0	0	0	0	0	0	0	0	0	1	0	0	0	4	0	0	0
NR_033636.1	NR_033636.1	100039727	1700049E15Rik	NC_000072.7:147591739-147603872	0	0	0	0	1	0	0	0	0	0	0	0	0	0	0	2	3	0	2	0	0	0	0	0	0	3	0	0	4	0
NR_033640.1	NR_033640.1	100039641	E330012B07Rik	NC_000072.7:147081739-147109792	0	0	0	0	0	0	0	0	0	0	0	0	0	0	0	0	0	0	0	0	0	0	0	0	0	0	0	0	0	0
NR_033641.3	NR_033641.3	71296	Crnde	NC_000074.7:93052659-93082748	0	0	0	0	0	2	0	0	0	0	0	0	0	0	0	0	0	0	0	0	0	0	0	0	0	0	0	0	0	0
NR_033642.1	NR_033642.1	100041244	Gm3230	NC_000068.8:19660617-19662708	33	19	28	23	46	13	31	70	32	86	29	23	59	49	14	87	21	53	87	60	123	48	56	12	20	23	35	77	51	13
NR_033657.1	NR_033657.1	330166	Miat	NC_000071.7:112361094-112376814	3	0	0	0	4	0	0	0	0	0	0	0	9	0	0	0	0	0	0	0	0	0	0	0	0	0	3	4	0	0
NR_033689.1	NR_033689.1	665239	Gm7550	NC_000078.7:54434519-54438104	0	0	0	0	0	0	0	0	0	0	0	0	0	0	0	0	0	0	0	0	0	0	0	0	0	0	0	0	0	0
NR_033736.1	NR_033736.1	626058	E330020D12Rik	NC_000067.7:153279932-153289979	0	0	0	0	2	0	0	0	0	0	0	0	0	0	0	0	0	3	0	0	0	0	0	0	0	0	0	0	0	0
NR_033776.1	NR_033776.1	57866	AA545190	NC_000072.7:10971467-10974377	0	0	0	0	0	0	0	0	0	0	0	0	0	0	0	0	0	0	0	0	0	0	0	0	0	0	0	0	0	0
NR_033780.1	NR_033780.1	66456	2810001G20Rik	NC_000077.7:63970310-63974085	73	63	62	75	61	51	111	101	44	91	75	62	83	101	126	74	62	119	102	90	111	97	90	16	49	37	56	97	121	86
NR_033782.1	NR_033782.1	66730	4921531C22Rik	NC_000068.8:179618646-179620806	30	102	92	114	100	94	199	83	121	35	136	99	252	130	0	111	0	142	0	0	0	0	139	85	32	0	0	0	81	0
NR_033783.1	NR_033783.1	66770	4933429O19Rik	NC_000080.7:49116330-49124569	0	0	0	0	0	0	0	0	0	0	0	0	0	0	0	0	0	0	0	0	0	0	0	0	0	0	0	0	0	0
NR_033784.1	NR_033784.1	67319	1700041C23Rik	NC_000075.7:57082559-57093392	0	0	0	0	0	0	0	0	0	0	0	0	0	0	0	0	0	0	0	0	0	0	0	0	0	0	0	0	0	0
NR_033785.1	NR_033785.1	67321	1700044K03Rik	NC_000084.7:49656356-49657507	0	0	0	0	0	0	0	0	0	0	0	0	0	0	0	0	0	0	0	0	0	0	0	0	0	0	0	0	0	0
NR_033786.1	NR_033786.1	67340	1700052I22Rik	NC_000078.7:80970206-80971221	0	0	0	0	0	0	0	0	0	0	0	0	0	0	0	0	0	0	0	0	0	0	0	0	0	0	0	0	0	0
NR_033788.1	NR_033788.1	67355	1700109G14Rik	NC_000080.7:61530432-61542783	0	0	0	0	0	0	0	0	0	0	0	0	0	0	0	0	0	0	0	0	0	0	0	0	0	0	0	0	0	0
NR_034038.1	NR_034038.1	100503199	5430416N02Rik	NC_000071.7:100568701-100577394	0	3	6	4	11	0	6	7	0	7	6	0	5	7	4	8	0	0	6	0	6	3	5	9	4	0	7	5	2	0
NR_036449.1	NR_036449.1	100503759	Gm5084	NC_000079.7:60353285-60363832	0	0	0	0	0	0	0	0	0	0	0	0	0	0	0	0	0	2	0	0	0	0	0	0	0	0	0	0	0	0
NR_036450.3	NR_036450.3	433520	Gm14403	NC_000068.8:177189999-177204104	1620	2804	2343	2497	3328	3767	1306	891	1477	1057	1745	500	1706	1415	2447	1451	1585	1164	1570	1214	1590	1577	1272	1360	1405	1592	2165	1188	1276	1384
NR_036451.1	NR_036451.1	100502942	Gm4814	NC_000079.7:93209812-93211263	0	0	0	0	0	0	0	0	0	0	0	0	0	0	0	0	0	0	0	0	0	0	0	0	0	0	0	0	0	0
NR_036452.1	NR_036452.1	100504464	E230016K23Rik	NC_000077.7:83472887-83514519	5	0	2	0	0	0	0	0	0	2	0	4	0	0	8	2	0	16	0	11	0	0	8	0	7	0	0	0	2	2
NR_036453.1	NR_036453.1	100504464	E230016K23Rik	NC_000077.7:83472887-83514519	0	0	0	0	0	0	0	0	0	0	0	0	0	0	0	0	0	0	0	0	0	0	0	0	0	0	0	0	0	0
NR_036456.1	NR_036456.1	100503044	A730020M07Rik	NC_000069.7:121428585-121437134	0	2	0	3	0	2	2	0	0	2	0	0	3	0	4	0	0	7	8	0	0	0	5	5	8	16	5	8	4	0
NR_036457.1	NR_036457.1	100503044	A730020M07Rik	NC_000069.7:121430775-121437134	0	0	0	2	0	0	0	0	0	0	0	0	0	0	0	0	0	0	0	0	2	0	0	0	0	0	0	0	0	0
NR_036458.1	NR_036458.1	100503044	A730020M07Rik	NC_000069.7:121430775-121440102	0	0	0	0	2	0	0	0	0	0	0	0	0	0	0	0	0	0	0	0	0	0	0	0	0	0	0	0	0	0
NR_036459.1	NR_036459.1	100504733	A730018C14Rik	NC_000078.7:112377457-112389632	0	0	0	0	0	0	0	0	0	0	0	0	0	0	0	0	0	0	0	0	0	0	0	0	0	0	0	0	0	0
NR_036469.2	NR_036469.2	100504267	Trp53cor1	NC_000083.7:29276448-29298100	8	0	0	2	0	0	0	13	2	0	2	0	7	17	16	2	0	8	10	6	22	0	3	0	14	4	4	8	6	4
NR_036588.1	NR_036588.1	69794	1600027J07Rik	NC_000074.7:104070510-104074166	0	0	0	0	0	0	0	0	0	0	0	0	0	0	0	0	0	0	0	0	0	0	0	0	0	0	0	0	0	0
NR_036590.1	NR_036590.1	69319	1700001K23Rik	NC_000085.7:53237167-53243636	0	0	0	0	0	0	0	0	0	0	0	0	0	0	0	0	0	0	0	0	0	0	0	0	0	0	0	0	0	0
NR_036591.1	NR_036591.1	69460	1700028M03Rik	NC_000069.7:83462674-83481425	0	0	0	0	0	0	0	0	0	0	0	0	0	0	0	0	0	0	0	0	0	0	0	0	0	0	0	0	0	0
NR_036593.1	NR_036593.1	76639	1700121N20Rik	NC_000078.7:106408911-106413925	0	0	0	0	0	0	0	0	0	0	0	0	0	0	0	0	0	0	0	0	0	0	0	0	0	0	0	0	0	0
NR_036594.1	NR_036594.1	72677	2810049E08Rik	NC_000079.7:84039327-84076829	0	0	0	0	0	0	0	0	0	0	0	0	0	0	0	0	0	0	0	0	0	0	0	0	0	0	0	0	0	0
NR_036596.1	NR_036596.1	75086	4930520P13Rik	NC_000079.7:70380941-70396241	0	0	0	0	0	0	0	0	0	0	0	0	0	0	0	0	0	0	0	0	0	0	0	0	0	0	0	0	0	0
NR_036598.1	NR_036598.1	77878	6030440G07Rik	NC_000078.7:110960832-110980306	0	0	0	0	0	0	0	0	0	0	0	0	0	0	0	0	0	0	0	0	0	0	0	0	0	0	0	0	0	0
NR_036602.1	NR_036602.1	100504166	4933421O10Rik	NC_000070.7:33027139-33031323	206	148	234	166	197	92	524	273	575	417	524	485	504	326	407	77	246	282	302	275	401	231	255	183	144	195	228	192	276	244
NR_036606.2	NR_036606.2	73399	1700060C20Rik	NC_000068.8:158033928-158037657	0	0	0	0	0	0	0	0	0	0	0	0	0	0	0	0	0	0	0	0	0	0	0	0	0	0	0	0	0	0
NR_036630.1	NR_036630.1	100504207	Arhgap33os	NC_000073.7:30214547-30221618	0	3	0	3	0	0	0	0	5	0	2	2	0	0	0	0	0	0	0	0	0	0	0	0	1	0	0	0	0	0
NR_036631.2	NR_036631.2	116811	Zim3	NC_000073.7:6958684-6979661	0	0	0	0	0	0	0	0	0	0	0	0	0	0	0	0	0	0	0	0	0	0	0	0	0	0	0	0	0	0
NR_037569.1	NR_037569.1	69170	Chaserr	NC_000073.7:73189546-73208143	70	89	75	77	137	76	74	75	103	67	65	63	60	97	95	89	74	74	64	73	69	223	51	69	43	67	60	73	106	72
NR_037571.1	NR_037571.1	631105	Gm7056	NC_000071.7:89764295-89770470	0	0	0	0	0	0	0	0	0	0	0	0	0	0	0	0	0	0	0	0	0	0	0	0	0	0	0	0	0	0
NR_037588.1	NR_037588.1	100526796	Cahm	NC_000083.7:10538848-10540070	57	32	21	56	36	26	30	32	42	32	32	36	28	28	47	10	30	30	30	26	29	52	47	32	24	4	46	23	36	8
NR_037666.1	NR_037666.1	100503704	Gm16861	NC_000082.7:4753028-4757449	6	13	20	0	2	7	2	10	15	26	23	9	11	0	0	14	5	24	6	7	7	12	3	2	3	24	7	11	14	3
NR_037679.1	NR_037679.1	321015	5330439B14Rik	NC_000072.7:142560321-142572188	0	0	0	0	10	0	0	0	4	0	0	0	0	0	0	0	0	0	0	0	0	0	0	10	3	0	0	0	0	0
NR_037689.1	NR_037689.1	328657	Gm1968	NC_000082.7:29776745-29797942	10	0	3	0	0	0	0	0	5	0	0	2	0	0	0	3	0	0	0	0	0	0	0	5	5	0	0	0	0	0
NR_037692.1	NR_037692.1	71141	4933407L21Rik	NC_000067.7:85856204-85859477	0	0	0	0	0	0	2	0	0	0	6	0	0	0	2	0	0	2	0	0	0	0	0	2	0	0	0	0	4	0
NR_037693.1	NR_037693.1	78449	2700046A07Rik	NC_000084.7:62884745-62889418	5	2	0	0	0	0	0	18	5	4	4	0	15	2	12	5	0	3	0	0	0	11	0	5	5	0	8	14	25	16
NR_037697.2	NR_037697.2	76505	1500009C09Rik	NC_000081.7:82136673-82144947	0	0	0	0	0	0	0	0	0	0	0	0	0	0	0	0	0	0	0	0	0	0	0	0	0	0	0	2	2	2
NR_037698.2	NR_037698.2	76505	1500009C09Rik	NC_000081.7:82140323-82144947	0	0	0	0	0	0	0	0	0	0	0	0	0	0	0	0	0	0	0	0	0	0	0	0	0	0	0	0	0	0
NR_037954.1	NR_037954.1	68841	Lppos	NC_000082.7:24211306-24212405	61	33	97	61	179	57	64	0	52	0	29	0	14	93	61	49	0	60	0	0	61	50	0	0	15	117	0	46	15	47
NR_037955.1	NR_037955.1	381822	Lockd	NC_000072.7:134906055-134928681	10	0	0	0	2	0	0	0	0	0	0	0	0	3	6	0	0	2	0	0	8	187	0	0	40	30	0	0	2	3
NR_037956.1	NR_037956.1	381822	Lockd	NC_000072.7:134906055-134928681	0	0	0	5	0	0	0	0	0	0	0	0	0	0	0	0	0	0	0	0	0	0	0	0	1	1	0	0	0	0
NR_037957.1	NR_037957.1	100043489	1300002E11Rik	NC_000082.7:21613097-21624875	73	66	170	84	48	92	276	132	214	153	186	0	194	38	127	196	0	115	55	75	79	81	125	72	69	1	53	66	105	143
NR_037958.1	NR_037958.1	100043489	1300002E11Rik	NC_000082.7:21613097-21627790	34	32	22	46	58	40	69	50	39	55	37	30	91	84	179	59	66	48	44	46	72	150	65	24	55	26	114	87	53	101
NR_037959.1	NR_037959.1	69781	1600010M07Rik	NC_000073.7:109597584-109605853	0	14	0	16	1	10	9	3	0	1	0	16	0	9	37	14	0	17	0	1	0	0	1	13	3	0	6	13	15	7
NR_037960.1	NR_037960.1	72012	1600020E01Rik	NC_000072.7:86504312-86541431	33	0	70	85	48	95	73	20	7	0	40	26	34	0	49	0	15	10	0	40	27	2	25	0	3	16	14	13	16	25
NR_037961.1	NR_037961.1	72012	1600020E01Rik	NC_000072.7:86504383-86541431	42	0	15	96	33	55	46	10	17	0	12	13	24	0	8	0	7	11	0	35	20	48	12	0	29	16	8	12	20	22
NR_037963.1	NR_037963.1	69739	2410004I01Rik	NC_000077.7:102849126-102854980	0	0	0	0	0	0	0	0	0	0	0	0	0	0	0	0	0	0	0	0	2	0	0	0	0	0	0	0	0	0
NR_037964.1	NR_037964.1	72203	2610507I01Rik	NC_000077.7:59088619-59093257	420	647	590	663	583	397	774	311	404	673	613	256	737	770	736	145	89	689	564	328	311	371	96	426	295	253	188	161	274	238
NR_037971.2	NR_037971.2	100503197	Gm19589	NC_000067.7:88479239-88489888	0	0	0	0	0	0	5	2	2	4	5	9	31	2	17	5	0	0	0	22	4	0	5	0	2	9	6	3	20	12
NR_037972.1	NR_037972.1	434285	BB014433	NC_000074.7:15091446-15096078	0	0	0	0	0	0	0	0	0	0	0	0	0	0	0	0	0	0	0	0	0	0	0	0	0	0	0	0	0	0
NR_037973.2	NR_037973.2	100502868	Gm20597	NC_000076.7:53374539-53395085	0	0	0	0	0	0	0	0	0	0	0	0	4	0	8	0	0	0	0	0	0	0	0	4	0	0	0	0	0	0
NR_037975.1	NR_037975.1	329763	Gm5105	NC_000069.7:137754522-137773149	5	3	0	0	0	0	0	0	2	0	0	0	0	0	0	0	2	0	0	0	0	0	0	0	0	2	0	0	0	2
NR_037976.1	NR_037976.1	100503248	Gm15179	NC_000067.7:75344854-75351659	0	0	0	0	0	0	0	0	0	0	0	0	0	0	0	0	0	0	0	0	0	0	0	0	0	0	0	0	0	0
NR_037977.1	NR_037977.1	193022	Gm53	NC_000077.7:96142486-96155310	0	0	0	0	0	0	0	0	0	0	0	0	0	0	0	0	0	0	0	0	0	0	0	0	0	0	0	0	4	0
NR_037978.1	NR_037978.1	268498	E030025P04Rik	NC_000077.7:109030117-109035195	0	0	0	0	0	0	0	0	0	0	0	0	0	0	0	0	0	0	0	0	0	0	0	0	0	0	0	0	0	0
NR_037979.1	NR_037979.1	381371	Platr26	NC_000068.8:71549761-71561310	0	0	0	0	0	0	0	0	0	0	0	0	0	0	0	0	0	0	0	0	0	0	0	0	0	0	0	0	0	0
NR_037980.1	NR_037980.1	100047133	Gm16894	NC_000067.7:40115372-40125011	0	0	0	4	0	3	6	0	0	0	2	0	0	0	2	0	0	0	0	0	1	0	0	0	0	0	2	2	7	0
NR_037981.1	NR_037981.1	100041724	Gm15217	NC_000080.7:46616981-46621065	0	0	0	0	0	0	0	0	0	0	3	0	0	0	0	0	0	0	0	0	0	0	0	0	0	0	0	0	0	0
NR_037982.1	NR_037982.1	319673	9330159M07Rik	NC_000075.7:88723851-88740854	0	0	0	26	0	8	36	113	128	86	56	49	0	0	0	78	0	0	0	0	48	0	0	0	0	0	0	31	63	44
NR_037983.1	NR_037983.1	319673	9330159M07Rik	NC_000075.7:88723851-88740923	0	0	0	0	0	8	0	0	0	0	0	15	9	0	0	0	0	0	0	0	0	0	0	0	0	0	0	0	0	0
NR_037984.1	NR_037984.1	100502933	Gm19461	NC_000067.7:133177590-133197546	35	12	10	19	24	14	13	10	16	22	12	15	13	8	4	38	25	9	11	6	17	34	6	33	6	4	18	4	36	4
NR_037986.1	NR_037986.1	100503474	Platr22	NC_000067.7:136623949-136653466	0	0	0	0	0	0	0	0	0	0	0	0	0	0	0	0	0	0	0	0	0	0	0	0	0	0	0	0	0	0
NR_037987.1	NR_037987.1	100503816	Gm16548	NC_000067.7:163976145-163979786	416	150	210	243	330	290	390	225	462	242	367	310	33	90	137	146	310	72	147	47	78	381	211	337	140	152	187	239	91	59
NR_037988.1	NR_037988.1	100503962	Gm16701	NC_000067.7:166801592-166827299	0	0	0	0	0	0	1	0	0	0	0	0	0	0	0	0	0	0	0	3	0	0	0	0	5	0	2	5	0	0
NR_037989.1	NR_037989.1	100504525	Gm20268	NC_000067.7:101083493-101102927	0	0	0	0	0	0	0	0	0	0	0	0	0	0	0	0	0	0	0	0	0	0	0	0	0	0	0	0	0	0
NR_037990.1	NR_037990.1	407809	BC055402	NC_000067.7:57239804-57254155	0	0	0	0	0	0	0	6	0	0	2	14	0	0	0	0	0	0	0	0	0	0	0	0	0	0	0	0	0	0
NR_037991.1	NR_037991.1	100040421	Gm2762	NC_000079.7:53547725-53609666	0	0	0	0	0	0	0	0	0	0	0	0	0	0	0	0	0	0	0	0	0	0	0	0	0	0	0	0	0	0
NR_037993.1	NR_037993.1	78603	B230216N24Rik	NC_000067.7:97958848-97975518	20	8	12	6	10	8	9	10	10	12	5	5	19	6	17	14	11	19	15	4	18	13	11	5	6	5	30	13	22	2
NR_037994.1	NR_037994.1	75589	2310043L19Rik	NC_000067.7:177469108-177470509	0	0	0	0	0	0	0	0	0	0	0	0	0	0	0	0	0	0	0	0	0	0	0	0	0	0	0	0	0	0
NR_037995.1	NR_037995.1	68354	Plekhd1os	NC_000078.7:80733149-80740726	0	0	0	0	0	0	3	0	0	0	0	0	0	0	0	0	4	0	0	0	0	0	0	0	0	0	0	0	0	0
NR_037997.2	NR_037997.2	70100	2310015D24Rik	NC_000082.7:13331995-13338283	0	0	0	0	0	0	0	0	0	0	0	0	0	0	0	0	0	0	0	0	0	0	0	0	0	0	0	0	0	0
NR_037998.1	NR_037998.1	329101	D030040B21Rik	NC_000067.7:16727776-16732502	0	12	0	4	0	0	2	0	6	0	0	0	0	5	6	2	8	0	0	7	2	0	4	0	0	0	0	2	0	4
NR_037999.1	NR_037999.1	75323	4930558J18Rik	NC_000067.7:57398381-57416703	0	0	0	0	0	0	0	0	0	0	0	0	0	0	0	0	0	0	0	0	0	0	0	0	0	0	0	0	0	0
NR_038000.1	NR_038000.1	70874	4921513I03Rik	NC_000076.7:120601637-120614791	0	6	0	0	0	0	0	5	0	0	0	0	0	0	0	0	0	2	0	0	0	0	0	0	0	0	0	0	0	0
NR_038001.1	NR_038001.1	69449	1700027A15Rik	NC_000067.7:73055195-73064667	0	0	0	0	0	0	0	0	0	0	0	0	0	0	0	0	0	0	0	0	0	0	0	0	0	0	0	0	0	0
NR_038002.1	NR_038002.1	69449	1700027A15Rik	NC_000067.7:73063745-73064667	0	0	0	0	0	0	0	0	0	0	0	0	0	0	0	0	0	0	0	0	0	0	0	0	0	0	0	0	0	0
NR_038003.1	NR_038003.1	70874	4921513I03Rik	NC_000076.7:120601637-120610392	0	0	0	0	0	0	0	0	0	0	0	0	0	0	0	0	0	0	0	0	0	0	0	0	0	0	0	0	0	0
NR_038004.1	NR_038004.1	70971	4931429P17Rik	NC_000079.7:48113806-48172084	0	0	0	0	0	0	0	0	0	0	0	0	0	0	0	0	0	0	0	0	0	0	0	0	0	0	0	0	0	0
NR_038005.1	NR_038005.1	71106	4933413J09Rik	NC_000080.7:26078702-26121611	5	0	0	0	0	0	0	0	0	0	0	0	4	3	0	0	0	4	0	0	0	0	0	4	0	0	0	0	0	0
NR_038006.1	NR_038006.1	319562	9630028B13Rik	NC_000067.7:185161554-185174016	0	0	0	0	0	0	0	0	0	0	0	0	0	3	0	0	0	0	0	0	0	0	0	0	0	0	0	0	0	0
NR_038007.1	NR_038007.1	320272	9330162B11Rik	NC_000067.7:187738773-187741187	0	0	0	0	0	0	0	0	0	0	0	0	0	0	0	0	0	0	0	0	0	0	0	0	0	0	0	0	0	0
NR_038008.1	NR_038008.1	98452	Celrr	NC_000067.7:121015134-121048704	0	1	0	0	0	0	0	0	0	0	0	0	0	0	0	0	0	0	0	0	0	0	0	0	0	0	0	0	0	0
NR_038009.1	NR_038009.1	69941	2810408I11Rik	NC_000067.7:64719028-64729818	38	48	76	69	54	83	76	21	72	33	96	53	20	48	67	33	79	47	19	23	19	270	92	136	131	50	73	26	41	103
NR_038010.1	NR_038010.1	71388	5530401A14Rik	NC_000077.7:81751503-81785408	0	0	0	0	0	0	0	0	0	0	0	0	0	0	0	0	0	0	0	0	0	0	0	0	0	0	0	0	0	0
NR_038011.1	NR_038011.1	402734	C730036E19Rik	NC_000067.7:151013785-151019846	47	0	44	0	0	20	0	0	0	0	0	0	0	0	0	0	0	0	0	0	0	0	0	0	11	12	0	0	0	2
NR_038012.1	NR_038012.1	620079	Gm17751	NC_000067.7:76465770-76478665	0	0	0	0	0	0	0	0	0	0	0	0	0	0	0	0	0	0	0	0	0	0	0	0	0	0	0	0	0	0
NR_038013.1	NR_038013.1	620079	Gm17751	NC_000067.7:76465770-76478665	0	0	0	0	0	0	0	0	0	0	0	0	0	0	0	0	0	0	0	0	0	0	0	0	0	0	0	0	0	0
NR_038014.2	NR_038014.2	432488	Gm17745	NC_000076.7:93172073-93184741	5	3	0	0	0	0	0	0	0	0	0	3	0	0	6	3	3	0	0	0	0	0	3	0	0	0	0	2	0	0
NR_038015.1	NR_038015.1	100502820	Gm19395	NC_000076.7:53156366-53159783	0	2	0	0	0	0	0	0	0	0	0	2	2	2	0	0	0	0	4	2	0	0	0	0	0	0	0	0	0	0
NR_038016.1	NR_038016.1	100502920	Gm16998	NC_000076.7:53952018-53957177	5	0	0	0	0	0	0	0	0	12	0	0	0	0	0	0	0	0	0	0	0	0	0	0	0	0	0	0	0	0
NR_038017.1	NR_038017.1	100504069	Gm15915	NC_000076.7:93510080-93519184	0	0	0	0	0	0	0	0	0	0	0	0	0	0	0	0	0	0	0	0	0	0	0	0	0	0	0	0	8	0
NR_038019.1	NR_038019.1	100504202	Gm20110	NC_000076.7:99445033-99493996	0	0	0	4	0	0	0	0	0	0	0	0	0	0	0	0	0	0	0	0	0	0	0	0	0	0	0	0	0	2
NR_038020.1	NR_038020.1	100504235	Gm20125	NC_000076.7:16826842-16971530	4	5	0	0	0	5	0	2	0	0	0	0	0	0	2	0	0	8	0	0	0	0	0	0	0	0	4	0	6	0
NR_038021.1	NR_038021.1	100504265	Gm20139	NC_000076.7:19017497-19083695	0	0	0	0	0	0	0	0	0	0	0	0	0	0	0	0	0	0	0	0	0	0	0	0	0	0	0	0	0	0
NR_038022.1	NR_038022.1	100504265	Gm20139	NC_000076.7:19042986-19083695	0	0	0	0	0	0	0	0	0	0	0	0	0	0	0	0	0	0	0	0	0	0	0	0	0	0	0	0	0	0
NR_038023.1	NR_038023.1	100504616	Gm15910	NC_000076.7:120693534-120699233	4	6	7	3	7	13	14	4	2	7	0	7	8	0	8	4	4	19	9	0	0	12	20	4	8	6	4	4	0	0
NR_038024.1	NR_038024.1	78170	4930486F22Rik	NC_000076.7:85931718-85949450	0	0	0	0	0	0	0	0	0	0	0	0	0	0	0	0	0	0	0	0	0	0	0	0	0	0	0	0	2	0
NR_038025.1	NR_038025.1	71086	4933412E12Rik	NC_000076.7:116786467-116799184	27	1	1	34	18	1	24	13	8	0	13	9	14	24	0	12	12	13	12	16	16	11	2	22	32	14	1	0	20	35
NR_038026.1	NR_038026.1	71086	4933412E12Rik	NC_000076.7:116786467-116799184	0	22	24	0	0	19	0	0	0	0	0	0	0	0	92	0	0	0	0	0	0	16	14	0	0	0	21	2	0	0
NR_038027.1	NR_038027.1	320273	B230208H11Rik	NC_000076.7:12792390-12798871	0	0	2	0	3	0	0	0	0	1	0	8	2	0	12	0	2	7	0	0	9	12	3	0	0	0	0	0	0	7
NR_038028.1	NR_038028.1	320273	B230208H11Rik	NC_000076.7:12792390-12798871	36	24	4	12	9	0	0	26	0	34	10	29	41	19	14	14	34	18	16	19	24	0	12	1	19	0	7	19	0	10
NR_038029.1	NR_038029.1	433646	1700061I17Rik	NC_000069.7:116854171-116871414	10	7	18	4	9	13	2	0	47	15	0	6	0	16	10	24	2	0	13	0	4	12	16	0	23	17	4	0	4	13
NR_038030.1	NR_038030.1	75255	4930562F07Rik	NC_000067.7:159902305-159905488	0	0	0	8	1	0	0	2	0	0	0	0	1	0	0	0	0	0	0	0	0	0	3	0	0	0	0	0	0	0
NR_038031.1	NR_038031.1	75255	4930562F07Rik	NC_000067.7:159902305-159905555	0	0	0	0	0	0	0	0	0	0	0	0	0	0	0	0	0	0	0	0	0	0	0	0	0	0	0	0	0	0
NR_038032.1	NR_038032.1	327812	Gm15663	NC_000076.7:105410412-105419731	38	17	24	18	33	24	27	21	21	37	29	20	17	21	14	35	24	12	26	7	11	7	11	15	14	10	6	8	11	0
NR_038034.1	NR_038034.1	73968	4930444F02Rik	NC_000076.7:18676834-18707678	0	0	0	0	0	0	0	0	0	0	0	0	0	0	0	0	0	0	0	0	0	0	0	0	0	0	0	0	0	0
NR_038035.1	NR_038035.1	73968	4930444F02Rik	NC_000076.7:18673047-18707678	0	0	0	0	0	0	0	0	0	0	0	0	0	0	0	0	0	0	0	0	0	0	0	0	0	0	0	0	0	0
NR_038036.1	NR_038036.1	620417	Gm6150	NC_000076.7:9560466-9567653	0	0	0	0	0	0	0	0	0	0	0	0	0	0	0	0	0	0	0	0	0	0	0	0	0	0	0	0	0	0
NR_038037.1	NR_038037.1	327744	E130307A14Rik	NC_000076.7:39497407-39608003	0	2	0	4	0	0	20	0	0	1	0	15	2	0	0	1	0	0	0	0	49	0	0	0	0	0	9	0	6	0
NR_038038.2	NR_038038.2	70162	Hk1os	NC_000076.7:62176414-62185650	0	0	0	0	0	0	3	0	0	0	0	0	0	8	2	0	0	0	0	0	0	0	0	0	0	0	0	0	0	0
NR_038040.1	NR_038040.1	319572	C730027H18Rik	NC_000076.7:71004567-71017870	0	0	0	0	0	0	0	0	0	0	0	0	0	0	0	0	0	0	0	0	0	0	0	0	0	0	0	0	0	0
NR_038042.1	NR_038042.1	70003	1700028I16Rik	NC_000076.7:82647957-82660076	0	0	0	0	0	0	0	0	0	5	0	0	0	0	9	0	0	7	0	3	0	0	0	0	3	0	3	0	0	3
NR_038045.1	NR_038045.1	330086	Gm10440	NC_000071.7:54507334-54515884	0	2	0	0	0	0	0	0	0	2	0	0	0	8	2	2	0	0	7	0	0	0	0	0	0	0	0	0	0	0
NR_038047.1	NR_038047.1	319760	D130020L05Rik	NC_000078.7:101048710-101055186	29	0	30	18	9	12	18	0	0	0	0	0	0	7	14	0	4	3	0	32	2	10	0	0	0	3	4	0	0	0
NR_038048.1	NR_038048.1	319760	D130020L05Rik	NC_000078.7:101048710-101055186	46	42	38	22	45	36	19	32	32	14	0	8	0	34	15	21	52	44	27	23	49	0	57	0	0	55	35	0	29	15
NR_038049.1	NR_038049.1	319760	D130020L05Rik	NC_000078.7:101048710-101055186	28	0	0	11	22	0	0	0	0	11	0	0	0	0	0	0	0	19	58	0	0	1	0	68	0	31	0	0	27	11
NR_038050.1	NR_038050.1	319760	D130020L05Rik	NC_000078.7:101048710-101055186	122	55	39	36	66	57	31	20	27	17	2	72	58	26	45	32	61	35	36	25	35	0	63	0	79	47	38	53	26	31
NR_038051.1	NR_038051.1	78931	4930546C10Rik	NC_000084.7:69022558-69084599	0	0	0	0	0	0	0	0	2	0	0	0	0	0	0	0	0	0	0	0	0	0	0	0	0	0	0	0	0	0
NR_038053.1	NR_038053.1	75913	4930579G18Rik	NC_000080.7:54887968-54892557	0	0	5	0	0	0	1	0	0	0	4	4	0	0	0	0	0	0	1	0	0	0	0	0	0	4	0	0	3	0
NR_038055.1	NR_038055.1	74184	2310065F04Rik	NC_000077.7:67003287-67010906	0	0	0	0	0	0	0	0	0	0	0	0	0	0	0	0	0	0	0	0	0	0	0	0	0	0	0	0	0	0
NR_038057.1	NR_038057.1	78365	Lhx1os	NC_000077.7:84416486-84426657	0	0	0	0	0	0	0	0	0	0	0	0	0	0	0	0	0	0	0	0	0	0	0	0	0	0	0	0	0	0
NR_038058.1	NR_038058.1	193280	C030037D09Rik	NC_000077.7:88609469-88619398	0	24	9	3	14	10	12	0	25	3	0	10	0	0	3	0	0	0	2	0	1	2	8	4	10	17	2	0	2	8
NR_038059.1	NR_038059.1	73549	1700110I01Rik	NC_000080.7:19163942-19207371	0	0	0	0	0	0	0	0	0	0	0	0	0	0	0	0	0	0	0	0	0	0	0	0	0	0	0	0	0	0
NR_038060.1	NR_038060.1	76062	5830428M24Rik	NC_000078.7:69511561-69522324	0	6	4	6	4	0	0	0	0	4	0	4	4	0	4	0	0	8	13	0	2	0	0	0	3	0	0	0	0	0
NR_038073.1	NR_038073.1	100503380	Snhg4	NC_000084.7:35686463-35691369	41	49	34	53	45	52	33	51	44	33	57	51	71	71	71	54	52	76	95	63	95	66	77	23	46	40	54	34	83	32
NR_038077.1	NR_038077.1	69303	1700001G11Rik	NC_000080.7:66532776-66534578	0	1	0	0	0	0	0	2	0	0	0	0	0	0	0	0	0	4	0	0	0	0	5	0	0	0	0	0	0	0
NR_038079.1	NR_038079.1	329639	Gm2447	NC_000069.7:52647145-52684075	5	0	0	0	0	0	0	0	0	0	0	0	0	0	0	0	0	0	0	0	5	0	0	0	2	0	0	0	0	0
NR_038081.2	NR_038081.2	100568458	Gm38431	NC_000075.7:20978810-21003304	0	250	0	0	0	0	0	0	0	0	0	17	0	314	0	205	103	0	1	0	0	737	45	0	0	0	0	16	0	0
NR_038082.1	NR_038082.1	100043902	Six3os1	NC_000083.7:85916518-85925824	0	0	0	0	0	0	0	0	0	0	0	0	0	0	0	0	0	0	0	0	0	0	0	0	0	0	0	0	0	0
NR_038083.1	NR_038083.1	100043902	Six3os1	NC_000083.7:85916518-85925824	0	0	0	0	0	0	0	0	0	0	0	0	0	0	0	0	0	0	0	0	0	0	0	0	0	0	0	0	0	0
NR_038084.1	NR_038084.1	100043902	Six3os1	NC_000083.7:85916518-85925824	0	0	0	0	0	0	0	0	0	0	0	0	0	0	0	0	0	0	0	0	0	0	0	0	0	0	0	0	0	0
NR_038085.1	NR_038085.1	100043902	Six3os1	NC_000083.7:85909360-85925824	0	0	0	0	0	0	0	0	0	0	0	0	0	0	0	0	0	0	0	0	0	0	0	0	0	0	0	0	0	0
NR_038086.1	NR_038086.1	100043902	Six3os1	NC_000083.7:85916518-85925824	0	0	0	0	0	0	0	0	0	0	0	0	0	0	0	0	0	0	0	0	0	0	0	0	0	0	0	0	0	0
NR_038088.1	NR_038088.1	100568459	Bc1	NC_000073.7:144468207-144468360	0	0	0	0	0	0	0	0	0	0	0	0	0	0	0	0	0	0	0	0	0	0	0	0	0	0	0	0	0	0
NR_038090.1	NR_038090.1	433855	AI506816	NC_000071.7:23915015-23917665	3	6	4	8	16	8	22	15	38	34	0	15	36	23	0	8	12	7	0	24	15	15	28	31	0	5	25	19	22	7
NR_038097.1	NR_038097.1	100036768	Gm11696	NC_000077.7:109245604-109254480	4	2	1	7	0	0	29	4	15	5	4	2	7	9	61	2	6	1	4	0	3	6	2	0	0	0	14	4	8	4
NR_038124.1	NR_038124.1	100463519	BB283400	NC_000072.7:30176622-30178045	0	0	0	0	0	0	0	0	0	0	0	0	0	0	0	0	0	0	0	0	6	0	0	0	0	0	0	2	0	0
NR_038126.1	NR_038126.1	66838	0610009L18Rik	NC_000077.7:120239504-120242016	44	25	15	9	26	0	44	24	48	64	51	51	60	82	0	31	41	62	0	19	64	39	82	41	19	8	0	52	64	29
NR_038127.1	NR_038127.1	67351	Tmem132cos	NC_000071.7:127333924-127358687	0	0	0	0	0	0	0	0	0	0	0	0	0	0	0	0	0	0	0	0	0	0	0	0	0	0	0	0	0	0
NR_038128.1	NR_038128.1	67351	Tmem132cos	NC_000071.7:127333924-127358687	0	0	0	0	0	0	0	0	0	0	0	0	0	0	0	0	0	0	0	0	0	0	0	0	0	0	0	0	0	0
NR_038129.1	NR_038129.1	67351	Tmem132cos	NC_000071.7:127333924-127358687	0	0	0	0	0	0	0	0	0	0	0	0	0	0	0	0	0	0	0	0	0	0	0	0	0	0	0	0	0	0
NR_038130.1	NR_038130.1	67639	4930474N09Rik	NC_000078.7:99127536-99129067	0	0	0	0	0	0	0	4	0	2	0	0	6	0	0	0	0	4	0	2	0	0	0	0	0	0	0	0	0	0
NR_038136.1	NR_038136.1	69055	1810007D17Rik	NC_000085.7:58594761-58618185	0	0	0	0	0	0	0	0	0	0	0	0	0	0	0	0	0	0	0	0	0	0	0	0	0	0	0	0	0	0
NR_038140.1	NR_038140.1	69166	1810018F18Rik	NC_000085.7:58687349-58689755	0	0	0	0	0	0	0	0	0	0	0	0	0	0	0	0	0	0	0	0	5	0	0	0	0	0	0	0	0	0
NR_038141.1	NR_038141.1	69311	1700008K24Rik	NC_000083.7:49419292-49420561	0	0	0	0	0	0	0	0	0	0	0	0	0	0	0	0	0	0	0	0	0	0	0	0	0	0	0	0	0	0
NR_038142.1	NR_038142.1	69311	1700008K24Rik	NC_000083.7:49419292-49420561	0	0	0	0	0	0	0	0	0	0	0	0	0	0	0	0	0	0	0	0	0	0	0	0	0	0	0	0	0	0
NR_038143.1	NR_038143.1	69311	1700008K24Rik	NC_000083.7:49419292-49420561	0	0	0	0	0	0	0	0	0	0	0	0	0	0	0	0	0	0	0	0	0	0	0	0	0	0	0	0	0	0
NR_038144.1	NR_038144.1	69311	1700008K24Rik	NC_000083.7:49419292-49420561	0	0	0	0	0	0	0	0	0	0	0	0	0	0	0	0	0	0	0	0	0	0	0	0	0	0	0	0	0	0
NR_038145.1	NR_038145.1	69311	1700008K24Rik	NC_000083.7:49419292-49420561	0	0	0	0	0	0	0	0	0	0	0	0	0	0	0	0	0	0	0	0	0	0	0	0	0	0	0	0	0	0
NR_038149.1	NR_038149.1	69413	1700016P04Rik	NC_000072.7:13413336-13415995	0	0	0	0	0	0	0	0	0	0	0	0	0	0	0	0	0	0	0	0	0	0	0	0	0	0	0	0	0	0
NR_038151.1	NR_038151.1	69749	Epb41l4aos	NC_000084.7:33927945-33929042	612	259	229	303	283	179	72	126	82	202	111	80	171	209	152	156	103	225	229	174	207	278	146	104	69	128	127	96	100	102
NR_038152.1	NR_038152.1	69749	Epb41l4aos	NC_000084.7:33927945-33929042	9	0	6	6	6	6	7	4	6	0	8	0	22	6	0	16	0	24	8	7	26	0	5	0	0	4	0	0	9	3
NR_038153.1	NR_038153.1	69798	1810044D09Rik	NC_000072.7:91417969-91418737	42	35	17	34	40	26	20	14	47	35	15	27	19	42	39	35	42	48	31	40	66	22	61	10	14	30	49	27	16	11
NR_038156.1	NR_038156.1	69918	2610020C07Rik	NC_000082.7:11021247-11043660	0	3	6	2	3	4	0	0	11	11	5	9	16	0	9	4	3	12	5	4	2	22	13	13	6	10	15	11	2	1
NR_038157.1	NR_038157.1	70147	Plut	NC_000071.7:147165408-147208331	0	0	0	0	0	0	0	0	0	0	0	0	0	0	0	0	0	0	0	0	0	0	0	0	0	0	4	0	0	0
NR_038158.1	NR_038158.1	70489	5730405O15Rik	NC_000086.8:12908254-12911534	16	42	22	20	46	29	16	6	68	49	51	30	14	11	33	28	28	11	9	14	13	16	32	26	25	28	16	11	29	25
NR_038162.1	NR_038162.1	70957	Stamos	NC_000068.8:14075144-14078745	11	20	18	19	16	10	42	32	21	41	18	42	5	16	22	20	12	28	23	15	38	19	24	23	28	20	9	18	10	42
NR_038163.1	NR_038163.1	70593	Evx1os	NC_000072.7:52285374-52291817	0	0	0	0	0	0	0	0	0	0	0	0	0	0	0	0	0	0	0	0	0	0	0	0	0	0	0	0	0	0
NR_038165.1	NR_038165.1	71661	0610005C13Rik	NC_000073.7:45217219-45224600	0	286	459	272	200	70	151	70	279	206	197	456	229	183	117	316	280	249	356	222	345	112	577	407	147	365	120	0	122	0
NR_038166.1	NR_038166.1	71661	0610005C13Rik	NC_000073.7:45217219-45224600	4941	2741	3815	3177	3910	2686	3493	1092	1439	1192	1456	850	827	2225	2066	3835	4233	3752	3269	2666	2123	3826	1678	761	934	3711	1106	2891	2179	1668
NR_038168.1	NR_038168.1	72030	1600025M17Rik	NC_000086.8:55362968-55366024	0	0	0	0	0	0	0	0	0	0	0	0	0	0	0	0	0	0	0	0	0	0	0	0	0	0	0	0	0	0
NR_038172.1	NR_038172.1	70934	4931403G20Rik	NC_000078.7:69890460-69900445	2	0	3	1	8	0	3	2	0	0	0	2	0	1	0	2	0	1	1	4	0	0	0	0	0	0	2	0	0	0
NR_038173.1	NR_038173.1	70934	4931403G20Rik	NC_000078.7:69890460-69900445	0	0	0	0	0	0	0	0	0	0	0	0	0	0	0	0	0	0	0	0	0	0	0	0	0	0	0	0	0	0
NR_038175.1	NR_038175.1	72495	2610206C17Rik	NC_000073.7:84338848-84425757	0	0	0	0	0	0	0	0	0	0	0	0	0	0	0	0	0	1	0	0	0	0	0	0	0	0	0	0	0	0
NR_038178.1	NR_038178.1	73349	1700042G15Rik	NC_000070.7:57359792-57364292	0	0	0	0	0	0	0	0	0	0	0	0	0	0	0	0	0	0	0	0	0	0	0	0	0	0	0	0	0	0
NR_038179.1	NR_038179.1	73349	1700042G15Rik	NC_000070.7:57359792-57364292	0	0	0	0	0	0	0	0	0	0	0	0	0	0	0	0	0	0	0	0	0	0	0	0	0	0	0	0	0	0
NR_038180.1	NR_038180.1	73438	1700061F12Rik	NC_000068.8:9194326-9202295	0	0	0	0	0	0	0	0	0	0	0	0	0	0	0	0	0	0	0	0	0	0	0	0	0	0	0	0	0	0
NR_038181.1	NR_038181.1	73609	1700125H03Rik	NC_000074.7:68821111-68828362	0	0	0	0	0	0	0	0	0	0	0	0	0	0	0	0	0	0	0	0	0	0	0	0	0	0	0	0	0	0
NR_038182.1	NR_038182.1	73865	4930425K10Rik	NC_000071.7:68090955-68100424	0	0	0	0	0	0	0	0	0	0	0	0	0	0	0	0	0	0	0	0	0	0	0	0	0	0	0	0	0	0
NR_038183.1	NR_038183.1	73872	4930423M02Rik	NC_000070.7:5632328-5642284	0	0	0	0	0	0	0	0	0	0	0	0	0	0	0	0	0	0	0	0	0	0	0	0	0	0	0	0	0	0
NR_038184.1	NR_038184.1	72575	C430049B03Rik	NC_000086.8:52141989-52146067	0	0	0	0	0	0	0	0	0	0	0	0	18	9	14	0	0	0	0	0	0	0	0	0	11	0	0	5	1	0
NR_038185.1	NR_038185.1	72575	C430049B03Rik	NC_000086.8:52141989-52146067	0	0	0	0	0	0	0	0	0	0	0	0	0	0	0	0	0	0	0	0	0	0	0	0	0	0	0	0	0	0
NR_038186.1	NR_038186.1	100616095	Snhg18	NC_000081.7:32240714-32244808	53	26	39	41	33	32	111	69	80	109	63	54	182	139	149	47	72	93	75	63	113	85	57	42	63	21	80	66	71	46
NR_038189.1	NR_038189.1	73609	1700125H03Rik	NC_000074.7:68821111-68824945	0	0	0	0	0	2	0	0	0	0	0	0	0	0	0	0	0	0	0	0	0	0	0	0	0	0	0	0	0	0
NR_038347.1	NR_038347.1	100041108	Gm3143	NC_000069.7:34753789-34770811	0	0	0	0	0	0	0	0	0	0	0	0	0	0	0	0	0	0	0	0	0	0	0	0	0	0	0	0	0	0
NR_038348.1	NR_038348.1	100041108	Gm3143	NC_000069.7:34763772-34770811	0	0	0	0	0	0	0	0	0	0	0	0	0	0	0	0	0	0	0	0	0	0	0	0	0	0	0	0	0	0
NR_038349.1	NR_038349.1	100502700	AV039307	NC_000068.8:120681137-120697171	0	0	0	0	3	1	0	2	0	1	0	0	0	2	0	0	0	0	0	0	0	0	0	0	0	0	0	3	0	0
NR_038350.1	NR_038350.1	100502700	AV039307	NC_000068.8:120681137-120697171	3	1	2	4	3	1	2	0	0	2	2	0	0	5	4	2	3	0	2	0	0	0	0	0	0	0	4	2	0	4
NR_038463.1	NR_038463.1	100502842	Gm14718	NC_000086.8:56245997-56249738	0	0	0	0	0	0	0	0	0	0	0	0	0	0	0	0	0	0	0	0	0	0	0	0	0	0	0	0	0	0
NR_040255.1	NR_040255.1	72249	1700019G24Rik	NC_000072.7:5963897-5977393	0	0	0	0	0	0	0	0	0	0	0	0	0	0	0	0	0	0	0	0	0	0	0	0	0	0	0	3	0	0
NR_040257.1	NR_040257.1	73652	2210408F21Rik	NC_000072.7:31197286-31314330	20	21	30	23	38	64	9	40	0	31	13	22	12	28	42	0	33	5	14	0	0	0	3	36	20	6	33	6	14	5
NR_040258.1	NR_040258.1	73652	2210408F21Rik	NC_000072.7:31197286-31314330	15	22	16	21	12	14	18	9	7	12	18	25	13	11	21	13	10	19	10	24	24	37	22	6	9	12	11	31	21	24
NR_040259.1	NR_040259.1	73652	2210408F21Rik	NC_000072.7:31197286-31314330	16	19	13	11	14	13	19	15	8	9	17	11	13	8	10	11	12	12	11	9	9	31	7	10	8	14	18	10	32	11
NR_040260.1	NR_040260.1	73652	2210408F21Rik	NC_000072.7:31197286-31314330	0	15	12	19	11	0	0	6	3	10	12	0	18	14	10	8	6	11	6	20	24	26	11	3	4	11	10	23	19	33
NR_040261.1	NR_040261.1	73652	2210408F21Rik	NC_000072.7:31197286-31314330	11	6	10	8	14	4	32	15	14	10	11	15	12	5	13	22	9	12	13	4	21	22	9	5	8	12	6	12	14	16
NR_040262.1	NR_040262.1	73652	2210408F21Rik	NC_000072.7:31197286-31314330	0	0	0	0	0	0	0	0	0	0	0	5	0	0	0	0	0	0	0	0	0	0	0	0	0	0	0	0	0	0
NR_040263.1	NR_040263.1	76419	Smkr-ps	NC_000072.7:29985328-29993530	7	0	0	0	0	0	2	0	0	0	0	0	4	0	2	0	0	0	0	0	7	0	0	0	0	0	0	0	0	0
NR_040264.1	NR_040264.1	76419	Smkr-ps	NC_000072.7:29985328-29993530	0	0	0	0	0	0	0	0	0	0	0	0	0	0	0	0	0	0	0	0	0	0	0	0	0	0	0	0	0	0
NR_040265.1	NR_040265.1	76432	2310001H17Rik	NC_000072.7:129209586-129215008	224	66	229	90	167	99	126	42	80	25	0	25	24	35	16	45	78	56	48	20	53	200	36	108	34	99	38	37	43	35
NR_040266.1	NR_040266.1	76432	2310001H17Rik	NC_000072.7:129209586-129215445	0	0	0	0	0	0	0	0	0	0	0	0	0	0	0	0	11	0	0	0	0	0	0	0	0	0	0	0	0	0
NR_040268.1	NR_040268.1	76432	2310001H17Rik	NC_000072.7:129209586-129215445	0	25	0	24	47	0	0	0	0	11	0	0	0	0	0	0	0	0	0	0	0	0	0	0	0	0	25	0	0	0
NR_040269.2	NR_040269.2	72997	Kantr	NC_000086.8:151077820-151110489	61	66	0	69	51	0	75	36	0	0	0	0	2	59	0	0	1	43	1	0	69	0	41	1	66	0	0	0	0	50
NR_040270.2	NR_040270.2	72997	Kantr	NC_000086.8:151077820-151110489	0	0	0	0	0	0	0	0	0	0	0	0	59	0	0	0	0	0	0	0	0	0	30	0	0	0	0	0	0	0
NR_040272.1	NR_040272.1	319781	9530051G07Rik	NC_000086.8:151820625-151855911	0	0	0	0	0	0	0	0	0	0	0	0	0	0	0	0	0	0	0	0	0	0	0	0	0	0	0	0	0	0
NR_040273.1	NR_040273.1	77558	9330179D12Rik	NC_000072.7:127126589-127189382	0	0	0	0	4	0	1	5	0	0	0	0	0	1	2	0	0	8	0	2	0	6	4	0	0	0	4	2	6	2
NR_040274.1	NR_040274.1	77558	9330179D12Rik	NC_000072.7:127126352-127189382	0	0	0	0	0	0	0	0	5	0	0	1	0	3	0	0	0	7	0	0	0	0	0	0	1	0	0	0	0	0
NR_040275.1	NR_040275.1	77558	9330179D12Rik	NC_000072.7:127126589-127189382	0	0	0	0	0	0	0	0	0	0	0	0	0	0	0	0	0	0	0	0	0	0	0	0	0	0	0	0	0	0
NR_040276.1	NR_040276.1	319871	4732490B19Rik	NC_000077.7:113094141-113100495	0	0	2	0	0	0	0	0	0	0	0	0	0	0	0	0	0	0	0	0	2	0	0	0	0	0	0	0	0	0
NR_040277.1	NR_040277.1	319849	Plxna4os1	NC_000072.7:32488076-32492511	8	0	12	7	18	10	17	0	0	0	0	0	0	11	22	9	0	0	0	0	7	25	18	0	4	10	13	0	4	0
NR_040278.1	NR_040278.1	320172	E230016M11Rik	NC_000072.7:67013583-67057636	0	0	0	0	0	0	0	0	0	0	0	0	0	0	0	0	0	0	0	0	0	0	0	0	0	0	0	0	0	0
NR_040279.1	NR_040279.1	320453	Dlx4os	NC_000077.7:95035879-95049873	4	0	0	0	0	3	0	0	0	0	8	0	0	0	0	0	3	0	0	0	0	0	0	5	0	0	5	0	0	0
NR_040280.1	NR_040280.1	327946	Gm12295	NC_000077.7:65168480-65178659	0	0	0	0	0	0	0	0	0	0	0	0	0	0	0	0	0	0	0	0	0	0	0	0	0	0	0	0	0	0
NR_040281.1	NR_040281.1	320606	3632454L22Rik	NC_000086.8:133923159-133937351	0	0	0	0	3	0	0	0	0	0	0	0	11	0	0	0	0	0	0	0	3	0	0	0	0	0	0	3	0	0
NR_040282.1	NR_040282.1	320606	3632454L22Rik	NC_000086.8:133923159-133961085	0	0	0	0	0	0	0	0	0	0	0	0	0	0	0	0	0	0	0	0	0	0	0	0	0	0	0	0	0	0
NR_040283.1	NR_040283.1	320606	3632454L22Rik	NC_000086.8:133928655-133937351	0	0	0	0	0	0	0	0	0	0	0	0	0	0	0	0	0	2	0	0	0	0	0	2	0	0	0	0	0	0
NR_040284.1	NR_040284.1	432562	Lyrm7os	NC_000077.7:54710745-54715793	0	0	0	0	0	0	0	0	0	0	0	0	0	0	0	0	0	0	0	0	0	0	0	0	0	0	0	0	0	0
NR_040285.1	NR_040285.1	434825	Gm14858	NC_000086.8:101296257-101301295	0	0	0	0	0	0	0	0	0	0	0	0	0	0	0	0	0	0	0	0	0	0	0	0	0	0	0	0	0	0
NR_040286.1	NR_040286.1	100040792	Gm11627	NC_000077.7:102467225-102469945	0	0	0	0	4	0	0	0	0	0	0	0	0	0	0	0	0	0	0	0	0	0	0	0	0	0	0	0	0	0
NR_040287.1	NR_040287.1	100504262	A730020E08Rik	NC_000072.7:61152588-61157794	0	0	0	0	0	2	0	0	0	0	0	0	0	0	0	0	0	0	0	0	6	0	0	0	0	0	0	0	0	0
NR_040292.1	NR_040292.1	381792	2310040G24Rik	NC_000072.7:86460358-86465209	0	21	17	23	30	33	10	0	10	0	0	0	0	11	12	8	23	18	0	7	0	0	8	10	2	32	15	7	2	21
NR_040293.1	NR_040293.1	381792	2310040G24Rik	NC_000072.7:86460358-86465209	3	24	16	0	28	7	26	0	0	0	5	0	0	0	0	0	5	0	0	0	0	0	0	0	14	0	0	0	0	0
NR_040294.1	NR_040294.1	73894	4930414N06Rik	NC_000085.7:44960556-44972989	0	0	2	1	0	0	0	5	0	3	0	0	0	0	0	0	0	1	0	0	0	0	0	0	0	0	0	0	0	0
NR_040295.1	NR_040295.1	100502917	Gm12130	NC_000077.7:38382375-38410872	0	0	0	0	0	0	0	0	0	0	0	0	0	0	0	0	0	0	0	0	0	0	0	0	0	0	0	0	0	0
NR_040296.1	NR_040296.1	100502888	Gm19434	NC_000072.7:135165478-135171957	6	0	0	0	3	0	3	0	0	0	0	3	0	2	0	0	0	3	0	0	0	0	3	3	3	5	0	0	0	0
NR_040297.1	NR_040297.1	100503536	Gm19757	NC_000072.7:105458227-105469629	0	0	0	0	0	0	0	0	0	0	0	0	0	0	0	0	0	0	0	0	0	0	0	0	0	0	0	0	0	0
NR_040298.1	NR_040298.1	77059	4931408D14Rik	NC_000085.7:37235822-37241494	0	0	0	0	7	0	0	0	0	1	8	0	0	0	3	0	0	0	0	0	0	0	0	0	0	0	0	0	0	0
NR_040299.1	NR_040299.1	77059	4931408D14Rik	NC_000085.7:37235822-37241494	1607	1030	821	559	734	374	765	543	192	640	332	927	1875	1383	1042	1527	1162	1006	674	362	489	303	575	526	866	1363	716	582	475	670
NR_040300.1	NR_040300.1	100503869	Mkln1os	NC_000072.7:31343820-31375708	32	0	0	0	0	0	0	44	0	94	0	0	42	9	53	229	20	61	34	27	51	45	250	0	0	23	24	87	21	8
NR_040301.1	NR_040301.1	100504701	Gm20362	NC_000072.7:79009025-79012852	0	0	0	0	0	0	0	0	0	0	0	0	0	0	0	0	0	0	0	0	0	0	0	0	0	0	0	0	0	0
NR_040302.1	NR_040302.1	100504701	Gm20362	NC_000072.7:79009025-79012852	0	0	0	0	0	0	0	0	0	0	0	0	0	0	0	0	0	0	0	0	0	0	0	0	0	0	0	0	0	0
NR_040303.1	NR_040303.1	433374	Gm20743	NC_000067.7:164690690-164699007	0	0	0	0	0	2	5	0	0	0	0	0	0	0	0	0	10	0	0	0	0	0	0	0	0	0	0	0	0	0
NR_040304.1	NR_040304.1	545363	Gm5833	NC_000067.7:138567833-138609813	0	0	0	0	0	0	0	0	0	0	0	0	0	0	0	0	0	0	0	0	0	0	0	0	0	0	0	0	0	0
NR_040305.1	NR_040305.1	100039138	Gm2061	NC_000067.7:185179313-185187765	17	11	24	29	48	36	76	110	77	109	94	73	101	48	68	42	29	48	70	86	41	33	80	52	20	15	55	51	67	35
NR_040306.1	NR_040306.1	78073	6720468P15Rik	NC_000085.7:57496996-57501220	0	0	0	0	0	0	0	0	0	0	0	0	0	0	0	0	0	0	0	0	0	0	0	0	0	0	0	0	0	0
NR_040307.1	NR_040307.1	78073	6720468P15Rik	NC_000085.7:57497498-57501220	0	0	0	0	0	0	0	0	0	0	0	0	0	0	0	0	0	0	0	0	0	0	0	0	0	0	0	0	0	0
NR_040308.1	NR_040308.1	100042814	Apol7d	NC_000067.7:71692494-71702002	0	0	0	0	0	0	0	0	0	0	0	0	0	0	0	0	0	0	0	0	0	0	0	0	0	0	0	0	0	0
NR_040309.1	NR_040309.1	69659	2310069G16Rik	NC_000081.7:44651159-44669225	0	2	0	0	0	0	5	6	10	5	6	0	3	3	0	3	8	0	0	2	0	11	5	0	7	3	0	0	2	5
NR_040310.1	NR_040310.1	76409	1700025B11Rik	NC_000081.7:77442439-77446092	0	0	0	0	0	0	0	0	0	0	0	0	0	0	0	0	0	0	0	0	0	0	0	0	0	0	0	5	0	0
NR_040311.1	NR_040311.1	101694	Mir9-3hg	NC_000073.7:79149774-79184151	0	0	0	0	0	0	0	0	0	0	0	0	0	0	0	0	0	0	0	0	0	0	0	0	0	0	0	0	0	0
NR_040312.1	NR_040312.1	101694	Mir9-3hg	NC_000073.7:79165183-79184151	0	0	0	0	0	0	0	0	0	0	0	0	0	0	0	0	0	0	0	0	0	0	0	0	0	0	0	0	0	0
NR_040313.1	NR_040313.1	101694	Mir9-3hg	NC_000073.7:79149774-79184151	0	0	0	0	0	0	0	0	0	0	0	0	0	0	0	0	0	0	0	0	0	0	0	0	0	0	0	0	0	0
NR_040314.1	NR_040314.1	101694	Mir9-3hg	NC_000073.7:79149774-79184151	0	0	0	0	0	0	0	0	0	0	0	0	0	0	0	0	0	0	0	0	0	0	0	0	0	0	0	0	0	0
NR_040316.1	NR_040316.1	320879	B230217O12Rik	NC_000085.7:57311629-57349331	2	0	0	0	0	0	0	12	0	0	0	8	2	0	0	8	0	2	0	0	0	8	2	10	0	0	0	2	8	0
NR_040317.1	NR_040317.1	101786	A730082K24Rik	NC_000073.7:114547885-114583202	0	0	0	0	0	0	0	0	0	0	0	0	0	0	0	0	0	0	0	0	0	0	0	0	0	0	0	0	0	0
NR_040318.1	NR_040318.1	72326	2500004C02Rik	NC_000068.8:153183077-153187730	0	0	0	0	0	0	0	0	0	0	0	0	0	0	16	37	0	0	0	0	0	0	0	0	0	0	0	0	0	0
NR_040319.1	NR_040319.1	101786	A730082K24Rik	NC_000073.7:114550509-114583202	0	0	0	0	0	0	0	0	0	0	0	0	0	0	0	0	0	0	0	0	0	0	0	0	0	0	0	0	0	0
NR_040320.1	NR_040320.1	100502871	Gm19424	NC_000085.7:41735400-41738536	0	0	0	0	0	0	0	0	0	0	0	0	0	0	0	0	0	0	0	0	0	0	0	0	0	0	0	0	0	0
NR_040321.1	NR_040321.1	74161	Ctcflos	NC_000068.8:172966542-172974997	10	15	22	16	46	5	79	13	25	71	25	84	70	14	46	81	13	26	46	53	81	10	10	5	17	5	59	7	16	14
NR_040322.1	NR_040322.1	74959	Platr14	NC_000068.8:104389529-104401774	0	0	0	0	0	0	0	0	0	0	0	0	0	0	0	0	0	0	0	0	0	0	0	0	0	0	0	0	0	0
NR_040323.1	NR_040323.1	74959	Platr14	NC_000068.8:104389804-104398575	0	0	0	0	0	0	0	0	0	0	0	0	0	0	0	0	0	0	0	0	0	0	0	2	0	0	0	0	0	0
NR_040324.1	NR_040324.1	319783	A730056A06Rik	NC_000073.7:72963554-73025522	0	0	0	0	0	2	2	7	0	0	0	0	0	0	2	0	0	0	0	0	0	0	0	7	0	0	0	4	0	0
NR_040325.1	NR_040325.1	319783	A730056A06Rik	NC_000073.7:72963554-73025522	0	0	0	0	0	0	0	0	0	0	0	0	0	0	0	0	0	0	0	0	0	0	0	0	0	0	0	0	0	0
NR_040326.1	NR_040326.1	75508	1700017J07Rik	NC_000068.8:168820189-168820826	0	0	0	0	0	0	0	0	0	0	0	0	0	0	0	0	0	0	0	0	0	0	0	0	0	0	0	0	0	0
NR_040327.1	NR_040327.1	77017	E130018N17Rik	NC_000068.8:167994523-167996433	0	2	0	0	5	0	0	2	0	2	0	6	0	12	4	0	7	0	8	0	3	28	3	0	7	0	0	8	4	4
NR_040328.1	NR_040328.1	73915	4833419F23Rik	NC_000084.7:4353547-4368945	0	0	0	20	0	0	0	0	0	0	0	10	0	0	48	26	21	0	0	53	69	0	0	0	0	0	12	0	28	29
NR_040329.1	NR_040329.1	320210	A230077H06Rik	NC_000073.7:40498577-40547748	0	0	0	0	0	0	0	0	0	0	0	0	0	0	0	0	0	0	0	0	0	0	0	0	0	0	0	0	0	0
NR_040330.1	NR_040330.1	99041	AI646519	NC_000068.8:147203461-147204713	0	0	0	0	0	0	0	0	0	2	0	0	0	0	0	0	0	0	0	0	0	0	0	0	0	0	0	0	0	0
NR_040331.1	NR_040331.1	109344	E130215H24Rik	NC_000068.8:150509414-150510852	0	0	0	2	0	0	0	0	0	2	0	2	5	0	0	0	0	0	0	0	3	0	0	0	0	2	0	0	0	0
NR_040332.1	NR_040332.1	319854	A930006I01Rik	NC_000068.8:103168946-103203109	0	0	0	0	0	0	0	0	0	0	0	0	0	0	0	0	0	0	0	0	0	0	0	0	0	0	0	0	0	0
NR_040333.1	NR_040333.1	320132	A230108P19Rik	NC_000068.8:6198062-6326422	0	0	0	2	0	0	0	0	0	2	0	0	1	1	0	0	0	0	0	0	0	0	0	0	0	2	1	0	0	0
NR_040334.1	NR_040334.1	320973	D330023K18Rik	NC_000068.8:31041061-31042303	69	60	41	27	35	36	50	38	33	42	26	21	50	60	94	47	68	45	46	37	34	39	33	42	35	28	40	26	44	41
NR_040335.1	NR_040335.1	320975	D330050G23Rik	NC_000068.8:116730633-116743272	0	0	0	0	0	0	3	0	0	0	0	0	4	0	0	0	0	0	0	0	0	0	0	0	1	0	0	0	0	0
NR_040336.1	NR_040336.1	320975	D330050G23Rik	NC_000068.8:116730633-116743272	0	0	0	0	0	0	0	0	0	0	0	0	0	0	0	0	0	0	0	0	0	0	0	0	0	0	0	0	0	0
NR_040337.1	NR_040337.1	100036523	Gm16982	NC_000073.7:141189979-141193660	0	2	5	6	4	0	15	0	3	0	16	3	2	6	3	0	0	0	4	2	0	0	0	0	0	6	7	0	0	8
NR_040338.1	NR_040338.1	77433	Redrum	NC_000084.7:54555367-54586366	0	0	0	0	0	0	0	0	0	0	0	0	0	0	0	0	0	0	0	0	0	0	0	0	0	0	0	0	0	0
NR_040339.1	NR_040339.1	100503790	Gm19897	NC_000073.7:28474324-28480939	0	0	2	0	0	0	0	2	0	0	0	0	0	0	0	0	0	0	0	0	0	0	0	0	0	0	0	0	0	0
NR_040340.1	NR_040340.1	100504026	Gm16157	NC_000073.7:67916087-67926342	0	0	0	0	0	0	0	0	0	9	0	0	0	0	21	0	0	13	0	0	0	0	0	0	0	0	0	0	0	0
NR_040341.1	NR_040341.1	100504026	Gm16157	NC_000073.7:67916087-67924846	686	477	406	365	477	491	499	370	424	406	402	479	403	455	336	617	424	454	423	452	374	193	461	357	186	188	359	307	271	359
NR_040342.1	NR_040342.1	107003	A330093E20Rik	NC_000084.7:45816554-46178327	13	2	4	0	5	0	0	2	0	0	5	0	0	0	0	0	0	0	0	4	2	0	0	0	0	0	2	0	0	5
NR_040343.1	NR_040343.1	100504375	Gm15880	NC_000073.7:80285765-80294132	2	2	2	8	3	0	0	0	0	0	1	0	7	4	11	0	2	4	0	2	12	0	0	0	0	0	0	10	0	7
NR_040344.1	NR_040344.1	69771	1810019D21Rik	NC_000074.7:106862032-106865355	44	14	18	0	2	0	5	0	26	0	34	0	6	1	12	2	21	37	1	33	4	90	0	43	0	3	19	20	38	56
NR_040345.1	NR_040345.1	69771	1810019D21Rik	NC_000074.7:106862032-106865355	54	10	11	0	0	10	1	19	57	0	15	0	87	0	0	0	30	37	68	22	68	0	50	33	0	35	0	70	116	50
NR_040346.1	NR_040346.1	69771	1810019D21Rik	NC_000074.7:106862032-106865355	0	0	0	0	0	2	0	0	0	0	0	0	0	0	0	0	0	0	0	0	0	0	0	0	0	0	1	0	0	0
NR_040347.1	NR_040347.1	328576	Gm20556	NC_000081.7:84598830-84604467	0	0	0	2	2	0	0	0	0	0	0	0	0	0	0	0	0	0	0	0	0	0	0	0	0	0	0	0	0	0
NR_040348.1	NR_040348.1	321014	4930473A02Rik	NC_000068.8:130385711-130405669	0	0	1	1	2	0	0	0	0	0	1	1	0	1	0	1	0	0	0	0	0	0	0	0	0	0	0	0	0	0
NR_040349.1	NR_040349.1	100502945	Gm19466	NC_000084.7:53781223-53838490	0	0	0	0	0	0	0	0	0	0	0	0	0	0	0	2	0	0	2	0	0	0	0	0	0	0	0	0	0	0
NR_040350.1	NR_040350.1	432956	D030024E09Rik	NC_000081.7:61571133-61646300	0	0	0	0	0	0	0	0	0	0	0	0	0	0	0	0	0	0	0	0	0	0	0	0	0	0	0	0	0	0
NR_040351.1	NR_040351.1	432982	Gm5475	NC_000081.7:100321074-100326031	0	0	0	0	0	0	0	0	0	0	0	0	0	0	0	0	0	0	0	0	0	0	0	0	0	4	0	0	0	0
NR_040352.1	NR_040352.1	74489	5430421F17Rik	NC_000074.7:25792666-25796286	0	0	0	0	0	0	0	0	0	0	0	0	0	0	0	2	0	0	0	0	0	0	0	0	0	0	0	0	0	0
NR_040353.1	NR_040353.1	338535	E030013I19Rik	NC_000068.8:12306057-12317126	0	0	0	0	0	0	0	0	0	0	0	0	0	0	0	0	0	0	0	0	0	0	0	0	0	0	0	0	0	0
NR_040354.1	NR_040354.1	378776	Pcsk2os1	NC_000068.8:143377396-143389757	0	0	0	0	0	0	0	0	0	0	0	0	0	0	0	0	0	0	0	0	0	0	0	0	0	0	0	0	0	0
NR_040356.1	NR_040356.1	767815	BB557941	NC_000068.8:57017489-57071766	0	0	0	0	0	0	0	0	0	0	0	0	0	0	0	0	0	0	0	0	0	0	0	0	0	0	0	0	0	0
NR_040357.1	NR_040357.1	100502601	Gm19276	NC_000081.7:10829137-10832799	0	0	0	0	0	0	0	0	0	0	0	0	0	2	0	0	0	0	0	2	3	0	0	0	0	0	0	0	0	2
NR_040358.1	NR_040358.1	100045469	Gm14204	NC_000068.8:158440093-158452643	0	0	0	0	0	0	0	0	0	0	0	0	0	0	0	0	0	0	0	0	0	0	0	0	0	0	0	0	0	0
NR_040359.1	NR_040359.1	100045469	Gm14204	NC_000068.8:158437392-158452643	0	0	0	0	0	0	0	0	0	0	0	0	0	0	0	0	0	0	0	0	0	0	0	0	0	0	0	0	0	0
NR_040360.1	NR_040360.1	100502602	Gm19277	NC_000081.7:85033455-85040333	0	0	0	0	0	0	0	0	3	0	3	0	0	0	0	0	0	0	0	3	4	0	0	0	0	0	0	0	3	0
NR_040361.1	NR_040361.1	100502624	Gm13483	NC_000068.8:50186822-50255012	0	9	0	0	0	0	0	2	1	0	0	0	0	0	0	0	0	0	0	0	0	0	0	0	0	2	0	0	1	0
NR_040362.1	NR_040362.1	100502624	Gm13483	NC_000068.8:50186822-50323979	0	0	0	0	0	0	0	2	2	3	0	0	0	0	0	0	0	0	0	0	0	0	0	0	0	0	0	0	0	0
NR_040363.1	NR_040363.1	434350	9430091E24Rik	NC_000074.7:111854076-111872130	0	0	0	0	0	0	0	0	0	0	6	0	0	0	0	0	0	0	0	0	0	0	0	0	0	4	0	0	0	0
NR_040364.1	NR_040364.1	434350	9430091E24Rik	NC_000074.7:111854076-111872130	12	0	0	0	0	0	0	0	0	0	0	0	0	0	0	0	0	0	0	0	0	0	0	0	0	0	0	0	0	0
NR_040365.1	NR_040365.1	100502932	Gm13544	NC_000068.8:58166791-58176914	0	0	0	0	0	0	0	0	0	0	0	0	0	0	0	0	0	0	0	0	0	0	0	0	0	0	0	0	0	0
NR_040366.1	NR_040366.1	100642166	Gm15446	NC_000071.7:110081429-110089576	0	24	39	5	0	0	0	22	0	0	0	25	0	30	0	0	7	4	18	8	0	0	0	0	0	0	0	0	0	0
NR_040367.1	NR_040367.1	100502946	Gm16796	NC_000068.8:170341277-170353847	0	0	0	0	0	0	0	4	0	3	0	2	11	0	0	0	0	0	0	0	0	0	7	0	0	0	3	0	3	0
NR_040368.1	NR_040368.1	100503106	Gm13944	NC_000068.8:77292988-77311282	2	0	0	0	0	0	0	0	0	0	0	0	0	1	0	0	0	0	0	0	0	0	3	0	0	0	0	0	0	0
NR_040369.2	NR_040369.2	100503147	Gm13293	NC_000068.8:11344300-11348917	0	0	3	0	2	3	0	2	0	2	0	0	0	0	0	4	0	0	0	6	12	0	0	0	4	4	0	0	0	0
NR_040370.1	NR_040370.1	100503167	Gm13752	NC_000068.8:80221708-80228560	0	0	0	0	0	0	0	0	0	0	0	0	0	0	0	0	0	0	0	0	0	0	0	0	0	0	0	0	0	0
NR_040371.1	NR_040371.1	100503468	Gm14023	NC_000068.8:129139290-129149746	0	0	0	0	0	0	6	0	1	0	0	0	0	0	0	0	7	0	0	0	13	0	4	0	0	0	0	0	0	5
NR_040372.1	NR_040372.1	100504350	Gm14169	NC_000068.8:156451118-156455342	0	0	0	0	0	0	0	0	0	0	0	0	0	0	0	0	0	0	0	0	0	0	0	0	0	0	0	0	0	0
NR_040373.1	NR_040373.1	72317	Asb17os	NC_000069.7:153556011-153558061	0	0	0	0	0	0	0	0	0	0	0	0	3	4	0	0	0	0	0	0	0	0	0	0	0	0	0	0	0	0
NR_040374.1	NR_040374.1	319487	A230028O05Rik	NC_000082.7:24878389-24887808	6	28	1	5	11	1	0	7	7	5	4	0	18	4	5	9	0	0	5	14	15	7	5	7	4	0	0	0	4	3
NR_040375.1	NR_040375.1	414095	B130034C11Rik	NC_000082.7:87292961-87300926	3	11	0	1	0	3	1	0	0	0	0	0	0	0	5	0	0	0	1	0	0	1	0	0	0	0	1	0	0	0
NR_040376.1	NR_040376.1	100504714	Gm16793	NC_000074.7:36049657-36056174	0	0	0	14	0	0	1	0	0	0	0	0	0	0	0	0	0	0	0	0	0	0	0	0	0	0	0	0	0	0
NR_040378.1	NR_040378.1	70487	5730403I07Rik	NC_000075.7:77273694-77306698	0	0	0	0	0	0	0	0	0	0	0	0	0	6	0	0	0	0	0	0	0	0	0	0	0	0	0	0	0	0
NR_040379.1	NR_040379.1	619312	G730013B05Rik	NC_000082.7:50348865-50379822	6	13	6	0	6	2	9	13	0	5	12	8	12	21	34	7	6	18	5	8	9	15	6	4	8	24	10	8	5	5
NR_040380.1	NR_040380.1	619312	G730013B05Rik	NC_000082.7:50346608-50379822	0	0	0	0	15	0	8	0	0	0	6	0	2	0	0	0	0	0	0	0	0	0	0	3	0	0	0	0	0	5
NR_040381.1	NR_040381.1	78212	Rbm46os	NC_000069.7:82811784-82850945	3	6	0	3	0	0	0	0	0	0	0	0	2	0	0	0	2	0	0	0	0	3	0	0	0	0	0	0	0	0
NR_040382.1	NR_040382.1	78212	Rbm46os	NC_000069.7:82784012-82850945	0	0	0	0	1	0	0	0	0	0	0	0	0	0	0	0	0	0	0	0	0	0	0	0	0	0	0	0	1	0
NR_040383.1	NR_040383.1	75116	4930520O04Rik	NC_000075.7:114197392-114206306	0	0	0	0	1	2	3	5	0	0	0	0	0	0	0	0	3	0	4	0	3	21	0	1	14	14	0	1	0	2
NR_040384.1	NR_040384.1	75116	4930520O04Rik	NC_000075.7:114197930-114206306	0	0	0	0	0	0	0	0	0	0	0	0	0	0	0	0	0	0	0	0	0	0	0	0	0	0	0	0	0	0
NR_040385.1	NR_040385.1	78706	Platr4	NC_000069.7:41442116-41447634	0	0	0	0	0	0	0	0	0	0	0	0	0	0	0	0	0	0	0	0	0	0	0	0	0	0	0	0	0	0
NR_040386.1	NR_040386.1	99542	AI115009	NC_000069.7:152372550-152387069	0	0	0	0	0	0	0	0	0	0	0	0	4	0	0	0	0	0	0	0	0	0	0	0	0	0	0	0	0	0
NR_040387.1	NR_040387.1	99686	AI606473	NC_000069.7:154036458-154040324	0	0	0	0	0	2	11	0	0	2	0	0	10	10	28	0	0	10	0	16	9	11	4	0	2	0	23	4	2	4
NR_040389.1	NR_040389.1	100038392	Gm10785	NC_000082.7:91485786-91512643	2	0	11	25	0	0	2	6	4	4	0	1	0	0	11	0	6	0	0	0	3	8	0	0	0	0	0	1	0	0
NR_040390.1	NR_040390.1	319798	A730090N16Rik	NC_000069.7:65231441-65256850	0	0	0	0	0	0	0	0	0	0	0	0	0	0	0	0	0	0	0	0	0	0	0	0	1	0	0	0	0	0
NR_040391.1	NR_040391.1	319951	A230001M10Rik	NC_000069.7:102169721-102196087	0	20	13	22	35	10	23	12	23	4	7	13	40	26	22	6	18	19	13	45	10	16	28	12	16	5	21	6	6	10
NR_040392.1	NR_040392.1	78500	1700063D05Rik	NC_000075.7:41117451-41128923	0	0	0	0	0	0	0	0	0	0	0	0	0	0	2	0	0	4	0	0	0	0	0	0	0	0	0	0	0	0
NR_040393.1	NR_040393.1	319405	D430036J16Rik	NC_000075.7:81513983-81527209	0	0	0	0	0	0	0	0	0	0	0	0	0	0	0	0	0	0	0	0	0	0	0	0	4	0	0	0	0	0
NR_040394.1	NR_040394.1	319405	D430036J16Rik	NC_000075.7:81513983-81527209	0	0	0	0	0	0	0	0	0	0	0	0	0	0	0	0	0	0	0	0	0	0	0	0	0	0	0	0	0	0
NR_040395.1	NR_040395.1	319405	D430036J16Rik	NC_000075.7:81513983-81527209	0	0	0	0	0	0	0	0	0	0	0	0	0	0	0	0	0	0	0	0	0	0	0	0	0	0	0	0	0	0
NR_040396.1	NR_040396.1	319405	D430036J16Rik	NC_000075.7:81514411-81527209	0	0	0	0	0	0	0	0	0	0	0	0	0	0	0	0	0	0	0	0	0	0	0	0	0	0	0	0	0	0
NR_040397.1	NR_040397.1	319405	D430036J16Rik	NC_000075.7:81514411-81527209	0	0	0	0	0	0	0	0	0	0	0	0	0	0	0	0	0	0	0	0	0	0	0	0	0	0	0	0	0	0
NR_040398.1	NR_040398.1	329782	4930570G19Rik	NC_000069.7:156254052-156267324	0	0	0	4	3	0	0	0	0	0	0	0	4	4	3	2	0	0	0	0	0	0	0	0	0	0	0	0	0	0
NR_040399.1	NR_040399.1	329782	4930570G19Rik	NC_000069.7:156252390-156267324	0	0	0	0	0	6	0	0	0	0	0	0	0	0	0	0	0	0	0	0	0	0	0	0	0	0	0	0	0	0
NR_040400.1	NR_040400.1	329782	4930570G19Rik	NC_000069.7:156265470-156267383	0	0	0	0	0	0	0	0	0	0	0	0	0	0	0	0	0	0	0	0	0	0	0	0	0	0	0	0	0	0
NR_040401.1	NR_040401.1	320295	C920006O11Rik	NC_000075.7:78083196-78086164	12	22	10	17	0	9	24	10	0	0	0	0	13	22	17	42	0	0	6	7	36	0	8	1	0	0	10	0	19	0
NR_040402.1	NR_040402.1	100503040	Gm19522	NC_000082.7:42704733-42732433	0	0	0	0	0	37	0	0	0	0	0	0	0	0	0	0	0	0	0	0	0	0	0	0	0	0	0	0	0	0
NR_040403.1	NR_040403.1	545539	Gm15417	NC_000069.7:89299171-89306086	56	46	39	45	56	50	73	138	111	143	15	107	191	145	65	47	82	32	103	141	125	71	89	40	59	33	78	81	93	0
NR_040404.1	NR_040404.1	545539	Gm15417	NC_000069.7:89301597-89306086	11	16	0	10	8	3	2	28	0	4	0	28	16	0	25	0	22	17	26	0	24	0	11	0	0	0	21	0	8	12
NR_040405.1	NR_040405.1	621809	Gm6260	NC_000069.7:143376653-143417904	0	0	0	0	0	0	0	0	0	0	0	0	0	0	0	0	0	0	0	0	0	0	0	0	0	0	0	0	0	0
NR_040406.1	NR_040406.1	100503652	Gm16845	NC_000075.7:21982298-21997427	11	1	0	9	23	1	0	11	2	0	2	0	0	0	0	1	1	1	5	1	0	0	2	0	0	0	0	0	0	6
NR_040407.1	NR_040407.1	100503652	Gm16845	NC_000075.7:21982298-21997427	0	0	0	0	0	0	0	0	0	0	0	0	0	0	33	0	0	0	0	0	0	0	0	0	0	0	0	0	32	0
NR_040409.1	NR_040409.1	100038464	Gm15441	NC_000069.7:96463084-96474117	0	0	0	0	0	0	0	0	0	14	0	0	0	2	0	0	0	0	0	0	0	0	0	0	0	0	0	0	0	0
NR_040412.1	NR_040412.1	100503157	Gm15471	NC_000069.7:103710445-103715756	0	0	0	0	0	0	0	0	0	0	3	0	0	0	0	0	1	0	0	0	0	4	0	0	0	6	0	0	0	0
NR_040413.1	NR_040413.1	75954	5033403H07Rik	NC_000071.7:53130354-53149634	417	172	238	184	289	232	113	199	177	157	108	253	191	205	324	187	222	274	235	230	281	132	338	149	145	139	204	328	253	292
NR_040416.1	NR_040416.1	433944	Tbx3os2	NC_000071.7:119823153-119829283	0	0	2	0	0	2	0	0	4	0	0	9	0	0	0	0	2	0	0	0	0	9	0	0	9	0	0	0	5	0
NR_040417.1	NR_040417.1	69120	1810021B22Rik	NC_000081.7:88955401-88960057	0	0	0	3	0	0	16	0	13	0	3	0	7	0	6	0	0	0	0	0	0	0	0	0	0	0	14	0	0	0
NR_040418.1	NR_040418.1	75579	2310034G01Rik	NC_000085.7:46336640-46337427	0	3	0	0	0	4	22	4	3	14	11	3	7	17	14	12	9	30	4	4	27	43	18	3	6	0	11	12	20	10
NR_040421.1	NR_040421.1	100038714	Gm15401	NC_000072.7:72606814-72614700	0	0	0	1	0	0	0	0	1	0	0	0	0	0	0	0	0	0	0	0	0	0	0	0	0	0	0	0	0	0
NR_040422.1	NR_040422.1	100038714	Gm15401	NC_000072.7:72606271-72614700	0	0	0	0	0	0	0	0	0	0	0	0	0	0	0	0	0	0	0	0	0	0	0	0	0	0	0	0	0	0
NR_040423.1	NR_040423.1	70040	2610037D02Rik	NC_000081.7:96088355-96095855	0	0	0	0	0	0	0	0	0	0	0	0	0	0	0	0	0	4	0	0	0	5	0	0	0	0	0	0	0	0
NR_040424.1	NR_040424.1	100042605	Rbakdn	NC_000071.7:143150534-143151506	0	0	0	0	0	0	0	0	0	0	0	0	0	0	0	0	0	0	2	0	0	0	0	0	0	0	0	0	0	0
NR_040425.1	NR_040425.1	100042605	Rbakdn	NC_000071.7:143150534-143151506	0	0	0	0	0	0	0	0	0	0	0	0	0	0	0	0	0	0	0	0	0	0	0	0	0	0	0	0	0	0
NR_040426.1	NR_040426.1	100042605	Rbakdn	NC_000071.7:143150534-143151506	0	0	0	0	0	0	0	0	0	0	0	0	0	0	0	0	0	0	0	0	0	0	0	0	0	0	0	0	0	0
NR_040427.1	NR_040427.1	100502829	Gm9899	NC_000071.7:30731331-30745963	0	0	0	0	0	0	0	0	0	0	0	0	0	0	0	0	0	0	0	0	0	0	0	0	0	0	1	0	16	0
NR_040428.1	NR_040428.1	100503265	Gm19619	NC_000071.7:91405430-91430935	0	0	0	0	0	0	0	0	0	0	0	0	0	0	0	0	9	0	0	18	0	0	0	0	0	0	0	0	0	0
NR_040429.1	NR_040429.1	100503307	Gm15408	NC_000071.7:148943772-148949586	40	20	38	28	29	25	3	6	29	0	19	0	15	39	8	46	9	20	0	0	0	0	15	18	6	0	0	0	0	1
NR_040430.1	NR_040430.1	100504007	Gm15787	NC_000071.7:110315374-110324370	0	0	0	0	0	0	0	0	0	0	0	0	0	0	0	0	0	0	0	0	0	0	0	0	0	0	0	0	0	0
NR_040431.1	NR_040431.1	100504007	Gm15787	NC_000071.7:110315374-110324370	9	0	9	0	0	0	0	0	0	0	0	0	0	6	0	0	0	0	0	9	0	0	0	0	0	7	0	0	0	0
NR_040432.1	NR_040432.1	100504231	Gm15708	NC_000071.7:144213871-144217324	24	12	18	12	11	16	9	6	12	5	7	24	18	17	31	7	17	21	7	8	9	24	17	19	8	4	8	11	9	2
NR_040433.1	NR_040433.1	105975	AU022754	NC_000081.7:85465343-85477909	0	0	0	0	0	0	0	4	0	0	0	0	0	0	0	0	0	0	0	0	0	0	0	0	0	2	0	0	0	0
NR_040435.1	NR_040435.1	77490	E130218I03Rik	NC_000070.7:133971074-133973184	0	0	0	0	0	0	0	0	0	0	0	0	0	0	0	0	0	0	0	0	0	0	0	0	0	0	0	0	0	0
NR_040436.1	NR_040436.1	77490	E130218I03Rik	NC_000070.7:133971074-133973184	0	0	0	0	0	0	0	0	0	0	0	0	0	0	0	0	0	0	0	0	0	0	0	0	0	0	0	0	0	0
NR_040437.1	NR_040437.1	399570	Kank4os	NC_000070.7:98682005-98687274	0	0	0	0	0	0	0	0	0	0	0	0	0	0	0	0	0	0	0	0	0	0	0	0	0	0	0	0	0	0
NR_040438.1	NR_040438.1	67303	3110045C21Rik	NC_000067.7:169796978-169799965	9	43	32	42	20	33	89	0	6	10	7	16	47	38	21	89	19	0	87	84	81	55	100	84	27	30	50	75	89	66
NR_040439.1	NR_040439.1	69030	1810006J02Rik	NC_000067.7:98059192-98072380	0	0	0	0	0	0	0	0	0	0	0	0	0	0	2	0	0	5	0	0	0	0	0	0	0	0	0	0	0	0
NR_040441.1	NR_040441.1	100502734	Gm16023	NC_000070.7:155692754-155709212	11	26	11	24	26	16	25	9	39	3	22	12	31	11	21	4	9	27	30	28	10	13	11	6	17	4	29	9	26	12
NR_040442.1	NR_040442.1	100502959	AV051173	NC_000070.7:116542159-116543219	3	3	4	8	2	0	2	0	0	2	3	7	3	0	0	0	4	0	9	3	1	0	1	3	0	0	2	0	0	0
NR_040443.1	NR_040443.1	100503595	Gm13003	NC_000070.7:136886393-136892377	0	3	5	0	0	0	0	6	0	3	0	0	0	2	0	3	0	0	0	0	0	0	2	0	0	0	2	0	0	0
NR_040444.1	NR_040444.1	100504717	Gm12709	NC_000070.7:102824463-102846952	0	0	0	0	0	0	0	0	0	0	0	0	0	0	0	0	0	0	0	0	0	0	0	0	0	0	0	0	0	0
NR_040445.1	NR_040445.1	100040882	1700017G19Rik	NC_000069.7:40559014-40577061	0	0	0	0	0	0	0	0	0	0	0	0	0	0	0	0	0	0	0	0	0	0	0	0	0	0	0	0	0	0
NR_040446.1	NR_040446.1	100042889	C920021L13Rik	NC_000069.7:95778834-95796405	0	0	0	0	0	0	0	0	0	0	0	0	0	3	0	0	4	0	0	0	10	0	0	0	0	0	0	0	0	5
NR_040447.1	NR_040447.1	73339	1700047G03Rik	NC_000081.7:11967148-11970169	0	0	0	0	0	0	0	0	0	0	0	0	0	0	0	0	0	0	0	0	0	0	0	0	0	0	0	2	2	0
NR_040449.1	NR_040449.1	791347	Gm10007	NC_000085.7:58284636-58288780	0	1	0	0	2	0	1	5	1	1	0	7	0	0	0	0	0	0	6	1	2	8	0	0	10	0	1	0	0	0
NR_040450.1	NR_040450.1	100504692	Gm20356	NC_000069.7:73916552-73924610	0	0	0	0	0	0	0	0	0	0	0	0	0	0	0	0	0	0	0	0	0	0	0	0	0	0	0	0	0	0
NR_040451.1	NR_040451.1	74726	4930523O13Rik	NC_000081.7:46299262-46359575	0	0	0	0	0	0	0	0	0	0	0	0	0	0	0	0	0	0	0	0	0	0	0	0	0	0	0	0	0	0
NR_040452.1	NR_040452.1	320312	A430035B10Rik	NC_000072.7:8507059-8509161	153	89	119	53	74	129	124	52	51	70	57	72	55	50	145	94	87	106	90	66	82	27	91	71	41	77	74	70	72	41
NR_040454.1	NR_040454.1	71134	4933417E11Rik	NC_000067.7:71998157-72044354	0	0	0	0	0	0	0	0	0	0	0	0	0	0	0	0	0	0	0	2	0	0	0	0	0	0	0	0	0	0
NR_040455.1	NR_040455.1	71209	4933436E23Rik	NC_000067.7:139307190-139330590	0	0	0	0	0	0	0	0	0	0	0	0	0	0	0	0	0	0	0	0	0	0	0	0	0	0	0	0	0	0
NR_040457.1	NR_040457.1	75155	4930529K09Rik	NC_000080.7:86483410-86499482	0	0	0	0	0	0	0	0	0	0	0	0	0	0	0	0	0	0	0	0	0	0	0	0	0	0	0	0	0	0
NR_040459.1	NR_040459.1	330664	C230079O03Rik	NC_000073.7:135933945-135951144	0	0	0	0	0	0	0	0	0	0	0	0	0	0	0	0	0	0	0	0	0	0	0	0	0	0	0	0	0	0
NR_040460.1	NR_040460.1	72208	1700016L21Rik	NC_000067.7:80423649-80453377	0	0	0	0	0	0	0	0	0	0	0	0	0	0	0	0	0	0	0	0	0	2	0	0	0	0	0	0	0	0
NR_040461.1	NR_040461.1	100503582	Gm19784	NC_000084.7:67057833-67083032	0	0	0	0	0	0	0	0	0	0	0	0	0	0	0	0	0	0	0	0	0	0	0	0	0	0	0	0	0	0
NR_040462.1	NR_040462.1	73331	1700034P13Rik	NC_000067.7:9817873-9841481	0	2	15	0	0	0	2	0	0	0	0	0	2	0	0	0	0	0	6	0	0	16	2	0	6	2	0	1	0	0
NR_040463.1	NR_040463.1	100504561	9230112J17Rik	NC_000075.7:60431250-60453165	2	0	0	8	0	6	0	2	0	4	2	0	0	0	4	2	2	0	0	0	2	0	0	8	0	0	9	0	0	0
NR_040464.1	NR_040464.1	100504561	9230112J17Rik	NC_000075.7:60431250-60453165	0	0	0	0	0	0	0	0	0	0	0	0	0	0	0	0	0	0	0	0	0	0	0	0	0	0	0	0	0	0
NR_040465.1	NR_040465.1	73426	1700066B17Rik	NC_000067.7:39881588-39886490	0	0	0	0	0	0	0	0	0	0	0	0	0	0	0	0	0	0	0	0	0	0	0	0	0	0	0	0	0	0
NR_040466.1	NR_040466.1	100529079	5830418P13Rik	NC_000075.7:103300777-103338459	0	0	0	0	0	0	1	0	1	0	0	0	0	0	6	0	1	0	0	0	0	6	0	0	0	0	0	0	0	0
NR_040467.1	NR_040467.1	73454	1700063A18Rik	NC_000067.7:95918384-95949483	0	0	0	0	0	0	0	0	0	0	0	0	0	0	0	0	0	0	0	0	0	0	0	0	0	0	0	0	0	0
NR_040468.1	NR_040468.1	73455	1700065J18Rik	NC_000067.7:192524013-192525047	0	0	0	0	0	0	0	0	0	0	0	0	0	0	0	0	0	0	0	0	0	0	0	0	0	0	0	0	0	0
NR_040469.1	NR_040469.1	269630	5031425E22Rik	NC_000071.7:23636806-23639351	527	590	418	510	560	414	503	450	559	655	541	669	755	573	468	620	453	614	682	748	798	206	521	532	535	444	562	534	501	407
NR_040471.1	NR_040471.1	73475	1700067G17Rik	NC_000067.7:88943835-88949932	0	0	0	0	0	0	0	0	0	0	0	0	0	0	0	0	0	0	0	0	0	0	0	0	0	0	0	0	0	0
NR_040472.1	NR_040472.1	73590	1700112H15Rik	NC_000067.7:184260038-184289888	0	0	0	0	0	0	0	0	0	0	0	0	0	0	0	0	0	0	0	0	0	0	0	0	0	0	0	0	0	0
NR_040473.1	NR_040473.1	74689	4930440C22Rik	NC_000067.7:94725167-94730197	0	0	0	0	0	0	0	0	0	0	0	0	0	0	0	0	0	0	0	0	0	0	0	0	0	0	0	0	0	0
NR_040474.1	NR_040474.1	52645	D16Ertd519e	NC_000082.7:70413313-70421710	0	0	0	0	0	2	0	7	0	0	0	6	0	0	3	0	0	2	0	0	0	0	0	8	0	0	0	0	0	0
NR_040475.1	NR_040475.1	74897	4930448I06Rik	NC_000067.7:41206720-41220412	0	0	0	0	0	0	0	0	0	0	0	0	0	0	0	0	0	0	0	0	0	0	0	0	0	0	0	0	0	0
NR_040476.1	NR_040476.1	68306	4930565N06Rik	NC_000082.7:36700881-36717551	10	0	0	2	8	2	2	4	2	7	0	8	4	7	0	14	4	9	7	12	7	0	0	0	0	21	0	19	0	0
NR_040477.1	NR_040477.1	74942	4930503O07Rik	NC_000067.7:193894495-193905067	0	0	0	0	0	0	0	0	0	0	0	0	0	0	0	0	0	0	0	0	0	0	0	0	0	3	0	0	0	0
NR_040478.1	NR_040478.1	75159	4930533P14Rik	NC_000067.7:96539782-96590298	0	0	0	0	0	0	0	0	0	0	0	0	0	0	0	0	0	0	0	0	0	0	0	0	0	0	0	0	0	0
NR_040479.1	NR_040479.1	75381	4930598F16Rik	NC_000067.7:95628909-95644243	0	0	0	0	0	0	0	0	0	0	0	0	0	0	0	0	0	0	0	0	0	0	0	0	0	0	0	0	0	0
NR_040480.1	NR_040480.1	75857	4930568G15Rik	NC_000067.7:164894186-164919499	0	0	0	0	0	0	0	0	0	0	0	0	0	0	0	0	0	0	0	0	0	0	0	0	0	0	0	0	0	0
NR_040481.1	NR_040481.1	69768	1600019K03Rik	NC_000082.7:35323540-35329789	0	0	0	0	0	0	0	0	0	0	0	0	0	0	0	0	0	0	0	0	0	0	0	0	0	0	0	0	0	0
NR_040482.1	NR_040482.1	77331	C030007H22Rik	NC_000067.7:89288064-89333855	0	0	0	0	0	0	0	0	0	0	0	0	0	0	0	0	0	0	0	0	0	0	0	0	0	0	0	0	0	0
NR_040483.1	NR_040483.1	77341	9530026F06Rik	NC_000067.7:61417591-61435063	0	0	0	0	0	0	0	0	0	0	0	0	0	0	0	0	0	0	0	0	0	0	0	0	0	0	0	0	0	0
NR_040484.1	NR_040484.1	69776	1600002D24Rik	NC_000082.7:95643086-95730277	0	0	0	0	0	0	0	0	0	0	0	0	0	0	0	0	0	0	0	0	0	0	0	0	0	0	0	0	0	0
NR_040485.1	NR_040485.1	69776	1600002D24Rik	NC_000082.7:95632323-95699913	0	0	0	0	0	0	0	0	0	0	0	0	0	0	0	0	0	0	0	0	0	0	0	5	0	0	0	0	0	0
NR_040486.1	NR_040486.1	69857	1810053B23Rik	NC_000082.7:93140612-93150077	2	4	0	0	3	2	0	2	2	1	20	3	0	1	0	2	0	0	6	0	1	0	0	0	0	0	1	0	0	20
NR_040487.1	NR_040487.1	69857	1810053B23Rik	NC_000082.7:93142945-93156431	14	17	19	7	17	3	5	14	19	11	4	14	0	5	5	27	2	4	20	0	9	0	12	1	4	0	1	5	6	3
NR_040488.1	NR_040488.1	69857	1810053B23Rik	NC_000082.7:93140604-93150959	3	0	0	0	0	1	0	0	0	0	0	0	0	19	0	10	0	0	0	0	0	0	0	0	0	0	0	0	23	5
NR_040489.1	NR_040489.1	69857	1810053B23Rik	NC_000082.7:93140604-93155600	0	0	0	0	0	0	0	0	0	0	0	0	0	0	0	0	0	0	0	0	0	0	0	0	0	0	0	0	0	0
NR_040490.1	NR_040490.1	69857	1810053B23Rik	NC_000082.7:93141632-93150959	0	0	0	0	0	0	0	0	0	0	0	0	0	7	0	29	0	0	0	0	0	0	0	0	0	0	0	0	20	6
NR_040491.1	NR_040491.1	69857	1810053B23Rik	NC_000082.7:93143685-93156399	0	0	0	1	1	0	0	0	0	0	0	0	0	0	0	0	0	0	0	0	0	0	0	0	0	0	0	0	0	0
NR_040492.1	NR_040492.1	77741	6720483E21Rik	NC_000067.7:20958874-20960697	0	0	0	0	0	0	0	0	0	0	0	0	0	2	0	0	0	0	0	0	1	5	0	0	0	0	0	0	0	2
NR_040493.1	NR_040493.1	78650	Platr5	NC_000067.7:88682612-88683455	0	0	0	0	0	0	0	0	0	0	0	0	0	0	0	0	0	0	0	0	0	0	0	0	0	0	0	0	0	0
NR_040494.1	NR_040494.1	72264	1700029J03Rik	NC_000082.7:93193703-93255760	0	0	0	0	0	0	0	0	0	0	0	0	0	0	0	0	0	0	0	0	0	0	0	0	0	0	0	0	0	0
NR_040495.1	NR_040495.1	73820	4930404A05Rik	NC_000082.7:52619871-52636107	0	0	0	0	0	0	0	0	0	0	0	0	0	0	0	0	0	0	0	0	0	0	0	0	0	0	0	0	0	0
NR_040496.1	NR_040496.1	68986	Gad1os	NC_000068.8:70320284-70393701	0	0	0	0	0	0	0	0	0	0	0	0	0	0	0	0	0	0	0	0	0	0	0	0	0	0	0	2	0	0
NR_040497.1	NR_040497.1	69405	1700019E08Rik	NC_000068.8:45586617-45588459	0	0	0	0	0	0	0	0	0	0	0	0	0	0	0	0	0	0	0	0	0	0	0	0	0	0	0	0	0	0
NR_040498.1	NR_040498.1	71081	4933416E03Rik	NC_000068.8:159789261-159823209	0	0	0	0	0	0	0	0	0	0	0	0	0	0	0	0	0	0	0	0	0	0	0	0	0	0	0	0	0	0
NR_040499.1	NR_040499.1	71613	9130015L21Rik	NC_000068.8:159858573-159882540	0	0	0	0	0	0	0	0	0	0	0	0	0	0	0	0	0	0	0	0	0	0	0	0	0	0	0	0	0	0
NR_040500.1	NR_040500.1	73489	1700080N15Rik	NC_000068.8:4136876-4145952	0	0	0	0	0	0	0	0	0	0	0	0	0	0	0	0	0	0	0	0	0	0	0	0	0	0	0	0	0	0
NR_040501.1	NR_040501.1	73962	4930441J16Rik	NC_000068.8:74129284-74138061	0	0	0	0	0	0	0	0	0	0	0	0	0	0	0	0	0	0	0	0	0	0	0	0	0	0	0	0	0	0
NR_040502.1	NR_040502.1	74065	4933406D12Rik	NC_000068.8:146384851-146388028	0	0	0	0	0	0	0	0	0	0	0	0	0	0	0	0	0	0	0	0	0	0	0	0	0	0	0	0	0	0
NR_040503.1	NR_040503.1	74541	8430437L04Rik	NC_000068.8:72533854-72559812	0	0	0	0	0	0	0	3	0	0	0	0	0	0	2	0	0	0	2	0	0	0	4	0	0	0	0	0	0	0
NR_040504.1	NR_040504.1	74687	4930443O20Rik	NC_000068.8:84903958-84916805	0	0	0	0	0	0	0	0	0	0	0	0	0	0	2	0	0	0	0	0	0	0	0	4	4	0	0	0	0	0
NR_040505.1	NR_040505.1	74846	4930405A21Rik	NC_000068.8:156556459-156562829	0	0	0	0	2	0	0	8	0	0	0	0	0	2	0	0	0	0	0	1	0	0	0	0	0	0	0	0	0	0
NR_040506.1	NR_040506.1	75310	4930556C24Rik	NC_000082.7:85616099-85623660	0	0	0	0	0	0	0	0	0	0	0	0	0	0	0	0	0	0	0	0	0	0	0	0	0	0	0	0	0	0
NR_040507.1	NR_040507.1	75493	1700003L19Rik	NC_000082.7:12629254-12666517	0	0	0	0	0	0	0	0	0	0	0	0	0	0	0	0	0	0	0	0	0	0	0	0	0	0	0	0	0	0
NR_040508.1	NR_040508.1	75517	Ccdc34os	NC_000068.8:109861595-109880824	0	0	0	0	0	0	0	0	0	0	0	0	0	0	0	0	0	0	0	0	0	0	0	0	0	0	0	0	0	0
NR_040509.1	NR_040509.1	75655	1700028P15Rik	NC_000068.8:171798799-171804719	0	0	0	0	0	0	0	0	0	0	0	0	0	0	0	0	0	0	0	0	0	0	0	0	0	0	0	0	0	0
NR_040510.1	NR_040510.1	76676	5330411J11Rik	NC_000068.8:59212837-59217026	0	0	0	0	0	0	0	0	0	0	0	0	0	1	0	0	0	0	0	4	0	0	0	0	0	0	0	0	0	0
NR_040511.1	NR_040511.1	77682	9230102O04Rik	NC_000068.8:9887852-9894351	0	0	0	0	0	0	0	0	0	0	0	0	0	0	0	0	0	0	0	0	0	0	0	0	0	0	0	0	0	0
NR_040512.1	NR_040512.1	75501	1700010K23Rik	NC_000082.7:66454004-66461512	0	0	0	0	0	0	0	0	0	0	0	0	0	0	0	0	0	0	0	0	0	0	0	0	0	0	0	0	0	0
NR_040514.1	NR_040514.1	78031	4930547E08Rik	NC_000068.8:103634797-103640967	0	0	0	0	0	0	0	0	0	0	0	0	0	0	0	0	0	0	0	0	0	0	0	0	0	0	0	0	0	0
NR_040516.1	NR_040516.1	78193	4930528P14Rik	NC_000068.8:115159747-115174761	0	0	0	0	0	0	0	0	0	0	0	0	0	0	0	0	0	0	0	0	0	0	0	0	0	0	0	0	0	0
NR_040517.1	NR_040517.1	78805	4930545L23Rik	NC_000068.8:135011493-135057536	2	11	2	4	4	0	0	0	0	0	0	0	0	0	0	2	0	4	0	2	0	0	0	3	0	0	0	0	0	0
NR_040518.1	NR_040518.1	100043147	Gm4262	NC_000082.7:10826762-10833048	0	0	0	0	0	0	0	0	0	0	9	0	0	0	0	0	0	0	0	0	0	0	0	0	0	0	0	0	0	0
NR_040519.1	NR_040519.1	66760	Sox5os3	NC_000072.7:144618594-144639558	4	2	0	0	3	0	0	0	0	0	0	0	0	0	0	0	0	2	0	0	2	0	0	1	0	0	2	0	0	0
NR_040520.1	NR_040520.1	69652	2310069B03Rik	NC_000072.7:82854847-82858834	0	0	0	0	0	0	5	0	0	0	0	0	0	0	0	0	0	0	0	0	0	0	0	0	0	0	0	0	3	0
NR_040521.1	NR_040521.1	75722	4932412D23Rik	NC_000082.7:42546065-42695950	0	0	0	0	0	0	0	0	0	0	0	0	0	0	0	0	0	0	0	0	0	0	0	0	0	0	0	0	0	0
NR_040522.1	NR_040522.1	75722	4932412D23Rik	NC_000082.7:42616751-42696125	2	0	0	0	0	0	0	0	0	0	0	0	0	0	0	0	0	0	0	0	0	0	0	0	0	0	0	0	0	0
NR_040523.1	NR_040523.1	69986	1700025N23Rik	NC_000072.7:39040813-39044520	0	0	0	0	0	0	0	0	0	0	0	0	0	0	0	0	0	0	0	0	0	0	0	0	0	0	0	0	0	0
NR_040524.1	NR_040524.1	329371	Dbhos	NC_000068.8:27034910-27052715	0	0	0	0	0	0	0	0	0	0	0	0	0	0	0	0	0	0	0	0	0	0	0	0	0	0	0	0	0	0
NR_040525.1	NR_040525.1	73395	1700049E22Rik	NC_000072.7:100504361-100510387	0	0	0	0	0	0	0	0	0	0	0	0	0	0	0	0	0	0	0	0	0	0	0	0	0	0	0	0	0	0
NR_040526.1	NR_040526.1	73409	1700065J11Rik	NC_000072.7:35307781-35313766	0	0	0	0	0	0	0	0	0	0	0	0	0	0	0	0	0	0	0	0	0	0	0	0	0	0	0	0	0	0
NR_040527.1	NR_040527.1	73531	1700069P05Rik	NC_000072.7:118223656-118225415	0	0	0	0	0	0	0	0	0	0	0	0	0	0	0	0	0	0	0	0	0	0	0	0	0	0	0	0	0	0
NR_040528.1	NR_040528.1	100503565	Gm9926	NC_000084.7:66637249-66644808	0	3	0	0	0	0	0	0	0	0	0	0	0	0	0	0	0	0	0	0	0	0	0	0	2	0	2	0	0	0
NR_040529.1	NR_040529.1	639658	Gm13807	NC_000068.8:93233892-93248175	2	0	0	0	0	0	0	0	0	0	0	0	0	0	0	0	0	0	0	1	2	0	0	2	0	0	5	0	0	0
NR_040530.1	NR_040530.1	100038374	Gm10714	NC_000068.8:173966831-174025711	0	0	1	0	0	0	0	0	0	0	0	0	0	6	0	0	0	0	0	0	0	0	0	0	0	0	0	0	0	0
NR_040531.1	NR_040531.1	69495	1700029B22Rik	NC_000073.7:130748168-130752307	0	0	0	0	0	0	0	0	0	0	0	0	0	0	0	0	0	0	0	0	0	0	0	0	0	0	0	0	0	0
NR_040532.1	NR_040532.1	100038525	Gm10804	NC_000068.8:93283164-93300219	0	3	0	0	4	1	0	1	2	0	0	0	5	11	5	3	0	0	0	4	9	0	6	2	0	0	0	2	0	2
NR_040533.1	NR_040533.1	100038525	Gm10804	NC_000068.8:93283164-93287066	74	8	28	4	6	0	1	2	0	10	2	9	7	0	13	28	4	24	17	28	17	0	10	0	0	2	6	0	6	2
NR_040536.2	NR_040536.2	76649	1700119H24Rik	NC_000082.7:34756225-34759699	0	0	0	0	0	0	0	0	1	0	0	1	0	4	1	3	1	2	1	2	1	4	3	1	1	0	2	0	1	1
NR_040537.1	NR_040537.1	78023	4930529L06Rik	NC_000082.7:84476677-84482035	0	0	0	0	0	0	0	0	0	0	0	0	0	0	0	0	0	0	0	0	0	0	0	0	0	0	0	0	0	0
NR_040538.1	NR_040538.1	67850	1700007F19Rik	NC_000069.7:58049128-58071228	0	0	0	0	0	0	0	0	0	0	0	0	0	0	0	0	0	0	0	0	0	0	0	0	0	0	0	0	0	0
NR_040539.1	NR_040539.1	69193	Platr10	NC_000069.7:75554748-75563038	0	0	0	0	0	0	0	0	0	0	0	0	0	0	0	0	0	0	0	0	0	0	0	0	0	0	0	0	0	0
NR_040540.1	NR_040540.1	71038	4933401H06Rik	NC_000069.7:135539455-135546030	0	0	0	0	0	0	0	0	0	0	0	0	0	0	0	0	0	0	0	0	0	0	0	0	0	0	0	0	0	0
NR_040541.1	NR_040541.1	71342	5430434I15Rik	NC_000069.7:38257300-38262268	0	0	6	0	0	0	0	0	0	0	0	0	0	0	0	0	0	0	0	0	0	0	0	0	0	0	0	0	0	0
NR_040542.1	NR_040542.1	73283	1700036G14Rik	NC_000069.7:85224826-85239334	0	0	0	0	0	0	0	0	0	0	0	0	0	0	0	0	0	0	0	0	0	0	0	0	0	0	0	0	0	0
NR_040543.1	NR_040543.1	73806	4930406D18Rik	NC_000069.7:100333721-100345070	0	0	0	0	0	0	0	0	0	0	0	0	0	0	0	0	0	0	0	0	0	0	0	0	0	0	0	0	0	0
NR_040544.1	NR_040544.1	73959	4930433B08Rik	NC_000069.7:18522449-18534641	0	0	0	0	0	0	0	0	0	0	0	0	0	0	0	0	0	0	0	0	0	0	0	0	0	0	0	0	0	0
NR_040545.1	NR_040545.1	74635	4930425O10Rik	NC_000069.7:138417296-138432745	0	0	0	0	0	0	0	0	0	0	0	0	0	0	0	0	0	0	0	0	0	0	0	0	0	0	0	0	0	0
NR_040547.1	NR_040547.1	74693	4930509J09Rik	NC_000069.7:73258539-73388984	0	0	0	0	0	0	0	0	0	0	0	0	0	0	0	0	0	0	0	0	0	0	0	0	0	0	0	0	0	0
NR_040548.1	NR_040548.1	76657	1700125G22Rik	NC_000069.7:27208175-27211168	0	0	0	0	0	0	0	0	0	0	0	0	0	0	0	0	0	0	0	0	0	0	0	0	0	0	0	0	0	3
NR_040549.1	NR_040549.1	77127	A930001A20Rik	NC_000069.7:15036261-15067787	0	2	0	0	0	0	0	0	0	0	0	0	0	0	4	0	2	2	0	0	0	0	4	0	0	0	0	0	0	0
NR_040550.1	NR_040550.1	77127	A930001A20Rik	NC_000069.7:15036261-15067787	0	0	0	0	0	0	0	0	0	0	0	0	0	0	0	0	0	0	0	0	0	0	0	0	0	0	0	0	0	0
NR_040551.1	NR_040551.1	320072	A830019L24Rik	NC_000069.7:142948816-142963757	0	0	0	0	0	0	0	0	0	0	0	0	0	0	0	0	0	0	0	0	0	0	0	0	0	0	0	0	0	0
NR_040552.1	NR_040552.1	329753	9830132P13Rik	NC_000069.7:127709820-127748869	0	0	0	0	3	2	0	0	0	0	0	0	0	2	0	0	0	10	0	0	2	0	0	0	2	0	0	10	2	0
NR_040553.1	NR_040553.1	329780	9330178D15Rik	NC_000069.7:155681991-155714229	0	0	0	0	0	0	0	0	0	0	0	0	0	0	0	0	0	0	0	0	0	0	0	0	0	0	0	0	0	0
NR_040554.1	NR_040554.1	69308	1700007P06Rik	NC_000067.7:186857335-186860049	0	0	0	0	0	0	0	0	0	0	0	0	0	0	0	0	0	0	0	0	0	0	0	0	0	0	0	0	0	0
NR_040555.1	NR_040555.1	622124	Gm20750	NC_000069.7:52814177-52835087	0	0	0	0	0	0	0	0	0	0	0	0	0	0	0	0	0	0	0	0	0	0	0	0	0	0	0	0	0	0
NR_040556.1	NR_040556.1	625901	Gm6634	NC_000069.7:70679712-70714624	0	5	0	0	0	0	3	0	0	0	0	6	2	2	0	0	0	0	3	3	0	3	1	5	0	5	2	2	2	4
NR_040557.1	NR_040557.1	626082	Gm20754	NC_000069.7:72973684-73502163	0	2	0	0	0	0	0	0	0	0	0	0	0	0	0	3	8	0	0	0	0	0	0	0	0	0	0	0	0	0
NR_040558.1	NR_040558.1	71319	4933439K11Rik	NC_000067.7:172369187-172378373	4	0	0	0	0	0	12	3	0	0	0	0	0	2	3	0	3	6	5	0	0	14	2	6	5	6	11	0	0	2
NR_040559.1	NR_040559.1	626410	Gm20755	NC_000069.7:37952962-38046877	0	3	0	0	0	0	0	0	0	0	0	0	0	0	0	0	0	0	0	0	0	0	0	0	0	0	0	0	0	0
NR_040560.1	NR_040560.1	100038453	Gm12522	NC_000069.7:108286593-108291057	9	0	0	0	0	2	0	0	2	6	0	2	0	0	4	4	0	9	2	2	8	2	0	0	3	0	0	0	2	0
NR_040561.1	NR_040561.1	70972	4931420L22Rik	NC_000082.7:70927964-70935917	0	0	0	0	0	0	0	0	0	0	0	0	0	0	0	0	0	0	0	0	0	0	0	0	0	0	0	0	0	0
NR_040562.1	NR_040562.1	72753	2810442N19Rik	NC_000067.7:161832538-161844054	0	0	0	0	0	0	0	0	6	0	0	0	0	0	0	0	0	0	2	0	0	0	0	0	0	0	0	0	2	0
NR_040563.1	NR_040563.1	100038526	Gm16008	NC_000070.7:156106102-156108281	0	0	5	0	0	0	0	0	0	0	0	5	8	0	0	0	0	0	0	0	1	0	0	0	7	0	0	0	0	0
NR_040564.1	NR_040564.1	75145	4930547E14Rik	NC_000082.7:59457308-59493356	0	0	0	0	0	0	0	0	0	0	0	0	0	0	0	0	0	0	0	0	0	0	0	0	0	0	0	0	0	0
NR_040565.1	NR_040565.1	75175	4930542C21Rik	NC_000082.7:37837685-37874888	0	0	0	0	0	0	0	0	0	0	0	0	0	0	0	0	3	0	0	1	0	0	0	0	0	0	0	0	0	0
NR_040566.1	NR_040566.1	75211	4930542D17Rik	NC_000082.7:50410866-50474529	0	2	0	0	0	0	0	3	2	0	0	0	0	0	0	0	0	0	0	0	0	0	2	0	0	1	0	0	0	0
NR_040567.1	NR_040567.1	75247	4930553E22Rik	NC_000082.7:84168031-84172393	0	0	0	0	0	0	0	0	0	0	0	0	0	0	0	0	0	0	0	0	0	0	0	0	0	0	0	0	0	0
NR_040568.1	NR_040568.1	75636	1700022E09Rik	NC_000082.7:59287235-59289601	0	0	0	0	0	0	0	0	0	0	0	0	0	0	0	0	0	0	0	0	0	0	0	0	0	0	0	0	0	0
NR_040569.1	NR_040569.1	75818	4930478L05Rik	NC_000082.7:78357204-78361757	0	0	5	4	3	0	2	0	0	2	0	0	0	2	2	0	0	3	3	5	6	0	2	0	0	0	1	2	4	0
NR_040570.1	NR_040570.1	76397	4930455F16Rik	NC_000082.7:4037776-4046980	0	0	0	0	0	0	0	0	0	0	0	2	0	0	0	0	0	0	0	0	0	0	0	0	0	0	0	0	0	0
NR_040571.1	NR_040571.1	76397	4930455F16Rik	NC_000082.7:4037776-4046980	0	0	0	0	0	0	0	0	0	0	0	0	0	0	0	0	0	0	0	0	0	0	0	0	0	0	0	0	0	0
NR_040572.1	NR_040572.1	76397	4930455F16Rik	NC_000082.7:4037776-4045922	0	0	0	0	0	0	0	0	0	0	0	0	0	0	0	0	0	0	0	0	0	0	0	0	0	0	0	0	0	0
NR_040573.1	NR_040573.1	76601	1700041M19Rik	NC_000082.7:76801116-76807769	0	0	0	0	0	0	0	0	0	0	0	0	0	0	0	0	0	0	0	0	0	0	0	0	0	0	0	0	0	0
NR_040574.1	NR_040574.1	76684	Pla2g10os	NC_000082.7:13547700-13557335	0	0	0	0	0	0	0	0	0	0	0	0	0	0	0	0	0	0	0	0	0	0	0	0	0	0	0	0	0	0
NR_040575.1	NR_040575.1	78215	4930578N18Rik	NC_000082.7:75919501-75952974	0	0	0	0	0	0	0	0	0	0	0	0	0	0	0	0	0	0	0	0	0	0	0	0	0	0	0	0	0	0
NR_040576.1	NR_040576.1	78221	4930567J20Rik	NC_000082.7:71046792-71064064	0	0	0	0	0	0	0	0	0	0	0	0	0	0	0	0	0	0	0	0	0	0	0	0	0	0	0	0	0	0
NR_040577.1	NR_040577.1	100503636	1700123M08Rik	NC_000070.7:11966574-11994295	0	0	0	0	0	0	0	0	8	0	3	0	0	0	0	0	0	0	0	6	0	0	0	0	0	0	0	12	0	0
NR_040578.1	NR_040578.1	67081	1700025F24Rik	NC_000076.7:119249349-119262769	0	0	0	0	0	0	0	0	0	0	0	0	0	0	0	0	0	0	0	0	0	0	0	0	0	0	0	0	0	0
NR_040579.1	NR_040579.1	69355	1700010J16Rik	NC_000076.7:112562831-112621504	0	0	0	0	0	0	0	0	0	0	0	0	0	0	0	0	0	0	0	0	0	0	0	0	0	0	0	0	0	0
NR_040580.1	NR_040580.1	67523	1700094J05Rik	NC_000076.7:76224849-76237341	0	0	0	0	0	0	0	0	0	0	0	0	0	0	0	0	0	0	0	0	0	0	0	0	0	0	0	0	0	0
NR_040581.2	NR_040581.2	69443	1700027J07Rik	NC_000076.7:43622154-43641832	19	6	0	9	0	0	14	8	42	24	28	40	3	9	11	20	3	7	17	8	11	8	34	4	15	8	20	10	15	9
NR_040587.1	NR_040587.1	75476	1700010I02Rik	NC_000069.7:7990363-8019947	0	0	0	0	0	0	0	0	0	0	0	0	0	0	0	0	0	0	0	0	0	0	0	0	0	0	0	0	0	0
NR_040588.1	NR_040588.1	78491	Tspan2os	NC_000069.7:102627547-102642733	0	0	0	0	0	0	0	0	0	0	0	0	0	0	0	0	0	0	0	0	0	0	0	0	0	0	0	0	1	0
NR_040589.1	NR_040589.1	319224	6330410L21Rik	NC_000069.7:129547407-129557531	0	0	0	0	0	0	0	0	0	0	0	0	0	0	0	0	0	0	0	0	0	0	0	0	0	0	0	0	0	0
NR_040590.1	NR_040590.1	329623	Gm11548	NC_000069.7:36553953-36560958	0	0	0	0	0	0	0	0	0	0	0	0	0	0	0	0	0	0	0	0	0	0	0	0	0	0	0	0	0	0
NR_040591.1	NR_040591.1	381482	Gm1653	NC_000069.7:148980374-148985617	2	0	0	0	0	2	0	5	0	0	2	0	0	0	2	0	0	0	0	0	0	0	0	0	0	0	0	0	0	6
NR_040592.1	NR_040592.1	70055	1700030L20Rik	NC_000069.7:136141031-136155110	0	0	0	0	0	0	0	0	0	0	0	0	0	0	0	0	0	0	0	0	0	0	0	0	0	0	0	0	0	0
NR_040593.1	NR_040593.1	70970	4931419H13Rik	NC_000069.7:54962663-54991423	0	0	0	0	0	0	0	0	0	0	0	0	0	0	0	0	0	0	0	0	0	0	0	0	0	0	0	0	0	0
NR_040594.1	NR_040594.1	72274	1700027H10Rik	NC_000069.7:45371019-45393744	0	0	0	0	0	0	0	0	0	0	0	0	0	0	0	0	0	0	0	0	0	0	0	0	0	0	0	0	0	0
NR_040595.1	NR_040595.1	73874	4930419G24Rik	NC_000069.7:33078926-33142756	0	0	0	0	0	0	0	0	0	0	0	0	1	0	0	0	0	0	0	0	0	0	0	0	0	0	0	0	0	0
NR_040596.1	NR_040596.1	74654	4930455H04Rik	NC_000069.7:116761916-116778055	2	8	3	6	1	4	1	2	0	13	5	0	4	2	16	7	0	18	10	13	27	5	14	1	9	1	5	10	0	7
NR_040597.1	NR_040597.1	75149	4930539M17Rik	NC_000069.7:9127024-9136136	0	0	0	0	0	0	0	0	0	0	0	0	0	0	0	0	0	0	0	0	0	0	0	0	0	0	0	0	0	0
NR_040598.1	NR_040598.1	75203	4930539N22Rik	NC_000069.7:13662199-13717925	0	0	0	0	0	0	0	0	0	0	0	0	0	0	0	0	0	0	0	0	0	0	0	0	0	0	0	0	0	0
NR_040600.1	NR_040600.1	75208	4930539C22Rik	NC_000069.7:134109904-134129396	0	0	0	0	0	0	0	0	0	0	0	0	0	0	0	0	0	0	0	0	0	0	0	0	0	0	0	0	0	0
NR_040601.1	NR_040601.1	74992	4930487H11Rik	NC_000067.7:62830077-62833891	0	0	0	0	4	0	0	0	0	0	0	0	0	0	0	0	0	0	0	0	0	0	0	0	0	0	0	0	0	0
NR_040602.1	NR_040602.1	75066	4930521E06Rik	NC_000067.7:44778835-44784109	0	0	0	0	0	0	0	0	0	0	0	0	0	0	0	0	0	0	0	0	0	0	0	0	0	0	0	0	0	0
NR_040603.1	NR_040603.1	75584	2310030A07Rik	NC_000067.7:150196432-150222522	0	0	0	0	0	0	0	0	0	0	0	0	0	0	0	0	0	0	0	0	0	0	0	0	0	0	0	0	1	0
NR_040604.1	NR_040604.1	75910	4930590L20Rik	NC_000067.7:140497914-140584140	0	0	0	0	0	0	0	0	0	0	0	0	0	0	0	0	0	0	0	0	0	0	0	0	0	0	0	0	0	0
NR_040605.1	NR_040605.1	78718	D530049I02Rik	NC_000067.7:73438127-73469938	0	0	0	0	0	0	0	0	0	0	0	0	0	0	0	0	0	0	0	0	0	0	0	0	0	0	0	0	0	0
NR_040608.1	NR_040608.1	70933	4931402G19Rik	NC_000068.8:120286179-120299848	0	0	0	0	4	0	0	0	0	0	0	0	0	0	0	0	0	0	0	0	0	0	0	0	0	0	0	0	0	0
NR_040609.1	NR_040609.1	72340	2010009K17Rik	NC_000068.8:157912284-157933717	0	0	0	0	0	0	0	0	0	0	0	0	0	0	0	0	0	0	0	0	0	0	0	0	0	0	0	0	0	0
NR_040610.1	NR_040610.1	73303	Bcas1os2	NC_000068.8:170198281-170222355	0	0	0	0	0	0	0	0	0	0	0	0	0	0	0	0	0	0	0	0	0	0	0	0	0	0	0	0	0	0
NR_040611.1	NR_040611.1	74702	4930517E11Rik	NC_000068.8:123965556-123971876	0	0	0	0	0	0	0	0	0	0	0	0	0	0	0	0	0	0	0	0	0	0	0	0	0	0	0	0	0	0
NR_040612.1	NR_040612.1	75946	4930583P06Rik	NC_000068.8:124059599-124064278	0	0	0	0	0	0	0	0	0	0	0	0	0	0	0	0	0	0	0	0	0	0	0	0	0	0	0	0	0	0
NR_040613.1	NR_040613.1	74945	Acss2os	NC_000068.8:155388960-155398850	0	0	0	1	2	0	0	0	1	2	0	0	1	1	0	3	2	0	0	0	3	0	0	1	0	1	1	1	0	2
NR_040614.1	NR_040614.1	75166	4930533B01Rik	NC_000068.8:113521398-113538895	3	0	0	0	0	0	2	0	2	0	0	0	0	0	0	0	0	0	0	0	0	0	0	0	0	0	0	0	4	2
NR_040615.1	NR_040615.1	77543	8030442B05Rik	NC_000068.8:11343177-11403311	0	0	0	0	0	0	0	0	0	0	0	0	0	0	0	0	0	0	0	0	0	0	0	0	0	0	0	2	0	0
NR_040616.1	NR_040616.1	319272	A130077B15Rik	NC_000076.7:122400928-122405796	6	12	12	13	28	7	30	2	15	12	9	8	8	12	19	5	7	32	7	12	20	28	9	36	19	18	4	22	28	0
NR_040617.1	NR_040617.1	77645	Ptprtos	NC_000068.8:162232733-162235866	0	0	0	0	0	0	0	0	0	0	0	0	0	0	0	0	0	0	0	0	0	0	0	0	0	0	0	0	0	0
NR_040618.1	NR_040618.1	77665	9030204H09Rik	NC_000068.8:35709202-35713397	0	0	0	0	0	0	0	0	0	0	0	0	0	0	0	0	0	0	0	0	0	0	0	0	0	0	0	0	0	0
NR_040619.1	NR_040619.1	77806	A930019D19Rik	NC_000068.8:146101206-146109080	0	0	0	0	0	0	0	0	0	4	0	3	0	0	2	0	0	0	0	0	0	0	0	0	0	0	0	0	0	0
NR_040620.1	NR_040620.1	78049	4930573O16Rik	NC_000068.8:52181014-52205252	0	0	0	0	0	0	0	0	0	0	0	0	0	0	0	0	0	0	0	0	0	0	0	0	0	0	0	0	0	0
NR_040621.1	NR_040621.1	320507	D930015M05Rik	NC_000068.8:92239237-92262653	0	6	0	15	9	0	0	0	3	2	0	0	8	12	0	0	3	8	0	4	3	0	5	0	0	0	0	0	7	0
NR_040622.1	NR_040622.1	320872	Arhgap15os	NC_000068.8:43949250-43955336	0	0	0	0	0	0	0	0	0	0	0	0	0	0	2	0	0	0	0	0	1	0	0	0	0	0	0	0	0	0
NR_040623.1	NR_040623.1	329427	Chn1os3	NC_000068.8:73426870-73446356	0	0	0	0	0	0	0	0	0	0	0	0	0	0	0	3	0	0	0	0	0	0	0	0	0	0	0	0	0	0
NR_040624.1	NR_040624.1	320363	D030045P18Rik	NC_000076.7:45683800-45728114	0	0	0	0	0	0	0	0	0	0	2	0	2	0	4	0	0	0	0	0	0	0	0	0	0	0	0	8	0	0
NR_040625.1	NR_040625.1	378775	Pcsk2os2	NC_000068.8:143589503-143631106	0	0	0	0	0	0	0	3	0	0	0	0	0	0	0	0	0	0	0	0	0	0	0	0	0	0	0	0	3	0
NR_040626.1	NR_040626.1	320626	9230105E05Rik	NC_000076.7:120225428-120228698	0	0	0	0	0	0	0	0	0	0	0	0	0	0	0	0	0	0	0	0	0	0	0	0	0	0	0	0	0	0
NR_040627.1	NR_040627.1	74971	4930488B22Rik	NC_000067.7:184444694-184451186	0	0	0	0	0	0	0	0	0	0	0	0	0	0	0	0	0	0	0	0	0	0	0	0	0	0	0	0	0	0
NR_040629.1	NR_040629.1	78112	4930452N14Rik	NC_000067.7:154117267-154132652	0	0	0	0	0	0	0	0	0	0	0	0	0	0	0	0	0	0	0	0	0	0	0	0	0	0	0	0	0	0
NR_040630.1	NR_040630.1	626049	Gm20753	NC_000067.7:106080355-106099254	0	0	0	0	0	0	0	0	0	0	0	0	0	0	0	0	0	0	0	0	0	0	0	0	0	0	0	0	0	0
NR_040631.1	NR_040631.1	73938	4930412B13Rik	NC_000068.8:117652409-117739617	0	0	0	0	0	0	0	0	0	0	0	0	0	0	0	0	0	0	0	0	0	0	0	0	0	0	0	0	0	0
NR_040632.1	NR_040632.1	75069	4930515L03Rik	NC_000068.8:16923489-17018537	0	0	0	0	0	0	0	0	0	0	0	0	0	0	0	0	0	0	0	0	0	0	0	0	0	0	0	0	0	0
NR_040633.1	NR_040633.1	75279	4930555B11Rik	NC_000068.8:57071843-57078269	0	0	0	0	0	0	0	0	0	0	0	0	3	0	0	0	0	0	0	0	0	0	0	0	0	0	0	0	0	0
NR_040634.1	NR_040634.1	100504268	2310005A03Rik	NC_000068.8:154939711-154941999	7	5	3	18	2	4	0	0	0	0	0	0	0	0	0	0	0	0	0	4	0	0	4	0	0	4	0	0	4	0
NR_040635.1	NR_040635.1	77269	9430019J16Rik	NC_000068.8:75266401-75274523	0	0	0	0	0	0	0	0	0	0	0	0	0	0	0	0	0	0	0	0	0	0	0	0	0	0	0	0	0	0
NR_040636.1	NR_040636.1	329404	Gm13497	NC_000068.8:51131843-51185957	0	0	0	0	0	0	0	0	0	0	0	0	0	0	0	0	0	0	0	0	0	0	0	0	0	0	0	0	0	0
NR_040637.1	NR_040637.1	329483	Gm14015	NC_000068.8:106294168-106353448	0	0	0	0	0	0	0	0	0	0	0	0	0	0	0	0	0	0	0	0	0	0	0	0	0	0	0	0	0	0
NR_040638.1	NR_040638.1	327760	Gm20611	NC_000076.7:60867082-60873859	0	0	0	0	0	0	0	0	0	0	0	0	0	0	0	0	0	0	0	0	0	0	0	0	0	0	0	0	0	0
NR_040639.1	NR_040639.1	433426	Gm13490	NC_000068.8:51546978-51622021	0	4	0	0	0	0	0	0	0	0	0	0	3	0	0	0	0	0	0	0	0	0	2	0	0	0	0	0	0	0
NR_040640.1	NR_040640.1	68400	0610043K17Rik	NC_000070.7:101210980-101256382	0	0	0	0	0	0	0	0	0	0	0	0	0	0	0	0	0	0	0	0	0	0	0	0	0	0	0	0	0	0
NR_040641.1	NR_040641.1	69139	Ctrcos	NC_000070.7:141571632-141574301	0	0	0	0	0	0	0	0	0	0	0	0	0	0	0	0	0	0	0	0	0	0	0	0	0	0	0	0	0	0
NR_040643.1	NR_040643.1	70143	2210414B05Rik	NC_000070.7:3656506-3663108	0	0	0	0	0	0	0	2	0	0	0	0	0	0	0	0	0	0	0	0	0	0	0	0	0	0	0	0	0	0
NR_040644.1	NR_040644.1	71293	4933428C19Rik	NC_000070.7:40482840-40525548	0	0	0	0	0	0	0	0	0	0	0	0	0	0	0	0	0	0	0	0	0	0	0	0	0	0	0	0	0	0
NR_040645.1	NR_040645.1	71510	8430436N08Rik	NC_000070.7:7560688-7573801	0	0	0	0	0	0	0	0	0	0	0	0	0	0	0	0	0	0	0	0	0	0	0	0	0	0	0	0	0	0
NR_040646.1	NR_040646.1	327768	A330049N07Rik	NC_000076.7:72809135-72922537	0	0	0	0	0	0	0	0	0	0	0	0	0	0	0	0	0	0	0	0	0	0	0	0	0	0	0	0	0	0
NR_040647.1	NR_040647.1	72225	1700003M07Rik	NC_000070.7:129854167-129858931	0	0	0	0	0	0	3	0	0	0	0	0	0	3	0	0	0	0	0	0	0	0	0	0	0	0	0	0	4	0
NR_040648.1	NR_040648.1	72225	1700003M07Rik	NC_000070.7:129854641-129858931	0	0	0	0	0	0	0	0	0	0	0	0	0	0	0	0	0	0	0	0	0	0	0	0	0	0	0	0	0	0
NR_040649.1	NR_040649.1	73348	1700045H11Rik	NC_000070.7:150912682-150939406	0	0	0	0	0	0	0	0	0	0	0	0	0	0	0	0	0	0	0	0	0	0	0	0	0	0	0	0	0	0
NR_040651.1	NR_040651.1	73628	1700125G02Rik	NC_000070.7:124784681-124788575	0	0	0	0	0	0	0	0	0	0	0	0	0	0	0	0	0	0	0	0	0	0	0	0	0	0	0	0	0	0
NR_040652.1	NR_040652.1	73696	Platr9	NC_000070.7:34909789-34911481	0	0	0	0	0	0	0	0	0	0	0	0	0	0	0	0	0	0	0	0	0	0	0	0	0	0	0	0	0	0
NR_040654.1	NR_040654.1	75128	4930515B02Rik	NC_000070.7:140600004-140605368	0	0	0	0	0	0	0	0	0	0	0	0	0	0	0	0	0	0	0	0	0	0	0	0	0	0	0	0	0	0
NR_040655.1	NR_040655.1	75332	4930556G01Rik	NC_000070.7:30664596-30855744	0	0	0	0	0	0	0	0	0	0	0	0	0	0	0	0	0	0	0	0	0	0	0	0	0	0	0	0	0	0
NR_040656.1	NR_040656.1	75360	4930548K13Rik	NC_000070.7:26635820-26705449	0	0	0	0	0	0	0	0	0	0	0	0	0	0	0	0	0	0	0	0	0	0	0	0	0	0	0	0	0	0
NR_040657.1	NR_040657.1	442820	D830005E20Rik	NC_000076.7:33098341-33132353	0	0	0	0	0	0	0	0	0	0	0	0	0	0	0	0	0	0	0	0	0	0	0	0	0	0	0	0	0	0
NR_040658.1	NR_040658.1	442847	Platr7	NC_000076.7:84383281-84389202	0	0	0	0	0	0	0	0	0	2	0	0	0	0	3	0	0	4	0	0	0	0	0	0	0	0	0	0	0	0
NR_040659.1	NR_040659.1	545641	Gm5860	NC_000070.7:81983617-82021044	0	0	0	0	0	0	0	0	0	0	0	0	0	0	0	0	0	0	0	0	0	0	0	0	0	0	0	0	0	0
NR_040660.1	NR_040660.1	100504703	A730063M14Rik	NC_000076.7:126906350-126906970	11	5	5	0	7	0	7	0	0	6	2	5	7	14	9	6	5	12	5	5	7	0	0	0	0	5	3	3	3	7
NR_040661.1	NR_040661.1	75367	4930552N02Rik	NC_000070.7:52814604-52828269	0	0	0	0	0	0	0	0	0	0	0	0	0	0	0	0	0	0	0	0	0	0	0	0	0	0	0	0	0	0
NR_040663.1	NR_040663.1	75819	4930509K18Rik	NC_000070.7:40313232-40317719	0	0	0	0	0	0	0	0	0	0	0	0	0	7	0	0	0	0	0	0	0	0	0	0	0	0	0	0	0	0
NR_040664.1	NR_040664.1	77173	8030443G20Rik	NC_000070.7:108800040-108829274	0	0	0	0	0	0	0	0	0	0	0	0	0	3	0	0	0	0	0	0	0	0	0	0	0	0	2	2	0	0
NR_040665.1	NR_040665.1	78180	4930522O17Rik	NC_000070.7:53246196-53251120	0	0	0	0	0	0	0	0	0	0	0	0	0	0	0	0	0	0	0	0	0	0	0	0	0	0	0	0	0	0
NR_040666.1	NR_040666.1	78508	Frmpd1os	NC_000070.7:45234723-45243990	0	0	0	0	0	0	0	0	0	0	0	0	0	0	0	0	0	0	0	0	0	0	0	0	0	0	0	0	0	0
NR_040667.1	NR_040667.1	319973	A630077J23Rik	NC_000070.7:43751859-43759464	0	0	0	6	2	0	0	0	3	3	0	0	7	0	0	0	2	0	4	0	0	0	0	0	0	0	0	0	0	0
NR_040668.1	NR_040668.1	329844	C630028M04Rik	NC_000070.7:51968094-52051110	0	0	0	0	0	0	0	0	0	0	0	0	0	0	0	0	0	0	0	0	0	0	0	0	0	0	0	0	0	0
NR_040669.1	NR_040669.1	329851	Gm12530	NC_000070.7:57172071-57176554	0	0	0	0	0	0	0	0	0	0	0	0	0	0	0	0	0	0	0	0	0	0	0	0	0	0	0	0	0	0
NR_040670.1	NR_040670.1	407793	BC039966	NC_000070.7:154032912-154034933	0	0	0	0	0	0	0	0	0	0	0	0	0	0	0	0	0	0	0	0	0	0	0	0	0	0	0	0	0	0
NR_040672.1	NR_040672.1	545691	Fhad1os1	NC_000070.7:141710303-141714108	0	0	0	0	0	0	0	0	0	0	0	0	0	0	0	0	0	0	0	0	0	0	0	0	0	0	0	0	0	0
NR_040673.1	NR_040673.1	622167	Gm12718	NC_000070.7:103239697-103349385	0	0	16	0	4	0	0	0	0	0	0	0	0	1	0	0	0	0	0	1	0	0	0	0	0	0	0	0	0	0
NR_040674.1	NR_040674.1	100415914	Gm12505	NC_000070.7:55410443-55418842	0	0	0	0	0	0	0	0	0	0	0	0	0	0	0	0	0	0	0	0	0	0	0	0	0	0	0	0	0	0
NR_040675.1	NR_040675.1	67360	1700095B10Rik	NC_000071.7:112941158-112949567	0	0	0	0	0	0	0	0	0	0	0	0	0	0	0	0	0	0	0	0	0	0	0	0	0	0	0	0	0	0
NR_040676.1	NR_040676.1	67360	1700095B10Rik	NC_000071.7:112941158-112949567	0	0	0	0	0	0	0	0	0	0	0	0	0	0	0	0	0	0	0	0	0	0	0	0	0	0	0	0	0	0
NR_040679.1	NR_040679.1	69571	2310034O05Rik	NC_000071.7:100358551-100365908	0	5	4	4	11	9	0	4	0	4	0	21	4	0	0	3	0	0	0	0	0	0	0	0	1	0	0	2	3	0
NR_040680.1	NR_040680.1	100503496	Gm45916	NC_000077.7:109330904-109344185	43	19	42	58	27	15	86	21	46	33	70	47	36	59	38	48	49	54	23	43	68	33	29	23	35	26	58	45	31	26
NR_040681.1	NR_040681.1	69999	1700027F09Rik	NC_000071.7:64612156-64625285	0	0	0	0	0	0	0	0	0	0	0	0	0	0	0	2	0	0	0	0	0	0	0	0	0	0	0	0	0	0
NR_040682.1	NR_040682.1	71057	4933402J10Rik	NC_000071.7:60120462-60143345	0	0	0	0	0	0	0	0	0	0	0	0	0	0	0	0	0	0	0	0	0	0	0	0	0	0	0	0	0	0
NR_040683.1	NR_040683.1	71057	4933402J10Rik	NC_000071.7:60120462-60143345	0	0	0	0	0	0	0	0	0	0	0	0	0	0	0	0	0	0	0	0	0	0	0	0	0	0	0	0	0	0
NR_040684.1	NR_040684.1	71161	Prkag2os1	NC_000071.7:25107567-25111847	0	0	0	6	0	0	0	0	0	0	0	0	0	0	0	0	0	0	0	2	0	0	0	0	0	0	2	0	0	0
NR_040685.1	NR_040685.1	71247	4933438B17Rik	NC_000071.7:127107853-127165593	0	0	0	0	0	0	0	0	0	0	0	0	0	0	0	0	0	0	0	0	0	0	0	0	0	0	0	0	0	0
NR_040686.1	NR_040686.1	71473	8430423G03Rik	NC_000071.7:148887060-148888468	0	0	0	0	0	0	0	0	0	0	0	0	0	0	0	0	0	0	0	0	0	0	0	0	0	0	0	0	0	0
NR_040687.1	NR_040687.1	72276	1700025M24Rik	NC_000071.7:73425923-73441527	0	0	0	0	0	0	0	0	0	0	0	0	0	0	0	0	0	0	0	0	0	0	0	0	0	0	0	0	0	0
NR_040688.1	NR_040688.1	72276	1700025M24Rik	NC_000071.7:73425923-73441527	0	0	0	0	0	0	0	0	0	0	0	0	0	0	0	0	0	0	0	0	0	0	0	0	0	0	0	0	0	0
NR_040689.1	NR_040689.1	72276	1700025M24Rik	NC_000071.7:73425923-73441527	0	0	0	0	0	0	0	0	0	0	0	0	0	0	0	0	0	0	0	0	0	0	0	0	0	0	0	0	0	0
NR_040690.1	NR_040690.1	622523	Gm6329	NC_000074.7:45613531-45618182	0	0	0	0	0	0	0	0	0	0	0	0	0	0	0	0	0	0	0	0	0	0	0	0	0	0	0	0	0	0
NR_040691.1	NR_040691.1	73295	1700047L14Rik	NC_000071.7:108911708-108916784	0	0	0	0	0	0	0	0	0	0	0	0	0	0	0	0	0	0	0	0	0	0	0	0	0	0	0	0	0	0
NR_040693.1	NR_040693.1	73477	1700081H04Rik	NC_000071.7:119246301-119252608	0	0	0	0	0	0	0	0	0	0	0	0	0	0	0	0	0	0	0	0	0	0	0	0	0	0	0	0	0	0
NR_040694.1	NR_040694.1	74627	4930413E15Rik	NC_000071.7:119090404-119099326	0	0	0	0	0	0	0	0	0	0	0	0	0	0	0	0	0	0	0	0	0	0	0	0	0	0	0	0	0	0
NR_040695.1	NR_040695.1	73639	1700126H18Rik	NC_000071.7:66323950-66348678	0	0	0	0	0	0	0	0	0	0	0	0	0	0	0	0	0	0	0	0	0	0	0	0	0	0	0	0	0	0
NR_040696.1	NR_040696.1	73965	4930448I18Rik	NC_000071.7:50308675-50313434	0	0	0	0	0	0	0	0	0	0	0	0	0	0	0	0	0	0	2	0	0	0	0	0	0	0	0	0	0	0
NR_040697.1	NR_040697.1	100038706	Gm10637	NC_000074.7:87896375-87926478	0	0	0	0	0	0	0	0	0	0	0	0	0	0	0	0	0	0	0	0	0	0	0	0	0	0	0	0	0	0
NR_040698.1	NR_040698.1	100502619	AW046200	NC_000074.7:58104787-58116464	0	0	0	0	0	1	0	0	0	0	0	0	0	0	0	0	8	17	0	0	0	6	0	1	0	0	14	0	0	10
NR_040699.1	NR_040699.1	74624	4930429D17Rik	NC_000071.7:103378241-103446895	0	0	0	0	4	0	0	0	0	0	0	0	0	0	0	0	0	0	0	0	0	0	0	0	0	0	0	0	0	0
NR_040700.1	NR_040700.1	74872	4930448H16Rik	NC_000071.7:143212747-143220503	0	0	0	0	0	0	0	0	0	0	0	0	0	0	0	0	0	0	0	0	0	0	0	0	0	0	0	0	0	0
NR_040701.1	NR_040701.1	74973	4930500L23Rik	NC_000071.7:139509506-139527094	0	0	0	0	0	0	0	0	0	0	0	0	0	0	0	0	0	0	0	0	0	0	0	0	0	0	0	0	0	0
NR_040702.1	NR_040702.1	234863	6030466F02Rik	NC_000074.7:124460697-124466680	4	0	0	0	0	0	0	2	0	0	2	0	0	0	0	0	0	0	0	0	2	0	5	0	0	0	0	1	0	0
NR_040703.1	NR_040703.1	75357	4930557J02Rik	NC_000071.7:34276084-34292683	0	0	0	0	0	0	0	0	0	0	0	0	0	0	0	0	0	0	0	0	0	0	0	0	0	0	0	0	0	0
NR_040704.1	NR_040704.1	75369	4930563F08Rik	NC_000071.7:131909108-131912607	0	0	0	0	0	0	0	0	0	0	0	0	0	0	0	0	0	0	0	0	0	0	0	0	0	0	0	0	0	0
NR_040705.1	NR_040705.1	320014	B930025P03Rik	NC_000074.7:10920422-10932454	0	0	0	0	0	0	0	0	0	0	0	0	0	0	0	0	0	0	0	0	0	0	0	0	0	0	0	0	0	0
NR_040706.1	NR_040706.1	330734	B930018H19Rik	NC_000074.7:35056574-35107470	0	0	0	0	0	0	0	0	0	0	0	0	0	0	2	0	0	0	0	0	0	0	0	0	0	0	0	0	0	0
NR_040707.1	NR_040707.1	68808	1110046J04Rik	NC_000079.7:34120015-34144164	0	0	0	0	12	16	0	0	0	0	0	18	0	12	10	14	20	0	0	0	0	8	10	0	0	10	0	0	42	32
NR_040708.1	NR_040708.1	77866	E130102H24Rik	NC_000070.7:101203721-101213445	0	0	0	0	0	0	0	0	0	3	0	0	0	17	0	0	0	0	0	0	14	0	0	0	0	0	0	0	0	0
NR_040709.1	NR_040709.1	268755	Mir124a-1hg	NC_000080.7:64825564-64831410	0	0	0	0	0	0	0	0	0	0	0	0	0	0	0	0	0	0	0	0	0	0	0	0	0	0	0	0	0	0
NR_040713.1	NR_040713.1	68697	1110036E04Rik	NC_000075.7:63957111-63961382	0	0	0	0	0	0	0	2	0	0	2	0	0	2	0	0	1	0	2	1	4	0	0	0	0	0	0	0	0	0
NR_040714.2	NR_040714.2	69631	Plet1os	NC_000075.7:50400099-50416105	0	2	5	0	0	3	0	0	0	3	0	0	3	0	2	3	0	1	3	0	2	0	0	0	0	0	4	0	0	0
NR_040715.1	NR_040715.1	71133	4933422A05Rik	NC_000075.7:35192401-35196719	0	0	0	17	5	0	3	0	1	0	0	0	3	2	3	0	0	0	3	0	0	0	0	0	0	0	5	3	5	0
NR_040716.1	NR_040716.1	71196	4933432G23Rik	NC_000075.7:118258907-118266116	0	0	0	0	0	0	0	0	0	0	0	0	0	0	0	0	0	0	0	0	0	0	0	0	0	0	0	0	0	0
NR_040717.1	NR_040717.1	414111	C130083M11Rik	NC_000071.7:52357326-52373775	2	3	1	3	4	13	3	0	2	1	2	0	0	0	0	0	6	2	2	2	0	0	4	7	5	11	0	0	0	0
NR_040719.1	NR_040719.1	71274	4933433G15Rik	NC_000075.7:75317466-75322819	0	0	0	0	0	0	0	0	0	0	0	0	0	0	0	0	0	0	0	0	0	0	0	0	0	0	0	0	0	0
NR_040720.1	NR_040720.1	72229	Lncbate3	NC_000075.7:45229564-45233377	0	0	0	0	0	0	0	0	0	0	0	0	0	0	0	0	0	0	0	0	0	0	0	0	0	0	0	0	0	0
NR_040721.1	NR_040721.1	72655	Snhg5	NC_000075.7:88403105-88404950	118	61	24	41	91	1	49	20	0	82	97	33	40	81	74	0	11	51	0	56	162	18	3	0	24	12	0	0	9	17
NR_040725.2	NR_040725.2	73144	Mir100hg	NC_000075.7:41287822-41343375	0	0	0	0	0	0	0	2	0	0	0	0	0	0	0	0	5	0	0	0	0	0	1	0	0	0	0	0	0	0
NR_040726.1	NR_040726.1	73397	1700055C04Rik	NC_000075.7:63945747-63948747	0	0	0	0	0	0	0	0	0	0	0	0	0	0	0	0	0	0	0	0	0	0	0	0	0	0	0	0	0	0
NR_040727.1	NR_040727.1	73529	1700072B07Rik	NC_000075.7:58277787-58281466	0	0	0	0	0	0	0	0	0	0	0	0	0	0	0	0	0	0	0	0	0	0	0	0	0	0	0	0	0	0
NR_040728.1	NR_040728.1	73558	1700110K17Rik	NC_000075.7:40244768-40254633	0	0	0	0	0	0	0	0	0	0	0	0	0	0	0	0	0	0	0	0	0	0	0	0	0	0	0	0	0	0
NR_040729.1	NR_040729.1	73772	4930430J02Rik	NC_000075.7:57298353-57307647	0	0	0	0	0	0	0	0	0	0	0	0	0	0	0	0	0	0	0	0	0	0	0	0	0	0	0	0	0	0
NR_040730.1	NR_040730.1	73856	4930428G15Rik	NC_000075.7:115165229-115170992	0	0	0	0	0	0	0	0	1	0	2	0	0	0	2	0	0	6	0	0	0	0	0	0	2	0	2	0	0	0
NR_040731.1	NR_040731.1	74072	4933407I05Rik	NC_000075.7:51825729-51838303	0	0	0	0	0	0	0	0	0	0	0	0	0	0	0	0	0	0	0	0	0	0	0	0	0	0	0	0	0	0
NR_040732.1	NR_040732.1	74602	4833428L15Rik	NC_000075.7:45327924-45342530	0	0	0	0	0	0	0	0	0	0	0	0	0	4	0	0	0	0	0	0	0	0	0	0	0	0	0	0	0	0
NR_040734.1	NR_040734.1	74633	4930429F24Rik	NC_000075.7:79700923-79710517	4	7	4	18	3	7	17	0	2	7	6	11	8	5	10	12	5	2	16	8	7	14	3	2	0	3	4	2	4	12
NR_040735.1	NR_040735.1	74700	4930524O08Rik	NC_000075.7:89708572-89746081	0	0	0	0	0	0	0	0	0	0	0	0	0	0	0	0	0	0	0	0	0	0	0	0	0	0	0	0	0	0
NR_040736.1	NR_040736.1	74879	4930461G14Rik	NC_000075.7:58362456-58376906	0	0	0	0	0	0	0	0	0	0	0	0	0	0	0	0	0	0	0	0	0	0	0	0	0	0	0	0	0	0
NR_040737.1	NR_040737.1	74951	4930502A04Rik	NC_000075.7:68378184-68427482	0	0	0	0	0	0	0	0	0	0	0	0	0	0	0	0	0	0	0	0	0	0	0	0	0	0	0	0	0	0
NR_040738.1	NR_040738.1	75100	4930525D18Rik	NC_000075.7:114170179-114193695	0	0	0	0	0	0	0	0	0	0	0	2	0	0	3	0	0	0	1	0	0	0	0	0	0	0	0	0	0	0
NR_040739.1	NR_040739.1	75253	4930554C24Rik	NC_000075.7:84656451-84666404	0	0	0	0	0	0	0	0	0	0	0	0	0	0	0	0	0	0	0	0	0	0	0	0	0	0	0	0	0	0
NR_040740.1	NR_040740.1	75384	Lyzl4os	NC_000075.7:121416086-121443321	0	0	0	0	0	0	0	0	0	0	0	0	0	0	0	0	0	0	0	0	0	0	0	0	0	0	0	0	0	0
NR_040741.1	NR_040741.1	75567	1700027I24Rik	NC_000075.7:36580152-36604485	0	0	0	0	0	0	0	0	0	0	0	0	0	0	1	0	0	0	0	0	0	2	0	2	0	0	0	0	0	0
NR_040742.1	NR_040742.1	76402	1700020M21Rik	NC_000075.7:120742840-120744316	0	0	0	0	0	0	0	0	0	0	0	0	0	0	0	0	0	0	0	0	0	0	0	0	0	0	0	0	0	0
NR_040743.1	NR_040743.1	76814	Scarletltr	NC_000075.7:63988043-63995327	1	0	0	0	0	0	0	0	0	0	0	0	0	0	0	0	0	0	3	0	0	0	0	0	0	0	0	0	0	0
NR_040744.1	NR_040744.1	77119	7630403G23Rik	NC_000075.7:33953667-33970315	0	0	0	0	0	0	0	0	0	0	0	0	0	0	0	0	0	0	0	0	0	0	0	0	0	0	0	0	0	0
NR_040745.1	NR_040745.1	320485	B230312C02Rik	NC_000068.8:180012651-180027678	0	0	0	0	0	0	0	0	0	0	0	0	0	0	0	0	0	2	0	0	0	0	0	0	0	0	0	0	0	0
NR_040746.1	NR_040746.1	78025	4930540M03Rik	NC_000075.7:15531153-15552516	0	0	0	0	0	0	0	0	0	0	0	0	0	0	0	0	0	0	0	0	0	0	0	0	1	0	0	0	0	0
NR_040747.1	NR_040747.1	74660	4930442J19Rik	NC_000068.8:151143959-151157923	0	0	0	0	0	0	0	0	0	0	0	0	0	0	0	0	0	0	0	0	0	0	0	0	0	0	0	0	0	0
NR_040748.1	NR_040748.1	625963	Gm6639	NC_000069.7:35651301-35720312	0	0	0	0	0	0	0	0	0	0	0	0	0	0	0	0	0	0	0	0	0	0	0	0	0	0	0	0	0	0
NR_040749.1	NR_040749.1	622070	Gm15133	NC_000073.7:103964238-103974045	0	0	0	0	0	0	0	0	0	0	0	0	0	0	0	0	0	0	0	0	0	0	0	0	0	0	0	0	0	0
NR_040750.1	NR_040750.1	624759	Gm20752	NC_000069.7:158782001-159013717	0	0	0	0	0	0	0	0	0	0	0	0	0	0	0	0	0	0	0	0	0	0	0	0	0	0	0	0	0	0
NR_040751.1	NR_040751.1	100038545	Gm10745	NC_000069.7:11888289-11909419	0	0	0	0	0	0	0	0	0	0	0	0	0	0	0	0	0	0	0	0	0	0	0	0	0	0	0	0	0	0
NR_040752.1	NR_040752.1	75309	4930565D16Rik	NC_000069.7:84256683-84287228	0	0	0	0	0	0	0	0	0	0	0	0	0	0	0	0	0	0	0	0	0	0	0	0	0	0	0	0	0	0
NR_040753.1	NR_040753.1	78060	4930593C16Rik	NC_000075.7:120753521-120759868	0	0	0	0	0	0	0	0	0	0	0	0	0	0	0	0	0	0	0	0	0	0	0	0	0	0	0	0	0	0
NR_040754.1	NR_040754.1	78194	4930546K05Rik	NC_000075.7:42093534-42120527	0	0	0	0	0	0	0	20	0	11	0	12	3	3	16	45	0	22	0	0	0	0	0	0	12	0	3	0	4	0
NR_040755.1	NR_040755.1	78219	4930568E12Rik	NC_000075.7:13091272-13105860	0	0	0	0	0	0	0	0	0	0	0	0	0	0	0	0	0	0	0	0	0	0	0	0	0	0	0	0	0	0
NR_040756.1	NR_040756.1	78349	1700034K08Rik	NC_000075.7:92861969-92887786	0	0	0	0	0	0	0	0	0	0	0	0	0	0	0	0	0	0	0	0	0	0	0	0	0	0	0	0	0	0
NR_040757.1	NR_040757.1	75394	0610040F04Rik	NC_000072.7:108587179-108600128	0	0	0	0	0	3	0	0	0	0	4	0	0	0	0	3	0	5	0	0	0	0	0	0	0	0	10	0	0	0
NR_040759.1	NR_040759.1	78635	Kcnd3os	NC_000069.7:105355506-105360271	0	0	0	0	0	0	0	0	0	0	0	0	0	0	0	0	0	0	1	0	0	0	3	0	0	0	0	0	4	0
NR_040760.1	NR_040760.1	102688	AU023762	NC_000075.7:113325814-113416220	0	0	0	0	0	0	0	0	0	0	0	0	0	0	0	0	0	0	0	0	0	0	0	0	0	0	0	0	0	0
NR_040761.1	NR_040761.1	78773	4930511E03Rik	NC_000072.7:94920815-94928526	0	0	0	0	0	0	0	0	0	0	0	0	0	0	0	0	0	0	0	0	0	0	0	0	0	0	0	0	0	0
NR_040763.1	NR_040763.1	108970	4930519F24Rik	NC_000075.7:99904353-99916723	0	0	0	0	0	0	0	0	0	0	0	0	0	0	0	0	0	0	0	0	0	0	0	0	0	0	0	0	0	0
NR_040764.1	NR_040764.1	319215	4932413F04Rik	NC_000075.7:103434289-103443090	0	0	0	0	0	0	0	0	0	0	0	0	0	0	0	0	0	0	0	0	0	0	0	0	0	0	0	0	0	0
NR_040765.1	NR_040765.1	319970	B230323A14Rik	NC_000075.7:69668428-69737481	0	0	0	0	0	0	0	0	0	0	0	0	0	0	0	0	0	0	0	0	0	0	0	0	0	0	0	0	0	0
NR_040766.1	NR_040766.1	320692	9430037G07Rik	NC_000075.7:88477378-88481296	0	0	0	0	0	0	0	0	0	0	0	0	0	0	0	0	0	3	0	1	2	0	0	0	0	0	0	0	0	0
NR_040767.1	NR_040767.1	330956	Gm5122	NC_000075.7:60924351-60927079	0	0	0	1	0	0	0	6	0	0	0	0	0	0	0	3	2	0	0	0	0	2	0	0	0	2	7	0	0	0
NR_040768.1	NR_040768.1	74988	4930480G23Rik	NC_000070.7:19979445-20005739	0	0	0	0	0	0	0	0	0	0	0	0	0	0	0	0	0	0	0	0	0	0	0	0	0	0	0	0	0	0
NR_040769.1	NR_040769.1	330958	A730043L09Rik	NC_000075.7:62149878-62151382	0	0	0	0	0	0	0	0	0	0	0	0	0	0	0	0	0	0	2	0	0	4	0	0	0	3	0	0	0	0
NR_040770.1	NR_040770.1	331003	4933400C23Rik	NC_000075.7:92600769-92677764	0	0	0	0	0	0	0	0	0	0	0	0	0	0	0	0	0	0	0	0	0	0	0	0	0	0	0	0	0	0
NR_040771.1	NR_040771.1	626904	Gm20756	NC_000072.7:25931425-25977226	0	0	0	0	0	0	0	0	0	0	1	0	1	0	0	0	0	0	0	0	0	0	0	0	0	0	0	0	0	0
NR_040774.1	NR_040774.1	78460	1700057H15Rik	NC_000070.7:124343419-124379752	0	0	0	0	0	0	0	0	0	0	0	0	0	0	0	0	0	0	0	0	0	0	0	0	0	0	0	0	0	0
NR_044985.1	NR_044985.1	73644	2210039B01Rik	NC_000078.7:73595257-73598760	0	0	0	0	0	0	0	0	0	0	0	0	0	0	0	0	0	0	0	0	0	0	0	0	0	0	0	0	0	0
NR_044986.1	NR_044986.1	74076	4933406C10Rik	NC_000078.7:32969383-33003788	0	0	0	0	0	0	0	0	5	0	3	0	5	0	0	0	0	0	0	0	3	0	0	0	1	11	0	0	0	0
NR_044987.1	NR_044987.1	432713	Gm5441	NC_000078.7:117198141-117300632	0	0	0	0	0	0	0	0	0	1	0	0	0	0	0	0	0	0	0	0	0	0	0	0	0	0	0	0	0	0
NR_044988.1	NR_044988.1	621335	Gm6213	NC_000074.7:39751021-39821309	0	0	0	0	0	0	0	0	0	0	0	0	0	0	0	0	0	0	0	0	0	0	0	0	0	0	0	0	6	0
NR_044989.1	NR_044989.1	621901	Gm6268	NC_000086.8:35667130-35668307	0	0	0	0	0	0	0	0	0	0	0	0	0	0	0	0	0	0	0	0	0	0	0	0	0	0	0	0	0	0
NR_045001.1	NR_045001.1	628951	Gm6936	NC_000082.7:49800823-49817838	0	0	0	0	0	0	0	1	0	0	0	0	2	2	0	0	0	0	6	0	0	0	0	0	0	0	0	0	0	0
NR_045003.1	NR_045003.1	791361	Gm16497	NC_000078.7:14311535-14335685	0	0	0	0	0	0	0	0	0	0	0	0	0	0	0	0	0	0	0	0	0	0	0	0	0	0	0	0	0	0
NR_045008.1	NR_045008.1	100504586	Gm20300	NC_000076.7:30479191-30482630	2452	2169	2165	2243	2274	2684	3361	1133	2539	1404	2305	1468	1163	1392	2040	1343	1805	1435	1369	1192	1079	2039	2248	2184	1638	1683	2973	1738	1632	1759
NR_045009.2	NR_045009.2	100504591	Gm15987	NC_000072.7:128929316-128951992	0	14	10	7	7	8	8	2	9	5	2	0	11	2	32	5	0	29	0	0	7	8	2	0	6	17	9	0	0	19
NR_045032.2	NR_045032.2	100504486	Gdap10	NC_000078.7:32874115-32876918	835	1070	23	1030	1122	16	16	501	16	18	11	374	1188	789	14	23	491	839	1752	1689	2381	56	995	11	110	627	16	1190	1684	911
NR_045040.1	NR_045040.1	67194	2700038G22Rik	NC_000071.7:24055595-24060031	0	0	0	0	0	0	0	0	0	0	0	0	0	0	0	0	0	0	0	0	0	0	0	0	0	0	0	0	0	0
NR_045042.1	NR_045042.1	67194	2700038G22Rik	NC_000071.7:24055595-24060031	0	0	0	0	0	0	0	0	0	0	0	0	0	0	0	0	0	0	0	0	0	0	0	0	0	0	0	0	0	0
NR_045045.1	NR_045045.1	73575	1700101O22Rik	NC_000078.7:7422039-7430330	0	0	0	0	0	0	0	0	0	0	0	0	0	0	0	0	0	0	0	0	0	0	0	0	0	0	0	0	0	0
NR_045046.1	NR_045046.1	69248	2610035F20Rik	NC_000080.7:122707789-122712611	0	0	0	0	0	0	0	0	0	0	0	0	0	0	0	0	0	0	0	0	0	0	0	0	0	0	0	0	0	0
NR_045047.1	NR_045047.1	69952	Tunar	NC_000078.7:105302853-105350191	0	0	0	0	0	0	0	0	0	0	0	0	0	0	0	0	0	0	0	0	0	0	0	0	0	0	0	0	0	0
NR_045048.1	NR_045048.1	100503961	Gm19990	NC_000078.7:56300028-56313166	0	0	0	0	0	0	0	0	0	0	0	0	0	0	0	0	0	0	0	0	0	0	0	0	0	0	0	0	0	0
NR_045049.1	NR_045049.1	100504101	Gm20063	NC_000078.7:61546446-61568606	0	0	0	0	0	0	0	0	0	0	0	0	0	0	0	0	0	0	0	0	0	0	0	0	0	0	0	0	0	0
NR_045050.1	NR_045050.1	71581	9130015A21Rik	NC_000078.7:35722289-35745117	0	0	0	4	0	2	6	0	0	0	2	0	3	0	8	0	0	0	0	0	0	0	0	0	12	3	0	0	0	2
NR_045051.1	NR_045051.1	71581	9130015A21Rik	NC_000078.7:35722289-35736303	0	0	0	0	0	0	0	0	0	0	0	0	0	0	0	0	0	0	0	0	0	0	0	0	0	0	0	0	0	0
NR_045052.1	NR_045052.1	100504347	Gm20187	NC_000078.7:27140236-27164994	0	0	0	0	0	0	0	0	0	0	0	0	0	0	0	0	0	0	0	0	0	0	0	0	0	0	0	0	0	0
NR_045053.1	NR_045053.1	72518	2610307P16Rik	NC_000079.7:28644017-29069405	0	0	0	0	0	0	2	0	0	0	0	0	0	0	0	0	0	0	0	0	0	0	0	0	0	0	0	0	0	0
NR_045054.1	NR_045054.1	72518	2610307P16Rik	NC_000079.7:28644017-29069405	0	0	0	0	0	0	0	0	0	0	0	0	0	0	0	0	0	0	0	0	0	0	0	0	0	0	0	0	0	0
NR_045055.1	NR_045055.1	73204	3110056K07Rik	NC_000078.7:71038389-71062597	0	0	0	0	0	0	0	0	0	0	1	0	0	4	6	8	0	0	14	2	3	20	5	8	0	0	1	0	0	0
NR_045056.1	NR_045056.1	73204	3110056K07Rik	NC_000078.7:71056475-71062597	24	62	11	37	48	9	32	0	23	14	5	32	9	29	26	12	26	32	4	9	30	0	13	21	14	21	0	17	34	0
NR_045057.1	NR_045057.1	100504661	Gm20337	NC_000078.7:80989426-80992173	0	0	0	0	31	0	0	22	21	0	27	0	0	0	0	0	0	0	0	18	28	20	6	0	0	0	0	13	0	0
NR_045059.1	NR_045059.1	73895	4930431P03Rik	NC_000080.7:45192357-45198764	0	3	4	6	3	0	0	6	2	6	0	0	0	0	19	0	0	10	21	0	7	0	0	6	0	2	2	0	0	1
NR_045060.1	NR_045060.1	73989	4930452G13Rik	NC_000080.7:79940360-79950370	0	0	0	0	0	0	0	0	0	0	0	0	0	0	0	0	0	0	0	0	0	0	0	0	0	0	0	0	0	0
NR_045061.1	NR_045061.1	74050	4921525O09Rik	NC_000079.7:52250777-52278196	0	0	0	0	0	0	0	2	0	0	0	0	2	0	1	0	0	0	0	2	16	0	0	0	0	0	0	0	4	0
NR_045062.1	NR_045062.1	100503530	Gm11351	NC_000079.7:26105016-26150299	0	0	0	0	0	0	0	0	0	0	0	0	0	0	0	0	0	0	0	0	0	0	0	0	0	0	0	0	0	0
NR_045063.1	NR_045063.1	75259	4930556M19Rik	NC_000081.7:10714922-10790209	0	0	0	0	0	0	0	0	0	0	0	0	0	0	0	0	0	5	2	2	5	0	5	0	0	0	0	2	18	0
NR_045064.1	NR_045064.1	75259	4930556M19Rik	NC_000081.7:10714927-10769433	0	0	0	0	0	0	0	0	0	0	0	0	0	0	5	0	0	0	0	0	2	0	0	0	0	0	8	0	0	0
NR_045065.1	NR_045065.1	75259	4930556M19Rik	NC_000081.7:10714986-10722297	22	12	0	40	0	19	51	8	19	16	27	0	15	22	34	0	0	13	18	20	20	0	0	0	13	42	14	22	0	13
NR_045068.1	NR_045068.1	100504637	Gm20324	NC_000081.7:82783281-82790017	0	0	0	0	0	3	0	0	0	0	0	0	10	1	0	0	0	0	5	0	1	0	5	0	0	0	0	0	5	0
NR_045069.1	NR_045069.1	100504191	Gm16576	NC_000081.7:79626899-79641595	0	0	0	0	0	0	0	0	0	0	0	0	0	0	0	0	0	0	0	0	0	0	0	0	0	0	0	0	0	0
NR_045070.1	NR_045070.1	75880	4930592A05Rik	NC_000081.7:33594027-33653582	0	0	0	0	0	0	0	0	0	0	0	0	0	0	2	0	0	0	0	0	0	0	0	0	0	0	0	0	4	0
NR_045071.1	NR_045071.1	100503580	Gm19782	NC_000081.7:69796082-69950053	0	0	0	0	0	0	0	0	0	0	0	0	0	0	0	0	0	0	0	0	0	0	0	0	0	0	0	0	0	0
NR_045073.1	NR_045073.1	77920	A330102I10Rik	NC_000079.7:29200238-29224319	0	0	0	0	0	0	0	0	0	0	0	0	0	0	0	0	0	0	0	0	0	0	0	0	0	0	0	0	0	0
NR_045074.1	NR_045074.1	77920	A330102I10Rik	NC_000079.7:29200238-29224319	0	0	0	0	0	0	0	0	0	0	0	0	0	0	0	0	0	0	0	0	0	0	0	0	0	0	0	0	0	0
NR_045075.1	NR_045075.1	77920	A330102I10Rik	NC_000079.7:29200238-29212787	0	0	0	0	0	0	0	0	0	0	0	0	0	0	0	0	0	0	0	0	0	0	0	0	0	0	5	0	0	0
NR_045076.1	NR_045076.1	100503021	Gm19510	NC_000081.7:59660266-59666808	3	0	10	0	0	0	8	4	7	3	0	6	4	0	4	14	0	0	0	0	4	0	0	0	9	10	9	3	2	8
NR_045077.1	NR_045077.1	77920	A330102I10Rik	NC_000079.7:29198397-29212787	0	0	0	0	0	0	0	0	0	0	0	0	0	0	0	0	0	1	0	0	0	0	0	0	0	0	0	0	0	0
NR_045078.1	NR_045078.1	100042198	Gm3716	NC_000071.7:64751206-64768042	0	6	3	3	0	3	6	0	0	2	2	0	3	0	0	0	0	0	0	0	0	0	0	3	0	0	0	0	0	3
NR_045079.1	NR_045079.1	78512	3300005D01Rik	NC_000083.7:5849765-5853517	0	0	0	0	0	0	3	8	0	0	0	0	2	0	5	5	0	8	0	7	0	10	2	0	0	0	0	1	12	0
NR_045080.1	NR_045080.1	78512	3300005D01Rik	NC_000083.7:5849765-5853515	0	0	0	0	0	0	9	0	0	4	0	16	0	6	21	0	5	0	3	0	0	0	0	0	0	0	5	4	0	0
NR_045081.1	NR_045081.1	78512	3300005D01Rik	NC_000083.7:5848932-5853515	0	0	0	0	0	0	0	0	0	1	0	2	0	1	0	0	2	0	0	0	0	0	0	0	0	0	0	0	0	0
NR_045082.1	NR_045082.1	104798	Sfta3-ps	NC_000078.7:56537213-56576205	0	0	0	0	0	0	0	0	0	0	0	0	0	0	0	0	0	0	0	0	0	0	0	0	0	0	0	0	0	0
NR_045083.1	NR_045083.1	105120	AI197445	NC_000079.7:107606322-107615688	4	2	15	14	10	26	14	6	14	7	11	22	8	16	8	9	13	11	6	22	6	20	10	6	10	21	0	14	6	22
NR_045084.1	NR_045084.1	105120	AI197445	NC_000079.7:107606322-107610932	0	0	0	0	0	0	0	0	0	0	0	0	0	0	0	0	0	0	0	0	0	0	0	0	0	0	8	0	0	0
NR_045085.1	NR_045085.1	100040339	Gm2721	NC_000078.7:105361115-105370019	0	0	0	0	0	0	0	0	0	0	0	0	0	0	0	0	0	0	0	0	0	0	0	0	0	0	0	0	0	0
NR_045086.2	NR_045086.2	105364	AW495222	NC_000079.7:93842608-93855683	0	3	0	3	7	0	0	3	0	0	0	0	2	7	0	0	0	0	2	0	0	0	0	7	0	0	0	0	0	0
NR_045088.1	NR_045088.1	100503592	A330076C08Rik	NC_000079.7:44347065-44369963	0	0	0	0	0	0	0	0	0	0	0	0	0	0	0	0	0	0	0	0	0	0	0	0	0	0	0	0	0	0
NR_045091.1	NR_045091.1	100504477	Gm16677	NC_000080.7:69567156-69574586	0	0	0	0	0	0	0	0	2	0	0	0	0	0	0	0	0	0	0	0	0	0	0	0	0	0	0	0	0	0
NR_045092.1	NR_045092.1	100502643	Gm19303	NC_000081.7:51095036-51259006	0	0	0	0	0	0	0	0	0	0	0	0	0	0	0	0	0	0	0	0	0	0	0	0	0	0	0	0	0	0
NR_045093.1	NR_045093.1	100503794	Gm9920	NC_000081.7:54963313-54976978	0	5	5	0	0	1	4	0	0	0	1	3	4	3	5	6	0	0	0	2	6	2	0	0	0	0	0	0	0	0
NR_045094.1	NR_045094.1	100503434	Gm19689	NC_000083.7:83341021-83385654	0	0	0	0	0	0	0	2	0	0	0	0	0	0	0	0	0	0	0	0	0	0	0	0	0	0	0	0	2	0
NR_045095.1	NR_045095.1	100504169	Gm20098	NC_000083.7:52189755-52272285	0	0	0	0	0	0	0	0	0	0	0	0	0	0	0	0	0	0	0	0	0	0	0	0	0	0	0	0	12	0
NR_045099.1	NR_045099.1	100503830	Gm11762	NC_000077.7:119439456-119459872	0	0	0	0	0	0	0	0	0	0	0	0	0	0	0	0	0	0	0	0	0	0	0	0	0	0	0	0	0	0
NR_045100.1	NR_045100.1	100504255	Gm12159	NC_000077.7:44993693-45007755	0	0	0	0	0	0	0	0	0	0	0	0	0	0	0	0	0	0	0	0	0	0	0	0	0	0	0	0	0	0
NR_045101.1	NR_045101.1	100041347	Ccdc201	NC_000077.7:7133157-7138569	0	0	0	0	0	0	0	0	0	0	0	0	2	0	0	4	0	0	0	0	2	0	0	0	0	0	0	0	2	0
NR_045139.1	NR_045139.1	68690	1110028F11Rik	NC_000077.7:87590350-87596153	86	97	126	124	143	200	31	22	142	66	114	74	83	102	40	83	114	83	36	39	85	57	67	80	154	80	70	61	43	18
NR_045140.1	NR_045140.1	69334	1700012I11Rik	NC_000081.7:67098618-67248943	0	0	0	0	0	0	0	0	0	0	0	0	0	0	0	0	0	0	0	0	0	0	0	0	0	0	0	0	0	0
NR_045141.1	NR_045141.1	70753	6330415B21Rik	NC_000072.7:77357240-77359458	0	0	0	0	0	0	0	0	0	0	0	0	0	0	0	0	0	0	0	0	0	0	0	0	2	0	0	0	0	0
NR_045143.1	NR_045143.1	380934	AA536875	NC_000080.7:123406598-123413588	0	0	0	0	0	0	0	0	0	0	0	0	0	0	0	0	0	0	0	0	0	0	0	0	0	10	0	0	0	0
NR_045144.1	NR_045144.1	380934	AA536875	NC_000080.7:123406598-123413588	0	0	0	0	0	0	0	0	0	0	0	0	0	0	0	0	0	0	0	0	0	0	0	0	0	0	0	0	0	0
NR_045145.1	NR_045145.1	380934	AA536875	NC_000080.7:123405915-123413588	0	0	0	0	0	0	0	0	0	0	0	0	0	0	0	0	0	0	0	0	0	0	0	0	0	0	0	0	0	0
NR_045146.1	NR_045146.1	407803	BC051226	NC_000083.7:34127156-34128152	31	7	5	14	34	35	16	3	25	35	36	8	17	30	39	27	33	33	6	0	19	8	8	40	12	20	0	28	37	24
NR_045148.1	NR_045148.1	70898	Slain1os	NC_000080.7:103930419-103936868	0	0	0	0	0	0	0	0	0	0	0	0	0	0	0	0	0	0	0	0	0	0	0	0	0	0	0	0	0	0
NR_045149.1	NR_045149.1	70962	4922502N22Rik	NC_000072.7:139292595-139299574	0	0	0	0	0	0	0	0	0	0	0	0	0	0	0	0	0	0	0	0	0	0	0	0	0	0	0	0	0	0
NR_045151.2	NR_045151.2	442821	9330175M20Rik	NC_000067.7:51257545-51372938	0	0	0	0	0	0	0	0	0	0	0	0	7	0	0	0	0	0	0	0	0	0	0	0	0	0	1	0	0	0
NR_045153.1	NR_045153.1	545207	E130008D07Rik	NC_000083.7:43460248-43469182	0	0	0	0	0	0	0	0	0	0	0	0	0	0	0	0	0	0	0	0	0	0	0	0	0	0	0	0	0	0
NR_045154.1	NR_045154.1	545207	E130008D07Rik	NC_000083.7:43460248-43469182	0	0	0	0	0	0	0	0	0	0	0	0	0	0	0	0	0	0	0	0	0	0	0	0	0	0	0	0	0	0
NR_045155.1	NR_045155.1	545207	E130008D07Rik	NC_000083.7:43456932-43469182	0	0	0	0	0	0	0	0	0	0	0	0	0	0	2	0	0	0	0	0	0	0	0	0	0	0	0	0	0	0
NR_045156.1	NR_045156.1	619327	G630093K05Rik	NC_000079.7:48063911-48087777	0	0	0	0	0	0	0	0	0	0	0	0	0	0	0	0	0	0	0	0	2	0	5	2	0	0	0	0	0	0
NR_045157.1	NR_045157.1	629820	Gm7008	NC_000078.7:40273363-40279182	0	0	0	0	0	0	0	0	0	0	0	0	0	0	0	0	0	0	0	0	0	0	0	0	0	0	0	0	0	0
NR_045159.1	NR_045159.1	71235	4933427I22Rik	NC_000070.7:139653422-139670830	0	0	0	0	0	0	0	0	0	0	0	0	0	0	0	0	0	0	0	0	0	0	0	0	0	0	0	0	0	0
NR_045160.1	NR_045160.1	71235	4933427I22Rik	NC_000070.7:139653994-139660385	0	0	0	0	0	0	0	0	0	0	0	0	0	0	0	0	0	0	0	0	0	0	0	0	0	0	0	0	0	0
NR_045161.1	NR_045161.1	320297	A830009L08Rik	NC_000079.7:91517109-91536204	0	0	0	2	0	0	4	0	0	0	0	3	3	4	0	0	3	6	0	3	0	0	0	0	0	0	4	0	0	6
NR_045162.1	NR_045162.1	320315	A330048O09Rik	NC_000079.7:48425894-48427360	0	0	0	0	0	0	0	0	0	0	0	0	0	0	0	1	2	0	2	0	0	0	0	0	0	0	0	0	2	0
NR_045163.1	NR_045163.1	71265	4933431G14Rik	NC_000072.7:72097197-72099924	0	0	0	0	0	0	0	0	0	0	0	0	0	0	0	0	0	0	0	0	0	0	0	0	0	0	0	0	0	0
NR_045165.1	NR_045165.1	71265	4933431G14Rik	NC_000072.7:72097197-72100181	21	17	8	20	22	10	18	8	2	29	3	25	6	22	0	9	4	1	4	4	10	0	5	6	3	17	8	0	2	0
NR_045167.1	NR_045167.1	71301	4930593A02Rik	NC_000069.7:58600010-58695945	0	0	0	0	0	0	0	0	0	0	0	0	3	0	0	0	0	0	0	0	1	0	2	0	0	0	0	0	0	0
NR_045168.1	NR_045168.1	71647	4930447N08Rik	NC_000069.7:122588740-122595629	0	0	0	0	0	0	0	0	0	0	0	0	0	0	0	0	0	0	0	0	0	0	0	0	0	0	0	0	0	0
NR_045169.1	NR_045169.1	72131	2010310C07Rik	NC_000072.7:42347605-42357492	0	4	0	19	3	3	0	13	4	19	7	11	29	16	14	15	3	13	16	17	35	8	20	5	3	3	40	9	15	4
NR_045170.1	NR_045170.1	328186	Gm10336	NC_000079.7:12197603-12201374	338	444	381	408	556	501	518	453	433	306	448	265	461	370	974	311	315	442	334	333	377	7	381	361	363	323	463	289	391	263
NR_045171.1	NR_045171.1	72243	1700012D01Rik	NC_000076.7:127502992-127504720	57	53	25	79	68	20	45	28	38	53	15	70	66	33	46	73	37	34	39	67	29	221	47	59	27	36	37	51	40	55
NR_045172.1	NR_045172.1	72511	2610316D01Rik	NC_000069.7:45234874-45332695	0	0	0	0	0	0	0	0	0	0	0	0	0	0	0	0	0	0	0	0	0	0	0	0	0	0	0	0	2	0
NR_045174.1	NR_045174.1	414124	F730035M05Rik	NC_000078.7:70274615-70280939	2	0	0	10	9	2	0	0	2	0	11	7	1	0	1	0	4	0	4	0	2	0	4	0	0	0	2	4	2	9
NR_045175.1	NR_045175.1	72648	Smc2os	NC_000070.7:52430284-52438964	0	0	2	0	2	7	4	6	0	8	2	0	4	4	0	2	2	0	0	3	0	20	5	0	2	2	7	0	0	6
NR_045176.1	NR_045176.1	72834	Cerox1	NC_000083.7:25789785-25794017	0	0	0	3	0	5	0	1	0	0	0	0	0	0	0	0	0	28	0	0	0	0	0	0	0	0	0	0	0	0
NR_045178.1	NR_045178.1	73321	1700042O10Rik	NC_000077.7:11818123-11835321	0	5	1	0	0	0	1	0	0	0	0	0	0	0	0	0	0	5	0	0	0	0	0	0	3	3	2	0	1	0
NR_045179.1	NR_045179.1	667438	Gm8633	NC_000076.7:98135789-98187729	0	0	0	0	0	0	0	0	0	0	0	0	0	0	0	0	0	0	0	0	0	0	0	0	0	0	0	0	0	0
NR_045182.1	NR_045182.1	73326	4932702P03Rik	NC_000079.7:25089583-25095763	15	9	25	20	21	14	7	11	12	5	12	5	0	4	5	8	6	1	9	10	14	6	0	16	11	22	19	0	4	4
NR_045183.1	NR_045183.1	70973	4931431B13Rik	NC_000073.7:127791222-127802500	0	0	0	0	0	0	0	0	0	0	0	0	0	0	0	0	0	0	0	0	0	0	0	0	0	0	0	0	0	0
NR_045185.1	NR_045185.1	73624	1700123O12Rik	NC_000070.7:10508031-10797802	0	0	0	0	0	0	0	0	0	0	0	0	0	0	0	0	0	0	0	0	0	0	0	0	0	0	0	0	0	0
NR_045186.1	NR_045186.1	73784	4930430F21Rik	NC_000081.7:31039272-31043477	0	0	0	0	0	0	0	0	0	0	0	0	0	0	0	0	0	0	0	0	0	0	0	0	0	0	0	0	0	0
NR_045187.1	NR_045187.1	73906	4833417C18Rik	NC_000077.7:95749643-95751872	16	22	10	21	14	7	17	22	11	22	16	7	18	21	12	27	13	32	15	47	31	17	34	9	8	21	13	10	18	10
NR_045190.2	NR_045190.2	319894	E330017L17Rik	NC_000070.7:129800019-129802789	0	0	0	0	0	0	0	0	0	0	0	0	0	0	0	0	0	0	0	0	0	0	0	0	0	0	0	0	7	0
NR_045194.1	NR_045194.1	320163	4930525G20Rik	NC_000079.7:67944713-67979104	8	5	17	16	18	28	60	27	36	28	27	16	25	8	32	28	31	13	22	13	22	22	20	20	2	11	30	20	12	9
NR_045195.1	NR_045195.1	320174	A830082K12Rik	NC_000079.7:78346136-78384683	17	0	0	0	16	0	0	0	14	0	0	0	1	21	0	0	4	5	3	0	10	0	0	8	0	2	18	0	12	18
NR_045199.1	NR_045199.1	100736249	Mira	NC_000072.7:52191471-52192268	0	0	0	0	0	0	0	4	0	3	0	0	4	0	3	0	0	0	0	0	0	0	0	7	0	0	0	0	5	0
NR_045264.1	NR_045264.1	100048701	AI847159	NC_000068.8:129020068-129022593	0	0	0	0	1	0	0	0	0	0	0	0	0	0	4	0	0	0	0	0	0	0	0	0	0	0	0	0	0	0
NR_045266.1	NR_045266.1	100502630	Gm15545	NC_000073.7:44636324-44644025	0	11	8	2	1	1	4	2	7	4	0	1	2	0	20	10	0	3	5	2	11	6	2	2	0	9	0	9	1	1
NR_045267.1	NR_045267.1	100504184	Gm16336	NC_000073.7:110504192-110505058	0	0	0	0	0	0	0	0	0	0	0	0	0	0	0	0	0	0	0	0	0	0	0	0	0	0	0	0	0	0
NR_045268.1	NR_045268.1	100503178	2810013P06Rik	NC_000074.7:123769314-123771341	706	522	371	353	400	401	405	447	317	496	278	556	573	485	365	552	306	615	719	609	819	25	448	298	208	268	405	565	386	291
NR_045269.2	NR_045269.2	100503849	Sp3os	NC_000068.8:72809776-72819593	0	1	22	2	27	24	0	8	0	1	0	0	18	12	5	14	1	3	19	3	25	30	8	0	22	0	0	0	1	12
NR_045270.2	NR_045270.2	100504641	1700101I11Rik	NC_000072.7:129508910-129510247	0	1	0	0	0	0	0	0	0	1	0	0	0	0	1	0	0	0	0	0	0	0	0	0	0	0	0	1	0	0
NR_045272.1	NR_045272.1	100503859	1110015O18Rik	NC_000069.7:4863768-4879971	0	0	0	0	0	0	0	0	0	0	0	0	0	0	0	0	0	0	0	0	0	0	0	0	0	0	0	0	0	0
NR_045273.1	NR_045273.1	100504121	Med9os	NC_000077.7:59837718-59838973	0	0	0	0	0	0	0	0	0	0	0	0	0	0	0	0	0	0	0	0	0	2	0	0	2	0	0	0	0	3
NR_045274.2	NR_045274.2	71432	5430437J10Rik	NC_000081.7:5525799-5624464	9	1	3	9	0	4	4	0	0	0	0	0	5	0	9	0	0	20	0	0	0	7	0	0	5	2	3	5	0	0
NR_045275.1	NR_045275.1	71523	8430429K09Rik	NC_000077.7:3402472-3408342	0	0	0	0	0	0	0	0	0	0	0	0	13	0	0	0	0	22	0	0	25	0	0	0	0	0	0	0	0	0
NR_045276.1	NR_045276.1	71523	8430429K09Rik	NC_000077.7:3402483-3408342	10	0	2	3	27	0	35	0	2	0	2	6	0	0	26	10	3	0	0	28	2	0	5	3	0	0	2	3	3	0
NR_045279.1	NR_045279.1	432958	Gm20740	NC_000081.7:63286246-63351457	0	0	0	0	0	0	0	0	0	0	0	0	0	0	0	0	0	0	0	0	0	0	0	0	0	0	0	0	0	0
NR_045280.1	NR_045280.1	100126269	BC048602	NC_000081.7:35307156-35328681	0	0	0	0	0	0	0	0	0	0	0	0	0	0	0	0	0	0	0	0	0	0	0	0	0	0	0	0	0	0
NR_045281.2	NR_045281.2	328579	B230214G05Rik	NC_000081.7:88199075-88256852	0	0	0	0	0	0	0	0	0	0	0	0	0	0	0	0	0	0	0	0	0	0	0	0	0	0	0	0	0	0
NR_045282.1	NR_045282.1	100038378	Gm10433	NC_000078.7:100154227-100159797	0	0	26	32	33	46	185	58	130	115	224	75	166	103	90	82	0	43	33	35	20	35	32	46	25	29	37	51	52	79
NR_045283.1	NR_045283.1	100503538	Gm15941	NC_000081.7:37421377-37432908	15	14	11	11	13	11	20	12	15	11	26	15	16	5	1	18	24	2	11	3	4	15	19	13	16	8	19	4	7	12
NR_045284.1	NR_045284.1	100503019	Gm16551	NC_000075.7:74755719-74760154	235	160	359	217	648	478	174	13	53	61	53	47	56	132	109	30	261	59	58	89	84	430	99	171	199	275	157	67	65	114
NR_045285.1	NR_045285.1	328235	Gm5083	NC_000079.7:44274643-44278655	0	0	0	0	0	0	0	0	0	0	0	0	0	0	0	0	0	0	0	0	0	0	0	0	0	0	0	0	0	0
NR_045287.1	NR_045287.1	67522	1700097N02Rik	NC_000083.7:30841415-30845879	0	0	0	0	0	0	0	0	0	0	0	0	0	0	4	0	0	0	0	0	0	0	0	0	0	0	0	0	0	0
NR_045288.2	NR_045288.2	73457	1700064M15Rik	NC_000078.7:99592312-99594233	0	0	0	0	0	0	0	0	0	5	0	0	0	0	0	0	0	0	0	4	0	0	0	0	0	0	0	0	0	0
NR_045289.1	NR_045289.1	75614	Rab26os	NC_000083.7:24747225-24747718	7	0	3	4	2	0	5	5	8	5	6	0	0	11	3	0	5	0	3	4	11	0	5	4	4	3	0	0	3	0
NR_045290.1	NR_045290.1	224523	4732491K20Rik	NC_000083.7:12537740-12546137	0	13	0	28	32	0	0	50	0	26	38	24	55	28	53	0	74	0	47	30	74	0	59	0	15	0	0	0	17	47
NR_045291.1	NR_045291.1	319646	D630013N20Rik	NC_000076.7:70436879-70487755	0	0	0	0	0	0	0	0	0	0	0	0	0	0	0	0	0	0	0	0	0	0	0	0	0	0	0	0	0	0
NR_045292.1	NR_045292.1	319646	D630013N20Rik	NC_000076.7:70436879-70491793	0	0	0	0	0	0	0	0	0	0	0	0	0	0	0	0	0	0	0	0	0	0	0	0	0	0	0	0	0	0
NR_045293.1	NR_045293.1	432777	Eprn	NC_000079.7:73492784-73495503	4	8	9	12	0	16	4	14	0	6	4	0	16	18	28	6	0	10	4	6	0	0	12	6	14	10	13	12	0	16
NR_045294.1	NR_045294.1	100043189	Gm4285	NC_000080.7:76080358-76082404	271	129	82	167	156	23	112	84	102	49	124	93	92	179	142	43	176	0	0	136	68	76	82	61	61	68	56	111	104	88
NR_045295.1	NR_045295.1	100504687	2810029C07Rik	NC_000078.7:111538751-111540836	0	0	0	0	0	0	0	0	0	0	0	0	0	0	0	0	0	0	0	0	0	0	0	0	0	0	0	0	0	0
NR_045297.1	NR_045297.1	329096	Gm17644	NC_000067.7:12737787-12743314	0	0	0	0	0	0	0	0	0	0	0	0	0	0	0	0	0	0	0	0	0	0	0	0	0	0	2	0	0	0
NR_045298.1	NR_045298.1	100502745	2900009J06Rik	NC_000067.7:127681354-127701791	3	0	0	1	2	6	5	1	2	5	3	0	4	1	5	1	1	0	1	1	0	0	4	5	6	0	1	1	2	3
NR_045299.2	NR_045299.2	100504421	2900076A07Rik	NC_000073.7:81173298-81181246	28	16	13	4	18	10	19	5	13	6	32	2	11	13	7	9	24	11	14	3	2	27	2	30	6	16	17	5	2	3
NR_045300.1	NR_045300.1	100503166	1700048M11Rik	NC_000082.7:92105604-92109354	0	0	1	0	0	0	0	0	0	0	0	0	0	0	0	0	0	0	0	0	0	0	0	0	0	5	0	0	0	0
NR_045301.2	NR_045301.2	100503969	1810008I18Rik	NC_000073.7:65453781-65455981	343	915	1120	839	1349	450	284	141	179	276	351	276	307	124	161	246	306	142	352	245	386	973	132	643	231	988	140	161	201	191
NR_045302.1	NR_045302.1	68230	1700102H20Rik	NC_000083.7:3608099-3610138	0	0	0	0	0	0	0	0	0	0	0	0	0	0	0	0	0	0	0	0	0	0	0	0	0	0	0	0	0	0
NR_045303.1	NR_045303.1	68230	1700102H20Rik	NC_000083.7:3608099-3610138	0	0	0	0	0	0	0	0	0	0	0	0	0	0	0	0	0	0	0	0	0	0	0	0	0	0	0	0	0	0
NR_045304.1	NR_045304.1	70011	1700030N03Rik	NC_000085.7:3203799-3247703	0	0	0	0	0	0	0	0	0	0	0	0	0	0	0	0	0	0	0	0	0	0	0	0	0	0	0	0	0	0
NR_045305.1	NR_045305.1	104522	AU040972	NC_000077.7:79372549-79374857	0	0	0	2	4	0	1	0	0	0	0	2	0	0	0	1	0	1	0	0	0	0	0	3	0	0	0	0	0	0
NR_045306.2	NR_045306.2	70942	4931403E22Rik	NC_000085.7:26746201-26801307	0	0	0	3	0	1	0	3	0	0	2	0	0	0	0	0	0	0	0	0	0	0	0	0	0	0	0	5	0	0
NR_045307.1	NR_045307.1	71232	4933429K18Rik	NC_000085.7:45714994-45718997	0	0	0	0	0	0	0	0	0	0	0	0	0	0	0	0	0	0	0	0	0	0	0	0	0	0	0	0	0	0
NR_045308.1	NR_045308.1	72647	2700089I24Rik	NC_000085.7:59481568-59547823	0	0	0	0	0	0	0	0	0	0	0	0	0	0	0	0	0	0	0	0	0	0	0	0	0	0	0	0	0	0
NR_045309.1	NR_045309.1	106059	A430088P11Rik	NC_000081.7:80575226-80581811	12	0	0	0	0	2	1	0	4	0	0	0	0	0	0	0	0	3	0	0	0	0	0	0	1	0	0	0	0	0
NR_045310.1	NR_045310.1	106059	A430088P11Rik	NC_000081.7:80575226-80581811	0	0	0	0	0	0	0	0	0	0	0	0	0	0	0	0	0	0	0	0	0	0	0	0	0	0	0	0	0	0
NR_045311.1	NR_045311.1	109198	6030407O03Rik	NC_000067.7:73657540-73903625	0	0	5	0	2	0	0	0	0	0	1	0	0	0	0	0	0	0	0	6	0	8	2	4	0	6	0	0	0	0
NR_045312.1	NR_045312.1	319454	Rptoros	NC_000077.7:119711637-119725191	7	0	4	1	4	2	0	0	4	0	0	0	0	5	10	0	16	9	4	0	9	9	2	0	20	0	9	0	6	0
NR_045313.1	NR_045313.1	319454	Rptoros	NC_000077.7:119711637-119725191	0	0	0	5	0	0	0	0	0	0	0	0	0	0	0	7	0	0	0	0	0	0	0	0	0	0	0	0	0	0
NR_045314.1	NR_045314.1	402757	9830166K06Rik	NC_000085.7:8629160-8640699	0	0	0	0	0	0	0	0	0	0	0	0	0	0	5	0	0	3	0	0	0	0	0	0	0	13	0	0	0	0
NR_045315.1	NR_045315.1	73322	1700039E22Rik	NC_000085.7:44816932-44824377	0	0	0	0	0	0	0	0	0	0	0	0	0	0	0	0	0	0	0	0	0	0	0	0	0	0	0	0	0	0
NR_045316.1	NR_045316.1	75096	4930524O05Rik	NC_000085.7:10623058-10625417	0	0	0	0	0	0	0	1	1	0	0	0	0	0	0	1	0	0	0	0	0	0	0	0	0	0	0	0	0	0
NR_045317.1	NR_045317.1	75138	4930526L06Rik	NC_000085.7:11174181-11277248	0	0	0	0	0	0	0	0	0	0	0	0	0	0	0	0	0	0	0	0	0	0	0	0	0	0	0	0	0	0
NR_045318.1	NR_045318.1	77594	4930552P12Rik	NC_000085.7:55629021-55690636	0	0	0	0	0	0	2	0	0	0	0	0	0	0	0	1	0	0	0	0	0	0	0	0	0	1	0	0	0	0
NR_045319.1	NR_045319.1	78120	4930449E18Rik	NC_000085.7:57262392-57265484	0	0	0	0	0	0	0	0	0	0	0	4	0	1	0	0	0	0	0	0	2	0	0	3	0	0	0	0	0	0
NR_045320.1	NR_045320.1	78457	1700054A03Rik	NC_000085.7:53064683-53072823	0	0	0	2	0	0	0	0	0	0	0	0	0	0	0	0	0	0	0	0	0	0	0	0	0	0	0	0	0	0
NR_045321.1	NR_045321.1	100043946	Gm14635	NC_000086.8:12206018-12221235	0	0	0	0	0	0	0	0	0	0	0	0	0	0	0	0	0	0	0	0	0	0	0	0	0	0	2	0	0	0
NR_045322.1	NR_045322.1	100503104	Gm19557	NC_000085.7:47501421-47505017	5	16	0	20	0	0	10	12	8	6	7	0	23	13	8	12	13	20	27	17	12	3	7	0	0	0	0	0	6	0
NR_045323.1	NR_045323.1	100503393	Gm14827	NC_000086.8:93486338-93491333	10	5	0	0	3	5	0	0	0	12	0	11	0	3	3	6	0	3	7	0	5	0	7	0	8	0	0	0	0	5
NR_045324.1	NR_045324.1	100503460	Gm19705	NC_000067.7:136611134-136618543	0	0	0	0	0	0	0	5	0	0	0	0	4	8	0	0	0	0	1	0	0	0	4	0	3	0	9	0	0	0
NR_045325.1	NR_045325.1	100503460	Gm19705	NC_000067.7:136611367-136618543	0	0	0	0	0	0	0	0	0	0	0	0	0	0	0	0	0	0	0	0	0	0	0	0	0	0	0	0	0	0
NR_045326.1	NR_045326.1	380977	A330009N23Rik	NC_000081.7:101119072-101122002	0	0	0	0	0	0	0	0	0	0	0	0	0	0	2	1	0	0	0	3	0	0	0	0	0	0	0	0	0	0
NR_045327.1	NR_045327.1	380977	A330009N23Rik	NC_000081.7:101119072-101122658	0	0	0	16	0	1	0	0	0	0	0	0	0	0	0	0	0	0	0	0	0	0	0	0	0	0	0	0	0	0
NR_045328.1	NR_045328.1	380977	A330009N23Rik	NC_000081.7:101119072-101123067	30	19	0	0	0	31	15	0	32	18	0	0	15	21	15	14	29	22	10	5	0	70	10	19	0	25	16	12	19	11
NR_045329.1	NR_045329.1	319931	A330032B11Rik	NC_000085.7:37151243-37173940	0	0	0	0	0	0	0	0	0	0	0	0	3	0	0	0	0	0	0	0	0	0	0	0	0	0	0	0	2	0
NR_045330.1	NR_045330.1	320176	D930032P07Rik	NC_000085.7:28655624-28697427	0	0	0	0	0	0	0	0	0	0	0	0	0	0	0	0	0	0	0	0	0	0	0	0	0	0	0	0	0	0
NR_045331.1	NR_045331.1	622283	Mir1a-1hg	NC_000068.8:180027397-180043595	0	0	0	0	0	0	0	0	0	0	0	2	0	0	0	0	0	4	0	0	0	0	0	5	0	0	0	0	0	0
NR_045332.1	NR_045332.1	331011	E330023G01Rik	NC_000075.7:98630652-98702140	0	0	0	0	0	0	0	0	0	0	0	0	0	0	0	0	0	0	0	0	0	0	0	0	0	0	0	0	0	0
NR_045333.1	NR_045333.1	382139	Gm1715	NC_000075.7:52591163-52710072	0	0	0	0	0	0	0	0	0	0	0	0	0	0	0	0	0	0	0	0	0	0	0	0	0	0	0	0	0	0
NR_045334.1	NR_045334.1	622037	B930092H01Rik	NC_000075.7:61166509-61201091	0	0	0	0	0	0	0	0	0	0	0	0	3	0	0	0	0	0	0	0	0	0	0	0	0	0	0	0	2	0
NR_045335.1	NR_045335.1	100038493	Gm13582	NC_000068.8:60794720-60805495	0	0	0	0	0	0	0	0	0	0	0	0	0	0	0	0	0	0	0	0	0	0	0	0	0	0	0	0	0	0
NR_045336.1	NR_045336.1	100038575	Gm10635	NC_000075.7:79351319-79426584	0	0	0	0	0	0	0	0	0	0	0	0	0	0	0	0	0	0	0	0	0	0	0	0	0	0	0	0	0	0
NR_045337.1	NR_045337.1	69629	2310039L15Rik	NC_000076.7:95172138-95199078	0	0	0	0	0	0	0	0	0	0	0	0	0	0	0	0	0	0	0	0	0	0	0	0	0	1	0	0	0	0
NR_045338.1	NR_045338.1	70523	5730420D15Rik	NC_000076.7:95253237-95264502	0	0	0	0	5	4	0	0	0	0	0	0	0	0	0	0	0	0	0	0	0	0	0	0	0	0	0	0	0	0
NR_045339.1	NR_045339.1	70523	5730420D15Rik	NC_000076.7:95253237-95264502	0	0	0	0	0	0	0	0	0	0	0	0	0	0	0	0	0	0	0	0	0	0	0	0	0	0	0	0	0	0
NR_045340.1	NR_045340.1	620858	Gm13539	NC_000068.8:25674629-25677034	0	0	0	0	0	0	0	0	0	0	0	0	0	0	0	0	0	0	0	0	0	0	0	0	0	0	0	0	0	0
NR_045341.1	NR_045341.1	70538	5730435O14Rik	NC_000076.7:41444012-41452472	2	10	10	6	4	0	11	2	3	1	5	0	0	2	6	0	12	0	0	0	0	9	4	15	6	19	0	7	2	2
NR_045342.1	NR_045342.1	71067	4933411E08Rik	NC_000076.7:117761364-117784212	0	0	0	0	0	0	0	0	0	0	0	0	0	0	0	0	0	0	0	0	0	0	0	0	0	0	0	0	0	0
NR_045343.1	NR_045343.1	381223	E030044B06Rik	NC_000085.7:40856760-40871083	0	0	0	0	0	0	0	0	0	0	0	0	0	0	0	0	0	0	0	0	0	0	0	0	0	0	0	0	0	0
NR_045344.1	NR_045344.1	71321	4933440J02Rik	NC_000076.7:111422624-111430178	0	0	0	0	0	3	0	0	3	0	0	0	0	0	3	0	0	0	0	0	0	0	0	0	1	0	0	0	0	3
NR_045345.1	NR_045345.1	72286	1700030O20Rik	NC_000076.7:116558972-116565082	0	0	0	0	0	0	0	0	0	0	0	0	0	0	0	0	0	0	0	0	0	0	0	0	0	0	0	0	0	0
NR_045346.1	NR_045346.1	653030	Arhgap27os3	NC_000077.7:103235579-103240952	12	3	3	8	0	7	0	7	3	6	4	8	0	4	1	7	7	14	5	4	5	5	5	0	10	2	0	0	2	0
NR_045347.1	NR_045347.1	100503074	2610016A17Rik	NC_000085.7:25648498-25649603	0	0	0	0	0	0	0	0	0	0	0	0	0	0	0	0	0	0	0	0	0	0	0	0	0	0	0	0	0	0
NR_045348.1	NR_045348.1	73400	1700064J06Rik	NC_000076.7:118928810-118939012	0	0	0	0	0	0	0	0	0	0	0	0	0	0	0	0	0	0	0	0	0	0	0	0	0	0	0	0	0	0
NR_045349.1	NR_045349.1	73803	4930401C15Rik	NC_000076.7:25655212-25713335	0	0	0	0	0	0	0	0	0	0	0	0	0	0	0	0	0	0	0	0	0	0	0	0	0	0	0	0	0	0
NR_045350.1	NR_045350.1	73811	4930405J17Rik	NC_000076.7:20074993-20077600	0	0	0	0	0	0	0	0	0	0	0	0	0	0	0	0	0	0	0	0	0	0	0	0	0	0	0	0	0	0
NR_045352.1	NR_045352.1	73990	4930455C13Rik	NC_000076.7:21194987-21217954	0	4	0	3	0	0	0	0	2	0	2	0	7	0	0	0	0	0	0	0	0	0	0	0	0	0	0	0	0	0
NR_045353.1	NR_045353.1	74928	4930467K11Rik	NC_000076.7:57354479-57362449	0	0	0	6	0	0	0	0	2	0	0	0	0	0	0	0	0	0	0	0	0	0	0	0	0	0	0	0	5	0
NR_045354.1	NR_045354.1	74953	4930483K19Rik	NC_000076.7:76381705-76398060	0	0	0	0	0	0	2	0	2	2	0	0	6	0	0	0	0	0	0	0	0	0	2	0	0	0	3	0	3	0
NR_045355.1	NR_045355.1	100502653	C130060C02Rik	NC_000085.7:15962439-15988276	0	0	0	0	0	0	0	0	0	5	0	0	0	0	5	0	0	0	0	0	0	0	0	0	0	0	0	0	0	0
NR_045356.1	NR_045356.1	75025	4930473O22Rik	NC_000076.7:97426846-97432793	0	0	0	0	0	0	0	0	0	0	0	0	0	0	0	0	0	0	0	0	0	0	0	0	0	0	0	0	0	0
NR_045357.1	NR_045357.1	75148	4930545H06Rik	NC_000076.7:68154895-68156972	0	0	0	0	0	0	0	0	0	0	0	0	0	0	0	0	0	0	0	0	0	0	0	0	0	0	0	0	0	0
NR_045358.1	NR_045358.1	75301	4930556N09Rik	NC_000076.7:96871630-96896921	0	0	0	0	0	0	0	0	0	0	0	0	0	0	0	0	0	0	0	0	0	0	0	0	0	0	0	0	0	0
NR_045359.1	NR_045359.1	75321	Grip1os2	NC_000076.7:119581967-119597604	0	0	0	0	0	0	0	0	0	0	0	0	0	0	0	0	0	0	0	0	0	0	0	0	0	0	0	0	0	0
NR_045360.1	NR_045360.1	70157	2210409D07Rik	NC_000084.7:57765151-57771657	0	0	0	0	0	0	0	0	0	0	0	0	0	0	0	0	0	0	0	0	0	0	0	0	0	0	0	0	0	0
NR_045361.1	NR_045361.1	70960	4921531P14Rik	NC_000084.7:83310917-83344009	0	0	0	0	0	0	0	0	0	0	0	0	0	0	0	0	0	0	0	0	0	0	0	0	0	0	0	0	0	0
NR_045362.1	NR_045362.1	625585	Gm6602	NC_000069.7:111789219-111989317	0	0	0	0	0	0	0	0	0	0	0	0	0	0	0	0	0	0	0	0	0	0	0	0	0	0	0	0	0	0
NR_045363.2	NR_045363.2	76937	2810429I04Rik	NC_000079.7:3528232-3551393	0	0	0	0	0	0	0	3	0	0	0	0	0	0	0	0	0	0	0	0	5	0	0	0	2	0	0	0	0	0
NR_045364.1	NR_045364.1	71654	4930518P08Rik	NC_000079.7:50907429-50919284	0	0	0	0	0	0	0	0	0	0	0	0	0	0	0	0	0	0	0	0	0	0	0	0	0	0	0	0	0	0
NR_045365.1	NR_045365.1	73009	2900057B20Rik	NC_000084.7:76224628-76231542	0	0	0	0	0	0	0	0	0	0	0	0	0	0	0	0	0	0	2	0	0	0	0	0	0	0	0	0	0	0
NR_045366.1	NR_045366.1	73588	St8sia3os	NC_000084.7:64290795-64410251	0	0	0	0	0	0	0	0	0	2	3	3	0	0	0	0	0	0	0	0	1	0	0	0	0	0	0	0	0	1
NR_045367.2	NR_045367.2	100504594	A630012P03Rik	NC_000086.8:51664720-51707924	0	10	0	0	0	0	0	2	0	0	0	0	0	0	0	3	0	0	0	0	0	0	0	0	0	0	0	0	0	0
NR_045368.1	NR_045368.1	73606	1700120E14Rik	NC_000084.7:74628749-74664195	0	4	0	0	0	2	0	0	2	0	3	4	0	0	0	0	0	0	0	0	0	3	0	0	0	0	3	0	0	3
NR_045369.1	NR_045369.1	75927	Pitpnm2os1	NC_000071.7:124367788-124375200	3	12	4	9	2	0	0	5	6	6	2	5	4	3	0	0	2	4	4	3	0	5	1	2	7	11	5	4	2	0
NR_045371.1	NR_045371.1	75916	4930572K03Rik	NC_000071.7:127247629-127261420	0	0	0	0	0	0	0	0	0	0	0	0	0	0	0	0	0	0	0	0	0	0	0	0	0	0	0	0	0	0
NR_045372.1	NR_045372.1	74456	4933424G05Rik	NC_000084.7:15122052-15181044	0	3	0	0	0	0	0	0	0	0	0	0	0	0	0	0	0	2	0	0	0	0	0	0	0	0	0	0	0	0
NR_045373.1	NR_045373.1	74529	8430422H06Rik	NC_000084.7:14365363-14411599	0	0	0	0	0	0	0	0	0	0	0	0	0	0	0	0	0	0	0	0	0	0	0	0	0	0	0	0	0	0
NR_045374.1	NR_045374.1	75162	4930545E07Rik	NC_000084.7:17701803-17714047	0	0	0	0	0	0	0	0	0	0	0	0	0	0	0	0	0	0	0	0	0	0	0	0	0	0	0	0	0	0
NR_045376.1	NR_045376.1	75286	4930549G23Rik	NC_000084.7:67909103-67933013	1	0	0	0	0	1	0	2	0	0	0	0	0	0	0	2	5	0	0	0	0	0	0	0	0	0	7	0	0	0
NR_045377.1	NR_045377.1	75569	1700028D13Rik	NC_000071.7:112354629-112357868	0	0	0	0	0	0	0	0	0	0	0	0	0	0	0	0	0	0	0	0	0	0	0	0	0	0	0	0	0	0
NR_045378.1	NR_045378.1	75569	1700028D13Rik	NC_000071.7:112354629-112357868	0	0	0	0	0	0	0	0	0	0	0	0	0	0	0	0	0	0	0	0	0	0	0	0	0	0	0	0	0	0
NR_045379.1	NR_045379.1	75370	4930563E18Rik	NC_000084.7:10706860-10711832	14	18	4	0	6	11	6	0	8	0	4	0	7	0	4	10	0	11	4	4	0	0	6	0	0	0	6	0	4	0
NR_045381.1	NR_045381.1	75795	4930455D15Rik	NC_000084.7:32796695-32970340	0	0	0	2	0	0	2	0	0	1	0	0	0	1	0	1	0	0	0	0	0	0	0	3	0	1	0	0	1	1
NR_045383.1	NR_045383.1	73452	1700063O14Rik	NC_000071.7:91914101-91915159	0	0	0	0	0	0	0	0	0	0	0	0	0	0	0	0	0	0	0	0	0	0	0	0	0	0	0	0	0	0
NR_045384.1	NR_045384.1	74757	5830416I19Rik	NC_000071.7:64202316-64207569	0	0	5	2	0	0	2	2	2	0	0	0	0	0	0	5	0	0	0	0	0	0	0	0	0	0	4	0	0	0
NR_045386.1	NR_045386.1	76609	1700065O20Rik	NC_000084.7:49936399-49951023	0	0	0	0	0	0	0	0	0	0	0	0	0	0	0	0	0	0	0	0	0	0	0	0	0	0	0	0	0	0
NR_045389.1	NR_045389.1	76961	2210420H20Rik	NC_000084.7:82772630-82777164	0	0	0	0	0	0	0	0	0	0	0	0	0	0	0	0	0	0	0	0	0	0	0	0	0	0	0	0	0	0
NR_045390.1	NR_045390.1	77855	D730045A05Rik	NC_000084.7:74150978-74153159	0	0	0	0	0	0	0	0	0	0	0	0	0	0	0	0	0	0	0	0	0	0	0	0	0	0	0	0	0	0
NR_045391.1	NR_045391.1	78058	4930578E11Rik	NC_000084.7:29529769-29629469	0	0	0	0	0	0	0	0	0	0	0	0	0	0	0	0	0	0	0	0	0	0	0	0	0	0	0	0	0	0
NR_045393.1	NR_045393.1	100503117	2010010A06Rik	NC_000084.7:75428746-75430400	0	0	0	0	0	0	0	0	0	0	0	0	0	0	0	0	0	0	0	0	0	0	0	0	0	0	0	0	0	0
NR_045394.1	NR_045394.1	100503117	2010010A06Rik	NC_000084.7:75421731-75430388	0	0	0	0	0	0	0	0	0	0	0	0	0	0	0	0	0	0	0	0	0	0	0	0	0	0	0	0	0	0
NR_045395.1	NR_045395.1	78199	4930527G23Rik	NC_000084.7:29575253-29599160	0	0	0	0	0	0	0	0	0	0	0	0	0	0	0	0	0	0	0	0	0	0	0	0	0	0	0	0	0	0
NR_045396.1	NR_045396.1	67325	1700034G24Rik	NC_000071.7:112730802-112737862	0	0	0	0	0	0	0	0	0	0	0	0	0	0	0	0	0	0	0	0	0	0	0	0	0	0	0	0	0	0
NR_045397.1	NR_045397.1	67325	1700034G24Rik	NC_000071.7:112730802-112737862	0	0	0	0	0	0	0	0	0	0	0	0	0	0	0	0	0	0	0	0	0	0	0	0	0	0	0	0	0	0
NR_045398.1	NR_045398.1	320624	4930474G06Rik	NC_000084.7:28693217-29131229	0	0	0	0	0	0	0	0	0	0	0	0	0	0	0	0	0	0	0	0	0	0	0	0	0	0	0	0	0	0
NR_045399.1	NR_045399.1	328906	Gm15328	NC_000084.7:16949464-16955840	0	15	0	10	0	0	0	0	0	0	0	0	0	0	0	0	0	0	0	0	0	0	0	2	0	0	0	0	3	0
NR_045400.1	NR_045400.1	328957	9330117O12Rik	NC_000084.7:54744816-54772942	0	0	0	0	0	0	0	0	0	0	0	0	0	0	0	0	0	0	0	0	0	0	0	0	0	0	0	0	0	0
NR_045401.1	NR_045401.1	328963	G630071F17Rik	NC_000084.7:60796482-60804696	0	0	0	0	0	0	0	5	0	0	0	0	0	2	0	6	0	0	0	0	0	3	5	0	0	0	0	0	0	3
NR_045402.1	NR_045402.1	328968	Carmn	NC_000084.7:61778949-61798609	0	0	0	0	0	0	0	0	0	0	0	0	0	0	0	0	0	0	0	0	0	0	0	0	0	0	0	0	0	0
NR_045403.1	NR_045403.1	402767	A830052D11Rik	NC_000084.7:32492110-32511337	8	0	0	6	0	0	2	0	9	7	0	0	3	0	0	0	0	0	0	3	8	3	0	2	0	2	0	4	0	4
NR_045404.1	NR_045404.1	414127	G630055G22Rik	NC_000084.7:48055908-48241047	0	0	0	0	0	0	0	0	0	0	0	0	0	0	0	0	0	0	0	0	0	0	0	0	0	0	0	0	0	0
NR_045411.1	NR_045411.1	77382	C030018K13Rik	NC_000071.7:64634351-64637089	0	0	0	0	0	0	0	0	0	0	0	0	0	0	0	0	0	0	0	0	0	0	0	0	0	0	0	0	0	0
NR_045412.1	NR_045412.1	77382	C030018K13Rik	NC_000071.7:64634351-64639808	0	0	0	0	0	0	0	0	0	0	0	0	0	0	0	0	0	0	0	0	0	0	0	0	0	0	0	0	0	0
NR_045413.1	NR_045413.1	77382	C030018K13Rik	NC_000071.7:64634351-64641310	0	0	0	0	0	0	0	0	0	0	0	0	0	0	0	0	0	0	0	0	0	0	0	0	0	0	0	0	0	0
NR_045415.1	NR_045415.1	433171	Gm10549	NC_000084.7:33597216-33607763	0	0	0	0	0	0	0	0	0	0	0	0	0	0	0	0	0	0	0	0	0	0	0	0	0	0	0	0	0	0
NR_045416.1	NR_045416.1	75095	4930513D17Rik	NC_000071.7:39619092-39760917	0	0	0	0	0	0	0	0	0	0	0	0	0	0	0	0	0	0	0	0	0	0	0	0	0	0	0	0	0	0
NR_045419.1	NR_045419.1	442846	Lncbate10	NC_000084.7:61603296-61617678	0	0	0	0	0	0	0	0	0	0	0	0	0	0	0	0	0	0	0	0	0	0	0	0	0	0	0	0	0	0
NR_045420.2	NR_045420.2	545261	Bvht	NC_000084.7:61772724-61780556	26	0	12	15	23	9	0	30	0	22	29	19	39	19	43	25	27	43	23	20	26	61	23	30	16	48	9	52	36	43
NR_045421.1	NR_045421.1	621998	Gm6277	NC_000084.7:11954145-11972434	0	21	5	7	10	0	0	4	13	0	16	23	0	13	0	0	9	0	4	0	0	20	10	9	13	0	0	0	4	0
NR_045422.1	NR_045422.1	69388	1700018G05Rik	NC_000086.8:101971978-101972713	0	0	0	0	0	0	0	0	0	0	0	0	0	0	0	0	0	0	0	0	0	0	0	0	0	0	0	0	0	0
NR_045423.1	NR_045423.1	100415916	Gm15997	NC_000071.7:149412521-149461495	0	0	0	0	0	0	0	1	0	0	0	0	0	0	0	0	0	0	0	0	0	0	0	0	0	0	0	0	0	0
NR_045424.1	NR_045424.1	70491	5730412P04Rik	NC_000086.8:135005352-135016169	0	0	0	0	0	0	0	0	0	0	0	0	0	0	0	0	0	0	0	0	0	0	0	0	0	0	0	0	0	0
NR_045425.1	NR_045425.1	70491	5730412P04Rik	NC_000086.8:135005671-135012362	0	0	0	0	0	0	0	0	0	0	0	0	0	0	0	0	0	0	0	0	0	0	0	0	0	0	0	0	0	0
NR_045426.1	NR_045426.1	71422	5430428K19Rik	NC_000086.8:6364430-6486717	0	0	0	0	0	0	0	0	0	0	0	0	0	0	0	0	0	0	0	0	0	0	0	0	0	0	0	0	0	0
NR_045427.1	NR_045427.1	69050	1810013A23Rik	NC_000083.7:28490682-28492137	2	5	9	7	7	4	7	8	3	7	7	6	5	7	2	3	4	6	5	1	6	0	5	11	5	6	5	7	11	4
NR_045428.1	NR_045428.1	69750	2410021H03Rik	NC_000083.7:69582357-69584201	0	0	0	0	0	0	0	0	0	0	0	0	0	0	0	0	0	0	0	0	0	0	0	0	0	0	0	0	0	0
NR_045429.1	NR_045429.1	72122	2010308F09Rik	NC_000086.8:13100880-13113972	0	0	0	0	0	0	0	0	0	0	0	0	0	0	0	0	0	0	0	0	0	0	0	0	0	0	0	0	0	0
NR_045430.1	NR_045430.1	72122	2010308F09Rik	NC_000086.8:13100880-13102522	3	0	1	0	0	0	0	1	0	3	0	0	0	0	7	0	0	0	0	0	0	0	3	0	0	0	0	12	0	7
NR_045431.1	NR_045431.1	71008	4933401D09Rik	NC_000083.7:15852050-15861364	0	0	0	0	0	0	0	0	0	0	4	0	2	0	2	0	0	0	0	0	5	0	0	0	2	0	0	2	8	1
NR_045432.1	NR_045432.1	71052	4933400B14Rik	NC_000083.7:89627655-89634761	0	0	0	0	0	0	0	0	0	0	0	0	0	0	0	0	0	0	0	0	0	0	0	0	0	0	0	0	0	0
NR_045433.1	NR_045433.1	71092	4930452A19Rik	NC_000083.7:9969681-9994795	0	0	0	0	0	0	0	0	0	0	0	0	0	0	0	0	0	0	0	0	0	0	0	0	0	0	0	0	0	0
NR_045435.1	NR_045435.1	72104	2010106C02Rik	NC_000083.7:86592595-86594606	0	0	2	1	5	0	0	0	0	0	0	0	2	0	0	0	0	0	4	0	2	0	0	0	2	0	0	0	0	4
NR_045436.2	NR_045436.2	72578	2700054A10Rik	NC_000083.7:13707283-13774356	4	14	9	23	12	11	9	12	2	15	0	34	13	29	12	8	6	18	10	9	9	8	8	2	4	20	10	4	10	7
NR_045437.1	NR_045437.1	72578	2700054A10Rik	NC_000083.7:13707283-13774356	0	0	0	0	0	0	0	0	0	0	10	0	0	0	0	0	0	0	0	0	0	0	0	0	0	0	0	0	0	0
NR_045439.1	NR_045439.1	73286	1700031A10Rik	NC_000083.7:37234684-37244324	0	0	0	0	0	0	0	0	0	0	0	0	0	0	0	0	0	0	0	0	0	0	0	0	0	0	0	0	0	0
NR_045440.1	NR_045440.1	75133	4930515L19Rik	NC_000086.8:45356436-45417788	0	0	2	0	0	0	7	0	11	2	0	0	2	0	0	0	2	0	2	0	0	0	4	0	0	0	0	0	0	4
NR_045441.1	NR_045441.1	75274	4930558G05Rik	NC_000086.8:127952273-127967895	0	0	0	0	0	0	0	0	0	0	0	0	0	0	0	0	0	0	0	0	0	0	0	0	0	0	0	0	0	0
NR_045442.1	NR_045442.1	75545	Tslrn1	NC_000086.8:61554145-61570617	0	0	0	0	0	0	0	0	0	0	0	0	0	0	0	0	0	0	0	0	0	0	0	0	0	0	0	0	0	0
NR_045443.1	NR_045443.1	75545	Tslrn1	NC_000086.8:61554145-61559675	0	0	0	0	0	0	0	0	0	0	0	0	0	0	0	0	0	0	0	0	0	0	0	0	0	0	0	0	0	0
NR_045444.1	NR_045444.1	73504	1700071M16Rik	NC_000083.7:43899231-43902400	0	3	0	0	0	0	0	1	0	5	0	0	2	0	1	6	0	5	0	1	0	1	0	0	0	0	0	6	1	1
NR_045445.1	NR_045445.1	73504	1700071M16Rik	NC_000083.7:43899231-43902400	0	0	0	0	0	0	0	0	0	0	0	0	0	0	0	0	0	0	0	0	0	0	0	0	0	0	0	0	0	0
NR_045446.1	NR_045446.1	71270	4933438K21Rik	NC_000070.7:147147823-147152893	0	0	0	0	0	3	0	0	0	0	0	0	0	0	0	0	0	0	9	0	0	0	0	0	0	0	0	0	0	0
NR_045447.1	NR_045447.1	74092	Tbc1d22bos	NC_000083.7:29797790-29815279	0	0	0	0	0	0	0	0	0	0	0	4	0	0	0	0	0	0	0	0	0	0	0	0	0	0	0	0	0	0
NR_045450.1	NR_045450.1	790913	Gm11413	NC_000070.7:83296554-83308905	0	0	0	0	0	0	0	0	0	0	0	0	0	0	0	0	0	0	0	0	0	0	0	0	0	0	0	0	4	0
NR_045451.1	NR_045451.1	75693	3010001F23Rik	NC_000086.8:151151568-151199698	0	0	3	0	0	0	0	0	0	0	0	0	0	0	0	0	0	0	0	0	0	0	0	0	0	0	0	0	0	0
NR_045452.1	NR_045452.1	75693	3010001F23Rik	NC_000086.8:151152024-151199698	1	0	0	0	0	0	0	0	0	0	0	0	0	0	0	1	0	0	0	0	0	0	0	0	0	0	0	0	0	0
NR_045453.1	NR_045453.1	76643	1700121L16Rik	NC_000086.8:103860382-103886061	0	0	0	0	0	0	0	0	0	0	0	0	0	0	0	0	0	0	0	0	0	0	0	0	0	0	0	0	0	0
NR_045454.1	NR_045454.1	77983	B230119M05Rik	NC_000086.8:133585311-133587211	0	0	0	0	0	0	0	0	0	0	0	0	0	0	0	0	0	0	0	0	0	0	0	0	0	0	0	0	0	0
NR_045455.1	NR_045455.1	78526	Platr21	NC_000086.8:138140975-138257519	0	0	0	0	0	0	0	0	0	0	0	0	0	0	0	0	0	0	0	0	0	0	0	0	0	0	0	0	0	0
NR_045456.1	NR_045456.1	78526	Platr21	NC_000086.8:138248240-138258487	0	0	0	0	0	0	0	0	0	0	0	0	0	0	0	0	0	0	0	0	0	0	0	0	0	0	0	0	0	0
NR_045457.1	NR_045457.1	74179	1700030A11Rik	NC_000083.7:29124239-29125745	0	0	0	0	0	0	0	0	0	0	0	0	0	0	0	0	0	0	0	0	0	0	0	0	0	0	0	0	0	0
NR_045458.1	NR_045458.1	74473	4933433H22Rik	NC_000083.7:84386088-84397303	0	0	0	0	0	0	0	2	0	0	0	0	0	0	0	0	0	0	0	0	0	0	0	0	0	0	0	0	0	0
NR_045459.1	NR_045459.1	74601	4833427F10Rik	NC_000083.7:36083342-36091579	0	0	0	0	0	0	0	0	0	0	0	0	2	0	0	0	2	18	0	0	0	0	0	0	0	0	0	0	0	0
NR_045460.1	NR_045460.1	75022	4930471L23Rik	NC_000083.7:71622451-71646741	0	0	0	0	0	0	0	0	0	0	0	0	0	0	0	0	0	0	0	0	0	0	0	0	0	0	0	0	0	0
NR_045461.1	NR_045461.1	76634	1700110C19Rik	NC_000083.7:10543531-10548241	0	0	0	0	0	0	0	0	0	0	0	0	0	0	0	0	0	0	0	0	0	0	0	0	0	0	0	0	0	0
NR_045462.1	NR_045462.1	78043	4930548J01Rik	NC_000083.7:4169721-4172377	0	0	0	0	1	0	0	0	0	0	0	0	0	0	0	0	0	0	0	0	0	0	0	0	0	0	0	0	0	0
NR_045463.1	NR_045463.1	78800	4930480K15Rik	NC_000083.7:91168597-91174530	0	0	0	0	0	0	0	0	0	0	0	0	0	0	0	0	0	0	0	0	0	0	5	4	0	0	0	1	0	0
NR_045466.1	NR_045466.1	67280	3110009F21Rik	NC_000078.7:110118088-110124507	0	0	3	8	14	5	11	4	0	2	2	0	2	0	5	0	0	0	0	0	4	0	0	0	0	0	5	0	0	0
NR_045467.1	NR_045467.1	67357	1700092C02Rik	NC_000074.7:78350801-78355586	0	0	0	0	0	0	0	0	0	0	0	0	0	0	0	0	0	0	0	0	0	0	0	0	0	0	0	0	0	0
NR_045468.1	NR_045468.1	67524	1700095A21Rik	NC_000070.7:146603496-146631330	0	1	1	0	1	0	0	0	0	0	0	0	0	0	1	0	0	0	0	0	0	0	0	1	0	0	0	0	0	0
NR_045469.1	NR_045469.1	67585	4930455J16Rik	NC_000079.7:58888888-58910125	0	0	0	0	0	0	0	0	0	0	0	0	0	0	0	0	0	0	0	0	0	0	0	0	0	0	0	0	0	0
NR_045470.1	NR_045470.1	68692	1110028F18Rik	NC_000074.7:107313775-107321452	0	0	0	0	0	0	0	0	0	0	0	0	0	0	4	0	0	2	0	0	0	0	0	0	0	0	0	0	0	3
NR_045471.2	NR_045471.2	68790	Fendrr	NC_000074.7:121781621-121809849	0	0	0	0	1	0	0	0	0	0	0	0	0	0	0	0	0	0	0	0	0	0	0	0	0	0	0	0	0	0
NR_045472.1	NR_045472.1	69054	1810007C17Rik	NC_000078.7:49523776-49527645	0	0	0	0	0	0	0	0	0	0	0	0	0	0	0	0	0	0	0	0	0	0	0	0	0	0	0	0	0	0
NR_045473.1	NR_045473.1	69108	1810012K16Rik	NC_000074.7:22888737-22889607	0	0	0	0	0	0	0	0	0	0	0	0	0	0	0	0	0	0	0	0	0	0	0	0	0	0	0	0	0	0
NR_045474.1	NR_045474.1	69211	2310081J21Rik	NC_000079.7:50415851-50416905	0	0	0	0	0	0	0	0	0	0	0	0	0	0	0	0	0	0	0	0	0	0	0	0	0	0	0	0	0	0
NR_045475.1	NR_045475.1	69279	1700001D01Rik	NC_000074.7:61734556-61741906	1	0	0	0	1	0	0	0	0	0	0	0	0	0	0	0	0	0	0	0	0	0	0	5	0	0	0	1	0	0
NR_045476.1	NR_045476.1	69320	1700007J10Rik	NC_000077.7:59616743-59630980	0	0	0	0	0	0	0	0	1	0	0	0	0	0	0	1	1	2	0	1	1	0	0	0	0	4	0	0	0	0
NR_045477.1	NR_045477.1	69338	1700003D09Rik	NC_000077.7:98241544-98249109	0	0	0	4	0	0	0	0	0	0	0	2	0	0	4	0	0	0	0	0	0	0	0	0	0	0	0	0	0	0
NR_045478.1	NR_045478.1	69345	1700003C15Rik	NC_000071.7:11799800-11819275	0	0	0	0	0	0	0	0	0	0	0	0	0	0	0	0	0	0	0	0	0	0	0	0	0	0	0	0	0	0
NR_045479.1	NR_045479.1	69393	1700024B18Rik	NC_000080.7:124225047-124253096	0	0	0	0	0	0	0	0	0	0	0	0	0	0	0	0	0	0	0	0	0	0	0	0	0	0	0	0	0	0
NR_045480.1	NR_045480.1	100038574	Gm10415	NC_000072.7:126263612-126305649	0	0	0	0	0	0	0	0	0	0	0	0	0	0	0	0	0	0	0	0	0	0	0	0	0	0	0	0	0	0
NR_045487.1	NR_045487.1	69419	1700026F02Rik	NC_000074.7:71459372-71479399	0	0	0	0	0	0	0	0	0	0	0	0	0	0	0	0	0	0	0	0	0	0	0	0	0	0	0	0	0	0
NR_045488.1	NR_045488.1	69420	1700022H16Rik	NC_000078.7:9615236-9620585	0	0	0	0	0	0	0	0	0	0	0	0	0	0	0	0	0	0	0	0	0	0	0	0	0	0	0	0	0	0
NR_045489.1	NR_045489.1	69491	1700029N11Rik	NC_000079.7:44593203-44611043	0	0	0	0	0	0	0	0	0	0	0	0	0	0	0	0	0	0	0	0	0	0	0	0	0	0	0	0	0	0
NR_045490.1	NR_045490.1	69522	2310002D06Rik	NC_000078.7:80553980-80564728	0	0	0	2	1	0	0	0	0	0	0	0	0	0	0	0	0	0	0	0	1	0	0	0	0	1	0	1	0	0
NR_045491.1	NR_045491.1	69566	2310016D03Rik	NC_000078.7:30460558-30517357	0	0	0	0	0	0	0	0	0	0	0	0	0	0	0	0	0	0	0	0	0	0	0	0	0	0	0	0	0	0
NR_045495.1	NR_045495.1	69603	2310020H05Rik	NC_000079.7:99213036-99224429	0	0	0	0	0	0	0	0	0	0	0	0	0	0	0	0	0	0	0	0	0	0	0	0	0	0	0	0	0	0
NR_045496.1	NR_045496.1	69729	2410003L11Rik	NC_000077.7:97489337-97513719	0	0	0	0	0	0	0	1	0	0	0	0	0	0	6	0	0	0	0	0	0	11	0	0	0	0	0	0	0	0
NR_045497.1	NR_045497.1	69966	2810404M03Rik	NC_000074.7:42280304-42499239	0	0	0	0	0	0	0	0	0	0	0	0	0	0	0	0	0	0	0	0	0	0	0	0	0	0	0	0	0	0
NR_045498.1	NR_045498.1	70090	2310005E17Rik	NC_000079.7:98560618-98571573	0	0	0	0	0	0	0	0	0	0	0	0	0	0	0	0	0	0	0	0	0	0	0	0	0	0	0	0	0	0
NR_045499.1	NR_045499.1	70393	2210416O15Rik	NC_000077.7:87988884-87990933	5	5	8	0	5	0	0	10	3	2	1	9	14	3	1	11	3	13	7	10	5	5	2	7	0	2	5	5	6	1
NR_045500.1	NR_045500.1	70592	5730480H06Rik	NC_000071.7:48552915-48571636	16	10	8	32	0	51	0	0	56	0	7	0	27	0	38	17	0	0	0	0	0	0	0	0	0	0	38	9	14	0
NR_045501.1	NR_045501.1	70917	4921509O07Rik	NC_000079.7:113582824-113639380	0	0	0	0	0	0	0	0	0	0	0	0	0	0	2	0	0	0	0	0	0	0	0	0	0	0	0	0	0	0
NR_045502.1	NR_045502.1	70924	4921511C10Rik	NC_000069.7:79120226-79161220	0	0	2	0	2	2	4	0	2	2	2	0	0	2	0	0	0	0	0	0	6	0	0	0	0	0	4	0	0	0
NR_045503.1	NR_045503.1	71000	4931440J10Rik	NC_000080.7:62997950-63067575	2	3	0	0	0	0	0	0	0	0	0	0	2	2	0	0	0	1	0	4	3	0	0	0	0	0	0	1	0	0
NR_045504.1	NR_045504.1	71029	4933402C06Rik	NC_000073.7:40324161-40340684	0	0	0	0	0	0	0	0	0	0	0	0	0	0	0	0	0	0	0	0	0	0	0	0	0	0	0	0	0	0
NR_045505.1	NR_045505.1	71054	Ppp2r2cos	NC_000071.7:37030939-37034223	0	0	0	0	0	0	0	0	0	0	0	0	0	0	0	0	0	0	0	0	0	0	0	0	0	0	0	0	0	0
NR_045506.1	NR_045506.1	71056	4933405E24Rik	NC_000077.7:54068598-54104114	0	0	0	0	0	0	0	0	0	0	0	0	0	0	0	0	0	0	0	0	0	0	0	0	0	0	0	0	0	0
NR_045507.1	NR_045507.1	71071	4933412O06Rik	NC_000079.7:15956249-15977215	0	0	0	0	0	0	0	0	0	0	0	0	0	0	2	0	0	0	0	0	0	0	0	0	1	0	0	0	0	0
NR_045508.1	NR_045508.1	71100	4933413L06Rik	NC_000079.7:117843300-117856547	0	0	0	0	0	0	0	0	0	0	0	0	0	0	0	0	0	0	0	0	0	0	0	0	0	0	0	0	0	0
NR_045509.1	NR_045509.1	71120	1700022A22Rik	NC_000081.7:46187981-46237295	0	0	0	0	0	0	0	0	0	0	0	0	0	0	0	0	0	0	0	0	0	0	0	0	0	0	0	0	0	0
NR_045598.2	NR_045598.2	100039495	Gm15706	NC_000072.7:145196255-145197575	12	30	7	42	37	26	41	32	14	35	15	24	58	111	48	33	33	34	61	37	47	6	38	31	11	62	30	44	24	50
NR_045614.1	NR_045614.1	73951	4930413G21Rik	NC_000073.7:122568281-122569682	42	25	23	30	2	1	16	7	5	25	29	2	2	27	8	28	20	20	89	40	21	93	9	2	15	18	28	24	32	36
NR_045616.1	NR_045616.1	100503727	1700011B04Rik	NC_000079.7:35365606-35371997	0	0	0	0	0	0	0	0	0	0	0	0	0	0	0	0	0	0	0	0	0	0	0	0	0	0	0	0	0	0
NR_045618.1	NR_045618.1	791294	Gm9958	NC_000071.7:90514856-90516347	104	46	52	54	91	95	108	88	95	132	95	130	138	128	177	96	87	99	69	98	130	27	140	67	95	43	110	77	91	53
NR_045619.1	NR_045619.1	328309	Gm9776	NC_000079.7:94493255-94495431	39	83	41	55	3	21	3	39	45	23	26	71	18	56	65	81	50	63	68	5	5	78	46	38	46	24	85	84	13	55
NR_045621.1	NR_045621.1	75432	1700006F04Rik	NC_000080.7:119986639-119988976	0	0	0	0	0	0	0	0	0	0	0	0	0	0	0	0	0	0	0	0	0	0	0	0	0	0	0	0	0	0
NR_045624.1	NR_045624.1	73306	1700044C05Rik	NC_000080.7:118603290-118635577	0	0	0	0	0	0	0	0	0	0	0	0	0	0	0	0	0	0	0	0	0	0	0	0	0	0	0	0	0	0
NR_045627.2	NR_045627.2	73600	1700120C14Rik	NC_000081.7:99149669-99159922	0	6	4	2	8	2	5	0	0	4	0	2	0	0	4	7	5	0	0	0	7	0	0	6	0	0	7	8	0	4
NR_045629.1	NR_045629.1	328594	D630010B17Rik	NC_000081.7:94145083-94153487	2	0	8	0	0	3	2	4	4	0	0	0	2	8	0	4	2	0	12	0	2	4	0	0	4	2	6	3	8	10
NR_045633.1	NR_045633.1	319469	A230056J06Rik	NC_000079.7:59727990-59733037	4	4	7	2	0	0	9	0	0	0	0	6	0	0	6	5	0	5	0	0	0	7	5	0	0	2	3	5	2	0
NR_045640.1	NR_045640.1	100504377	Gm20199	NC_000075.7:59385028-59389024	355	315	24	59	446	15	324	65	51	317	288	248	377	32	13	58	20	311	356	24	24	94	266	28	381	45	15	194	18	12
NR_045641.1	NR_045641.1	320463	F630111L10Rik	NC_000069.7:59053717-59061049	5	52	18	68	44	43	38	24	52	8	18	24	9	4	94	22	25	40	35	13	59	18	21	20	32	34	20	3	15	7
NR_045643.1	NR_045643.1	320939	5930403L14Rik	NC_000070.7:154715148-154720824	8	49	62	40	38	46	49	68	43	48	15	24	5	38	18	29	37	44	70	54	26	48	64	28	20	35	71	48	40	48
NR_045645.1	NR_045645.1	100502982	BC037704	NC_000085.7:43663617-43665609	12	20	9	12	28	20	26	23	41	48	25	32	40	36	23	14	32	44	28	16	40	40	31	22	12	2	32	29	31	26
NR_045657.1	NR_045657.1	71264	4933432I03Rik	NC_000080.7:103224848-103271239	0	0	0	0	0	0	0	0	0	0	0	0	0	0	7	9	0	0	0	2	0	0	0	0	0	0	0	0	0	0
NR_045660.1	NR_045660.1	75789	4930444M15Rik	NC_000080.7:76751998-76758295	0	0	0	0	0	0	0	0	0	0	0	0	0	0	0	0	0	0	0	0	0	0	0	0	0	0	0	0	0	0
NR_045661.1	NR_045661.1	75822	4930524C18Rik	NC_000080.7:115069397-115098759	0	0	0	0	0	0	0	0	0	0	0	0	0	0	0	0	0	0	0	0	0	0	0	0	0	0	0	0	0	0
NR_045686.1	NR_045686.1	100504104	Gm16062	NC_000077.7:59700906-59709188	35	27	28	7	48	42	34	20	24	33	53	33	27	12	36	10	54	18	8	23	3	51	34	25	19	23	25	20	88	6
NR_045687.1	NR_045687.1	100503337	Gm9895	NC_000085.7:29044701-29046903	41	15	7	13	14	17	16	9	5	12	6	20	13	6	12	12	0	13	6	17	34	11	4	20	16	3	1	5	12	6
NR_045695.1	NR_045695.1	100859962	Gm21057	NC_000073.7:79712458-79725005	0	0	0	1	0	0	5	0	0	0	0	0	0	2	0	0	0	0	0	0	1	0	0	0	0	0	0	1	0	0
NR_045696.1	NR_045696.1	100689703	9330133O14Rik	NC_000074.7:123170395-123173215	32	19	17	6	36	12	78	104	85	97	48	41	170	169	251	158	40	160	580	499	568	16	322	41	37	16	162	233	114	65
NR_045698.1	NR_045698.1	100503619	E330011O21Rik	NC_000082.7:78047749-78052342	5	63	33	52	5	18	6	27	0	9	0	0	103	0	119	154	0	22	109	86	92	0	3	42	0	38	8	13	33	9
NR_045699.1	NR_045699.1	625175	1700028E10Rik	NC_000071.7:151292140-151319629	18	10	22	12	11	6	13	33	29	30	24	31	39	24	25	19	16	42	19	11	38	0	17	6	6	0	30	6	19	17
NR_045700.1	NR_045700.1	625175	1700028E10Rik	NC_000071.7:151292140-151337548	0	0	0	0	0	0	0	0	0	0	0	0	0	0	0	0	0	0	0	0	0	0	9	0	0	0	0	0	0	0
NR_045701.1	NR_045701.1	78445	C330013E15Rik	NC_000081.7:100512021-100512991	60	54	23	40	18	15	60	57	80	95	66	0	85	47	82	11	29	60	51	0	69	18	51	29	19	0	77	73	54	52
NR_045702.1	NR_045702.1	100993	AW549542	NC_000071.7:119708194-119718423	0	0	0	0	0	0	0	0	0	0	0	0	0	0	0	0	5	0	0	0	0	0	0	0	0	0	0	0	0	0
NR_045703.1	NR_045703.1	654802	1700105P06Rik	NC_000085.7:7360368-7360926	0	1	0	0	0	0	1	0	0	2	0	0	0	0	0	0	2	7	0	0	1	1	0	0	1	0	0	1	0	0
NR_045704.1	NR_045704.1	402774	D030025E07Rik	NC_000069.7:127910664-128025254	0	0	0	0	0	0	0	0	0	0	0	0	0	0	0	0	0	0	0	0	0	0	0	0	0	0	0	0	0	0
NR_045705.1	NR_045705.1	619328	I730028E13Rik	NC_000075.7:61045797-61052541	0	0	0	0	0	0	0	0	0	0	0	0	0	0	0	0	0	0	0	0	0	0	0	0	0	0	0	0	0	0
NR_045707.1	NR_045707.1	665037	Gm7457	NC_000072.7:142759957-142779220	0	0	1	0	0	4	0	0	0	0	0	0	0	0	8	0	0	3	0	0	0	0	0	8	0	0	0	0	0	0
NR_045708.1	NR_045708.1	100302648	Gm11944	NC_000077.7:3259000-3270722	13	13	10	27	26	21	34	17	19	23	24	13	22	13	39	21	16	28	19	19	27	9	20	9	12	23	30	11	26	15
NR_045709.1	NR_045709.1	100502742	1700007L15Rik	NC_000082.7:33200224-33201106	24	82	44	40	62	35	90	61	92	67	89	63	72	85	34	103	27	111	97	73	35	88	76	22	12	29	60	41	59	49
NR_045711.1	NR_045711.1	70886	4921515E04Rik	NC_000081.7:18078223-18369713	0	0	0	0	0	0	0	0	0	0	0	0	0	0	0	0	0	0	0	0	0	0	0	0	0	0	0	0	0	0
NR_045712.1	NR_045712.1	74967	4930474H20Rik	NC_000080.7:90364327-90507196	0	0	0	0	0	0	0	0	0	0	0	0	0	0	0	0	0	0	0	0	0	0	0	0	0	0	0	0	0	0
NR_045713.1	NR_045713.1	75170	Nrg3os	NC_000080.7:38620259-38680751	0	0	0	0	0	0	0	0	0	0	0	0	0	0	0	0	0	0	0	0	0	0	0	0	0	0	0	0	0	0
NR_045714.1	NR_045714.1	75349	4930556J02Rik	NC_000080.7:61730137-61737831	0	0	0	0	0	0	0	0	0	0	0	0	0	0	0	0	0	0	0	0	0	0	0	0	0	0	0	0	0	0
NR_045715.1	NR_045715.1	100038591	F420014N23Rik	NC_000076.7:127031118-127038512	4	0	1	5	0	0	1	6	3	1	2	0	2	18	4	5	0	0	1	7	1	0	0	2	0	1	2	0	4	0
NR_045716.1	NR_045716.1	100038591	F420014N23Rik	NC_000076.7:127031118-127038512	0	0	0	0	0	0	0	0	0	0	0	0	0	0	0	0	4	0	0	0	0	0	5	0	0	0	0	0	0	0
NR_045717.1	NR_045717.1	78520	C330022C24Rik	NC_000073.7:140417134-140425602	2	0	0	4	3	2	1	1	3	2	0	1	3	1	0	7	1	0	2	4	0	0	3	0	0	0	8	3	3	0
NR_045718.1	NR_045718.1	75862	4930572O13Rik	NC_000080.7:25140219-25143665	0	0	0	0	0	0	0	0	0	0	0	0	0	0	0	0	0	0	0	0	0	0	0	0	0	0	0	0	0	0
NR_045719.1	NR_045719.1	105976	AU022793	NC_000081.7:39826045-39830911	12	0	6	10	14	5	7	2	3	0	4	0	5	0	4	0	6	7	0	4	0	0	0	0	0	3	0	0	4	0
NR_045722.1	NR_045722.1	278725	E130310I04Rik	NC_000082.7:34772396-34779234	0	0	0	3	6	0	18	9	2	8	12	9	2	12	3	0	7	3	1	3	0	16	5	3	0	0	4	0	4	1
NR_045723.1	NR_045723.1	278725	E130310I04Rik	NC_000082.7:34763545-34779364	0	0	0	0	0	1	1	0	0	1	0	0	0	1	1	0	0	0	0	0	0	0	1	0	0	0	1	0	1	0
NR_045726.1	NR_045726.1	76992	Fam219aos	NC_000070.7:41517437-41518929	0	0	0	0	0	0	6	0	0	0	0	0	0	3	0	1	0	0	0	0	0	0	0	0	0	0	0	0	0	2
NR_045727.1	NR_045727.1	319752	B230209E15Rik	NC_000073.7:61179158-61265075	0	0	0	0	0	0	0	0	0	0	0	0	0	0	0	0	0	0	0	0	0	0	0	0	0	0	0	0	0	0
NR_045728.1	NR_045728.1	100502764	Gm16617	NC_000080.7:52223846-52226286	0	0	0	0	0	0	0	0	0	0	0	0	0	0	0	0	0	0	0	0	0	0	0	0	0	0	0	0	0	0
NR_045729.1	NR_045729.1	320482	Nron	NC_000068.8:33695828-33703603	0	4	0	0	0	0	0	0	0	0	0	0	0	0	0	0	0	0	0	0	0	0	0	0	0	0	0	0	0	0
NR_045730.1	NR_045730.1	71058	4933400L20Rik	NC_000074.7:104330431-104407014	0	0	0	0	0	0	0	0	0	0	0	0	0	0	0	0	0	0	0	0	0	0	0	0	0	0	0	0	0	0
NR_045731.1	NR_045731.1	72263	1700030F04Rik	NC_000072.7:117656168-117728730	0	0	0	0	0	0	0	0	0	0	0	0	0	0	0	0	0	0	0	0	0	0	0	0	0	0	0	0	0	0
NR_045732.1	NR_045732.1	73425	1700060C16Rik	NC_000072.7:143539079-143597014	0	0	0	0	0	0	0	0	0	0	0	0	0	0	0	0	0	0	0	0	0	0	0	0	0	0	0	0	0	0
NR_045733.1	NR_045733.1	73505	1700072O05Rik	NC_000072.7:120531757-120551165	0	0	0	0	0	0	0	0	0	0	0	0	0	0	0	0	0	0	0	0	0	0	0	0	0	0	0	0	0	0
NR_045734.1	NR_045734.1	75028	4930486I03Rik	NC_000067.7:20426678-20462524	0	0	0	0	0	0	0	0	0	0	0	0	0	0	0	0	0	0	0	0	0	0	0	0	0	0	0	0	0	0
NR_045735.1	NR_045735.1	75115	4930509E16Rik	NC_000075.7:72425532-72439140	2	4	11	0	7	7	0	3	4	0	2	7	9	0	2	0	3	0	2	0	0	4	0	6	2	8	0	2	1	4
NR_045736.1	NR_045736.1	75377	4930597G03Rik	NC_000080.7:51554792-51582946	0	0	0	0	0	0	0	0	0	0	0	0	0	0	0	0	0	0	0	0	0	0	0	0	0	0	0	0	0	0
NR_045737.1	NR_045737.1	77248	9430014N10Rik	NC_000081.7:93802737-93824992	0	0	0	0	0	0	0	0	0	0	0	0	0	0	0	0	0	0	0	0	0	0	0	0	0	0	0	0	0	0
NR_045738.1	NR_045738.1	211001	8030423F21Rik	NC_000071.7:52764892-52776353	0	0	0	0	0	2	0	0	0	0	0	4	0	0	0	0	0	0	0	0	0	0	0	0	0	0	2	2	0	0
NR_045739.1	NR_045739.1	319940	Sorbs2os	NC_000074.7:46176362-46272334	4	0	2	12	2	2	0	2	2	9	1	3	5	2	2	2	0	16	8	0	6	0	9	0	0	2	7	0	6	3
NR_045740.1	NR_045740.1	328489	Gm2093	NC_000081.7:4025521-4045340	7	8	9	9	5	3	10	10	0	14	0	6	17	15	19	17	0	18	26	8	25	0	15	0	0	0	0	14	19	3
NR_045741.1	NR_045741.1	100038713	Gm10432	NC_000078.7:100242868-100267167	0	0	0	2	0	0	0	0	4	0	0	0	0	1	0	0	0	0	0	2	0	0	0	0	0	0	0	0	0	0
NR_045742.1	NR_045742.1	330902	Gm16853	NC_000075.7:21316538-21323016	0	2	5	4	0	0	0	0	0	4	0	0	2	0	0	0	0	0	5	0	0	0	0	6	0	0	0	0	6	0
NR_045743.1	NR_045743.1	432989	D930007P13Rik	NC_000081.7:103031497-103055255	0	0	0	0	0	0	0	0	0	0	0	0	0	0	0	0	0	0	0	0	0	0	0	0	0	0	0	0	1	0
NR_045744.1	NR_045744.1	434205	Gm20744	NC_000073.7:81720135-81731506	0	0	0	0	0	0	0	0	0	3	0	2	0	0	0	0	2	0	0	0	0	0	0	5	2	0	0	0	7	0
NR_045745.1	NR_045745.1	434412	Gm20745	NC_000075.7:67925246-67932996	0	0	0	0	0	0	0	0	0	0	0	0	0	0	0	0	0	0	0	0	0	0	0	8	0	0	0	0	0	0
NR_045746.1	NR_045746.1	100038602	Gm10865	NC_000081.7:78879155-78895241	0	0	0	0	0	0	0	0	0	0	0	0	0	0	0	0	0	0	0	0	0	0	0	0	0	0	0	0	0	0
NR_045747.1	NR_045747.1	100038659	Mirt2	NC_000081.7:76150987-76154039	0	0	0	0	0	75	171	0	0	0	258	0	231	0	132	0	0	126	128	0	42	11	0	0	141	0	0	0	0	0
NR_045748.1	NR_045748.1	100502636	Gm19299	NC_000075.7:67040843-67071070	0	0	0	0	0	0	0	0	0	0	0	0	0	0	0	0	0	0	0	0	0	0	0	0	0	0	0	0	0	0
NR_045749.1	NR_045749.1	100503469	Gm19710	NC_000069.7:89906067-89908632	0	0	0	0	5	0	0	0	10	5	0	0	3	0	3	0	0	0	0	0	6	0	0	0	0	0	5	0	0	0
NR_045750.1	NR_045750.1	100503498	Gm16675	NC_000074.7:47184005-47192550	0	41	24	37	0	14	15	0	0	47	13	14	0	44	0	26	0	0	17	15	35	0	13	11	0	0	12	43	0	17
NR_045751.1	NR_045751.1	100504467	Gm16596	NC_000078.7:108502661-108521877	0	0	0	0	0	0	2	0	0	0	0	0	0	0	0	0	0	0	0	0	0	0	0	0	0	0	0	0	0	0
NR_045752.1	NR_045752.1	100504467	Gm16596	NC_000078.7:108502661-108521877	0	0	0	0	0	0	0	0	0	0	0	0	0	0	0	0	0	0	0	0	0	0	0	0	0	0	0	0	0	0
NR_045753.1	NR_045753.1	100504467	Gm16596	NC_000078.7:108502661-108521877	0	0	0	0	0	0	0	0	0	0	0	0	0	0	0	0	0	0	0	0	0	0	0	0	0	0	0	0	0	0
NR_045754.1	NR_045754.1	100579151	Gm16833	NC_000075.7:9236293-9260890	0	0	0	0	1	0	0	1	0	0	0	2	0	2	0	0	0	0	0	0	2	5	0	0	3	2	0	0	2	0
NR_045757.1	NR_045757.1	69679	2310043O21Rik	NC_000081.7:38549588-38595178	0	0	0	0	0	0	0	0	0	0	0	0	0	0	0	0	0	0	0	2	0	0	0	0	3	0	0	0	0	0
NR_045758.1	NR_045758.1	70969	4930500F04Rik	NC_000071.7:149771212-149787745	0	0	0	0	0	0	0	0	0	0	0	0	0	0	0	0	0	0	0	0	0	0	0	0	0	0	0	0	0	0
NR_045759.1	NR_045759.1	73889	4930413M19Rik	NC_000080.7:50741226-50758400	0	0	0	0	0	0	0	0	0	0	0	0	0	0	0	0	0	0	0	0	0	0	0	0	0	0	0	0	0	0
NR_045760.1	NR_045760.1	68369	0610031O16Rik	NC_000069.7:137916478-137945424	13	27	44	17	98	65	12	6	20	20	0	6	16	39	39	59	0	0	42	0	53	0	14	0	6	0	0	0	24	13
NR_045761.1	NR_045761.1	75088	4930505G20Rik	NC_000080.7:115633963-115646964	0	0	0	0	0	0	0	0	0	0	0	0	0	0	0	0	0	0	0	0	0	0	0	0	0	0	0	0	0	0
NR_045764.1	NR_045764.1	75815	4930470H14Rik	NC_000083.7:4094933-4133270	0	0	0	0	0	0	0	0	0	0	0	0	0	0	0	0	5	0	0	0	0	0	0	0	0	0	0	0	0	0
NR_045765.2	NR_045765.2	100415915	A530072M11Rik	NC_000070.7:16164110-16266225	7	0	0	0	0	0	0	0	0	0	0	0	0	0	0	0	0	0	0	0	0	0	0	9	0	3	0	0	0	0
NR_045775.1	NR_045775.1	100504249	Gm15350	NC_000074.7:12878338-12881919	0	0	0	0	0	0	0	0	0	0	0	0	0	0	0	0	0	0	0	0	0	0	0	0	0	0	0	0	0	0
NR_045776.1	NR_045776.1	319247	9530080O11Rik	NC_000070.7:95847948-95855892	24	38	15	2	0	38	0	2	5	29	0	10	2	2	0	0	3	19	5	13	9	0	0	0	3	38	22	33	2	0
NR_045777.1	NR_045777.1	319247	9530080O11Rik	NC_000070.7:95847948-95855272	0	0	9	0	0	0	28	0	0	7	0	5	0	0	31	0	11	0	0	11	9	15	0	0	0	0	25	0	0	0
NR_045778.1	NR_045778.1	320155	C730002L08Rik	NC_000085.7:20511891-20529694	28	27	29	110	81	67	34	0	0	11	0	8	12	0	0	10	12	11	12	6	2	44	2	62	0	55	15	6	15	8
NR_045780.1	NR_045780.1	432396	Zfp652os	NC_000077.7:95590932-95603580	0	0	0	0	0	14	0	0	0	5	2	0	2	2	0	0	0	0	0	0	0	0	0	0	0	0	0	6	0	0
NR_045781.1	NR_045781.1	619313	I730030J21Rik	NC_000081.7:100628386-100630618	2	0	0	0	5	12	0	2	0	2	8	3	0	0	7	0	0	5	2	0	2	0	0	0	5	0	0	0	0	5
NR_045782.1	NR_045782.1	619313	I730030J21Rik	NC_000081.7:100628386-100630618	9	0	0	0	0	0	7	0	0	0	0	0	0	10	35	0	0	8	0	0	0	0	0	0	0	0	8	0	0	4
NR_045783.1	NR_045783.1	100502985	Gm10814	NC_000085.7:6062650-6068489	0	0	0	0	2	0	0	0	0	0	0	0	3	0	0	0	0	0	0	0	0	0	0	0	0	0	0	0	0	0
NR_045788.1	NR_045788.1	100503072	Gm16291	NC_000081.7:39660441-39675773	7	14	3	0	18	4	3	6	1	0	0	3	2	0	10	15	0	0	3	4	2	0	10	3	3	16	2	0	0	0
NR_045792.1	NR_045792.1	100503184	Gm19583	NC_000071.7:75270982-75307768	0	0	0	0	0	0	0	0	0	0	0	0	0	0	0	0	0	0	0	0	0	0	0	0	0	0	0	0	0	0
NR_045793.1	NR_045793.1	100503427	Gm10390	NC_000071.7:120259161-120277328	2	3	0	4	7	4	1	4	2	0	4	0	0	0	2	2	0	0	4	0	0	0	3	0	0	0	0	4	18	3
NR_045794.1	NR_045794.1	100504114	Gm16907	NC_000079.7:63436968-63444961	5	16	12	18	19	5	9	10	12	5	5	5	29	17	8	13	12	22	21	5	5	7	8	31	1	14	27	9	15	12
NR_045795.1	NR_045795.1	100504601	Gm16702	NC_000083.7:8597877-8608300	20	0	9	3	3	0	4	2	7	0	0	0	0	7	0	7	3	9	0	0	4	0	0	4	6	6	0	3	0	0
NR_045798.1	NR_045798.1	66503	1810034E14Rik	NC_000079.7:64396514-64415959	61	170	147	144	170	111	174	73	78	79	172	61	73	184	119	120	101	216	104	82	66	164	143	56	140	134	110	124	122	115
NR_045799.1	NR_045799.1	68238	1700123O21Rik	NC_000082.7:5793451-5816360	0	0	0	0	0	0	2	0	0	0	0	0	0	2	0	0	0	0	0	0	0	0	0	0	0	0	0	0	0	0
NR_045800.1	NR_045800.1	69409	1700021N21Rik	NC_000070.7:134176076-134177482	0	0	0	0	0	0	0	0	0	0	0	0	0	0	0	0	0	0	0	0	0	0	0	0	0	0	0	2	0	0
NR_045801.1	NR_045801.1	70594	5730460C07Rik	NC_000069.7:153494942-153497724	0	0	0	0	0	0	0	0	0	0	0	0	0	0	0	0	0	0	0	0	0	0	0	0	5	0	0	0	0	0
NR_045802.1	NR_045802.1	70845	4921508D12Rik	NC_000068.8:132266661-132294419	0	0	0	0	0	0	0	0	0	0	0	0	0	0	0	0	0	0	0	0	0	0	0	0	0	0	0	0	0	0
NR_045803.1	NR_045803.1	71208	4933440M02Rik	NC_000073.7:124930954-124948958	0	0	0	0	0	0	0	0	0	0	0	0	0	0	0	0	0	0	0	0	0	0	0	3	0	0	0	0	3	0
NR_045804.1	NR_045804.1	71208	4933440M02Rik	NC_000073.7:124930954-124948958	0	0	0	0	0	0	0	0	0	0	0	0	0	0	0	0	0	0	0	0	0	0	0	0	0	0	0	0	0	0
NR_045805.1	NR_045805.1	73567	Gldnos	NC_000075.7:54175864-54208854	0	0	0	0	0	0	0	0	0	0	0	0	0	0	0	0	0	0	0	0	0	0	0	0	0	0	0	0	0	0
NR_045806.1	NR_045806.1	73887	4930417O22Rik	NC_000077.7:101843247-101851400	0	0	0	0	0	0	0	0	0	0	0	0	0	0	0	0	0	0	0	0	0	0	0	0	0	0	0	0	0	0
NR_045807.1	NR_045807.1	74364	4931431C16Rik	NC_000071.7:35738571-35746107	21	0	11	0	7	3	3	2	9	3	0	0	1	1	1	1	5	7	0	21	1	4	0	1	0	5	2	0	0	2
NR_045808.1	NR_045808.1	52027	D17Ertd648e	NC_000083.7:12081957-12102076	0	0	0	0	0	0	0	0	0	0	0	0	2	0	0	0	0	0	0	0	0	0	0	0	0	0	0	0	0	0
NR_045809.1	NR_045809.1	67651	4930527F14Rik	NC_000080.7:45781167-45800334	0	1	0	0	0	4	0	4	0	0	0	2	0	0	0	0	0	0	0	0	0	0	0	3	7	0	0	0	3	2
NR_045810.1	NR_045810.1	74454	4933408J17Rik	NC_000076.7:93425275-93441107	0	0	0	0	8	0	0	0	0	0	0	0	2	8	5	10	0	3	0	2	0	0	0	0	3	0	0	3	0	0
NR_045811.1	NR_045811.1	75281	4930548G14Rik	NC_000081.7:46486701-46503254	0	0	0	0	0	0	0	0	0	0	0	0	0	0	0	0	0	0	0	0	0	0	0	0	0	0	0	0	0	0
NR_045812.1	NR_045812.1	68954	1500012K07Rik	NC_000073.7:74958444-74968233	0	0	0	0	0	0	0	0	0	0	0	0	0	0	0	0	0	0	0	0	0	0	0	0	0	0	0	0	0	0
NR_045813.1	NR_045813.1	75379	4930599N23Rik	NC_000072.7:39095407-39125246	2	0	0	0	0	1	0	0	0	0	0	0	0	0	0	0	0	0	0	0	0	0	0	0	0	2	0	0	0	3
NR_045814.1	NR_045814.1	68954	1500012K07Rik	NC_000073.7:74958450-74981167	0	0	0	0	0	0	0	0	0	0	0	0	0	0	0	0	0	0	0	0	0	0	0	0	0	0	0	0	0	0
NR_045817.2	NR_045817.2	68994	1500015L24Rik	NC_000085.7:20382652-20400149	0	0	0	0	0	0	0	0	0	0	0	0	0	0	0	0	0	0	0	0	0	0	0	0	0	0	2	0	0	0
NR_045819.1	NR_045819.1	108809	4933407E24Rik	NC_000070.7:124462972-124469331	0	0	0	0	0	0	0	0	0	0	0	0	0	0	0	0	0	0	0	0	0	0	0	0	0	0	0	0	0	0
NR_045820.1	NR_045820.1	109202	A930024E05Rik	NC_000071.7:123127417-123136408	6	4	0	16	3	3	28	7	30	26	24	17	6	22	10	5	12	17	7	2	6	4	13	40	21	12	3	3	8	2
NR_045821.1	NR_045821.1	69004	6330418K02Rik	NC_000071.7:138262307-138264923	0	0	0	0	0	0	0	0	0	0	0	0	0	0	0	0	0	0	0	0	0	0	0	0	0	0	0	0	0	33
NR_045822.1	NR_045822.1	234479	Gm4890	NC_000074.7:80021707-80034403	37	46	12	28	46	49	79	53	115	36	58	62	96	83	32	48	37	74	36	37	54	16	40	41	35	17	49	44	55	58
NR_045823.1	NR_045823.1	234479	Gm4890	NC_000074.7:80021707-80034403	0	0	0	0	0	0	0	0	0	0	0	0	0	0	22	0	0	0	11	11	0	0	0	0	0	0	0	0	0	0
NR_045824.1	NR_045824.1	69412	1700016L04Rik	NC_000076.7:14581353-14634763	0	0	0	0	3	0	0	0	0	0	1	0	0	0	0	0	0	0	0	0	0	0	0	0	0	0	0	2	0	0
NR_045825.1	NR_045825.1	69418	1700025K24Rik	NC_000083.7:54659611-54677102	0	0	0	0	0	0	0	0	0	0	0	0	0	0	0	0	0	0	0	0	0	0	0	0	0	0	0	0	0	0
NR_045827.1	NR_045827.1	70852	Alkbh3os1	NC_000068.8:93810379-93813920	5	0	0	0	0	0	0	4	4	7	1	2	0	2	0	0	0	0	2	0	0	0	3	0	4	0	0	0	0	0
NR_045829.1	NR_045829.1	70858	4921511I17Rik	NC_000078.7:12401523-12442476	0	0	0	0	0	0	0	0	0	0	0	0	0	0	0	0	0	0	0	0	0	0	0	0	0	0	0	0	0	0
NR_045831.2	NR_045831.2	71122	4933408N05Rik	NC_000074.7:115067901-115078218	0	2	0	0	0	0	0	0	0	0	0	0	0	0	0	0	0	0	0	0	0	0	0	0	0	0	0	0	0	0
NR_045832.1	NR_045832.1	269683	E130006D01Rik	NC_000071.7:111882150-111909594	0	0	0	0	0	0	0	0	0	0	0	0	0	0	0	0	0	0	0	0	0	0	0	0	3	0	0	0	0	0
NR_045833.1	NR_045833.1	269683	E130006D01Rik	NC_000071.7:111882150-111909594	0	0	0	0	0	0	0	0	0	0	0	0	0	0	0	0	0	0	0	0	0	0	0	0	6	0	0	0	0	0
NR_045834.1	NR_045834.1	269683	E130006D01Rik	NC_000071.7:111882150-111909594	0	0	0	0	0	0	0	0	0	0	0	0	0	0	0	0	0	0	0	0	0	0	0	0	0	0	0	0	0	0
NR_045835.1	NR_045835.1	319556	A330041J22Rik	NC_000075.7:86577495-86583306	0	2	0	5	0	0	0	0	3	0	0	0	0	0	0	1	2	0	0	0	2	0	0	0	2	0	0	0	0	0
NR_045836.1	NR_045836.1	319803	A430090L17Rik	NC_000079.7:114260884-114288128	0	2	0	2	1	3	11	4	4	2	3	19	6	3	0	2	0	7	6	0	5	0	0	0	0	0	0	0	0	0
NR_045837.1	NR_045837.1	329159	9130227L01Rik	NC_000067.7:55970400-56011257	0	0	0	0	0	0	0	0	0	0	0	0	0	0	0	0	0	0	0	0	0	0	0	0	0	0	0	0	0	0
NR_045838.1	NR_045838.1	329513	A730036I17Rik	NC_000068.8:129060889-129077526	0	0	0	0	0	0	0	0	0	0	0	0	0	0	0	0	0	0	0	0	0	0	0	0	0	0	0	0	0	0
NR_045840.1	NR_045840.1	71082	4933416M07Rik	NC_000074.7:27632938-27639734	2	0	2	0	0	0	0	0	0	0	0	9	0	0	0	0	0	0	0	0	0	0	0	0	0	0	0	0	0	2
NR_045841.1	NR_045841.1	71125	4933407G14Rik	NC_000076.7:75285344-75298938	20	17	9	11	4	16	11	4	47	7	24	17	10	20	12	12	7	11	23	23	31	0	10	0	10	9	17	12	9	8
NR_045842.1	NR_045842.1	71153	4933417O13Rik	NC_000073.7:142876509-142884387	0	0	0	1	0	0	0	0	0	0	0	0	0	0	0	0	0	5	2	0	0	0	0	0	0	0	0	4	0	0
NR_045843.1	NR_045843.1	432436	Gm5420	NC_000076.7:21566744-21569877	0	0	5	0	0	0	0	0	0	0	0	3	0	0	0	3	0	0	0	0	0	0	0	0	0	0	0	0	0	0
NR_045844.1	NR_045844.1	432641	Gm17746	NC_000078.7:25179173-25182273	0	0	0	0	0	0	0	0	0	4	2	0	0	17	0	0	0	2	0	0	2	0	8	0	8	0	0	0	0	0
NR_045845.1	NR_045845.1	433637	Gm5547	NC_000069.7:105722883-105724675	0	4	3	0	0	0	0	0	0	0	1	0	0	0	0	0	0	0	0	0	0	4	0	0	0	0	0	0	0	0
NR_045846.3	NR_045846.3	71174	4933416M06Rik	NC_000079.7:101390827-101429904	0	0	0	0	0	1	0	0	0	0	0	0	0	0	0	0	0	0	0	0	0	0	0	0	0	0	0	0	0	0
NR_045847.1	NR_045847.1	434147	D930028M14Rik	NC_000073.7:24851882-24856055	0	0	0	0	0	0	0	0	0	0	0	0	0	0	0	0	0	0	0	0	0	0	0	0	0	0	0	0	0	0
NR_045848.1	NR_045848.1	434147	D930028M14Rik	NC_000073.7:24854494-24856055	0	0	0	0	0	0	0	0	0	0	0	0	0	0	0	0	0	0	0	0	0	0	0	0	0	0	0	0	0	0
NR_045849.1	NR_045849.1	71186	4933417D19Rik	NC_000074.7:123961830-123969098	0	0	0	0	0	0	0	0	0	0	0	0	0	0	0	0	0	0	0	0	0	0	0	0	0	0	0	0	0	0
NR_045850.1	NR_045850.1	434198	B130024G19Rik	NC_000073.7:70015131-70060894	0	0	0	0	0	0	0	0	0	0	0	0	0	0	0	0	0	0	0	0	0	0	0	0	0	0	0	0	0	1
NR_045851.1	NR_045851.1	71226	4933433G19Rik	NC_000079.7:67144882-67180469	0	0	0	0	0	0	0	0	0	0	0	0	0	0	0	13	2	3	4	0	12	0	4	6	0	1	2	0	0	0
NR_045852.1	NR_045852.1	552913	Gm14634	NC_000086.8:12628517-12687731	0	0	0	2	0	2	0	0	0	0	0	0	2	4	5	0	0	2	0	2	0	0	0	0	0	0	0	0	0	0
NR_045853.1	NR_045853.1	71234	4933427E13Rik	NC_000077.7:25276107-25317137	0	0	0	0	0	0	0	0	0	0	0	0	0	0	0	0	0	0	0	0	0	0	0	0	0	0	0	0	0	0
NR_045854.1	NR_045854.1	71249	4933430N04Rik	NC_000074.7:9175412-9182288	0	0	0	0	0	0	0	0	0	0	0	0	0	0	0	0	0	0	0	0	0	0	0	0	0	0	0	0	0	0
NR_045855.1	NR_045855.1	71285	4933430H16Rik	NC_000073.7:82587146-82620599	0	0	0	0	0	0	0	0	0	0	0	0	0	0	0	0	0	0	0	0	0	0	0	0	0	0	0	0	0	0
NR_045856.1	NR_045856.1	71314	4933433F19Rik	NC_000074.7:31058423-31065601	0	0	0	0	0	0	0	0	0	0	0	0	0	0	0	0	0	0	0	0	0	0	0	0	0	0	0	0	0	0
NR_045857.3	NR_045857.3	71316	4933430M04Rik	NC_000077.7:24431909-24519951	0	0	0	0	0	0	0	0	0	0	0	0	0	0	0	0	0	0	0	0	0	0	0	0	0	0	0	0	0	0
NR_045858.1	NR_045858.1	71349	5430427M07Rik	NC_000078.7:91012622-91023410	0	0	0	0	0	0	0	0	15	0	0	0	0	0	0	0	0	0	0	0	0	0	0	0	0	0	0	0	0	0
NR_045859.1	NR_045859.1	71362	5430440P10Rik	NC_000080.7:105664993-105675150	0	0	0	0	0	0	0	0	0	0	0	0	0	0	0	0	0	0	0	0	0	0	0	0	0	0	0	0	0	0
NR_045860.1	NR_045860.1	71457	7420701I03Rik	NC_000078.7:11097814-11128742	0	0	0	0	0	0	0	0	0	0	0	0	0	0	0	0	0	0	0	0	0	0	0	0	0	0	0	0	0	0
NR_045865.1	NR_045865.1	619293	9230009I02Rik	NC_000077.7:50975914-50982662	0	0	0	0	0	0	0	0	0	0	0	0	0	0	0	0	0	0	0	0	0	0	0	0	0	0	0	0	0	0
NR_045866.1	NR_045866.1	619945	Gm6116	NC_000071.7:75109855-75127029	0	0	0	0	0	0	0	0	0	0	0	0	0	0	0	0	0	0	0	0	0	0	0	0	0	0	4	0	0	0
NR_045867.1	NR_045867.1	622319	Gm6313	NC_000072.7:148508284-148515807	0	0	0	0	0	0	0	0	0	0	0	0	0	0	0	0	0	0	0	0	0	0	0	0	0	0	0	0	0	0
NR_045868.1	NR_045868.1	636791	Gm9866	NC_000078.7:27190795-27210515	0	0	0	0	0	0	0	0	0	0	0	0	0	0	0	0	0	0	0	0	0	0	0	0	0	0	0	0	0	0
NR_045869.1	NR_045869.1	636791	Gm9866	NC_000078.7:27190795-27210515	0	0	0	0	0	0	0	0	0	0	0	0	0	0	0	0	0	0	0	0	0	0	0	0	0	0	0	0	0	0
NR_045870.1	NR_045870.1	636791	Gm9866	NC_000078.7:27190795-27210515	0	0	0	0	0	0	0	0	0	0	0	0	0	0	0	0	0	0	0	0	0	0	0	0	0	0	0	0	0	0
NR_045871.1	NR_045871.1	654809	4930428O21Rik	NC_000071.7:107846078-107851346	0	0	0	0	0	0	0	0	0	0	0	0	0	0	0	0	0	0	0	0	0	0	0	0	0	0	0	0	0	0
NR_045872.1	NR_045872.1	668224	Gm9054	NC_000069.7:95892822-95894279	0	0	0	0	0	0	0	0	0	0	0	2	0	2	2	0	2	2	0	0	0	0	4	0	0	6	0	0	0	2
NR_045873.1	NR_045873.1	790910	Gm11201	NC_000077.7:78914423-78925831	0	0	0	1	7	8	4	0	4	4	3	0	3	3	1	0	3	2	0	0	2	0	0	0	3	4	1	0	0	2
NR_045874.1	NR_045874.1	791381	Gm15413	NC_000073.7:96440640-96450756	0	0	0	2	0	0	0	3	0	0	0	0	0	2	3	0	0	0	0	0	5	0	0	0	0	0	3	5	2	0
NR_045875.1	NR_045875.1	71489	Bcas3os1	NC_000077.7:85593026-85610570	0	4	0	7	2	0	0	0	2	0	0	0	0	0	3	2	2	4	6	0	0	0	0	0	0	0	0	2	0	0
NR_045876.1	NR_045876.1	100009664	F630206G17Rik	NC_000077.7:45698910-45733707	0	0	0	0	0	0	0	0	0	0	0	0	0	0	0	0	0	0	0	0	0	0	0	0	0	0	0	0	0	0
NR_045877.1	NR_045877.1	100036520	Gata5os	NC_000068.8:179974650-179982525	0	0	0	0	0	0	0	0	0	0	0	0	0	0	0	0	0	0	0	0	0	0	0	0	0	0	0	0	0	2
NR_045878.1	NR_045878.1	71528	9030404E10Rik	NC_000082.7:29840660-29858297	0	0	0	0	1	0	0	0	2	0	0	0	0	0	3	0	0	0	0	0	0	0	0	0	0	0	5	0	0	0
NR_045879.1	NR_045879.1	100038353	Gm10532	NC_000084.7:75647716-75655877	0	2	2	4	0	0	0	0	2	0	0	0	3	0	0	1	0	1	1	0	0	0	1	0	0	0	0	0	0	0
NR_045880.1	NR_045880.1	100038356	Gm15612	NC_000072.7:88819836-88824256	18	26	23	4	28	11	8	13	8	22	7	16	14	14	12	23	11	5	21	9	31	8	24	13	14	11	32	11	15	6
NR_045881.1	NR_045881.1	100038439	Gm10556	NC_000084.7:4812486-4850959	0	2	0	0	0	4	1	0	0	0	0	0	1	0	0	0	0	0	0	0	6	0	0	3	0	0	0	0	0	0
NR_045882.1	NR_045882.1	100038479	Gm10787	NC_000076.7:76847829-76858048	0	2	5	9	2	2	0	0	0	0	0	0	0	0	0	0	0	0	0	0	0	0	0	0	0	0	0	0	0	0
NR_045883.2	NR_045883.2	71637	4930413F20Rik	NC_000081.7:34675219-34679350	0	0	0	0	0	0	0	0	0	2	0	0	0	0	0	0	0	0	0	0	0	0	0	0	0	0	0	0	0	0
NR_045884.1	NR_045884.1	100038522	Dnmt3aos	NC_000078.7:3909293-3912244	0	0	0	0	0	0	0	0	0	0	0	0	0	0	0	0	0	0	0	0	0	0	0	0	0	0	0	0	0	0
NR_045885.1	NR_045885.1	100038555	Gm10578	NC_000073.7:136836412-136844338	0	0	0	0	0	0	0	0	0	0	0	0	0	0	0	0	0	0	0	0	0	0	0	0	0	0	0	0	0	0
NR_045886.1	NR_045886.1	100038566	Gm10658	NC_000075.7:56964181-56979250	219	13	14	79	16	14	217	56	21	81	77	25	22	9	50	31	276	81	76	69	58	54	128	32	50	183	83	148	17	71
NR_045887.1	NR_045887.1	71650	4930456L15Rik	NC_000070.7:103148156-103169029	0	0	0	0	0	0	0	0	0	0	0	0	0	0	0	0	0	0	0	0	0	0	0	0	0	0	0	0	0	0
NR_045888.2	NR_045888.2	71818	3200001D21Rik	NC_000078.7:88332084-88344093	2	0	0	0	1	0	4	0	0	0	4	8	4	0	4	0	0	0	0	4	0	0	0	0	0	0	0	1	0	0
NR_045889.1	NR_045889.1	100038614	Gm10791	NC_000082.7:84769099-84776339	0	0	0	0	0	0	0	0	0	0	0	0	0	0	0	0	0	0	0	0	0	0	0	0	0	0	0	0	0	0
NR_045891.1	NR_045891.1	71867	1700016G22Rik	NC_000079.7:5905508-5908091	0	0	0	0	0	0	0	0	0	0	0	0	0	0	0	0	0	0	0	0	0	0	2	0	2	8	0	3	0	0
NR_045892.1	NR_045892.1	100038653	Gm10538	NC_000067.7:132657091-132660564	0	0	0	0	0	0	0	0	0	0	0	0	0	0	0	0	0	0	0	0	0	0	0	0	0	0	0	0	0	0
NR_045893.1	NR_045893.1	100041286	Snhg15	NC_000077.7:6475591-6478760	12	8	28	7	7	6	13	7	16	28	27	4	61	39	22	25	2	24	8	7	5	37	22	15	22	0	10	0	26	6
NR_045894.1	NR_045894.1	100042194	Gm13446	NC_000068.8:35439546-35448714	0	0	0	0	0	0	0	0	0	0	0	0	0	0	0	2	0	0	0	0	0	0	4	0	0	0	0	0	0	2
NR_045895.1	NR_045895.1	100042926	Gm13546	NC_000068.8:58053986-58067075	0	0	0	0	0	0	0	0	0	0	0	0	0	0	0	0	0	0	0	3	0	0	0	0	0	0	0	0	0	0
NR_045896.1	NR_045896.1	100042926	Gm13546	NC_000068.8:58053986-58067075	0	0	0	0	0	0	0	0	0	0	0	0	0	0	0	0	0	0	0	0	0	0	0	0	0	0	0	0	0	0
NR_045897.1	NR_045897.1	100043072	A230070E04Rik	NC_000080.7:68361201-68368820	0	0	0	0	0	0	0	0	0	0	0	0	0	0	0	0	0	0	0	3	0	0	0	0	0	0	0	0	0	0
NR_045898.2	NR_045898.2	72218	Rab11fip4os2	NC_000077.7:79561199-79565912	0	0	0	0	0	0	0	0	0	0	0	1	0	0	0	0	2	0	0	0	0	0	0	0	0	0	1	0	0	0
NR_045899.1	NR_045899.1	100043582	AU016765	NC_000083.7:64821084-64862585	0	0	0	0	0	0	0	0	0	0	4	0	0	0	0	0	0	0	0	0	0	0	0	0	0	0	0	0	0	0
NR_045900.2	NR_045900.2	72257	1700006H21Rik	NC_000079.7:107823932-107828703	0	0	0	0	0	0	0	0	0	0	0	0	0	0	0	0	0	0	0	0	0	0	0	0	0	0	0	0	0	0
NR_045902.1	NR_045902.1	100126224	Gm11747	NC_000077.7:118335026-118345821	0	0	0	0	5	0	0	0	0	0	0	0	0	0	0	0	15	0	0	0	0	0	0	0	0	0	0	0	0	0
NR_045903.1	NR_045903.1	72259	1700030M09Rik	NC_000074.7:122271127-122274391	0	0	0	0	0	0	0	0	0	0	0	0	0	0	0	0	0	0	0	0	0	0	0	0	0	0	0	0	0	0
NR_045904.1	NR_045904.1	72316	2310008N11Rik	NC_000074.7:27304623-27314451	0	0	4	0	0	0	0	0	0	0	0	0	0	0	0	0	2	2	0	0	0	0	0	0	0	0	0	0	0	0
NR_045905.2	NR_045905.2	72608	2700069I18Rik	NC_000069.7:5242884-5285883	0	10	0	4	0	6	0	5	4	3	0	0	3	3	0	10	3	0	0	3	3	0	2	3	3	0	0	3	0	0
NR_045906.1	NR_045906.1	72818	2810471M01Rik	NC_000077.7:28631564-28643276	0	0	0	0	0	0	0	0	0	0	0	0	0	0	0	0	0	0	0	0	0	0	0	0	0	0	0	0	0	0
NR_045907.1	NR_045907.1	73076	3100003L05Rik	NC_000073.7:124224893-124308158	0	0	0	0	0	0	0	0	0	0	0	0	0	0	0	0	0	0	0	0	0	0	0	0	0	0	0	0	0	0
NR_045908.1	NR_045908.1	73129	3110015C05Rik	NC_000079.7:111348003-111365965	0	0	0	0	0	0	0	0	0	0	0	0	0	0	0	0	0	0	0	0	0	0	0	0	0	0	0	0	0	0
NR_045909.1	NR_045909.1	73257	1700023C21Rik	NC_000077.7:109736704-109739302	0	0	0	0	0	0	0	0	0	0	0	0	0	0	0	0	0	0	0	0	0	0	0	0	0	0	0	0	0	0
NR_045910.1	NR_045910.1	73278	1700031P21Rik	NC_000078.7:52646767-52649105	0	0	0	0	0	0	0	0	0	0	0	0	0	0	0	0	0	0	0	0	0	0	0	0	0	0	0	0	0	0
NR_045911.1	NR_045911.1	100126227	Gm13031	NC_000070.7:140674977-140685213	0	0	0	0	0	0	0	0	0	0	0	0	2	0	0	0	0	0	0	0	0	0	0	0	0	0	0	0	0	0
NR_045912.1	NR_045912.1	100126242	Frs3os	NC_000083.7:48010894-48012921	0	0	0	0	0	0	0	0	0	0	0	0	0	0	0	0	0	0	0	0	0	0	0	0	0	0	0	0	0	0
NR_045913.1	NR_045913.1	100126242	Frs3os	NC_000083.7:48010894-48012921	0	0	0	0	0	0	0	0	0	0	0	0	0	0	0	0	0	0	0	0	0	0	0	0	0	0	0	0	0	0
NR_045914.1	NR_045914.1	100380944	Ino80dos	NC_000067.7:63153899-63197454	22	6	7	14	13	10	4	12	9	8	8	10	3	21	7	7	5	10	11	4	12	11	13	11	9	16	25	9	10	6
NR_045915.1	NR_045915.1	100380944	Ino80dos	NC_000067.7:63153630-63197454	0	0	0	0	0	2	0	0	0	2	4	0	0	0	0	0	0	0	0	0	0	0	0	0	0	0	0	0	0	0
NR_045916.1	NR_045916.1	100500713	9530027J09Rik	NC_000086.8:47365669-47374303	0	0	0	0	0	0	0	0	0	0	0	0	0	0	0	0	0	0	0	0	0	0	0	0	0	0	0	0	0	0
NR_045917.1	NR_045917.1	100534633	Gm15008	NC_000086.8:36174487-36175638	0	0	0	0	0	0	0	0	0	0	0	0	0	0	0	0	0	0	2	0	0	0	0	0	0	0	0	0	0	2
NR_045918.1	NR_045918.1	73307	1700046C09Rik	NC_000077.7:14510336-14549225	0	0	0	0	0	0	0	0	0	0	0	0	0	0	0	0	0	0	0	0	0	0	0	0	0	0	0	0	0	0
NR_045919.1	NR_045919.1	73358	1700054M17Rik	NC_000068.8:118135395-118138647	0	0	0	0	0	0	0	0	0	0	0	0	0	0	0	0	0	0	0	0	0	0	0	0	0	0	0	0	0	0
NR_045920.1	NR_045920.1	74066	4933404G15Rik	NC_000082.7:16525551-16535985	0	0	0	0	0	0	0	0	0	0	0	0	0	0	0	0	0	0	0	0	0	0	0	0	0	0	0	0	0	0
NR_045921.1	NR_045921.1	74864	4930449E01Rik	NC_000080.7:105736222-105743063	0	0	0	0	0	0	0	0	0	0	0	0	0	0	0	0	0	0	0	0	0	0	0	0	0	0	0	0	0	0
NR_045922.1	NR_045922.1	73366	1700051A21Rik	NC_000077.7:72157670-72159382	0	0	0	2	0	0	4	2	0	1	0	0	0	0	2	4	0	0	0	8	6	0	4	0	2	0	0	2	0	0
NR_045924.1	NR_045924.1	73471	1700066N21Rik	NC_000071.7:88056447-88127210	0	0	0	0	0	0	0	0	0	0	0	0	0	0	0	0	0	0	0	0	0	0	0	0	0	0	0	0	0	0
NR_045928.1	NR_045928.1	73515	Nell1os	NC_000073.7:50167057-50225632	0	0	0	0	0	0	0	0	0	0	0	0	0	0	0	0	0	0	0	0	0	0	0	0	0	0	0	0	0	0
NR_045930.1	NR_045930.1	73536	1700092K14Rik	NC_000077.7:114089084-114090025	0	0	0	0	0	0	0	0	0	0	0	0	0	0	0	0	0	0	0	0	0	0	0	0	0	0	0	0	0	0
NR_045931.1	NR_045931.1	73554	1700092C10Rik	NC_000080.7:69402248-69409292	0	1	1	5	0	0	0	2	0	0	2	3	1	1	0	0	1	0	2	0	0	1	3	5	0	0	1	0	0	0
NR_045932.1	NR_045932.1	76392	Slfn5os	NC_000077.7:82833167-82851507	0	0	3	0	0	0	0	0	0	0	0	0	0	0	1	0	0	0	0	0	0	0	0	0	0	0	0	0	0	0
NR_045933.1	NR_045933.1	73576	1700092E19Rik	NC_000079.7:26467142-26496389	0	0	0	0	0	0	0	0	0	0	0	0	0	0	0	0	0	0	0	0	0	0	0	0	0	0	0	0	0	0
NR_045934.1	NR_045934.1	73584	1700100L14Rik	NC_000079.7:70721360-70724223	0	0	0	0	0	0	0	0	0	0	0	0	0	0	0	0	0	0	0	0	0	0	0	0	0	0	0	0	0	0
NR_045935.1	NR_045935.1	224180	Gm4827	NC_000082.7:49840021-49893215	0	0	0	0	0	0	0	0	0	0	0	0	0	0	0	0	0	0	0	0	6	0	0	0	0	0	0	0	0	0
NR_045936.1	NR_045936.1	73591	1700109I08Rik	NC_000080.7:39377620-39407250	0	0	0	0	0	0	0	0	0	0	0	0	0	0	0	0	0	0	0	0	0	0	0	0	0	0	0	0	0	0
NR_045938.2	NR_045938.2	73631	1700128A07Rik	NC_000080.7:106654621-106723954	0	0	0	0	0	0	0	0	0	0	0	0	0	0	0	0	0	0	0	0	0	0	0	0	0	0	0	0	0	0
NR_045939.1	NR_045939.1	73648	2410012E07Rik	NC_000080.7:71090373-71111394	0	0	0	0	0	0	0	0	0	0	0	0	0	0	0	0	0	0	0	0	0	0	0	0	0	0	0	0	0	2
NR_045940.1	NR_045940.1	73796	4930402F11Rik	NC_000073.7:69145842-69149437	0	0	0	0	0	0	0	0	0	0	0	0	0	0	0	0	0	0	0	0	0	0	0	0	0	0	0	0	0	0
NR_045941.1	NR_045941.1	73815	4930404H11Rik	NC_000078.7:71587381-71602907	2	0	2	0	5	0	0	0	1	0	2	0	0	0	0	1	0	0	0	1	2	0	0	1	3	0	0	0	4	0
NR_045942.1	NR_045942.1	73816	4930401O10Rik	NC_000077.7:71819297-71830948	0	0	0	0	0	0	0	0	0	0	0	0	0	0	0	0	0	0	0	0	0	0	0	0	0	0	0	0	0	0
NR_045943.1	NR_045943.1	73867	4930428E07Rik	NC_000078.7:38602808-38664520	0	0	0	0	0	0	0	0	0	0	0	0	0	0	0	0	0	0	0	0	0	0	0	0	0	0	0	0	1	0
NR_045944.1	NR_045944.1	100049161	Gm13032	NC_000070.7:140538304-140544822	0	0	0	0	0	0	0	0	0	0	0	0	0	0	2	0	0	0	0	0	0	0	0	0	0	0	0	1	0	0
NR_045945.1	NR_045945.1	100415787	Tomm6os	NC_000083.7:47998535-48002017	28	32	14	16	30	18	0	28	18	0	14	20	34	26	11	29	14	29	28	16	21	2	30	13	23	13	22	0	22	0
NR_045946.1	NR_045946.1	619314	B020014A21Rik	NC_000076.7:3075091-3083193	0	0	0	0	0	0	0	0	0	0	0	0	0	0	0	0	0	0	0	0	0	0	0	0	0	0	0	0	0	0
NR_045947.1	NR_045947.1	100384890	D230030E09Rik	NC_000078.7:118482032-118493928	0	0	0	0	0	0	0	0	0	0	0	0	0	0	0	0	0	0	0	0	0	0	0	0	0	0	0	0	0	0
NR_045949.1	NR_045949.1	100286843	Gm16325	NC_000069.7:146347687-146357470	0	0	0	0	0	3	3	10	0	5	0	0	3	7	10	0	0	0	0	0	6	0	3	0	3	0	0	0	0	0
NR_045950.1	NR_045950.1	100126692	B020018J22Rik	NC_000078.7:112394718-112401772	0	0	0	0	0	0	0	0	0	0	0	0	0	0	0	0	0	0	0	0	0	0	0	0	0	0	0	0	0	0
NR_045952.1	NR_045952.1	100043904	Gm4719	NC_000083.7:89686669-89692421	0	0	0	0	0	0	0	0	0	0	0	0	0	0	0	0	0	0	0	0	0	0	0	0	0	0	0	0	0	0
NR_045953.1	NR_045953.1	73877	4930432J09Rik	NC_000080.7:104215064-104264578	2	0	2	0	0	2	2	0	10	0	2	0	0	0	9	0	4	0	0	0	0	0	0	0	0	0	0	0	0	0
NR_045954.1	NR_045954.1	73904	4833412C05Rik	NC_000073.7:67434286-67453244	0	0	0	0	0	0	0	0	0	0	0	0	0	0	2	0	0	0	0	0	0	0	0	0	0	0	4	0	0	0
NR_045955.1	NR_045955.1	73921	Scpep1os	NC_000077.7:88796754-88826887	1	0	0	2	1	2	1	2	0	1	0	7	3	0	0	3	1	4	1	0	4	1	0	8	1	2	5	0	1	1
NR_045956.1	NR_045956.1	73922	4930405D11Rik	NC_000077.7:90695517-90785978	0	0	0	0	0	0	0	0	0	0	0	0	0	0	0	0	0	0	0	0	0	0	0	0	0	0	0	0	0	0
NR_045957.1	NR_045957.1	73924	4930401O12Rik	NC_000079.7:31397393-31425069	0	0	0	0	0	0	0	0	0	0	0	0	0	0	0	0	0	0	0	0	0	0	0	0	0	0	0	0	0	0
NR_045959.1	NR_045959.1	73961	4930447J18Rik	NC_000080.7:48136321-48181646	0	0	0	0	0	0	0	0	0	0	0	0	0	0	0	0	0	0	0	0	0	0	0	0	0	0	0	0	0	0
NR_045960.1	NR_045960.1	73972	4930448C13Rik	NC_000078.7:15046390-15100390	0	0	0	0	0	0	0	0	0	0	0	0	0	0	0	0	0	0	0	0	0	0	0	0	0	0	0	0	0	0
NR_045961.1	NR_045961.1	73977	4930438E09Rik	NC_000080.7:67569491-67635191	0	0	0	0	0	0	0	0	0	0	0	0	0	0	0	0	0	0	0	0	0	0	0	0	0	0	0	0	0	0
NR_045963.1	NR_045963.1	100038746	Gm1976	NC_000083.7:95067370-95142227	0	0	0	1	0	0	2	0	0	0	0	0	0	0	0	0	0	0	0	1	1	15	0	0	0	0	7	0	0	0
NR_045964.1	NR_045964.1	100038746	Gm1976	NC_000083.7:95067370-95142227	15	31	0	0	0	6	0	0	0	0	0	0	0	0	0	0	0	0	0	56	0	0	0	0	0	0	0	0	0	0
NR_045965.1	NR_045965.1	74280	1700084F23Rik	NC_000079.7:70152169-70176467	0	0	0	0	0	0	0	0	0	0	0	0	0	0	0	0	0	0	0	0	0	0	0	0	0	0	0	0	0	0
NR_045966.1	NR_045966.1	74712	4930511A02Rik	NC_000078.7:11488234-11494813	0	0	0	0	0	0	0	0	0	0	0	0	0	0	0	0	0	0	0	0	0	0	0	0	0	0	0	0	0	0
NR_045967.1	NR_045967.1	654800	A730085K08Rik	NC_000075.7:122211087-122227866	0	0	0	4	0	0	0	0	0	0	0	0	0	0	0	0	0	0	0	0	0	0	0	0	2	0	0	0	0	0
NR_045968.1	NR_045968.1	74859	4930455B14Rik	NC_000080.7:13796395-13803383	0	0	0	0	0	0	0	0	0	0	0	0	0	0	0	0	0	0	0	0	0	0	0	0	0	0	0	0	0	0
NR_045969.1	NR_045969.1	330599	Gm16938	NC_000073.7:97826401-97834011	7	1	0	7	17	14	3	12	16	46	0	24	51	33	50	22	7	8	6	33	15	25	31	19	18	0	15	1	9	14
NR_045970.1	NR_045970.1	330599	Gm16938	NC_000073.7:97826401-97834011	1	6	2	1	0	0	1	1	2	11	1	19	12	2	0	10	1	2	2	0	3	1	0	3	1	0	1	32	11	0
NR_045971.1	NR_045971.1	330599	Gm16938	NC_000073.7:97826401-97834011	3	15	4	0	0	0	13	1	0	0	36	1	14	0	0	6	0	0	12	0	9	2	0	0	0	0	2	0	17	18
NR_045972.1	NR_045972.1	330599	Gm16938	NC_000073.7:97826401-97834011	0	0	0	0	0	0	1	0	0	0	0	0	0	0	0	0	1	1	1	0	1	0	0	0	0	0	0	0	0	0
NR_045973.1	NR_045973.1	74968	4930465M20Rik	NC_000078.7:107690002-107701747	0	0	0	0	0	0	0	0	0	0	0	0	0	0	0	0	0	0	0	0	0	0	0	0	0	0	0	0	0	0
NR_045974.1	NR_045974.1	75058	4930519H02Rik	NC_000071.7:16068926-16088764	0	0	0	0	0	0	0	0	0	0	0	0	0	0	0	0	0	0	0	0	0	0	0	0	0	0	0	0	0	0
NR_045975.1	NR_045975.1	75090	4930519D14Rik	NC_000079.7:30799026-30808241	0	0	0	0	0	0	0	0	0	0	0	0	0	0	0	0	0	0	0	0	0	0	0	0	0	0	0	0	0	0
NR_045976.1	NR_045976.1	75161	4930544M13Rik	NC_000079.7:114743764-114834358	0	0	0	0	0	0	0	0	0	0	0	0	0	0	0	0	0	0	0	0	0	0	0	0	0	0	0	0	0	0
NR_045977.1	NR_045977.1	75223	4930528D03Rik	NC_000079.7:59881464-59885284	0	0	0	0	0	0	0	0	0	1	0	0	0	0	0	0	0	0	0	0	0	0	0	0	0	0	0	0	0	0
NR_045978.1	NR_045978.1	75239	4930543E12Rik	NC_000073.7:112699443-112741222	0	0	0	0	0	0	0	0	0	0	0	0	0	0	0	0	0	0	0	0	0	0	0	0	0	0	0	0	0	0
NR_045979.1	NR_045979.1	75630	1700020G17Rik	NC_000076.7:110637035-110732368	0	0	0	0	0	0	0	0	0	0	0	0	0	0	0	0	0	0	0	0	0	0	0	0	0	0	0	0	0	0
NR_045980.1	NR_045980.1	75787	4930471M09Rik	NC_000072.7:91407442-91417836	0	0	0	0	0	0	7	6	8	0	0	0	0	0	0	0	6	0	0	0	0	0	2	0	0	0	2	0	0	0
NR_045981.1	NR_045981.1	75814	4930467D21Rik	NC_000071.7:97540276-97735985	0	0	0	0	0	0	0	0	0	0	0	0	0	0	0	0	0	0	0	0	0	0	0	0	0	0	0	0	0	0
NR_045982.1	NR_045982.1	75890	1700003P14Rik	NC_000079.7:118692704-118725165	0	0	0	0	0	0	0	0	0	0	0	0	0	0	0	0	0	0	0	0	0	0	0	0	0	0	0	0	0	0
NR_045984.1	NR_045984.1	319981	C530044C16Rik	NC_000072.7:50753095-50791874	5	0	0	0	0	0	0	0	0	0	0	3	0	0	3	0	0	0	4	0	3	0	3	0	0	0	0	0	0	0
NR_045986.1	NR_045986.1	100503613	5031434C07Rik	NC_000072.7:112263755-112267280	0	0	0	0	0	0	0	0	0	0	0	0	0	0	3	0	0	0	0	1	0	0	0	0	0	0	0	0	0	0
NR_045987.1	NR_045987.1	100503613	5031434C07Rik	NC_000072.7:112263755-112267280	0	0	0	0	0	0	0	0	0	0	0	0	0	0	0	0	0	0	0	0	0	0	0	0	0	0	0	0	0	0
NR_045988.1	NR_045988.1	319812	9430018G01Rik	NC_000072.7:43419363-43451252	0	0	7	0	3	3	6	0	0	11	2	4	4	2	6	0	0	0	0	0	0	0	4	5	3	8	0	0	6	0
NR_045989.1	NR_045989.1	319314	A930001C03Rik	NC_000085.7:4489587-4498353	0	0	0	0	0	0	0	0	0	16	0	0	29	116	0	0	0	0	0	0	0	0	0	0	0	35	0	0	0	0
NR_045990.1	NR_045990.1	319314	A930001C03Rik	NC_000085.7:4489351-4498353	0	0	0	0	0	0	0	0	0	0	0	0	0	0	0	0	0	0	0	0	0	0	0	0	0	0	0	0	0	0
NR_045991.1	NR_045991.1	75951	4930578M01Rik	NC_000081.7:98883846-98887162	2	0	0	0	0	0	0	3	0	0	0	0	2	3	0	0	4	0	0	3	2	0	0	0	0	0	1	0	4	0
NR_045993.1	NR_045993.1	76003	Tmem150cos	NC_000071.7:100225821-100243132	0	0	0	0	0	0	0	0	0	0	0	0	0	0	0	0	0	0	0	0	0	0	0	0	0	0	0	0	0	0
NR_045995.1	NR_045995.1	76311	1110019D14Rik	NC_000072.7:13871568-13896420	86	98	62	60	81	80	111	36	93	42	115	47	56	42	96	41	71	30	46	11	58	122	37	63	92	87	75	44	45	51
NR_045996.1	NR_045996.1	105968	AU021063	NC_000081.7:101119128-101120036	0	0	0	0	0	0	0	0	2	2	0	0	0	2	0	0	0	1	0	0	0	3	0	0	0	0	0	0	0	0
NR_045997.1	NR_045997.1	76642	1700113A16Rik	NC_000069.7:88078867-88085092	13	0	5	13	7	0	19	0	10	20	20	12	22	0	17	16	37	9	14	22	25	13	8	10	11	5	4	3	9	8
NR_046001.1	NR_046001.1	77124	9130221H12Rik	NC_000073.7:24928148-24929689	6	217	216	227	21	7	178	8	1	7	219	192	7	7	7	149	216	6	12	143	201	35	185	54	179	188	27	27	165	9
NR_046002.1	NR_046002.1	97836	C87198	NC_000078.7:56637844-56641339	0	0	0	0	0	0	0	0	0	0	0	0	0	0	0	0	0	0	0	0	0	0	0	0	0	0	0	0	0	0
NR_046003.1	NR_046003.1	97836	C87198	NC_000078.7:56637844-56641339	0	0	0	0	0	0	0	0	0	0	0	0	0	0	0	0	0	0	0	0	0	0	0	0	0	0	0	0	0	0
NR_046004.1	NR_046004.1	77800	4933406J10Rik	NC_000073.7:82392554-82404852	0	0	0	0	0	0	0	0	0	0	0	0	0	0	0	0	0	0	0	0	0	0	0	0	0	0	1	0	0	0
NR_046006.1	NR_046006.1	78329	2310010J17Rik	NC_000073.7:89774044-89778682	0	1	1	0	2	1	1	0	1	1	0	2	2	4	3	0	0	0	4	2	2	1	0	3	2	0	3	1	1	0
NR_046007.1	NR_046007.1	78329	2310010J17Rik	NC_000073.7:89774044-89779144	59	49	30	52	42	0	77	43	39	40	32	22	9	19	21	33	46	28	50	32	13	9	20	35	32	10	16	26	4	9
NR_046010.1	NR_046010.1	78056	4930567K20Rik	NC_000076.7:10626790-10633875	0	0	0	0	0	0	0	0	0	0	0	0	0	0	0	0	0	0	0	0	0	0	0	0	0	0	0	0	0	0
NR_046011.1	NR_046011.1	78108	Particl	NC_000072.7:72415666-72417598	72	49	78	51	86	27	60	102	52	91	45	69	97	119	86	85	52	71	84	96	107	71	76	69	63	93	45	68	102	82
NR_046013.1	NR_046013.1	380765	D830013O20Rik	NC_000078.7:73410849-73456337	0	0	0	0	0	0	0	0	0	0	0	0	0	0	0	0	0	0	0	0	0	0	0	0	0	0	0	0	0	0
NR_046014.1	NR_046014.1	381384	A530006G24Rik	NC_000068.8:147552613-147559552	0	0	0	0	0	0	0	0	0	0	0	0	0	0	0	0	0	0	0	0	0	0	0	0	0	0	0	0	0	0
NR_046015.1	NR_046015.1	382255	Gm1720	NC_000086.8:165445021-165472808	1	1	0	2	0	3	4	0	0	0	0	0	0	0	5	0	0	0	0	0	0	0	0	0	0	0	0	0	0	0
NR_046016.1	NR_046016.1	399626	C330024C12Rik	NC_000083.7:87499644-87502370	0	0	0	0	0	0	0	0	0	0	0	0	0	0	0	0	0	0	0	0	0	0	0	0	0	0	0	0	0	0
NR_046017.1	NR_046017.1	619321	9530052E02Rik	NC_000074.7:11057850-11104541	0	0	0	0	0	0	0	0	0	0	0	0	0	0	0	0	0	0	0	0	0	0	0	0	0	0	0	0	0	0
NR_046019.1	NR_046019.1	72609	2700070H01Rik	NC_000080.7:63292522-63295598	0	0	0	0	0	0	2	0	4	0	0	0	0	0	3	0	0	0	0	0	0	0	0	0	0	0	0	0	2	0
NR_046021.1	NR_046021.1	621677	Gm6249	NC_000073.7:136269684-136312333	0	4	0	0	0	2	0	0	0	0	0	0	0	0	0	0	0	0	0	0	0	0	0	0	0	0	0	0	0	0
NR_046022.1	NR_046022.1	622552	Gm20751	NC_000079.7:43870267-43872514	0	0	0	0	0	0	0	0	0	0	0	0	0	0	0	0	0	0	0	0	0	0	0	0	0	0	0	0	0	0
NR_046023.1	NR_046023.1	623312	Gm6416	NC_000079.7:117266561-117272420	0	0	0	0	0	0	0	0	0	0	0	0	0	0	0	0	0	0	0	0	0	0	0	0	0	0	0	0	0	0
NR_046024.1	NR_046024.1	625243	Gm6567	NC_000073.7:72747500-72751816	0	0	0	0	0	0	0	0	0	0	0	0	0	0	0	0	0	0	0	0	0	3	0	0	0	0	0	0	0	0
NR_046025.1	NR_046025.1	626419	Gm11981	NC_000077.7:6666001-6670037	0	0	0	0	0	0	0	0	0	0	0	0	0	0	0	0	0	0	0	0	0	0	0	0	0	0	0	0	0	0
NR_046026.1	NR_046026.1	626693	Gm15713	NC_000082.7:43230881-43240559	11	13	0	4	8	1	4	0	1	6	4	6	2	3	4	2	3	16	0	6	5	12	9	0	6	0	0	4	3	2
NR_046027.1	NR_046027.1	627800	Gm20757	NC_000076.7:92007163-92211235	0	0	0	0	0	0	0	0	0	0	0	0	0	0	0	0	0	0	0	0	0	0	0	0	0	0	0	0	0	0
NR_046029.1	NR_046029.1	629206	Gm20758	NC_000076.7:111690426-111710281	0	0	0	0	0	0	0	0	0	0	0	0	0	0	0	0	0	0	0	0	0	0	0	0	0	0	0	0	0	0
NR_046030.1	NR_046030.1	629393	Gm20759	NC_000077.7:85893484-85915176	0	0	0	0	0	0	0	0	0	0	0	0	0	0	0	0	0	0	0	0	0	0	0	0	0	0	0	0	0	0
NR_046032.1	NR_046032.1	73992	4930448F12Rik	NC_000079.7:18259532-18274787	0	0	0	0	0	0	0	0	0	0	0	0	0	0	0	0	0	0	0	0	0	0	0	0	0	0	0	0	0	0
NR_046033.1	NR_046033.1	665194	Gm7538	NC_000071.7:119332378-119338083	0	0	0	0	0	0	0	0	0	0	0	0	0	0	0	0	0	0	0	0	0	0	0	0	0	0	0	0	0	0
NR_046034.1	NR_046034.1	74045	Slc36a1os	NC_000077.7:55082545-55088508	0	0	0	0	0	0	0	0	0	0	0	0	0	0	0	0	0	0	0	0	0	0	0	0	0	0	0	0	0	0
NR_046036.1	NR_046036.1	74057	4933405D12Rik	NC_000069.7:122676241-122717765	0	3	0	0	7	0	0	0	0	2	0	0	0	0	0	0	1	0	0	0	0	0	2	0	0	0	0	8	0	0
NR_046037.1	NR_046037.1	74059	4933406G16Rik	NC_000077.7:19015275-19025740	0	0	0	0	0	0	0	0	0	0	0	0	0	0	0	0	0	0	0	0	0	0	2	0	0	0	0	0	0	0
NR_046038.1	NR_046038.1	74061	4933404K08Rik	NC_000079.7:23462520-23466437	0	0	0	0	0	0	0	0	0	0	0	0	0	0	0	0	0	0	0	0	0	0	0	0	0	0	0	0	0	0
NR_046039.1	NR_046039.1	666589	Gm8179	NC_000074.7:32641923-32671875	0	0	0	0	0	0	0	0	0	0	0	0	0	0	0	0	0	0	0	0	1	0	0	0	0	0	0	0	2	0
NR_046040.1	NR_046040.1	74220	1700009C05Rik	NC_000072.7:81877446-81887781	0	0	0	0	0	0	0	5	0	0	0	0	0	0	0	0	0	0	0	0	0	0	0	0	0	0	0	0	0	0
NR_046041.1	NR_046041.1	667768	Gm11240	NC_000070.7:73709481-73716615	0	0	0	0	0	0	0	0	0	0	0	0	0	0	0	0	0	0	0	0	0	0	0	0	0	0	0	0	0	0
NR_046042.1	NR_046042.1	667768	Gm11240	NC_000070.7:73709481-73716615	0	0	0	0	0	0	0	0	0	0	0	0	0	0	0	0	0	0	0	0	0	0	0	0	0	0	0	0	0	0
NR_046043.1	NR_046043.1	670727	Gm15412	NC_000073.7:95988690-95991171	0	0	0	0	0	0	0	0	0	0	0	0	0	0	0	0	0	0	0	0	0	0	0	0	0	0	0	0	0	0
NR_046044.1	NR_046044.1	100504549	AI463170	NC_000078.7:76593746-76594699	7	11	0	1	0	0	0	0	0	4	0	11	5	7	5	2	1	0	3	8	0	0	0	4	0	0	0	0	6	0
NR_046045.1	NR_046045.1	74283	1700085C21Rik	NC_000078.7:82979294-82985929	0	0	0	0	0	0	0	0	0	0	0	0	2	0	0	0	0	0	0	0	0	0	0	0	0	0	0	0	0	0
NR_046046.1	NR_046046.1	672763	Gm13710	NC_000068.8:84331092-84337217	10	8	6	10	8	3	15	9	0	5	6	3	4	5	13	0	5	6	10	14	8	6	13	6	0	10	0	22	8	4
NR_046047.1	NR_046047.1	790909	Gm11186	NC_000077.7:53002278-53010883	0	0	0	0	0	0	0	0	0	0	0	0	0	0	0	0	0	0	0	0	0	0	0	0	0	0	0	0	0	0
NR_046048.1	NR_046048.1	100038460	Gm10677	NC_000075.7:47710458-47729506	2	0	1	4	0	5	1	0	0	7	0	0	0	0	0	0	0	0	0	0	0	0	4	9	0	7	0	0	0	0
NR_046049.1	NR_046049.1	74304	1700094M24Rik	NC_000072.7:52469436-52477070	0	0	0	0	0	0	0	0	0	0	0	0	0	0	0	0	0	0	0	0	0	0	0	0	0	0	0	0	0	0
NR_046050.1	NR_046050.1	74314	1700120G07Rik	NC_000073.7:134793494-134797731	0	0	0	0	0	0	0	0	0	0	0	0	0	0	0	0	0	0	0	0	0	0	0	0	0	0	0	0	0	0
NR_046053.1	NR_046053.1	74363	4931430N09Rik	NC_000072.7:118857119-118862504	0	0	0	0	0	0	0	0	0	0	0	0	0	0	0	0	0	0	0	0	0	0	0	0	4	0	0	0	0	0
NR_046059.1	NR_046059.1	74425	4933402J15Rik	NC_000080.7:74592967-74607181	0	0	0	0	0	0	0	0	0	0	0	0	0	0	0	0	0	0	0	0	0	0	0	0	0	0	0	0	0	0
NR_046060.1	NR_046060.1	74429	4930478P22Rik	NC_000071.7:35518897-35525021	0	0	0	0	0	0	0	0	0	0	0	0	0	0	0	0	0	0	0	0	0	0	0	0	0	0	0	0	0	0
NR_046061.1	NR_046061.1	100038494	Gm10782	NC_000079.7:56510713-56516670	0	0	0	0	0	0	0	5	0	6	0	0	0	0	2	0	0	0	0	0	2	0	0	0	0	0	0	0	0	0
NR_046062.1	NR_046062.1	100038516	Gm10640	NC_000073.7:30861783-30870066	0	0	0	0	0	0	2	0	0	0	0	0	0	0	0	0	0	2	0	0	0	0	0	0	0	0	0	1	0	0
NR_046063.1	NR_046063.1	100038556	Gm10445	NC_000072.7:84389924-84400820	0	0	0	0	0	0	0	0	0	0	0	0	0	0	0	0	0	0	0	0	0	0	0	0	0	0	0	0	0	0
NR_046064.1	NR_046064.1	100038728	Gm10373	NC_000081.7:43294339-43340432	0	0	2	0	0	0	0	0	2	0	0	0	0	0	2	0	0	0	2	0	0	0	0	0	0	0	0	0	0	0
NR_046065.1	NR_046065.1	100039176	Gm13580	NC_000068.8:60241869-60242918	0	0	0	0	0	0	0	0	0	0	0	0	0	0	0	0	0	0	0	0	0	0	0	2	0	0	0	0	0	0
NR_046066.1	NR_046066.1	100039222	Gm2109	NC_000075.7:83573528-83575300	0	0	0	0	0	0	0	0	0	0	0	0	0	0	0	0	0	0	0	0	0	0	0	0	0	0	0	0	0	0
NR_046067.1	NR_046067.1	100039954	Gm2516	NC_000074.7:50821147-50869124	0	0	0	0	0	0	0	0	0	0	0	0	0	0	0	0	0	0	0	0	0	0	0	0	0	0	0	0	0	0
NR_046068.1	NR_046068.1	100040567	Gm12409	NC_000070.7:45762377-45764223	0	0	0	8	0	0	0	0	0	0	0	0	0	0	0	0	0	0	0	0	7	0	0	0	0	0	0	0	0	0
NR_046069.1	NR_046069.1	100040572	Gm2848	NC_000079.7:52723916-52727261	0	0	0	0	3	0	0	0	0	4	0	6	0	2	13	4	0	5	0	0	0	4	2	0	4	0	12	0	0	2
NR_046071.1	NR_046071.1	100041339	Gm3279	NC_000072.7:55661556-55671559	0	0	0	0	0	0	0	0	0	0	0	0	0	0	0	0	0	0	0	0	0	0	0	0	0	0	0	0	0	0
NR_046074.1	NR_046074.1	100043092	Gm4224	NC_000073.7:11955243-11959734	0	0	0	0	0	0	0	0	0	0	0	0	0	0	0	0	0	0	0	0	0	0	0	0	0	0	0	0	0	0
NR_046075.1	NR_046075.1	100043132	Gm4251	NC_000080.7:71488713-71508499	0	0	0	0	0	0	0	0	0	0	0	0	0	0	0	0	0	0	0	0	0	0	0	0	0	0	0	0	0	0
NR_046076.1	NR_046076.1	100043132	Gm4251	NC_000080.7:71488713-71508499	0	0	0	0	0	0	0	0	0	0	0	0	0	0	0	0	0	0	0	0	0	0	0	0	0	0	0	0	0	0
NR_046077.1	NR_046077.1	100043150	Gm4265	NC_000073.7:129563889-129580393	0	0	0	0	0	1	0	0	0	0	0	0	0	0	0	0	0	0	0	0	0	0	0	0	0	0	0	0	0	0
NR_046078.1	NR_046078.1	100043169	Gm4278	NC_000080.7:75212526-75224544	0	0	0	0	0	0	0	0	0	0	0	0	0	0	0	0	0	0	0	0	0	0	0	0	0	0	0	0	0	0
NR_046080.1	NR_046080.1	328075	C630031E19Rik	NC_000078.7:29725629-29736444	0	0	0	0	0	0	0	0	0	0	0	0	0	0	0	0	0	0	0	0	0	0	0	0	0	0	0	0	0	0
NR_046081.1	NR_046081.1	328136	Gm805	NC_000078.7:86216115-86241876	0	0	0	0	0	0	0	0	0	0	0	0	3	3	0	0	0	0	0	0	0	0	0	0	0	0	0	0	0	0
NR_046131.1	NR_046131.1	328190	A530046M15Rik	NC_000079.7:15981828-16002122	0	0	0	0	0	0	0	3	0	0	0	0	0	0	1	0	0	0	0	0	0	0	0	0	0	0	0	0	0	0
NR_046142.1	NR_046142.1	328263	A530065N20Rik	NC_000079.7:60177525-60264483	6	0	0	5	10	3	0	0	0	0	5	0	0	0	0	3	2	0	0	0	0	0	0	0	0	0	0	0	0	0
NR_046157.1	NR_046157.1	328314	Gm5086	NC_000079.7:97696508-97720502	14	16	8	6	16	23	10	10	3	9	0	6	8	16	18	0	13	19	0	0	6	4	0	12	2	0	24	0	0	5
NR_046158.1	NR_046158.1	328324	5930438M14Rik	NC_000079.7:101368635-101384059	0	0	0	0	0	0	0	0	0	0	0	0	0	0	0	0	0	0	0	0	0	0	0	0	0	0	0	0	0	0
NR_046162.1	NR_046162.1	328646	Gm16863	NC_000082.7:21066249-21115622	0	0	0	0	0	0	0	0	0	0	0	0	0	0	0	0	0	0	0	0	0	0	0	0	0	0	0	0	3	0
NR_046164.1	NR_046164.1	328747	Gm5091	NC_000083.7:15451847-15461045	0	0	0	0	0	0	0	0	0	0	0	0	0	0	0	0	0	0	0	0	0	0	0	0	0	0	0	0	0	0
NR_046166.1	NR_046166.1	328837	C330011F03Rik	NC_000083.7:51732237-51755297	0	0	0	0	3	0	0	0	0	0	0	0	0	0	0	0	0	0	0	0	0	0	0	0	0	0	2	0	0	0
NR_046167.1	NR_046167.1	329253	Gm15850	NC_000067.7:136055457-136058921	0	0	0	2	0	0	0	0	0	0	0	0	0	2	0	0	0	0	0	3	0	0	3	0	0	0	0	6	0	0
NR_046168.1	NR_046168.1	329253	Gm15850	NC_000067.7:136055457-136058921	0	0	0	0	0	0	0	0	0	0	0	0	0	0	0	0	0	0	0	0	0	0	0	0	0	0	0	0	0	0
NR_046169.1	NR_046169.1	329253	Gm15850	NC_000067.7:136055457-136058921	0	0	0	0	0	0	0	0	0	0	0	0	0	0	0	0	0	0	0	0	0	0	0	0	0	0	0	0	0	0
NR_046170.1	NR_046170.1	329253	Gm15850	NC_000067.7:136055457-136058921	0	0	0	0	0	0	0	0	0	0	0	0	0	0	0	0	0	0	0	0	0	0	0	0	0	0	0	0	0	0
NR_046171.1	NR_046171.1	329271	C230024C17Rik	NC_000067.7:153596986-153613575	2	0	0	0	0	0	0	0	0	0	0	0	0	0	0	0	0	0	0	0	0	0	0	0	0	0	0	0	0	0
NR_046178.1	NR_046178.1	330183	Gm16063	NC_000071.7:119764007-119772527	0	6	14	10	6	16	0	0	0	2	0	0	0	0	0	0	0	0	2	0	0	18	0	2	0	0	0	0	0	0
NR_046179.1	NR_046179.1	330324	6430584L05Rik	NC_000072.7:55373872-55389270	0	0	0	0	5	0	0	0	0	0	0	0	0	3	0	0	3	0	0	0	0	0	3	0	0	0	0	0	0	0
NR_046180.1	NR_046180.1	330350	9130221F21Rik	NC_000072.7:71990880-72019512	0	0	0	0	0	0	0	0	0	0	0	0	0	0	0	0	0	0	0	0	0	0	0	0	0	0	0	0	0	0
NR_046181.1	NR_046181.1	330737	5430403N17Rik	NC_000074.7:36331239-36350111	0	0	0	0	0	0	0	0	0	0	0	0	0	0	0	0	0	0	0	0	0	0	0	0	0	0	0	0	0	0
NR_046182.1	NR_046182.1	408254	A630019I02Rik	NC_000079.7:93231341-93235476	0	0	0	0	0	0	0	0	0	0	0	0	0	2	0	0	0	2	0	0	0	0	0	0	2	0	0	0	0	2
NR_046183.1	NR_046183.1	414076	BC051537	NC_000083.7:34302817-34314283	0	0	0	0	0	0	0	0	0	0	0	2	0	0	0	0	0	0	0	1	0	0	0	0	0	0	0	0	0	0
NR_046184.1	NR_046184.1	432745	4930447K03Rik	NC_000079.7:34268138-34297255	0	2	0	0	2	2	8	0	2	0	0	0	0	0	2	2	0	0	2	0	0	0	0	0	0	0	10	0	0	0
NR_046185.1	NR_046185.1	432945	Gm16294	NC_000081.7:40374718-40390673	0	0	0	0	0	0	0	0	0	0	0	0	0	0	0	0	0	0	0	0	0	0	0	0	0	0	0	0	0	0
NR_046187.1	NR_046187.1	78136	4922502H24Rik	NC_000079.7:101528379-101534088	0	0	0	0	0	0	0	0	0	0	0	0	0	0	0	0	0	0	0	0	0	0	0	0	0	0	0	0	0	0
NR_046190.1	NR_046190.1	78163	4930459L07Rik	NC_000071.7:58600582-58610341	0	0	0	0	0	0	0	0	0	0	0	0	0	0	0	0	0	0	0	0	0	0	0	0	0	0	0	0	0	0
NR_046191.1	NR_046191.1	78172	4930487D11Rik	NC_000071.7:38501732-38506540	0	0	0	0	0	0	0	0	0	0	0	0	0	0	0	0	0	0	0	0	0	0	0	0	0	0	0	0	0	0
NR_046192.1	NR_046192.1	78176	4930471C04Rik	NC_000080.7:64336744-64341684	0	0	0	0	0	0	0	0	0	0	0	0	0	0	0	0	0	0	0	1	1	0	0	0	0	1	0	0	0	0
NR_046193.1	NR_046193.1	78213	4930563M20Rik	NC_000074.7:117508451-117528151	0	0	0	0	0	0	0	0	0	0	0	0	0	0	0	0	0	0	0	0	0	0	0	0	0	0	0	0	0	0
NR_046194.1	NR_046194.1	78420	Bcas3os2	NC_000077.7:85657659-85666506	0	4	0	0	0	0	0	0	0	0	1	2	0	0	0	0	0	0	0	0	0	0	0	0	0	2	0	0	0	0
NR_046195.1	NR_046195.1	78443	A930041C12Rik	NC_000071.7:107778116-107781716	0	0	0	0	0	0	0	0	0	0	0	0	0	0	0	0	0	0	0	0	0	0	0	0	0	0	0	0	0	0
NR_046196.1	NR_046196.1	78446	D730050B12Rik	NC_000079.7:72957720-72964882	0	0	0	0	0	0	0	0	0	0	0	0	0	0	0	0	0	0	0	0	0	0	0	0	0	0	0	0	0	0
NR_046197.1	NR_046197.1	78471	1700109G15Rik	NC_000077.7:84607802-84611258	0	0	0	0	0	0	0	0	0	0	0	0	0	0	0	0	0	0	0	0	0	0	0	0	0	0	0	0	0	0
NR_046208.1	NR_046208.1	71244	4933436H12Rik	NC_000073.7:68067172-68075881	0	0	0	0	0	0	0	0	0	0	0	0	0	0	0	0	0	0	0	0	0	0	0	0	0	0	0	0	0	0
NR_046209.1	NR_046209.1	100503823	Gm16973	NC_000080.7:56933732-56938457	20	39	2	0	15	27	9	0	44	80	23	28	15	70	112	0	87	31	112	6	0	0	14	16	47	34	0	5	25	35
NR_046210.1	NR_046210.1	100503823	Gm16973	NC_000080.7:56933732-56938457	0	0	0	101	0	0	17	0	0	0	36	0	0	0	0	0	0	0	0	0	0	0	0	15	0	0	0	0	0	0
NR_046272.1	NR_046272.1	74517	7420700N18Rik	NC_000074.7:31857777-31872467	0	0	0	0	0	0	0	0	0	0	0	0	0	0	0	0	0	0	0	0	0	0	0	0	0	0	0	0	0	0
NR_046274.1	NR_046274.1	74667	4930434J06Rik	NC_000080.7:72094149-72157878	0	0	0	0	0	0	0	0	0	0	0	0	0	0	0	0	0	0	0	0	0	0	0	0	0	0	0	0	0	0
NR_046275.1	NR_046275.1	100504399	C130021I20Rik	NC_000068.8:33531205-33535675	4	0	0	3	0	0	0	0	0	0	0	0	0	0	0	0	0	0	0	0	0	0	0	0	0	0	0	0	0	0
NR_046277.1	NR_046277.1	74925	4930479D17Rik	NC_000072.7:146558716-146566901	0	0	3	0	2	4	0	0	3	0	7	0	0	0	4	2	0	0	2	0	0	0	5	0	0	0	5	0	0	6
NR_046278.1	NR_046278.1	74930	4930480M12Rik	NC_000078.7:26261266-26290706	0	0	0	0	0	0	0	0	0	0	0	0	0	0	0	0	0	0	0	0	0	0	0	0	0	0	0	0	0	0
NR_046279.1	NR_046279.1	74970	4930483O08Rik	NC_000073.7:132729980-132744186	0	0	0	0	0	0	0	2	0	0	0	0	0	0	0	0	0	0	0	0	0	0	0	0	0	0	0	0	0	0
NR_046281.1	NR_046281.1	74995	4930502E09Rik	NC_000077.7:84720004-84721694	0	0	0	0	0	0	0	0	0	0	0	0	0	0	0	0	0	0	0	0	0	0	0	0	0	0	0	0	0	0
NR_046307.1	NR_046307.1	74896	4930405A10Rik	NC_000080.7:22557242-22592866	0	0	0	0	0	0	0	0	0	0	0	0	0	0	0	0	0	0	0	0	0	0	0	0	0	0	0	0	0	0
NR_046459.1	NR_046459.1	100873094	Rubie	NC_000080.7:46805788-46813308	0	0	7	0	0	0	0	0	3	0	0	0	0	0	0	0	3	0	0	0	0	0	0	0	6	0	4	0	0	0
NR_046460.1	NR_046460.1	74458	4933425B07Rik	NC_000080.7:46840263-46874880	0	0	0	0	0	0	8	2	5	4	12	12	0	0	2	0	0	0	0	4	0	4	0	2	7	10	0	0	2	0
NR_047528.1	NR_047528.1	100503872	Hotair	NC_000081.7:102852497-102856381	0	0	0	0	0	0	0	0	0	0	0	0	0	0	0	0	0	0	0	0	0	0	0	0	0	0	0	0	0	0
NR_073013.1	NR_073013.1	75783	4930431F12Rik	NC_000071.7:45123543-45136147	0	0	0	0	0	0	0	0	0	0	0	0	0	0	0	0	0	0	0	0	0	0	0	0	0	0	0	0	0	0
NR_073014.1	NR_073014.1	100503495	A930016O22Rik	NC_000073.7:19151391-19155342	0	0	0	0	0	0	0	0	0	0	0	0	0	0	0	0	0	3	0	0	0	0	0	0	0	0	0	0	0	0
NR_073015.1	NR_073015.1	100503495	A930016O22Rik	NC_000073.7:19151391-19155342	0	0	0	0	0	0	0	0	0	0	0	0	0	0	0	0	0	0	0	0	0	0	0	0	0	0	0	0	0	0
NR_073027.1	NR_073027.1	654804	4732471J01Rik	NC_000073.7:25076244-25138961	0	0	0	0	0	0	0	0	0	0	0	0	0	0	0	0	0	0	0	0	0	0	0	0	0	0	0	0	0	0
NR_073028.1	NR_073028.1	654804	4732471J01Rik	NC_000073.7:25076244-25085159	2	3	2	4	2	0	0	1	3	0	0	0	0	1	0	7	5	0	0	0	5	5	3	1	4	0	3	0	2	0
NR_073044.1	NR_073044.1	75443	1700011M02Rik	NC_000086.8:101952511-101953257	0	0	0	0	0	0	0	0	0	0	0	0	0	0	0	0	0	0	0	0	0	0	0	0	0	0	0	0	0	0
NR_073205.1	NR_073205.1	211496	4932415M13Rik	NC_000083.7:54023537-54040871	0	0	0	0	0	0	0	0	0	0	0	0	0	0	0	0	0	0	0	0	0	0	0	0	0	0	0	0	0	0
NR_073359.1	NR_073359.1	76100	5830454E08Rik	NC_000075.7:120406397-120407139	34	15	22	24	12	6	24	6	18	16	20	3	16	23	10	2	12	9	23	12	16	36	19	12	8	23	5	4	3	3
NR_073360.1	NR_073360.1	74688	4930453L07Rik	NC_000074.7:9194669-9199050	0	0	0	0	0	0	0	0	0	0	0	0	0	0	0	0	0	0	0	0	0	0	0	0	0	0	0	0	0	0
NR_073362.1	NR_073362.1	73553	1700091H14Rik	NC_000080.7:41911707-41917234	0	0	0	0	0	0	0	0	0	0	0	0	0	0	0	0	0	0	0	0	0	0	0	0	0	0	0	0	0	0
NR_073363.1	NR_073363.1	74328	1700047E10Rik	NC_000080.7:44429064-44450694	0	0	0	0	0	0	0	0	0	0	0	0	0	0	0	0	0	0	0	0	0	0	0	0	0	0	0	0	0	0
NR_073371.1	NR_073371.1	231989	Gm4872	NC_000072.7:53198149-53201960	0	0	0	0	0	0	0	0	0	0	0	0	0	0	0	0	0	0	0	0	0	0	0	0	0	0	0	0	0	0
NR_073372.1	NR_073372.1	231989	Gm4872	NC_000072.7:53198787-53203584	0	0	0	0	0	0	0	0	0	0	0	0	0	0	0	0	0	0	0	0	0	0	0	0	0	0	0	0	0	0
NR_073373.1	NR_073373.1	232386	Gm38404	NC_000072.7:127273149-127284930	0	0	0	0	0	0	0	0	0	0	0	0	0	0	0	0	0	0	0	0	0	0	0	0	0	0	0	0	0	0
NR_073374.1	NR_073374.1	75060	4930506C21Rik	NC_000083.7:8512198-8529950	0	0	0	0	0	0	0	0	0	0	0	0	0	0	0	0	0	0	0	0	0	0	0	0	0	0	0	0	0	0
NR_073429.1	NR_073429.1	67746	4930577N17Rik	NC_000069.7:51184182-51185828	4	4	6	8	33	19	24	10	20	22	5	5	7	8	8	17	8	22	16	9	18	17	13	5	10	5	8	17	9	4
NR_073433.1	NR_073433.1	69788	1600023N17Rik	NC_000071.7:45826043-45827050	7	0	1	0	16	6	6	2	6	9	9	4	3	0	6	4	2	2	0	2	8	8	4	0	2	2	7	0	6	2
NR_073462.1	NR_073462.1	70602	5730488B01Rik	NC_000070.7:44702800-44705110	0	0	0	0	0	0	0	0	0	0	0	0	0	0	0	0	0	0	0	0	0	0	0	0	0	0	0	0	0	0
NR_075094.2	NR_075094.2	574519	Vax2os	NC_000072.7:83679108-83687807	0	0	0	0	0	0	0	0	0	0	0	0	0	0	0	0	0	0	0	0	0	0	0	0	0	0	0	0	0	0
NR_077059.1	NR_077059.1	69909	2610027K06Rik	NC_000077.7:85682486-85723214	0	3	0	7	5	2	11	4	3	0	0	0	3	0	3	0	2	0	0	5	0	12	0	3	6	3	0	0	0	1
NR_077063.1	NR_077063.1	100504720	2310002F09Rik	NC_000073.7:43394890-43405360	0	0	0	0	0	0	0	0	0	0	0	0	0	0	0	0	0	3	0	0	0	0	0	0	0	0	0	0	0	0
NR_077216.1	NR_077216.1	77414	C030013G03Rik	NC_000083.7:12685731-12698465	0	0	0	0	0	0	0	0	0	0	0	0	0	0	0	0	0	0	0	0	0	0	0	0	0	0	0	0	0	0
NR_077217.1	NR_077217.1	77414	C030013G03Rik	NC_000083.7:12685731-12698465	0	0	0	0	0	0	0	0	0	0	0	0	0	0	0	0	0	0	0	0	0	0	0	0	0	0	0	0	0	0
NR_077218.1	NR_077218.1	68246	1700112J05Rik	NC_000071.7:77154289-77166710	0	0	0	0	0	0	0	1	0	0	0	0	0	0	0	0	0	0	0	0	0	0	0	0	0	0	0	0	0	0
NR_077219.1	NR_077219.1	100503120	A930006K02Rik	NC_000082.7:91261992-91267011	0	0	0	13	0	5	0	5	5	0	0	6	0	0	10	6	2	4	1	0	0	0	0	3	0	0	3	0	0	0
NR_077221.1	NR_077221.1	622208	Gm6297	NC_000070.7:40720154-40722317	7	0	0	0	0	0	0	0	0	0	0	18	0	0	0	0	0	0	2	0	61	0	0	0	0	0	0	4	0	6
NR_077222.1	NR_077222.1	100579147	Gm10619	NC_000073.7:73457970-73466251	0	0	0	0	0	0	0	0	0	0	0	0	0	0	0	0	0	0	0	0	0	0	0	0	0	0	0	0	0	0
NR_077223.1	NR_077223.1	330427	9330102E08Rik	NC_000072.7:128146663-128160766	0	5	18	0	22	0	0	0	8	30	14	0	16	19	0	0	0	25	0	7	0	0	12	0	0	14	0	0	0	9
NR_077224.1	NR_077224.1	109215	Lncbate1	NC_000074.7:109279884-109311309	139	171	41	119	58	13	20	58	68	29	45	77	30	57	7	57	42	69	55	51	97	70	98	40	36	66	27	49	61	38
NR_077226.1	NR_077226.1	622208	Gm6297	NC_000070.7:40720154-40722841	5	4	4	2	4	0	0	0	0	0	0	3	0	0	0	5	0	4	2	5	0	10	0	0	0	3	0	0	2	2
NR_077229.1	NR_077229.1	78102	8430426J06Rik	NC_000081.7:81126855-81132172	0	13	9	15	0	3	14	3	9	0	2	0	4	5	9	4	3	3	7	4	12	8	10	0	19	0	3	5	4	8
NR_077230.1	NR_077230.1	78102	8430426J06Rik	NC_000081.7:81126855-81136063	0	0	0	0	0	0	0	0	0	0	0	0	0	0	0	0	0	0	0	0	0	0	0	0	0	0	0	0	0	0
NR_077231.1	NR_077231.1	78102	8430426J06Rik	NC_000081.7:81126855-81132172	0	0	8	0	7	0	0	0	0	0	0	0	0	0	0	0	0	0	0	0	0	0	0	0	0	0	0	0	0	0
NR_077233.1	NR_077233.1	100532730	C230037L18Rik	NC_000081.7:89360455-89369053	0	0	0	0	0	0	0	0	0	0	0	0	0	0	0	0	0	0	0	0	0	0	0	0	0	0	0	0	0	0
NR_077237.1	NR_077237.1	319750	A230009B12Rik	NC_000083.7:10675145-10711986	0	0	0	0	0	0	0	0	0	0	0	0	0	0	0	0	0	0	0	0	0	0	0	0	0	0	0	0	0	0
NR_077238.1	NR_077238.1	319750	A230009B12Rik	NC_000083.7:10675145-10693052	0	0	0	0	0	0	0	0	0	0	0	0	0	0	0	0	0	0	0	0	0	0	0	0	0	0	0	0	0	0
NR_077239.1	NR_077239.1	319750	A230009B12Rik	NC_000083.7:10675145-10693052	0	0	0	0	0	0	0	0	0	0	0	0	0	0	0	0	0	0	0	0	0	0	0	0	0	0	0	0	0	0
NR_077242.1	NR_077242.1	100861794	Gm21221	NC_000071.7:149725455-149735216	0	0	0	0	0	0	0	0	0	0	0	0	0	0	0	0	0	0	0	0	0	0	0	0	0	0	0	0	0	0
NR_078345.1	NR_078345.1	100861870	Gm21284	NC_000072.7:83545021-83565108	0	4	6	5	0	11	2	17	9	12	2	0	6	8	0	14	0	5	14	11	20	14	11	1	6	0	11	14	18	4
NR_102275.1	NR_102275.1	100740	AI839979	NC_000071.7:31726936-31728741	0	2	2	6	4	2	0	0	0	2	3	0	2	10	20	1	0	25	9	0	0	7	5	6	6	10	9	0	0	10
NR_102276.1	NR_102276.1	101521	AI314278	NC_000073.7:89075514-89081285	0	0	0	0	2	0	0	2	7	2	6	0	2	16	14	8	0	31	24	0	5	8	8	0	18	7	41	6	5	4
NR_102277.1	NR_102277.1	77383	C030029H02Rik	NC_000073.7:135870053-135920240	0	0	0	0	0	0	0	0	0	0	0	0	0	0	0	0	0	0	0	0	0	0	0	0	0	0	0	0	0	0
NR_102283.1	NR_102283.1	641454	5830444B04Rik	NC_000070.7:155492766-155506161	0	0	0	0	0	0	0	0	0	0	0	0	0	0	0	0	0	0	0	0	0	0	0	0	0	0	0	0	0	0
NR_102284.1	NR_102284.1	641454	5830444B04Rik	NC_000070.7:155485426-155506161	0	5	0	18	0	4	5	0	0	4	1	3	0	0	3	4	0	0	6	2	5	0	3	12	13	0	4	3	2	5
NR_102285.1	NR_102285.1	71624	4833411C07Rik	NC_000074.7:10949922-10952334	238	63	32	64	122	69	167	109	74	177	44	469	184	329	312	81	62	181	252	232	209	52	117	67	30	34	54	60	100	34
NR_102286.1	NR_102286.1	75793	4933432K03Rik	NC_000073.7:121186609-121189059	0	0	0	0	0	0	0	0	0	0	0	0	0	0	0	0	0	0	0	0	0	0	0	0	0	0	0	0	0	0
NR_102287.1	NR_102287.1	641454	5830444B04Rik	NC_000070.7:155492766-155506161	0	0	0	0	0	0	0	0	0	0	0	0	0	0	4	0	0	0	0	0	0	0	0	58	0	0	0	0	0	5
NR_102289.1	NR_102289.1	76794	Man2c1os	NC_000075.7:57037266-57038574	54	70	71	67	56	56	32	36	44	41	55	80	66	51	72	57	75	107	57	61	68	112	43	59	66	65	26	30	47	64
NR_102290.1	NR_102290.1	231603	A630023P12Rik	NC_000071.7:110662789-110673846	0	0	0	2	0	0	0	0	0	0	0	0	0	0	0	0	0	0	0	0	0	0	0	0	0	0	0	0	0	0
NR_102293.1	NR_102293.1	319707	C430002N11Rik	NC_000075.7:96647615-96656450	0	0	0	0	0	0	0	0	0	0	0	0	0	0	0	3	0	0	0	0	0	0	0	0	0	0	0	0	0	0
NR_102294.1	NR_102294.1	319707	C430002N11Rik	NC_000075.7:96647615-96656450	0	0	0	0	0	0	0	0	0	0	0	0	0	0	0	0	0	0	0	0	0	0	0	0	0	0	0	0	0	0
NR_102295.1	NR_102295.1	319707	C430002N11Rik	NC_000075.7:96647615-96656450	0	0	0	0	0	0	0	0	0	0	0	0	0	0	0	0	0	0	0	0	0	0	0	0	0	0	0	0	0	0
NR_102296.1	NR_102296.1	319707	C430002N11Rik	NC_000075.7:96647615-96656450	7	0	0	0	0	0	4	0	0	0	0	0	3	0	0	0	1	1	0	0	0	0	0	0	3	0	0	0	0	0
NR_102297.1	NR_102297.1	101243624	Gm29811	NC_000069.7:132547963-132584357	1	0	0	0	0	0	5	0	2	0	0	0	0	0	2	2	0	4	0	0	0	0	0	0	0	2	0	0	0	2
NR_102298.1	NR_102298.1	101243624	Gm29811	NC_000069.7:132547963-132584357	0	0	0	0	0	0	0	0	0	0	0	0	0	0	0	0	0	0	0	0	0	0	0	0	0	0	0	0	0	0
NR_102303.1	NR_102303.1	320614	A330033J07Rik	NC_000079.7:48197707-48416099	0	0	0	0	0	0	0	6	0	4	0	0	0	0	0	0	0	0	0	0	2	0	0	0	0	0	1	0	0	0
NR_102304.1	NR_102304.1	319682	D830026I12Rik	NC_000072.7:17198106-17205694	2	2	0	2	0	0	0	8	2	0	0	0	0	2	7	0	0	0	0	0	4	0	0	2	0	2	0	2	2	0
NR_102305.1	NR_102305.1	319682	D830026I12Rik	NC_000072.7:17197750-17205694	0	0	0	0	0	0	0	0	0	0	0	0	0	0	0	0	0	0	0	0	6	0	0	5	0	2	0	0	0	0
NR_102306.1	NR_102306.1	319596	D830032E09Rik	NC_000067.7:107844989-107878677	0	0	4	0	0	0	0	0	0	0	0	0	0	0	0	0	0	4	0	0	6	1	4	0	0	0	0	0	0	0
NR_102307.1	NR_102307.1	319596	D830032E09Rik	NC_000067.7:107844989-107878677	3	3	3	4	2	10	0	0	5	10	0	0	0	0	11	14	0	3	4	0	9	1	2	0	8	0	20	0	8	15
NR_102310.1	NR_102310.1	414116	D630024D03Rik	NC_000077.7:31767984-31774547	0	0	0	0	0	0	0	0	0	0	0	0	0	0	0	0	0	0	0	0	0	0	0	0	0	0	0	0	0	0
NR_102311.1	NR_102311.1	414116	D630024D03Rik	NC_000077.7:31767984-31774547	0	0	0	0	0	0	0	0	0	0	0	0	0	0	0	0	0	0	0	0	0	0	0	0	0	0	0	0	0	0
NR_102312.1	NR_102312.1	414116	D630024D03Rik	NC_000077.7:31750688-31774547	0	5	0	0	0	11	16	0	5	0	0	0	0	2	0	0	2	0	0	0	4	0	0	0	5	0	2	0	3	0
NR_102314.1	NR_102314.1	414116	D630024D03Rik	NC_000077.7:31750688-31774547	0	0	4	0	0	0	0	0	4	0	0	0	0	0	0	0	4	0	0	0	0	0	0	0	0	0	0	0	0	0
NR_102315.1	NR_102315.1	320719	6030443J06Rik	NC_000071.7:22755411-22763169	38	68	0	0	44	80	87	0	0	136	0	105	85	0	38	63	0	69	51	34	48	0	43	39	0	0	0	34	0	0
NR_102319.1	NR_102319.1	380930	9330188P03Rik	NC_000080.7:105826983-105831363	0	0	0	0	0	0	0	0	0	0	0	0	0	0	0	0	0	0	0	0	0	0	0	0	0	0	0	0	0	0
NR_102323.1	NR_102323.1	493800	9330162012Rik	NC_000079.7:25121384-25123032	333	349	454	344	455	276	284	136	190	159	164	158	190	229	151	256	323	294	309	267	203	424	324	413	207	378	278	277	211	218
NR_102341.1	NR_102341.1	70832	4921504A21Rik	NC_000071.7:19407366-19431553	0	0	0	0	8	0	0	4	0	0	0	0	4	4	2	6	0	0	3	0	3	0	0	4	0	0	0	0	3	3
NR_102342.1	NR_102342.1	70832	4921504A21Rik	NC_000071.7:19407366-19431553	0	0	0	0	0	0	0	0	0	0	0	0	0	0	0	0	0	0	0	0	0	0	0	0	0	0	0	0	0	0
NR_102348.1	NR_102348.1	76218	6430710C18Rik	NC_000068.8:72576190-72644061	2	6	0	0	0	6	0	0	0	0	0	0	0	0	0	0	0	0	0	0	0	13	0	5	0	0	2	0	0	0
NR_102349.1	NR_102349.1	76218	6430710C18Rik	NC_000068.8:72615025-72644061	0	0	0	0	0	0	0	0	0	0	0	0	0	0	0	0	0	0	0	0	0	0	0	0	0	0	0	0	0	0
NR_102361.1	NR_102361.1	74530	9030612E09Rik	NC_000076.7:43050695-43052561	0	0	0	0	0	0	0	4	0	0	0	0	0	0	0	0	0	0	0	1	0	3	0	0	0	4	4	0	0	0
NR_102366.1	NR_102366.1	107350	AW112010	NC_000085.7:11024976-11027930	1065	315	119	1925	3140	128	76	367	435	500	426	430	414	744	902	878	557	1269	1031	855	970	1191	802	514	876	1021	1299	1056	107	1025
NR_102372.1	NR_102372.1	100579137	Dmrt1i	NC_000071.7:144295335-144297815	0	0	0	0	0	0	0	0	0	0	0	0	0	0	0	0	0	0	1	0	0	0	0	0	0	0	0	0	0	0
NR_102373.1	NR_102373.1	100579137	Dmrt1i	NC_000071.7:144295335-144297815	0	0	0	0	0	0	0	0	0	0	0	0	0	0	0	0	0	0	0	0	0	0	0	0	0	0	0	0	0	0
NR_102374.1	NR_102374.1	100579137	Dmrt1i	NC_000071.7:144294733-144297815	0	0	0	0	0	0	0	0	0	0	0	0	0	0	0	0	0	0	0	0	0	0	0	0	0	0	0	0	0	0
NR_102375.1	NR_102375.1	100861851	Gm21269	NC_000073.7:73475672-73486297	0	0	0	0	0	0	0	0	0	0	0	0	2	0	0	0	0	0	0	0	0	0	0	0	0	0	0	0	0	0
NR_102378.1	NR_102378.1	319251	9630001P10Rik	NC_000071.7:45796617-45802811	0	0	0	0	0	0	0	0	0	0	0	0	0	0	0	0	0	0	0	0	0	0	0	0	0	0	0	0	0	0
NR_102381.1	NR_102381.1	104932	AU015791	NC_000078.7:105479692-105481508	0	0	0	0	0	0	0	0	0	0	0	0	0	0	5	0	0	0	0	0	0	0	0	0	0	0	0	0	0	0
NR_102383.1	NR_102383.1	319982	5930430L01Rik	NC_000071.7:148926866-148932024	152	79	185	92	189	184	62	193	110	51	92	99	138	71	69	131	105	75	39	98	172	216	75	100	101	166	109	82	69	21
NR_102384.1	NR_102384.1	319982	5930430L01Rik	NC_000071.7:148926866-148932025	0	89	0	0	61	41	61	0	33	151	0	151	50	102	0	49	0	107	79	0	64	0	0	0	0	0	0	0	0	61
NR_102388.1	NR_102388.1	399609	C130046K22Rik	NC_000077.7:103588550-103616399	0	0	0	0	0	0	30	0	0	0	0	0	0	25	51	0	0	43	0	0	0	0	30	0	24	0	0	29	0	0
NR_102389.1	NR_102389.1	399609	C130046K22Rik	NC_000077.7:103588550-103616399	0	0	23	0	0	0	0	0	0	0	0	0	0	0	0	0	0	0	0	0	0	0	0	0	0	0	0	0	0	0
NR_102393.1	NR_102393.1	545681	Gm12992	NC_000070.7:131626789-131647340	0	3	0	61	117	0	2	34	0	1	0	0	0	0	0	1	25	4	7	0	6	7	5	0	25	3	0	0	0	0
NR_102394.1	NR_102394.1	545681	Gm12992	NC_000070.7:131639727-131647340	15	17	7	4	7	9	11	10	3	13	5	6	0	0	6	7	3	6	0	0	20	0	2	0	0	3	17	0	5	0
NR_102396.1	NR_102396.1	399609	C130046K22Rik	NC_000077.7:103588550-103596495	0	104	79	8	143	45	126	0	159	0	203	184	4	29	39	12	0	27	35	42	60	0	62	110	4	0	48	61	74	102
NR_102437.1	NR_102437.1	100039186	Gm2087	NC_000075.7:83313600-83336627	0	0	0	0	0	0	0	0	0	0	0	0	0	0	0	0	0	0	0	0	0	0	0	0	0	0	0	0	0	0
NR_102714.1	NR_102714.1	101202684	Uchl1os	NC_000071.7:66783838-66833840	0	0	0	0	0	0	0	0	0	0	0	0	0	0	0	0	0	0	0	0	0	0	0	0	0	0	0	0	0	0
NR_102715.1	NR_102715.1	100043065	6030469F06Rik	NC_000078.7:31218861-31235921	0	0	0	0	0	0	0	0	0	0	0	0	0	0	0	0	0	0	0	0	0	0	0	0	0	0	0	0	3	0
NR_102721.2	NR_102721.2	75135	4930526I15Rik	NC_000075.7:124195125-124198447	0	0	0	0	0	5	0	0	0	0	0	0	0	0	0	0	0	0	0	0	6	0	4	0	0	0	0	0	0	0
NR_102728.1	NR_102728.1	73968	4930444F02Rik	NC_000076.7:18673047-18707678	0	0	0	0	0	0	0	0	0	0	0	0	0	0	0	0	0	0	0	0	0	0	0	0	0	0	0	0	0	0
NR_103487.1	NR_103487.1	381967	Gm26705	NC_000073.7:98909688-98916425	0	0	0	0	0	0	0	0	0	0	0	0	0	0	0	0	0	0	0	0	0	0	0	0	0	0	0	0	0	0
NR_103491.1	NR_103491.1	100503676	Gm38426	NC_000074.7:85639964-85649544	54	27	52	49	81	39	110	56	114	39	126	60	66	72	108	62	124	99	67	38	85	88	95	86	61	88	72	45	49	35
NR_103550.1	NR_103550.1	71416	5430425K12Rik	NC_000079.7:81088522-81096716	0	0	0	0	0	0	0	0	0	0	0	0	0	0	1	0	0	0	0	0	2	0	0	0	0	5	3	0	1	0
NR_104047.1	NR_104047.1	100379610	Gm11651	NC_000077.7:105856433-105876520	0	0	0	0	0	0	0	2	0	0	0	1	0	3	1	0	0	1	0	0	1	0	0	0	0	0	1	0	1	2
NR_104123.1	NR_104123.1	103214	Ifngas1	NC_000076.7:118337940-118392430	0	0	0	0	0	0	0	0	0	0	0	0	0	0	0	0	0	0	0	0	2	0	0	0	0	0	0	0	0	0
NR_104334.1	NR_104334.1	102216269	Cistr	NC_000081.7:102654876-102655344	0	0	0	0	0	0	0	0	0	0	0	0	0	0	0	0	0	0	0	0	0	0	0	0	0	0	0	0	0	0
NR_104353.1	NR_104353.1	102238433	Gm28042	NC_000068.8:119857964-119873514	9	24	37	52	81	38	39	40	54	21	79	189	27	38	28	19	63	48	59	22	30	89	49	133	160	5	21	18	19	13
NR_104577.1	NR_104577.1	75394	0610040F04Rik	NC_000072.7:108553997-108637895	1	1	23	1	0	2	4	20	1	0	0	0	5	2	5	2	18	1	2	1	1	0	1	1	1	0	0	3	0	0
NR_105022.1	NR_105022.1	68434	Gata6os	NC_000084.7:11049929-11052567	0	0	0	0	0	0	0	0	0	0	0	0	0	0	16	7	0	0	0	0	0	0	0	0	0	0	0	0	17	10
NR_105023.1	NR_105023.1	68434	Gata6os	NC_000084.7:11042037-11052567	0	0	0	0	0	0	1	0	0	17	0	0	0	1	23	0	0	1	0	0	33	0	0	1	0	0	0	9	22	24
NR_105025.1	NR_105025.1	52512	D14Ertd670e	NC_000080.7:19888993-19894745	0	0	0	0	0	0	0	0	0	0	0	0	0	0	0	0	0	0	0	0	0	0	0	0	0	0	0	0	0	0
NR_105026.1	NR_105026.1	66785	4933433G08Rik	NC_000075.7:61010294-61012668	0	0	0	0	0	0	0	0	0	0	0	0	0	0	0	0	0	0	0	0	0	0	0	0	0	0	0	0	0	0
NR_105027.1	NR_105027.1	67934	1700124L16Rik	NC_000072.7:83738741-83739490	0	0	0	0	0	0	0	0	0	0	0	0	0	0	0	0	11	0	0	0	0	0	2	0	0	0	0	0	0	0
NR_105029.1	NR_105029.1	100862268	Gm16958	NC_000069.7:126954954-126961939	0	0	0	0	0	0	4	0	0	4	0	0	0	3	6	0	0	0	0	0	0	0	0	0	5	0	0	0	0	0
NR_105030.1	NR_105030.1	100862268	Gm16958	NC_000069.7:126954954-126961939	0	0	0	0	0	0	0	0	0	0	0	0	0	0	0	0	0	0	0	0	0	0	0	0	0	0	0	0	0	0
NR_105031.1	NR_105031.1	101055769	Gm12596	NC_000070.7:59260051-59269144	0	0	0	0	0	0	6	0	0	3	0	0	8	4	3	7	0	15	0	0	0	0	0	0	0	0	2	0	0	0
NR_105041.1	NR_105041.1	101056149	Gm15908	NC_000079.7:34836906-34850757	0	0	0	0	0	0	0	0	0	0	0	0	0	0	0	0	0	0	0	0	0	0	0	0	0	0	0	0	0	0
[truncated: 26,128 more rows]

## Sheet: circ_readcount_TPM
circRNA	A1.readcount	A2.readcount	A3.readcount	A4.readcount	A5.readcount	A6.readcount	B1.readcount	B2.readcount	B3.readcount	B4.readcount	B5.readcount	B6.readcount	C1.readcount	C2.readcount	C3.readcount	C4.readcount	C5.readcount	C6.readcount	D1.readcount	D2.readcount	D3.readcount	D4.readcount	D5.readcount	D6.readcount	E1.readcount	E2.readcount	E3.readcount	E4.readcount	E5.readcount	E6.readcount	A1.tpm	A2.tpm	A3.tpm	A4.tpm	A5.tpm	A6.tpm	B1.tpm	B2.tpm	B3.tpm	B4.tpm	B5.tpm	B6.tpm	C1.tpm	C2.tpm	C3.tpm	C4.tpm	C5.tpm	C6.tpm	D1.tpm
novel_circ_0000001	0	0	0	0	0	0	3	0	0	0	0	0	0	0	0	0	0	0	0	0	0	0	0	0	0	0	0	0	0	0	0	0	0	0	0	0	578.592	0	0	0	0	0	0	0	0	0	0	0	0
novel_circ_0000002	0	0	0	0	0	0	0	0	0	0	0	0	11	0	0	2	0	0	0	0	0	0	0	0	0	0	0	0	0	0	0	0	0	0	0	0	0	0	0	0	0	0	2543.35	0	0	540.979	0	0	0
novel_circ_0000003	2	0	0	0	0	0	0	0	0	0	0	0	0	0	0	0	0	0	0	0	0	0	0	0	0	0	0	0	0	0	557.569	0	0	0	0	0	0	0	0	0	0	0	0	0	0	0	0	0	0
novel_circ_0000009	0	0	0	0	0	0	0	0	0	0	0	6	0	0	0	0	0	0	0	0	0	0	0	0	0	0	0	0	0	0	0	0	0	0	0	0	0	0	0	0	0	1521.3	0	0	0	0	0	0	0
novel_circ_0000011	0	0	0	0	0	0	0	0	0	0	0	0	0	0	2	0	0	0	0	0	0	0	0	0	0	0	0	0	0	0	0	0	0	0	0	0	0	0	0	0	0	0	0	0	304.971	0	0	0	0
novel_circ_0000015	0	0	0	0	0	0	0	0	0	0	0	0	0	0	5	0	0	0	0	0	0	0	0	0	0	0	0	0	0	0	0	0	0	0	0	0	0	0	0	0	0	0	0	0	762.428	0	0	0	0
novel_circ_0000016	0	0	0	0	0	0	0	0	0	0	0	0	0	0	0	0	0	0	2	0	0	0	0	0	0	0	0	0	0	0	0	0	0	0	0	0	0	0	0	0	0	0	0	0	0	0	0	0	610.128
novel_circ_0000019	0	0	0	0	0	0	0	5	0	0	0	3	0	0	0	0	0	0	0	0	0	0	2	0	0	0	0	0	0	0	0	0	0	0	0	0	0	1255.02	0	0	0	760.649	0	0	0	0	0	0	0
novel_circ_0000022	0	0	0	0	0	0	0	0	0	0	0	9	0	0	0	0	0	0	0	0	0	0	0	0	0	0	0	0	0	0	0	0	0	0	0	0	0	0	0	0	0	2281.95	0	0	0	0	0	0	0
novel_circ_0000023	0	0	0	0	0	0	0	3	0	3	0	0	0	0	0	0	0	0	0	0	0	0	0	0	0	0	0	0	0	0	0	0	0	0	0	0	0	753.012	0	790.931	0	0	0	0	0	0	0	0	0
novel_circ_0000024	0	0	0	0	0	0	0	0	0	0	0	0	0	0	0	0	3	0	0	0	0	0	0	0	0	0	0	0	0	2	0	0	0	0	0	0	0	0	0	0	0	0	0	0	0	0	614.754	0	0
novel_circ_0000027	0	5	5	0	2	0	0	0	0	0	0	0	0	0	0	4	0	0	0	0	0	0	0	0	0	0	0	5	0	0	0	1061.8	1239.46	0	352.051	0	0	0	0	0	0	0	0	0	0	1081.96	0	0	0
novel_circ_0000030	0	0	0	0	0	0	0	0	0	0	0	0	4	0	0	0	0	0	0	0	0	0	0	0	0	0	0	0	0	0	0	0	0	0	0	0	0	0	0	0	0	0	924.855	0	0	0	0	0	0
novel_circ_0000031	0	0	0	0	0	0	0	0	0	0	0	0	0	0	0	0	0	0	0	0	2	0	0	0	0	0	0	0	0	0	0	0	0	0	0	0	0	0	0	0	0	0	0	0	0	0	0	0	0
novel_circ_0000032	0	0	0	0	0	0	0	0	0	0	0	0	0	4	0	0	0	0	0	0	0	0	0	0	0	0	0	0	0	0	0	0	0	0	0	0	0	0	0	0	0	0	0	849.077	0	0	0	0	0
novel_circ_0000033	0	0	0	0	0	0	0	6	0	0	0	0	2	4	5	0	0	0	0	3	0	0	0	0	0	0	3	3	0	0	0	0	0	0	0	0	0	1506.02	0	0	0	0	462.428	849.077	762.428	0	0	0	0
novel_circ_0000035	0	0	0	0	0	0	0	0	0	0	0	0	0	0	0	0	0	0	0	0	0	0	0	0	0	0	2	0	0	0	0	0	0	0	0	0	0	0	0	0	0	0	0	0	0	0	0	0	0
novel_circ_0000038	0	0	0	0	0	0	0	0	0	0	0	5	0	0	0	4	0	0	0	0	0	0	0	0	0	0	0	0	0	0	0	0	0	0	0	0	0	0	0	0	0	1267.75	0	0	0	1081.96	0	0	0
novel_circ_0000039	0	4	0	0	0	0	0	0	0	0	0	0	0	0	0	0	0	0	0	0	0	0	0	0	0	0	0	0	0	0	0	849.437	0	0	0	0	0	0	0	0	0	0	0	0	0	0	0	0	0
novel_circ_0000041	0	0	0	0	0	0	0	0	0	0	0	0	0	0	0	2	0	0	3	0	0	6	0	0	0	0	0	0	0	0	0	0	0	0	0	0	0	0	0	0	0	0	0	0	0	540.979	0	0	915.192
novel_circ_0000043	0	0	0	0	0	0	0	0	0	0	0	0	0	0	0	0	3	0	0	0	0	0	0	0	0	0	0	0	0	0	0	0	0	0	0	0	0	0	0	0	0	0	0	0	0	0	614.754	0	0
novel_circ_0000044	0	0	0	0	0	0	0	0	0	0	0	0	0	0	3	0	0	0	0	0	0	0	0	0	0	0	0	0	5	0	0	0	0	0	0	0	0	0	0	0	0	0	0	0	457.457	0	0	0	0
novel_circ_0000045	0	0	0	0	0	0	0	0	0	0	0	0	0	0	0	0	0	0	0	0	0	0	3	0	0	0	0	0	0	0	0	0	0	0	0	0	0	0	0	0	0	0	0	0	0	0	0	0	0
novel_circ_0000046	0	0	0	0	2	0	0	0	0	6	0	3	7	0	5	2	0	5	3	3	0	3	0	0	0	3	0	3	9	0	0	0	0	0	352.051	0	0	0	0	1581.86	0	760.649	1618.5	0	762.428	540.979	0	1341.56	915.192
novel_circ_0000047	0	0	5	4	0	0	0	2	5	3	3	2	0	11	5	0	9	2	6	5	2	2	2	0	3	0	0	2	4	5	0	0	1239.46	1131.86	0	0	0	502.008	1259.45	790.931	705.219	507.099	0	2334.96	762.428	0	1844.26	536.625	1830.38
novel_circ_0000048	0	0	0	4	2	0	0	0	7	3	4	6	10	6	0	6	6	7	6	5	2	0	11	12	5	0	0	0	0	0	0	0	0	1131.86	352.051	0	0	0	1763.22	790.931	940.291	1521.3	2312.14	1273.61	0	1622.94	1229.51	1878.19	1830.38
novel_circ_0000050	0	0	0	0	0	0	0	0	0	0	0	0	0	0	0	0	0	0	2	0	0	0	0	0	0	0	0	0	0	0	0	0	0	0	0	0	0	0	0	0	0	0	0	0	0	0	0	0	610.128
novel_circ_0000051	0	6	0	0	6	0	0	0	2	0	3	0	0	0	6	0	0	0	0	0	6	0	5	0	0	0	8	0	0	0	0	1274.16	0	0	1056.15	0	0	0	503.778	0	705.219	0	0	0	914.913	0	0	0	0
novel_circ_0000052	3	6	2	2	11	0	0	2	5	0	5	0	12	0	15	0	0	0	9	0	6	0	6	0	4	5	6	6	0	19	836.353	1274.16	495.786	565.931	1936.28	0	0	502.008	1259.45	0	1175.36	0	2774.57	0	2287.28	0	0	0	2745.58
novel_circ_0000053	0	2	0	0	2	0	0	0	0	0	0	0	0	0	0	0	0	0	0	0	0	0	0	0	0	0	0	0	0	0	0	424.719	0	0	352.051	0	0	0	0	0	0	0	0	0	0	0	0	0	0
novel_circ_0000054	0	0	0	0	0	0	0	0	0	0	0	0	0	0	0	0	0	0	0	0	0	0	0	0	0	0	0	0	0	2	0	0	0	0	0	0	0	0	0	0	0	0	0	0	0	0	0	0	0
novel_circ_0000055	0	0	0	0	0	0	0	0	0	0	0	0	0	4	0	0	0	0	0	0	0	0	0	0	0	0	0	0	0	0	0	0	0	0	0	0	0	0	0	0	0	0	0	849.077	0	0	0	0	0
novel_circ_0000056	0	0	2	0	0	0	3	0	0	0	0	0	0	0	0	0	0	0	0	3	3	0	0	0	0	0	0	0	0	0	0	0	495.786	0	0	0	578.592	0	0	0	0	0	0	0	0	0	0	0	0
novel_circ_0000057	13	10	3	4	6	10	9	11	7	3	2	3	11	6	24	0	10	11	8	16	12	9	13	8	7	13	6	6	4	7	3624.2	2123.59	743.679	1131.86	1056.15	1936.48	1735.78	2761.04	1763.22	790.931	470.146	760.649	2543.35	1273.61	3659.65	0	2049.18	2951.44	2440.51
novel_circ_0000058	0	0	0	0	0	0	0	0	0	0	0	0	0	2	0	0	0	0	0	0	0	0	0	0	0	0	0	0	0	3	0	0	0	0	0	0	0	0	0	0	0	0	0	424.538	0	0	0	0	0
novel_circ_0000059	0	0	0	0	0	0	2	0	0	0	0	0	0	0	0	0	0	0	0	0	0	0	0	0	0	0	0	0	0	0	0	0	0	0	0	0	385.728	0	0	0	0	0	0	0	0	0	0	0	0
novel_circ_0000060	0	0	0	0	0	0	0	0	0	0	0	0	2	0	0	0	0	0	0	0	0	0	0	0	0	0	0	2	0	0	0	0	0	0	0	0	0	0	0	0	0	0	462.428	0	0	0	0	0	0
novel_circ_0000062	5	0	0	0	0	0	0	0	0	0	0	0	0	0	0	0	0	0	0	0	0	0	0	0	0	0	0	0	0	0	1393.92	0	0	0	0	0	0	0	0	0	0	0	0	0	0	0	0	0	0
novel_circ_0000063	0	0	0	0	0	5	0	0	0	0	5	0	0	0	0	0	0	0	0	0	0	0	0	0	0	0	0	0	0	0	0	0	0	0	0	968.242	0	0	0	0	1175.36	0	0	0	0	0	0	0	0
novel_circ_0000064	0	0	0	0	0	0	0	0	0	0	0	0	0	0	0	0	0	0	0	2	0	0	0	0	0	0	0	0	0	0	0	0	0	0	0	0	0	0	0	0	0	0	0	0	0	0	0	0	0
novel_circ_0000065	0	0	3	0	0	2	0	0	0	0	0	0	0	0	9	0	0	2	0	2	0	0	0	0	3	7	2	0	2	3	0	0	743.679	0	0	387.297	0	0	0	0	0	0	0	0	1372.37	0	0	536.625	0
novel_circ_0000066	0	2	0	0	0	0	0	0	0	0	0	0	0	0	0	0	0	0	0	0	0	0	0	0	0	0	0	0	0	0	0	424.719	0	0	0	0	0	0	0	0	0	0	0	0	0	0	0	0	0
novel_circ_0000068	0	4	0	10	3	9	9	4	0	2	4	12	6	5	0	0	9	5	4	10	7	6	7	5	4	3	0	0	3	4	0	849.437	0	2829.65	528.076	1742.84	1735.78	1004.02	0	527.287	940.291	3042.6	1387.28	1061.35	0	0	1844.26	1341.56	1220.26
novel_circ_0000070	4	3	4	0	19	20	8	6	7	3	0	0	6	7	7	5	2	5	0	2	0	7	2	4	3	13	6	0	4	0	1115.14	637.078	991.572	0	3344.48	3872.97	1542.91	1506.02	1763.22	790.931	0	0	1387.28	1485.88	1067.4	1352.45	409.836	1341.56	0
novel_circ_0000074	0	0	12	0	0	4	5	3	0	0	0	0	0	2	9	5	3	5	5	7	0	0	0	0	0	0	3	2	0	0	0	0	2974.71	0	0	774.593	964.32	753.012	0	0	0	0	0	424.538	1372.37	1352.45	614.754	1341.56	1525.32
novel_circ_0000076	0	0	0	0	0	0	0	0	0	0	0	7	0	0	0	0	0	0	0	0	0	0	0	0	0	4	0	0	0	0	0	0	0	0	0	0	0	0	0	0	0	1774.85	0	0	0	0	0	0	0
novel_circ_0000079	15	21	0	10	0	16	0	0	0	0	0	0	0	0	0	3	0	0	0	0	5	0	0	12	0	4	0	0	0	0	4181.77	4459.55	0	2829.65	0	3098.37	0	0	0	0	0	0	0	0	0	811.469	0	0	0
novel_circ_0000082	0	0	0	0	0	3	0	0	0	0	0	0	0	0	0	0	0	0	0	0	0	0	0	0	0	0	0	0	0	0	0	0	0	0	0	580.945	0	0	0	0	0	0	0	0	0	0	0	0	0
novel_circ_0000084	0	3	0	2	0	0	3	0	0	2	0	0	0	3	2	0	4	3	5	2	4	0	0	0	5	2	0	2	0	0	0	637.078	0	565.931	0	0	578.592	0	0	527.287	0	0	0	636.807	304.971	0	819.672	804.937	1525.32
novel_circ_0000085	6	10	12	10	9	0	11	17	13	6	6	11	15	24	20	13	9	3	7	12	7	9	10	23	9	5	8	12	17	12	1672.71	2123.59	2974.71	2829.65	1584.23	0	2121.5	4267.07	3274.56	1581.86	1410.44	2789.05	3468.21	5094.46	3049.71	3516.36	1844.26	804.937	2135.45
novel_circ_0000087	0	4	2	0	0	0	5	2	0	0	0	0	0	0	7	0	0	4	0	0	0	0	0	0	2	0	0	0	0	0	0	849.437	495.786	0	0	0	964.32	502.008	0	0	0	0	0	0	1067.4	0	0	1073.25	0
novel_circ_0000090	0	0	0	0	0	0	0	0	0	0	0	0	0	0	0	0	0	0	0	0	2	0	0	0	0	0	0	0	0	0	0	0	0	0	0	0	0	0	0	0	0	0	0	0	0	0	0	0	0
novel_circ_0000093	0	3	5	3	6	0	4	0	0	0	0	5	0	0	3	0	0	0	0	0	0	0	0	0	3	0	0	7	0	0	0	637.078	1239.46	848.896	1056.15	0	771.456	0	0	0	0	1267.75	0	0	457.457	0	0	0	0
novel_circ_0000095	0	8	0	0	3	3	0	0	0	0	0	6	0	0	2	0	0	0	0	0	0	0	0	2	2	0	0	0	0	0	0	1698.87	0	0	528.076	580.945	0	0	0	0	0	1521.3	0	0	304.971	0	0	0	0
novel_circ_0000100	0	0	4	0	0	0	0	0	0	0	0	0	0	0	0	0	0	0	3	0	0	6	0	0	0	0	0	0	0	0	0	0	991.572	0	0	0	0	0	0	0	0	0	0	0	0	0	0	0	915.192
novel_circ_0000101	3	0	0	0	0	0	0	0	0	0	0	0	0	0	0	0	0	0	0	0	0	0	2	0	0	0	0	0	0	0	836.353	0	0	0	0	0	0	0	0	0	0	0	0	0	0	0	0	0	0
novel_circ_0000106	0	0	0	4	0	0	2	0	0	2	0	0	0	2	0	0	6	0	0	0	3	0	0	0	6	0	0	3	0	0	0	0	0	1131.86	0	0	385.728	0	0	527.287	0	0	0	424.538	0	0	1229.51	0	0
novel_circ_0000109	0	0	0	0	0	0	0	0	0	0	0	0	0	0	0	0	3	0	0	0	0	0	0	0	0	0	0	0	0	0	0	0	0	0	0	0	0	0	0	0	0	0	0	0	0	0	614.754	0	0
novel_circ_0000113	0	0	0	0	0	0	0	0	0	0	3	0	0	0	0	3	0	0	0	0	0	0	0	0	0	0	0	0	0	0	0	0	0	0	0	0	0	0	0	0	705.219	0	0	0	0	811.469	0	0	0
novel_circ_0000114	2	0	0	0	0	8	11	0	5	0	2	0	0	0	0	0	10	2	0	0	0	7	5	0	0	0	0	0	0	5	557.569	0	0	0	0	1549.19	2121.5	0	1259.45	0	470.146	0	0	0	0	0	2049.18	536.625	0
novel_circ_0000115	3	5	0	3	0	4	3	0	0	0	0	2	0	0	0	0	4	0	0	6	0	0	9	0	0	0	6	0	2	4	836.353	1061.8	0	848.896	0	774.593	578.592	0	0	0	0	507.099	0	0	0	0	819.672	0	0
novel_circ_0000120	0	0	4	0	3	0	0	4	0	4	0	0	0	0	4	0	0	0	0	0	0	0	0	0	0	0	0	4	0	4	0	0	991.572	0	528.076	0	0	1004.02	0	1054.57	0	0	0	0	609.942	0	0	0	0
novel_circ_0000121	0	4	0	5	0	4	0	0	0	0	0	0	0	0	21	0	0	11	0	0	3	0	0	0	0	0	0	6	3	5	0	849.437	0	1414.83	0	774.593	0	0	0	0	0	0	0	0	3202.2	0	0	2951.44	0
novel_circ_0000123	0	0	0	0	0	0	3	0	0	0	0	0	0	0	0	0	0	0	0	0	0	0	0	0	0	0	0	0	0	0	0	0	0	0	0	0	578.592	0	0	0	0	0	0	0	0	0	0	0	0
novel_circ_0000124	14	17	13	15	20	15	21	15	20	16	9	29	5	4	29	7	15	6	4	11	10	11	11	0	17	25	20	12	20	7	3902.98	3610.11	3222.61	4244.48	3520.51	2904.73	4050.14	3765.06	5037.78	4218.3	2115.66	7352.94	1156.07	849.077	4422.08	1893.43	3073.77	1609.87	1220.26
novel_circ_0000126	0	0	0	0	0	0	0	0	0	0	0	0	0	0	3	0	0	0	0	0	0	0	0	0	0	0	0	0	0	0	0	0	0	0	0	0	0	0	0	0	0	0	0	0	457.457	0	0	0	0
novel_circ_0000128	0	0	0	0	0	0	3	0	0	6	0	0	0	0	0	0	6	0	0	0	0	7	0	0	0	0	0	0	0	0	0	0	0	0	0	0	578.592	0	0	1581.86	0	0	0	0	0	0	1229.51	0	0
novel_circ_0000129	0	0	0	0	0	0	0	0	0	0	0	4	0	0	0	0	0	0	0	0	0	0	0	0	0	0	0	0	0	0	0	0	0	0	0	0	0	0	0	0	0	1014.2	0	0	0	0	0	0	0
novel_circ_0000131	0	0	0	0	0	4	6	0	4	0	4	6	0	0	0	0	2	0	4	4	5	0	4	0	0	0	0	7	3	0	0	0	0	0	0	774.593	1157.18	0	1007.56	0	940.291	1521.3	0	0	0	0	409.836	0	1220.26
novel_circ_0000136	0	0	0	0	0	0	0	0	0	0	0	0	4	0	0	0	0	0	0	0	0	0	0	0	0	0	0	0	0	0	0	0	0	0	0	0	0	0	0	0	0	0	924.855	0	0	0	0	0	0
novel_circ_0000137	0	0	0	0	0	0	0	0	0	0	0	0	0	0	2	0	0	0	0	0	4	0	0	0	0	0	0	0	0	0	0	0	0	0	0	0	0	0	0	0	0	0	0	0	304.971	0	0	0	0
novel_circ_0000140	4	0	0	0	0	0	3	0	0	3	3	4	0	0	0	0	4	0	0	0	2	0	0	0	0	0	0	0	0	0	1115.14	0	0	0	0	0	578.592	0	0	790.931	705.219	1014.2	0	0	0	0	819.672	0	0
novel_circ_0000142	0	0	0	0	0	0	0	0	0	0	0	0	0	0	0	0	0	0	0	0	0	0	0	0	0	0	0	0	4	0	0	0	0	0	0	0	0	0	0	0	0	0	0	0	0	0	0	0	0
novel_circ_0000144	0	0	0	0	0	5	0	0	0	0	0	0	0	0	0	0	0	0	0	0	0	0	0	0	0	0	0	0	0	0	0	0	0	0	0	968.242	0	0	0	0	0	0	0	0	0	0	0	0	0
novel_circ_0000145	0	0	0	0	4	0	5	0	2	0	0	0	5	0	0	0	0	0	0	0	0	0	0	0	4	6	0	0	0	0	0	0	0	0	704.101	0	964.32	0	503.778	0	0	0	1156.07	0	0	0	0	0	0
novel_circ_0000146	0	0	0	0	0	0	0	0	0	2	0	0	0	0	0	0	0	0	0	0	0	0	0	0	0	0	0	0	0	0	0	0	0	0	0	0	0	0	0	527.287	0	0	0	0	0	0	0	0	0
novel_circ_0000147	0	0	0	0	0	2	0	0	0	0	0	0	0	0	0	0	0	0	0	0	0	0	0	0	0	0	0	0	0	0	0	0	0	0	0	387.297	0	0	0	0	0	0	0	0	0	0	0	0	0
novel_circ_0000148	0	3	0	0	0	0	0	0	0	0	0	0	0	0	0	0	0	0	0	0	0	0	0	0	2	0	0	0	0	3	0	637.078	0	0	0	0	0	0	0	0	0	0	0	0	0	0	0	0	0
novel_circ_0000149	6	2	8	11	8	5	8	6	2	7	2	5	7	9	8	2	9	7	5	5	2	24	9	6	8	12	2	4	9	6	1672.71	424.719	1983.14	3112.62	1408.2	968.242	1542.91	1506.02	503.778	1845.5	470.146	1267.75	1618.5	1910.42	1219.88	540.979	1844.26	1878.19	1525.32
novel_circ_0000151	0	0	0	0	0	0	0	0	0	0	0	0	0	0	0	0	0	0	0	0	0	0	0	0	0	0	0	2	0	0	0	0	0	0	0	0	0	0	0	0	0	0	0	0	0	0	0	0	0
novel_circ_0000154	0	0	0	0	0	0	0	0	0	0	0	0	0	0	0	0	0	0	0	0	2	0	0	0	0	0	0	0	0	0	0	0	0	0	0	0	0	0	0	0	0	0	0	0	0	0	0	0	0
novel_circ_0000155	0	0	0	0	2	0	0	0	0	0	0	0	0	0	0	0	0	0	0	0	0	0	0	0	0	0	2	2	0	0	0	0	0	0	352.051	0	0	0	0	0	0	0	0	0	0	0	0	0	0
novel_circ_0000157	0	0	7	8	8	10	10	0	12	5	3	3	2	6	8	2	5	3	3	13	12	2	0	0	8	6	5	0	3	5	0	0	1735.25	2263.72	1408.2	1936.48	1928.64	0	3022.67	1318.22	705.219	760.649	462.428	1273.61	1219.88	540.979	1024.59	804.937	915.192
novel_circ_0000158	0	0	0	0	3	4	0	0	2	0	4	0	0	2	0	0	0	0	0	0	0	8	0	0	5	0	0	0	0	0	0	0	0	0	528.076	774.593	0	0	503.778	0	940.291	0	0	424.538	0	0	0	0	0
novel_circ_0000162	3	0	0	0	4	0	0	0	0	0	0	0	0	0	4	0	0	0	0	0	0	0	0	0	0	0	0	0	0	0	836.353	0	0	0	704.101	0	0	0	0	0	0	0	0	0	609.942	0	0	0	0
novel_circ_0000163	0	0	0	0	0	0	5	4	0	0	2	0	0	6	2	4	0	0	0	0	0	2	2	2	0	0	0	0	8	3	0	0	0	0	0	0	964.32	1004.02	0	0	470.146	0	0	1273.61	304.971	1081.96	0	0	0
novel_circ_0000167	0	0	0	0	0	0	0	0	0	0	0	0	0	0	2	0	0	0	0	0	0	0	0	0	0	0	0	0	0	0	0	0	0	0	0	0	0	0	0	0	0	0	0	0	304.971	0	0	0	0
novel_circ_0000168	0	0	0	0	0	0	0	4	0	0	0	0	0	0	0	0	0	0	0	0	0	0	0	0	0	0	0	0	0	0	0	0	0	0	0	0	0	1004.02	0	0	0	0	0	0	0	0	0	0	0
novel_circ_0000171	0	3	0	0	0	0	0	0	6	0	0	0	5	0	0	2	0	0	0	0	0	0	0	0	0	0	0	5	0	0	0	637.078	0	0	0	0	0	0	1511.34	0	0	0	1156.07	0	0	540.979	0	0	0
novel_circ_0000172	4	0	0	0	2	0	3	0	0	0	0	6	3	4	0	0	0	3	0	0	0	4	2	0	0	0	0	0	0	0	1115.14	0	0	0	352.051	0	578.592	0	0	0	0	1521.3	693.642	849.077	0	0	0	804.937	0
novel_circ_0000173	0	4	0	0	0	0	0	3	0	0	0	4	0	7	0	0	0	0	0	0	0	0	0	0	0	0	0	3	0	0	0	849.437	0	0	0	0	0	753.012	0	0	0	1014.2	0	1485.88	0	0	0	0	0
novel_circ_0000174	0	0	0	0	0	0	0	2	0	0	0	0	0	0	0	0	0	0	0	0	0	0	0	0	0	0	0	0	0	0	0	0	0	0	0	0	0	502.008	0	0	0	0	0	0	0	0	0	0	0
novel_circ_0000175	0	0	0	0	0	0	0	0	0	0	0	0	0	0	0	0	0	0	3	0	6	0	0	0	0	0	0	0	0	0	0	0	0	0	0	0	0	0	0	0	0	0	0	0	0	0	0	0	915.192
novel_circ_0000179	0	0	0	0	2	0	0	0	0	0	0	0	0	0	0	0	0	0	0	0	0	0	0	0	0	0	0	0	0	0	0	0	0	0	352.051	0	0	0	0	0	0	0	0	0	0	0	0	0	0
novel_circ_0000181	0	0	0	0	0	0	0	0	0	0	0	2	0	0	0	0	2	0	0	0	0	0	0	0	0	0	0	0	0	0	0	0	0	0	0	0	0	0	0	0	0	507.099	0	0	0	0	409.836	0	0
novel_circ_0000182	0	0	0	0	0	0	0	0	0	0	3	0	0	0	0	0	0	0	0	0	0	0	0	0	0	0	0	0	0	2	0	0	0	0	0	0	0	0	0	0	705.219	0	0	0	0	0	0	0	0
novel_circ_0000183	0	0	0	0	0	0	0	0	0	0	0	0	0	3	0	0	0	0	0	0	0	0	0	0	0	0	0	0	0	0	0	0	0	0	0	0	0	0	0	0	0	0	0	636.807	0	0	0	0	0
novel_circ_0000185	0	0	2	0	0	0	0	0	0	0	0	0	0	0	0	0	2	0	0	0	0	0	0	0	0	0	0	0	0	0	0	0	495.786	0	0	0	0	0	0	0	0	0	0	0	0	0	409.836	0	0
novel_circ_0000187	2	0	0	0	4	0	0	0	2	0	0	0	0	4	0	0	0	0	0	4	2	0	0	0	4	0	0	4	2	0	557.569	0	0	0	704.101	0	0	0	503.778	0	0	0	0	849.077	0	0	0	0	0
novel_circ_0000189	0	0	0	0	0	0	0	0	0	2	0	0	0	0	0	0	0	0	0	0	0	0	0	0	0	0	0	0	0	0	0	0	0	0	0	0	0	0	0	527.287	0	0	0	0	0	0	0	0	0
novel_circ_0000190	0	2	0	0	0	4	0	0	0	0	0	0	0	0	3	0	0	0	0	0	0	0	0	0	0	0	0	0	0	3	0	424.719	0	0	0	774.593	0	0	0	0	0	0	0	0	457.457	0	0	0	0
novel_circ_0000191	0	0	0	0	0	0	0	0	0	0	0	0	0	0	0	0	0	0	0	2	0	0	0	0	0	0	0	0	0	0	0	0	0	0	0	0	0	0	0	0	0	0	0	0	0	0	0	0	0
novel_circ_0000192	0	0	0	0	0	3	0	0	0	0	3	0	0	0	0	0	0	0	0	0	0	0	0	0	0	0	0	0	0	0	0	0	0	0	0	580.945	0	0	0	0	705.219	0	0	0	0	0	0	0	0
novel_circ_0000193	0	0	0	0	0	0	0	0	0	0	0	0	0	3	0	0	0	0	0	0	0	9	0	0	0	0	0	2	0	0	0	0	0	0	0	0	0	0	0	0	0	0	0	636.807	0	0	0	0	0
novel_circ_0000194	4	0	0	0	0	0	0	2	0	0	0	2	2	0	0	0	0	0	0	0	0	0	0	0	0	0	0	0	0	0	1115.14	0	0	0	0	0	0	502.008	0	0	0	507.099	462.428	0	0	0	0	0	0
novel_circ_0000196	0	0	0	0	6	0	0	0	0	0	0	0	0	0	0	0	0	0	0	0	0	0	0	0	0	0	0	0	0	0	0	0	0	0	1056.15	0	0	0	0	0	0	0	0	0	0	0	0	0	0
novel_circ_0000199	0	0	0	0	0	0	0	0	0	0	0	0	0	0	2	0	0	0	0	0	0	0	0	0	0	0	0	0	0	0	0	0	0	0	0	0	0	0	0	0	0	0	0	0	304.971	0	0	0	0
novel_circ_0000200	0	0	0	0	0	0	4	0	0	0	0	0	0	0	3	0	0	6	0	0	0	0	0	0	3	0	0	0	4	0	0	0	0	0	0	0	771.456	0	0	0	0	0	0	0	457.457	0	0	1609.87	0
novel_circ_0000201	38	26	31	13	29	17	35	16	22	27	23	21	15	27	22	28	34	24	20	25	24	0	19	30	10	18	33	22	7	26	10593.8	5521.34	7684.68	3678.55	5104.74	3292.02	6750.24	4016.06	5541.56	7118.38	5406.68	5324.54	3468.21	5731.27	3354.68	7573.71	6967.21	6439.5	6101.28
novel_circ_0000203	7	0	4	3	5	7	7	5	0	12	7	0	0	11	17	5	0	10	0	0	0	4	15	8	0	0	10	8	10	10	1951.49	0	991.572	848.896	880.127	1355.54	1350.05	1255.02	0	3163.72	1645.51	0	0	2334.96	2592.25	1352.45	0	2683.12	0
novel_circ_0000204	0	0	0	0	0	0	0	2	0	0	4	0	2	0	0	0	0	0	0	0	4	0	0	0	0	0	0	0	0	0	0	0	0	0	0	0	0	502.008	0	0	940.291	0	462.428	0	0	0	0	0	0
novel_circ_0000205	0	0	0	0	0	0	0	0	0	0	0	0	0	0	2	0	0	0	0	0	0	0	0	0	0	0	0	0	0	0	0	0	0	0	0	0	0	0	0	0	0	0	0	0	304.971	0	0	0	0
novel_circ_0000206	0	0	0	0	0	0	0	0	0	0	0	3	0	0	0	0	0	0	0	0	0	0	0	0	0	0	0	0	0	0	0	0	0	0	0	0	0	0	0	0	0	760.649	0	0	0	0	0	0	0
novel_circ_0000209	4	11	14	13	6	18	20	12	20	11	9	18	21	15	15	16	11	6	8	13	16	27	9	10	6	9	5	4	3	4	1115.14	2335.95	3470.5	3678.55	1056.15	3485.67	3857.28	3012.05	5037.78	2900.08	2115.66	4563.89	4855.49	3184.04	2287.28	4327.83	2254.1	1609.87	2440.51
novel_circ_0000212	0	0	0	0	0	0	0	0	0	0	0	0	0	0	0	2	0	0	0	0	0	0	0	0	0	0	0	0	0	0	0	0	0	0	0	0	0	0	0	0	0	0	0	0	0	540.979	0	0	0
novel_circ_0000213	0	0	0	0	0	0	0	0	0	0	4	0	0	0	0	0	0	0	0	0	0	0	0	0	0	0	0	0	0	0	0	0	0	0	0	0	0	0	0	0	940.291	0	0	0	0	0	0	0	0
novel_circ_0000215	0	8	2	0	4	0	0	0	3	0	2	0	4	0	0	0	5	0	0	0	0	0	0	0	3	0	0	0	0	0	0	1698.87	495.786	0	704.101	0	0	0	755.668	0	470.146	0	924.855	0	0	0	1024.59	0	0
novel_circ_0000216	0	0	0	2	9	0	0	0	0	0	0	0	0	0	0	0	0	0	0	0	0	0	0	0	0	0	0	0	0	0	0	0	0	565.931	1584.23	0	0	0	0	0	0	0	0	0	0	0	0	0	0
novel_circ_0000221	0	0	0	0	2	0	2	0	0	0	0	2	0	0	8	0	0	4	0	0	0	0	0	0	0	0	0	3	0	0	0	0	0	0	352.051	0	385.728	0	0	0	0	507.099	0	0	1219.88	0	0	1073.25	0
novel_circ_0000222	0	0	0	0	0	0	0	3	0	0	0	6	0	0	0	0	0	0	0	0	0	0	0	0	0	0	0	0	0	0	0	0	0	0	0	0	0	753.012	0	0	0	1521.3	0	0	0	0	0	0	0
novel_circ_0000223	0	0	0	0	0	0	0	0	0	0	0	0	0	0	0	0	0	0	0	0	0	0	0	0	0	0	5	0	0	0	0	0	0	0	0	0	0	0	0	0	0	0	0	0	0	0	0	0	0
novel_circ_0000224	0	0	0	0	0	0	0	0	0	0	0	0	0	0	0	0	0	0	0	0	2	0	0	0	0	0	0	0	0	0	0	0	0	0	0	0	0	0	0	0	0	0	0	0	0	0	0	0	0
novel_circ_0000227	0	0	0	0	0	0	0	0	0	0	0	0	0	0	0	0	0	0	0	0	0	0	0	0	2	0	0	0	0	0	0	0	0	0	0	0	0	0	0	0	0	0	0	0	0	0	0	0	0
novel_circ_0000228	0	0	0	0	0	0	0	0	0	0	0	0	0	0	0	0	7	0	0	0	0	0	0	0	0	0	0	0	0	0	0	0	0	0	0	0	0	0	0	0	0	0	0	0	0	0	1434.43	0	0
novel_circ_0000229	0	6	0	3	3	0	0	3	0	0	0	0	2	0	0	0	4	0	0	0	2	8	0	0	0	0	0	0	0	0	0	1274.16	0	848.896	528.076	0	0	753.012	0	0	0	0	462.428	0	0	0	819.672	0	0
novel_circ_0000230	0	0	0	0	0	0	0	0	2	0	0	0	0	0	2	0	0	0	0	0	0	0	0	0	0	0	0	0	0	0	0	0	0	0	0	0	0	0	503.778	0	0	0	0	0	304.971	0	0	0	0
novel_circ_0000232	0	0	0	0	0	0	3	0	0	0	0	0	0	0	0	0	0	0	0	0	0	0	0	0	0	0	0	0	0	0	0	0	0	0	0	0	578.592	0	0	0	0	0	0	0	0	0	0	0	0
novel_circ_0000234	0	0	0	2	7	4	0	3	0	0	4	0	0	3	6	0	0	0	0	4	0	0	0	0	2	0	0	9	4	0	0	0	0	565.931	1232.18	774.593	0	753.012	0	0	940.291	0	0	636.807	914.913	0	0	0	0
novel_circ_0000235	5	6	0	0	2	2	0	0	4	5	3	6	0	3	0	0	4	0	3	5	3	8	0	0	4	8	0	9	0	4	1393.92	1274.16	0	0	352.051	387.297	0	0	1007.56	1318.22	705.219	1521.3	0	636.807	0	0	819.672	0	915.192
novel_circ_0000236	0	0	0	0	0	0	0	2	0	0	0	0	3	0	0	0	0	0	0	3	0	0	0	0	0	0	0	0	0	0	0	0	0	0	0	0	0	502.008	0	0	0	0	693.642	0	0	0	0	0	0
novel_circ_0000237	0	0	0	0	0	0	0	0	0	0	0	0	0	0	4	0	0	0	0	0	0	0	0	0	0	0	0	0	0	0	0	0	0	0	0	0	0	0	0	0	0	0	0	0	609.942	0	0	0	0
novel_circ_0000238	0	0	0	0	0	0	0	0	0	0	0	0	0	0	0	0	0	0	0	0	0	0	2	0	0	0	0	0	0	0	0	0	0	0	0	0	0	0	0	0	0	0	0	0	0	0	0	0	0
novel_circ_0000239	16	16	9	32	9	14	38	10	28	0	22	13	9	14	25	15	25	24	22	16	33	0	25	27	18	18	30	21	23	29	4460.55	3397.75	2231.04	9054.9	1584.23	2711.08	7328.83	2510.04	7052.9	0	5171.6	3296.15	2080.92	2971.77	3812.14	4057.34	5122.95	6439.5	6711.41
novel_circ_0000240	0	0	0	0	0	0	0	0	0	0	0	0	0	0	0	0	0	0	0	0	0	0	0	0	4	0	0	0	0	0	0	0	0	0	0	0	0	0	0	0	0	0	0	0	0	0	0	0	0
novel_circ_0000241	0	0	0	0	0	0	0	0	0	0	0	0	0	0	2	0	0	0	0	0	0	0	0	0	0	0	0	0	0	0	0	0	0	0	0	0	0	0	0	0	0	0	0	0	304.971	0	0	0	0
novel_circ_0000242	0	0	0	0	0	0	0	0	0	0	0	0	0	0	0	0	0	2	0	0	0	0	0	0	0	0	0	0	0	0	0	0	0	0	0	0	0	0	0	0	0	0	0	0	0	0	0	536.625	0
novel_circ_0000243	3	0	2	0	11	6	0	3	3	2	2	0	2	11	6	6	4	10	0	7	5	8	6	8	2	3	6	0	3	2	836.353	0	495.786	0	1936.28	1161.89	0	753.012	755.668	527.287	470.146	0	462.428	2334.96	914.913	1622.94	819.672	2683.12	0
novel_circ_0000244	0	0	0	0	2	6	0	4	0	8	0	3	0	0	5	0	0	0	0	4	0	0	0	0	3	0	7	0	0	4	0	0	0	0	352.051	1161.89	0	1004.02	0	2109.15	0	760.649	0	0	762.428	0	0	0	0
novel_circ_0000247	0	4	0	0	0	0	0	0	0	0	0	0	0	0	3	0	0	0	0	0	0	0	0	0	0	0	0	0	0	0	0	849.437	0	0	0	0	0	0	0	0	0	0	0	0	457.457	0	0	0	0
novel_circ_0000248	0	0	0	0	0	0	2	0	0	0	0	0	0	0	0	0	0	0	0	0	0	0	2	0	0	0	0	0	0	0	0	0	0	0	0	0	385.728	0	0	0	0	0	0	0	0	0	0	0	0
novel_circ_0000253	0	4	0	0	0	0	0	0	0	0	0	0	0	0	0	0	0	0	0	0	0	0	0	0	0	0	0	0	0	0	0	849.437	0	0	0	0	0	0	0	0	0	0	0	0	0	0	0	0	0
novel_circ_0000254	0	0	0	0	0	0	0	0	0	0	3	0	0	0	0	0	0	0	0	0	0	0	0	0	0	0	0	0	0	0	0	0	0	0	0	0	0	0	0	0	705.219	0	0	0	0	0	0	0	0
novel_circ_0000255	0	0	0	0	0	0	0	0	0	0	0	0	0	5	0	0	0	5	0	0	0	0	0	0	0	0	0	0	0	0	0	0	0	0	0	0	0	0	0	0	0	0	0	1061.35	0	0	0	1341.56	0
novel_circ_0000256	0	6	0	0	0	2	0	0	0	0	2	0	8	0	3	0	0	0	0	0	0	0	0	0	4	2	5	2	0	3	0	1274.16	0	0	0	387.297	0	0	0	0	470.146	0	1849.71	0	457.457	0	0	0	0
novel_circ_0000259	0	0	0	0	0	0	0	0	0	0	0	0	0	0	0	0	0	0	0	4	0	0	0	0	0	0	0	0	0	0	0	0	0	0	0	0	0	0	0	0	0	0	0	0	0	0	0	0	0
novel_circ_0000260	0	4	0	0	0	0	3	0	0	0	0	0	0	0	0	0	4	0	0	0	0	0	0	0	0	0	0	0	0	0	0	849.437	0	0	0	0	578.592	0	0	0	0	0	0	0	0	0	819.672	0	0
novel_circ_0000261	0	3	0	0	0	0	0	0	0	0	0	0	0	2	0	0	0	0	7	0	0	0	0	0	0	0	0	2	0	0	0	637.078	0	0	0	0	0	0	0	0	0	0	0	424.538	0	0	0	0	2135.45
novel_circ_0000265	0	2	0	0	0	0	0	0	0	0	0	0	0	0	0	0	0	0	0	0	0	0	0	0	0	0	0	0	0	0	0	424.719	0	0	0	0	0	0	0	0	0	0	0	0	0	0	0	0	0
novel_circ_0000266	0	0	0	0	0	0	0	0	3	0	0	0	0	0	0	0	0	0	0	0	0	0	0	0	0	0	0	0	0	0	0	0	0	0	0	0	0	0	755.668	0	0	0	0	0	0	0	0	0	0
novel_circ_0000267	0	0	0	0	0	0	0	0	0	2	0	0	0	0	0	0	0	0	0	0	0	0	0	0	0	0	0	0	3	0	0	0	0	0	0	0	0	0	0	527.287	0	0	0	0	0	0	0	0	0
novel_circ_0000268	0	0	0	0	0	0	0	0	0	0	0	0	0	0	2	0	0	0	0	0	0	0	0	0	0	0	0	0	0	0	0	0	0	0	0	0	0	0	0	0	0	0	0	0	304.971	0	0	0	0
novel_circ_0000269	2	0	4	0	3	2	0	0	3	0	0	0	0	2	0	0	6	0	0	0	0	0	0	10	0	0	0	0	0	0	557.569	0	991.572	0	528.076	387.297	0	0	755.668	0	0	0	0	424.538	0	0	1229.51	0	0
novel_circ_0000271	0	0	0	0	0	0	0	0	0	0	0	0	0	0	0	0	0	0	0	0	0	0	0	0	3	0	0	0	0	0	0	0	0	0	0	0	0	0	0	0	0	0	0	0	0	0	0	0	0
novel_circ_0000272	0	0	0	0	3	2	0	0	0	0	0	0	2	0	0	0	0	6	0	0	0	0	0	0	0	0	0	0	0	0	0	0	0	0	528.076	387.297	0	0	0	0	0	0	462.428	0	0	0	0	1609.87	0
novel_circ_0000273	0	0	0	0	0	0	0	0	0	0	0	0	0	0	0	0	0	0	0	0	0	0	0	0	0	0	0	0	0	3	0	0	0	0	0	0	0	0	0	0	0	0	0	0	0	0	0	0	0
novel_circ_0000274	0	0	0	0	0	0	0	0	0	0	0	0	0	0	0	0	0	0	0	2	0	0	0	0	0	0	0	0	0	0	0	0	0	0	0	0	0	0	0	0	0	0	0	0	0	0	0	0	0
novel_circ_0000275	0	0	0	0	0	0	0	0	0	0	0	0	0	0	3	0	0	0	0	0	0	0	0	0	0	0	0	0	0	0	0	0	0	0	0	0	0	0	0	0	0	0	0	0	457.457	0	0	0	0
novel_circ_0000276	0	0	2	0	0	0	0	0	0	0	0	0	0	0	0	0	0	0	0	0	0	0	0	0	0	0	0	0	0	3	0	0	495.786	0	0	0	0	0	0	0	0	0	0	0	0	0	0	0	0
novel_circ_0000277	0	0	0	0	0	0	0	0	0	0	0	0	0	0	0	0	0	0	0	3	0	0	0	0	0	0	0	0	0	0	0	0	0	0	0	0	0	0	0	0	0	0	0	0	0	0	0	0	0
novel_circ_0000278	0	0	0	0	0	0	0	2	0	0	0	0	0	0	0	0	0	3	0	0	0	0	0	0	0	0	0	0	0	0	0	0	0	0	0	0	0	502.008	0	0	0	0	0	0	0	0	0	804.937	0
novel_circ_0000279	0	0	0	2	0	0	0	0	0	0	0	0	0	0	0	0	0	0	0	0	0	0	0	0	0	0	3	0	0	0	0	0	0	565.931	0	0	0	0	0	0	0	0	0	0	0	0	0	0	0
novel_circ_0000280	0	0	0	0	0	0	0	0	0	0	0	0	0	0	0	0	0	0	0	0	0	0	0	0	0	0	0	0	2	0	0	0	0	0	0	0	0	0	0	0	0	0	0	0	0	0	0	0	0
novel_circ_0000281	0	0	0	0	0	0	0	0	0	0	0	0	0	0	0	0	0	0	0	0	0	0	0	2	0	0	0	0	0	0	0	0	0	0	0	0	0	0	0	0	0	0	0	0	0	0	0	0	0
novel_circ_0000282	0	0	0	0	0	0	0	4	3	0	0	0	0	0	0	0	0	0	0	0	0	0	0	0	0	0	0	0	0	0	0	0	0	0	0	0	0	1004.02	755.668	0	0	0	0	0	0	0	0	0	0
novel_circ_0000284	0	0	0	0	0	0	0	0	0	0	0	0	0	0	0	0	0	2	0	0	0	0	0	0	0	0	0	0	0	0	0	0	0	0	0	0	0	0	0	0	0	0	0	0	0	0	0	536.625	0
novel_circ_0000285	0	0	0	0	0	0	0	0	0	0	0	0	0	0	0	0	2	0	0	0	0	0	0	0	0	0	0	0	0	0	0	0	0	0	0	0	0	0	0	0	0	0	0	0	0	0	409.836	0	0
novel_circ_0000286	5	9	2	3	5	9	15	6	13	11	13	0	6	9	28	0	8	12	0	14	6	12	17	7	5	0	9	9	8	7	1393.92	1911.23	495.786	848.896	880.127	1742.84	2892.96	1506.02	3274.56	2900.08	3055.95	0	1387.28	1910.42	4269.59	0	1639.34	3219.75	0
novel_circ_0000287	0	0	0	0	0	0	0	0	0	0	0	0	0	0	0	0	0	0	3	0	0	0	0	0	0	0	0	0	0	0	0	0	0	0	0	0	0	0	0	0	0	0	0	0	0	0	0	0	915.192
novel_circ_0000288	0	0	0	0	0	0	2	0	0	0	0	5	0	0	0	0	0	0	0	0	0	0	0	0	0	0	0	2	0	0	0	0	0	0	0	0	385.728	0	0	0	0	1267.75	0	0	0	0	0	0	0
novel_circ_0000289	0	0	3	0	0	0	0	0	0	0	0	0	0	0	0	0	0	0	0	0	0	6	0	0	0	0	0	0	0	0	0	0	743.679	0	0	0	0	0	0	0	0	0	0	0	0	0	0	0	0
novel_circ_0000290	0	0	0	0	0	0	0	0	0	0	0	2	3	3	0	0	0	0	0	0	0	2	0	0	0	0	0	0	0	0	0	0	0	0	0	0	0	0	0	0	0	507.099	693.642	636.807	0	0	0	0	0
novel_circ_0000295	0	0	0	0	0	0	0	0	0	4	0	0	0	0	5	0	0	0	0	0	3	0	0	0	0	0	0	0	0	0	0	0	0	0	0	0	0	0	0	1054.57	0	0	0	0	762.428	0	0	0	0
novel_circ_0000296	0	0	0	0	0	0	0	0	0	0	0	0	0	0	6	8	0	0	0	0	0	0	3	0	0	0	0	0	0	0	0	0	0	0	0	0	0	0	0	0	0	0	0	0	914.913	2163.92	0	0	0
novel_circ_0000297	0	0	0	0	0	0	0	0	0	0	0	0	0	0	0	0	0	0	0	0	0	0	0	2	0	0	0	0	0	0	0	0	0	0	0	0	0	0	0	0	0	0	0	0	0	0	0	0	0
novel_circ_0000298	0	0	2	0	0	0	0	0	0	0	0	0	0	0	0	0	0	4	0	0	0	0	0	0	0	0	0	0	0	0	0	0	495.786	0	0	0	0	0	0	0	0	0	0	0	0	0	0	1073.25	0
novel_circ_0000299	0	0	2	0	0	0	4	0	0	0	0	0	0	0	0	0	0	0	0	0	0	0	3	0	3	0	0	0	0	3	0	0	495.786	0	0	0	771.456	0	0	0	0	0	0	0	0	0	0	0	0
novel_circ_0000301	0	0	0	0	0	0	0	0	0	0	0	0	0	0	7	0	0	0	0	0	0	0	0	0	0	0	0	0	0	0	0	0	0	0	0	0	0	0	0	0	0	0	0	0	1067.4	0	0	0	0
novel_circ_0000304	0	0	0	0	0	0	0	2	0	0	0	0	0	0	5	0	0	0	0	0	0	0	0	0	0	0	0	0	0	0	0	0	0	0	0	0	0	502.008	0	0	0	0	0	0	762.428	0	0	0	0
novel_circ_0000305	0	0	0	0	0	0	3	0	2	0	0	9	0	2	0	0	0	0	0	9	0	0	0	0	0	0	0	3	4	2	0	0	0	0	0	0	578.592	0	503.778	0	0	2281.95	0	424.538	0	0	0	0	0
novel_circ_0000316	0	6	7	10	9	5	13	8	8	11	17	9	13	5	11	10	15	22	9	6	10	21	23	14	6	2	11	18	15	12	0	1274.16	1735.25	2829.65	1584.23	968.242	2507.23	2008.03	2015.11	2900.08	3996.24	2281.95	3005.78	1061.35	1677.34	2704.9	3073.77	5902.87	2745.58
novel_circ_0000319	27	31	41	27	37	28	38	18	0	11	23	9	8	37	15	13	19	12	16	10	5	12	21	22	20	43	42	18	12	14	7527.18	6583.14	10163.6	7640.07	6512.94	5422.15	7328.83	4518.07	0	2900.08	5406.68	2281.95	1849.71	7853.96	2287.28	3516.36	3893.44	3219.75	4881.03
novel_circ_0000322	0	0	0	0	0	0	0	0	0	0	0	0	0	0	5	0	0	0	0	0	0	0	0	0	2	4	0	5	2	0	0	0	0	0	0	0	0	0	0	0	0	0	0	0	762.428	0	0	0	0
novel_circ_0000323	0	0	0	0	0	0	0	0	0	0	0	0	5	4	3	0	4	0	0	0	4	0	2	0	11	5	0	8	6	4	0	0	0	0	0	0	0	0	0	0	0	0	1156.07	849.077	457.457	0	819.672	0	0
novel_circ_0000325	0	0	0	0	0	3	0	0	0	0	0	0	0	0	0	0	2	0	0	0	0	0	0	0	0	0	0	0	0	0	0	0	0	0	0	580.945	0	0	0	0	0	0	0	0	0	0	409.836	0	0
novel_circ_0000326	0	3	0	0	0	0	0	0	0	0	0	0	0	0	0	0	0	0	0	0	0	0	0	0	0	0	0	0	0	0	0	637.078	0	0	0	0	0	0	0	0	0	0	0	0	0	0	0	0	0
novel_circ_0000328	0	0	0	3	5	2	0	0	5	0	0	3	0	0	5	3	3	6	4	7	3	0	0	3	0	0	0	8	0	4	0	0	0	848.896	880.127	387.297	0	0	1259.45	0	0	760.649	0	0	762.428	811.469	614.754	1609.87	1220.26
novel_circ_0000329	0	0	0	0	0	0	0	0	0	0	0	0	0	0	0	0	0	0	0	0	0	0	0	0	0	0	0	3	0	0	0	0	0	0	0	0	0	0	0	0	0	0	0	0	0	0	0	0	0
novel_circ_0000331	0	0	0	0	0	0	0	0	0	5	0	0	0	0	0	0	0	0	3	0	0	0	0	0	0	0	0	0	0	0	0	0	0	0	0	0	0	0	0	1318.22	0	0	0	0	0	0	0	0	915.192
novel_circ_0000332	7	0	0	0	0	6	0	0	0	0	0	0	2	0	5	0	0	0	0	3	0	0	0	0	0	0	2	2	0	2	1951.49	0	0	0	0	1161.89	0	0	0	0	0	0	462.428	0	762.428	0	0	0	0
novel_circ_0000334	0	0	0	0	0	0	0	0	0	0	5	0	0	0	0	0	0	0	0	0	0	0	0	0	0	0	0	0	0	0	0	0	0	0	0	0	0	0	0	0	1175.36	0	0	0	0	0	0	0	0
novel_circ_0000336	0	0	0	0	0	0	2	0	0	0	0	0	0	0	0	0	0	0	0	0	0	0	0	0	0	0	0	0	0	0	0	0	0	0	0	0	385.728	0	0	0	0	0	0	0	0	0	0	0	0
novel_circ_0000338	0	0	0	0	0	3	0	0	0	0	0	0	0	0	0	0	0	0	0	0	0	0	0	0	0	0	0	0	0	0	0	0	0	0	0	580.945	0	0	0	0	0	0	0	0	0	0	0	0	0
novel_circ_0000340	0	11	13	13	16	14	11	5	2	6	6	9	5	12	6	12	13	7	3	15	0	7	2	0	7	2	0	5	5	3	0	2335.95	3222.61	3678.55	2816.41	2711.08	2121.5	1255.02	503.778	1581.86	1410.44	2281.95	1156.07	2547.23	914.913	3245.88	2663.93	1878.19	915.192
novel_circ_0000341	0	0	0	0	6	3	0	0	0	0	0	0	0	0	0	0	2	0	0	0	0	8	0	0	7	0	0	0	3	0	0	0	0	0	1056.15	580.945	0	0	0	0	0	0	0	0	0	0	409.836	0	0
novel_circ_0000342	0	0	0	0	0	0	0	0	0	0	0	0	0	0	0	0	0	0	0	0	0	0	0	0	0	0	4	0	0	0	0	0	0	0	0	0	0	0	0	0	0	0	0	0	0	0	0	0	0
novel_circ_0000343	0	4	0	0	0	0	0	0	2	0	0	0	0	0	0	0	0	2	0	0	0	0	0	0	0	0	0	0	0	0	0	849.437	0	0	0	0	0	0	503.778	0	0	0	0	0	0	0	0	536.625	0
novel_circ_0000344	0	0	0	0	0	5	2	0	2	0	3	0	0	0	0	0	0	0	0	0	0	0	0	0	4	0	0	0	0	0	0	0	0	0	0	968.242	385.728	0	503.778	0	705.219	0	0	0	0	0	0	0	0
novel_circ_0000345	0	0	0	0	0	2	0	4	0	0	0	0	2	0	0	0	0	0	0	0	0	0	2	0	0	0	0	0	0	0	0	0	0	0	0	387.297	0	1004.02	0	0	0	0	462.428	0	0	0	0	0	0
novel_circ_0000346	0	0	0	2	0	0	0	0	0	0	0	0	0	5	0	0	0	0	0	0	0	0	4	0	0	0	0	0	0	0	0	0	0	565.931	0	0	0	0	0	0	0	0	0	1061.35	0	0	0	0	0
novel_circ_0000347	0	0	0	0	0	0	0	0	0	4	0	0	0	3	2	0	0	0	0	0	2	9	0	0	7	0	0	0	0	0	0	0	0	0	0	0	0	0	0	1054.57	0	0	0	636.807	304.971	0	0	0	0
novel_circ_0000348	0	0	0	0	0	0	0	0	0	0	0	0	0	0	0	0	0	2	0	0	0	0	0	0	0	0	0	2	0	0	0	0	0	0	0	0	0	0	0	0	0	0	0	0	0	0	0	536.625	0
novel_circ_0000350	3	0	0	0	0	0	0	0	0	0	0	0	0	0	0	0	0	0	0	5	0	0	0	0	0	0	0	0	0	0	836.353	0	0	0	0	0	0	0	0	0	0	0	0	0	0	0	0	0	0
novel_circ_0000352	6	0	6	0	4	0	0	9	0	0	0	7	4	6	0	0	0	2	0	0	0	7	3	4	3	0	0	0	3	3	1672.71	0	1487.36	0	704.101	0	0	2259.04	0	0	0	1774.85	924.855	1273.61	0	0	0	536.625	0
novel_circ_0000354	0	0	0	0	0	0	0	0	0	0	0	0	0	0	2	0	0	0	0	0	0	0	0	0	0	0	0	0	0	0	0	0	0	0	0	0	0	0	0	0	0	0	0	0	304.971	0	0	0	0
novel_circ_0000355	0	0	0	0	0	0	0	0	0	0	0	0	0	0	0	0	0	0	0	0	3	0	0	0	2	0	0	0	0	0	0	0	0	0	0	0	0	0	0	0	0	0	0	0	0	0	0	0	0
novel_circ_0000356	0	2	0	0	0	4	0	0	0	0	0	0	0	0	0	0	0	0	0	0	2	0	0	0	0	0	0	0	0	0	0	424.719	0	0	0	774.593	0	0	0	0	0	0	0	0	0	0	0	0	0
novel_circ_0000357	0	0	0	0	0	0	0	0	0	0	0	0	0	0	0	0	0	0	0	2	0	0	0	0	0	0	0	0	0	0	0	0	0	0	0	0	0	0	0	0	0	0	0	0	0	0	0	0	0
novel_circ_0000358	0	0	0	0	0	0	0	0	0	0	0	0	0	0	0	0	0	0	0	0	2	0	0	0	0	0	0	0	0	0	0	0	0	0	0	0	0	0	0	0	0	0	0	0	0	0	0	0	0
novel_circ_0000360	5	2	0	3	7	0	4	0	0	0	0	9	2	0	4	0	5	0	0	3	0	0	0	0	5	5	10	5	0	4	1393.92	424.719	0	848.896	1232.18	0	771.456	0	0	0	0	2281.95	462.428	0	609.942	0	1024.59	0	0
novel_circ_0000362	0	0	0	0	0	0	0	0	0	0	0	0	0	0	0	0	0	3	0	0	0	0	0	0	0	0	0	0	0	0	0	0	0	0	0	0	0	0	0	0	0	0	0	0	0	0	0	804.937	0
novel_circ_0000363	0	6	3	0	2	4	0	8	2	3	5	8	2	4	7	0	4	4	0	0	0	0	0	0	4	0	0	3	5	0	0	1274.16	743.679	0	352.051	774.593	0	2008.03	503.778	790.931	1175.36	2028.4	462.428	849.077	1067.4	0	819.672	1073.25	0
novel_circ_0000365	0	0	0	0	0	0	0	0	0	4	0	0	0	0	0	0	0	0	0	0	0	0	0	0	0	0	0	0	0	0	0	0	0	0	0	0	0	0	0	1054.57	0	0	0	0	0	0	0	0	0
novel_circ_0000367	0	0	0	0	0	0	0	0	0	0	0	0	0	0	0	0	0	0	0	0	0	0	2	0	0	0	0	0	0	0	0	0	0	0	0	0	0	0	0	0	0	0	0	0	0	0	0	0	0
novel_circ_0000371	0	0	0	0	0	0	0	3	0	0	0	0	0	0	0	0	0	0	0	0	0	0	0	0	0	0	0	0	0	0	0	0	0	0	0	0	0	753.012	0	0	0	0	0	0	0	0	0	0	0
novel_circ_0000372	4	0	0	0	0	0	5	0	0	0	2	0	0	0	0	0	3	0	0	0	0	13	5	0	2	0	0	0	2	0	1115.14	0	0	0	0	0	964.32	0	0	0	470.146	0	0	0	0	0	614.754	0	0
novel_circ_0000373	5	0	18	8	13	0	14	0	7	10	9	16	0	3	0	0	0	0	12	4	0	3	15	6	6	8	0	8	0	0	1393.92	0	4462.07	2263.72	2288.33	0	2700.1	0	1763.22	2636.44	2115.66	4056.8	0	636.807	0	0	0	0	3660.77
novel_circ_0000374	0	0	0	0	0	0	4	0	0	0	0	0	0	0	0	0	0	0	0	0	0	0	0	0	0	0	0	0	0	0	0	0	0	0	0	0	771.456	0	0	0	0	0	0	0	0	0	0	0	0
novel_circ_0000376	15	8	0	0	9	0	0	0	7	0	12	0	0	0	0	0	7	0	0	0	0	15	0	0	0	0	0	0	0	5	4181.77	1698.87	0	0	1584.23	0	0	0	1763.22	0	2820.87	0	0	0	0	0	1434.43	0	0
novel_circ_0000382	3	0	0	0	0	0	0	0	0	0	0	2	0	0	0	0	0	0	0	0	0	0	0	0	0	0	0	0	0	0	836.353	0	0	0	0	0	0	0	0	0	0	507.099	0	0	0	0	0	0	0
novel_circ_0000384	0	0	0	6	0	0	0	2	0	0	5	8	0	0	0	2	0	0	0	0	0	0	0	0	0	4	0	0	0	0	0	0	0	1697.79	0	0	0	502.008	0	0	1175.36	2028.4	0	0	0	540.979	0	0	0
novel_circ_0000389	0	0	0	0	0	0	0	0	0	0	0	0	0	0	0	0	0	5	0	0	0	0	0	0	0	0	0	0	0	0	0	0	0	0	0	0	0	0	0	0	0	0	0	0	0	0	0	1341.56	0
novel_circ_0000391	0	0	0	0	0	0	0	0	0	0	0	0	0	0	2	0	0	0	0	0	0	0	0	0	0	0	0	0	0	0	0	0	0	0	0	0	0	0	0	0	0	0	0	0	304.971	0	0	0	0
novel_circ_0000395	0	0	0	0	0	0	0	0	0	0	0	0	0	0	0	0	0	0	0	0	0	0	5	0	0	0	0	0	0	0	0	0	0	0	0	0	0	0	0	0	0	0	0	0	0	0	0	0	0
novel_circ_0000396	6	9	0	0	0	0	8	0	0	0	0	0	0	0	7	0	0	10	0	0	10	0	0	0	0	0	0	0	5	10	1672.71	1911.23	0	0	0	0	1542.91	0	0	0	0	0	0	0	1067.4	0	0	2683.12	0
novel_circ_0000401	0	0	0	0	0	0	0	0	0	0	0	0	0	0	0	0	0	0	4	0	0	0	0	0	0	0	0	0	0	0	0	0	0	0	0	0	0	0	0	0	0	0	0	0	0	0	0	0	1220.26
novel_circ_0000402	0	0	0	0	0	0	0	0	0	0	0	0	0	0	0	0	0	0	0	0	0	0	2	0	0	0	0	0	0	0	0	0	0	0	0	0	0	0	0	0	0	0	0	0	0	0	0	0	0
novel_circ_0000403	0	0	0	0	0	0	0	0	3	0	0	0	0	0	0	0	0	0	0	0	0	0	0	0	0	0	0	0	0	0	0	0	0	0	0	0	0	0	755.668	0	0	0	0	0	0	0	0	0	0
novel_circ_0000404	0	0	4	0	0	0	0	0	0	0	0	0	0	0	0	0	0	0	0	0	0	0	0	0	0	0	0	0	0	0	0	0	991.572	0	0	0	0	0	0	0	0	0	0	0	0	0	0	0	0
novel_circ_0000406	11	3	10	0	0	6	0	0	2	0	0	8	3	4	0	0	0	0	0	0	0	7	0	0	0	0	0	0	0	0	3066.63	637.078	2478.93	0	0	1161.89	0	0	503.778	0	0	2028.4	693.642	849.077	0	0	0	0	0
novel_circ_0000407	0	0	0	0	0	0	0	0	0	0	0	0	0	0	0	3	0	0	0	0	0	0	0	0	0	0	0	0	0	0	0	0	0	0	0	0	0	0	0	0	0	0	0	0	0	811.469	0	0	0
novel_circ_0000408	0	0	0	0	5	0	0	3	0	0	0	0	0	0	0	0	0	0	0	2	0	0	0	0	0	0	0	0	0	0	0	0	0	0	880.127	0	0	753.012	0	0	0	0	0	0	0	0	0	0	0
novel_circ_0000410	0	0	0	0	0	0	0	0	0	0	0	0	0	0	3	0	0	0	0	0	0	0	0	0	0	0	0	0	0	0	0	0	0	0	0	0	0	0	0	0	0	0	0	0	457.457	0	0	0	0
novel_circ_0000412	0	0	0	0	0	3	3	0	0	0	0	0	0	2	0	0	0	0	0	0	0	9	0	0	0	0	0	0	0	0	0	0	0	0	0	580.945	578.592	0	0	0	0	0	0	424.538	0	0	0	0	0
novel_circ_0000414	0	0	0	0	0	0	0	0	2	0	0	0	0	0	0	0	0	0	0	0	0	0	0	0	0	0	0	0	0	0	0	0	0	0	0	0	0	0	503.778	0	0	0	0	0	0	0	0	0	0
novel_circ_0000415	0	0	0	0	0	0	0	0	0	0	0	0	0	0	3	0	0	0	0	0	0	0	0	0	0	0	0	0	0	0	0	0	0	0	0	0	0	0	0	0	0	0	0	0	457.457	0	0	0	0
novel_circ_0000416	0	0	0	0	0	0	0	0	2	0	0	0	0	5	0	2	0	3	2	4	3	0	0	0	4	0	0	3	0	0	0	0	0	0	0	0	0	0	503.778	0	0	0	0	1061.35	0	540.979	0	804.937	610.128
novel_circ_0000417	0	0	0	3	0	0	0	0	0	0	0	0	0	0	0	0	0	0	0	0	0	0	0	0	0	0	0	0	0	0	0	0	0	848.896	0	0	0	0	0	0	0	0	0	0	0	0	0	0	0
novel_circ_0000418	0	0	0	0	0	0	3	0	0	0	0	0	0	0	0	0	0	0	0	0	0	0	0	0	3	0	0	0	0	0	0	0	0	0	0	0	578.592	0	0	0	0	0	0	0	0	0	0	0	0
novel_circ_0000419	0	0	0	0	0	0	0	0	0	0	0	0	0	0	0	0	0	0	0	6	0	0	0	0	0	0	0	0	0	0	0	0	0	0	0	0	0	0	0	0	0	0	0	0	0	0	0	0	0
novel_circ_0000421	0	0	0	0	2	0	0	0	0	0	0	0	0	0	0	0	0	0	0	0	0	0	0	0	0	0	0	0	0	2	0	0	0	0	352.051	0	0	0	0	0	0	0	0	0	0	0	0	0	0
novel_circ_0000422	0	0	0	0	0	0	0	0	0	0	0	0	0	4	0	3	0	0	0	0	0	0	0	0	0	0	0	0	0	0	0	0	0	0	0	0	0	0	0	0	0	0	0	849.077	0	811.469	0	0	0
novel_circ_0000423	0	0	5	0	0	0	0	0	2	0	4	2	0	0	0	0	0	0	2	5	3	0	0	0	0	0	4	2	3	0	0	0	1239.46	0	0	0	0	0	503.778	0	940.291	507.099	0	0	0	0	0	0	610.128
novel_circ_0000424	0	0	0	0	0	0	0	0	0	0	0	0	0	0	0	0	0	0	3	0	0	0	0	0	0	0	0	0	0	0	0	0	0	0	0	0	0	0	0	0	0	0	0	0	0	0	0	0	915.192
novel_circ_0000425	0	0	0	0	0	0	0	0	0	0	0	0	0	0	4	0	0	0	0	0	0	0	0	0	0	0	0	0	0	0	0	0	0	0	0	0	0	0	0	0	0	0	0	0	609.942	0	0	0	0
novel_circ_0000426	2	0	0	0	0	0	0	0	0	0	0	0	0	0	0	0	0	0	0	0	0	0	0	0	0	0	0	0	0	4	557.569	0	0	0	0	0	0	0	0	0	0	0	0	0	0	0	0	0	0
novel_circ_0000427	2	0	0	2	0	3	0	0	2	0	3	0	0	0	0	0	0	0	0	3	0	0	0	2	0	0	0	0	0	0	557.569	0	0	565.931	0	580.945	0	0	503.778	0	705.219	0	0	0	0	0	0	0	0
novel_circ_0000429	0	0	0	0	0	0	0	0	0	0	0	0	0	0	0	2	0	0	0	0	0	0	0	0	0	0	0	0	0	0	0	0	0	0	0	0	0	0	0	0	0	0	0	0	0	540.979	0	0	0
novel_circ_0000430	0	0	0	2	0	0	0	0	0	0	0	0	0	0	0	0	0	0	0	0	0	0	0	0	0	0	0	0	0	0	0	0	0	565.931	0	0	0	0	0	0	0	0	0	0	0	0	0	0	0
novel_circ_0000433	2	0	0	0	0	0	0	0	0	0	0	0	0	0	0	0	0	0	0	0	0	0	0	0	0	0	0	0	0	0	557.569	0	0	0	0	0	0	0	0	0	0	0	0	0	0	0	0	0	0
novel_circ_0000434	0	5	0	0	2	0	0	0	7	0	0	0	0	0	0	0	0	0	0	0	0	0	0	0	0	0	0	0	0	0	0	1061.8	0	0	352.051	0	0	0	1763.22	0	0	0	0	0	0	0	0	0	0
novel_circ_0000435	4	16	17	9	24	27	23	14	13	17	18	3	20	13	25	14	7	6	0	13	13	26	8	5	17	7	13	14	6	6	1115.14	3397.75	4214.18	2546.69	4224.61	5228.51	4435.87	3514.06	3274.56	4481.94	4231.31	760.649	4624.28	2759.5	3812.14	3786.85	1434.43	1609.87	0
novel_circ_0000436	0	0	0	0	0	0	0	0	0	0	0	0	0	0	0	0	0	0	0	0	0	0	0	0	5	0	0	0	0	0	0	0	0	0	0	0	0	0	0	0	0	0	0	0	0	0	0	0	0
novel_circ_0000438	0	0	0	0	0	0	0	4	0	0	0	0	0	0	0	0	0	0	0	0	0	0	0	0	0	0	0	0	0	0	0	0	0	0	0	0	0	1004.02	0	0	0	0	0	0	0	0	0	0	0
novel_circ_0000440	0	0	0	0	0	0	0	0	0	0	0	0	3	0	0	0	0	0	0	0	0	0	0	0	0	0	0	0	0	0	0	0	0	0	0	0	0	0	0	0	0	0	693.642	0	0	0	0	0	0
novel_circ_0000442	0	0	0	0	0	0	0	0	2	0	0	0	0	0	0	0	0	0	0	0	0	0	0	0	0	0	0	0	0	0	0	0	0	0	0	0	0	0	503.778	0	0	0	0	0	0	0	0	0	0
novel_circ_0000443	0	0	0	0	0	0	0	0	0	0	0	0	0	0	0	0	0	0	0	0	0	0	0	0	0	0	0	0	0	2	0	0	0	0	0	0	0	0	0	0	0	0	0	0	0	0	0	0	0
novel_circ_0000444	10	12	0	8	10	13	15	18	0	0	7	15	12	18	5	0	15	10	10	6	6	22	11	24	11	5	11	10	4	0	2787.84	2548.31	0	2263.72	1760.25	2517.43	2892.96	4518.07	0	0	1645.51	3803.25	2774.57	3820.84	762.428	0	3073.77	2683.12	3050.64
novel_circ_0000446	0	0	0	0	0	9	0	0	0	0	0	0	0	0	0	0	0	0	0	0	0	0	0	0	0	0	0	0	0	0	0	0	0	0	0	1742.84	0	0	0	0	0	0	0	0	0	0	0	0	0
novel_circ_0000447	0	0	0	0	5	0	0	0	0	0	4	0	6	0	7	6	0	3	10	3	15	3	0	0	0	0	7	5	3	5	0	0	0	0	880.127	0	0	0	0	0	940.291	0	1387.28	0	1067.4	1622.94	0	804.937	3050.64
novel_circ_0000449	0	0	0	0	0	2	0	0	0	0	0	0	0	0	7	8	0	0	2	0	7	0	0	0	0	0	0	0	2	3	0	0	0	0	0	387.297	0	0	0	0	0	0	0	0	1067.4	2163.92	0	0	610.128
novel_circ_0000450	0	0	0	0	0	0	0	0	0	0	0	0	0	2	0	0	0	0	0	0	0	0	0	0	0	0	0	0	0	0	0	0	0	0	0	0	0	0	0	0	0	0	0	424.538	0	0	0	0	0
novel_circ_0000451	0	0	0	0	0	0	0	0	0	0	0	0	0	0	0	0	0	0	0	0	2	0	0	0	0	0	0	0	0	0	0	0	0	0	0	0	0	0	0	0	0	0	0	0	0	0	0	0	0
novel_circ_0000452	0	0	0	0	0	4	0	3	0	0	0	0	0	3	2	0	0	0	0	0	0	5	0	0	0	0	0	0	0	0	0	0	0	0	0	774.593	0	753.012	0	0	0	0	0	636.807	304.971	0	0	0	0
novel_circ_0000453	0	0	0	0	0	0	0	0	0	0	0	0	0	0	0	0	0	0	0	0	0	0	0	0	0	0	0	0	0	2	0	0	0	0	0	0	0	0	0	0	0	0	0	0	0	0	0	0	0
novel_circ_0000454	0	0	0	0	0	0	0	0	0	0	0	0	0	0	0	0	0	2	2	0	0	0	0	0	3	0	0	0	0	0	0	0	0	0	0	0	0	0	0	0	0	0	0	0	0	0	0	536.625	610.128
novel_circ_0000456	0	0	0	0	0	0	0	0	0	0	3	0	0	6	0	0	0	0	0	0	0	0	0	0	0	0	0	0	0	0	0	0	0	0	0	0	0	0	0	0	705.219	0	0	1273.61	0	0	0	0	0
novel_circ_0000457	0	0	0	0	0	0	0	0	0	0	0	0	0	0	0	0	0	0	3	0	0	0	0	0	0	0	0	0	0	0	0	0	0	0	0	0	0	0	0	0	0	0	0	0	0	0	0	0	915.192
novel_circ_0000458	0	0	0	0	0	0	0	0	0	0	0	0	4	0	0	0	0	0	0	0	0	0	0	0	0	0	0	0	0	0	0	0	0	0	0	0	0	0	0	0	0	0	924.855	0	0	0	0	0	0
novel_circ_0000459	0	0	0	0	0	0	3	5	0	0	0	3	0	0	0	0	0	0	0	0	0	0	0	0	0	0	0	0	0	0	0	0	0	0	0	0	578.592	1255.02	0	0	0	760.649	0	0	0	0	0	0	0
novel_circ_0000464	0	0	0	0	2	0	0	0	0	0	0	0	0	3	2	2	3	0	0	2	0	3	0	0	0	0	3	0	0	0	0	0	0	0	352.051	0	0	0	0	0	0	0	0	636.807	304.971	540.979	614.754	0	0
novel_circ_0000466	0	0	0	5	0	0	0	0	0	0	0	0	0	0	0	0	0	0	0	0	0	0	0	0	0	0	0	0	0	0	0	0	0	1414.83	0	0	0	0	0	0	0	0	0	0	0	0	0	0	0
novel_circ_0000470	4	0	3	0	0	0	0	0	0	0	0	3	0	0	0	0	0	0	0	0	0	0	0	0	0	0	0	0	0	0	1115.14	0	743.679	0	0	0	0	0	0	0	0	760.649	0	0	0	0	0	0	0
novel_circ_0000475	0	0	4	0	3	0	0	0	0	0	0	0	0	0	0	0	0	0	0	0	0	0	0	0	5	0	0	0	0	0	0	0	991.572	0	528.076	0	0	0	0	0	0	0	0	0	0	0	0	0	0
novel_circ_0000476	0	0	0	0	0	0	4	0	0	0	0	0	0	0	0	0	0	0	0	0	0	0	0	0	0	0	0	0	0	0	0	0	0	0	0	0	771.456	0	0	0	0	0	0	0	0	0	0	0	0
novel_circ_0000477	0	0	0	0	0	2	0	0	0	0	0	0	0	0	3	0	0	2	0	0	0	0	0	6	0	0	0	0	0	0	0	0	0	0	0	387.297	0	0	0	0	0	0	0	0	457.457	0	0	536.625	0
novel_circ_0000478	0	0	0	0	0	0	0	0	0	0	0	0	0	0	0	0	0	0	0	4	0	0	0	0	0	0	0	0	0	0	0	0	0	0	0	0	0	0	0	0	0	0	0	0	0	0	0	0	0
novel_circ_0000479	0	0	0	0	0	0	0	0	0	0	0	0	0	0	6	0	0	0	0	0	0	0	0	0	0	0	0	0	0	0	0	0	0	0	0	0	0	0	0	0	0	0	0	0	914.913	0	0	0	0
novel_circ_0000480	0	0	0	0	0	2	0	0	0	0	0	0	0	0	0	0	0	0	0	0	0	0	0	0	0	0	0	0	0	0	0	0	0	0	0	387.297	0	0	0	0	0	0	0	0	0	0	0	0	0
novel_circ_0000481	0	7	5	5	3	5	5	13	5	13	7	5	9	13	12	8	10	4	0	7	5	7	4	3	5	3	4	11	6	2	0	1486.52	1239.46	1414.83	528.076	968.242	964.32	3263.05	1259.45	3427.37	1645.51	1267.75	2080.92	2759.5	1829.83	2163.92	2049.18	1073.25	0
novel_circ_0000482	0	0	0	0	0	0	0	0	0	0	0	8	0	0	0	0	0	0	0	0	0	0	0	0	0	0	0	0	0	0	0	0	0	0	0	0	0	0	0	0	0	2028.4	0	0	0	0	0	0	0
novel_circ_0000483	0	0	0	0	0	0	0	0	0	0	0	0	0	0	0	0	3	0	0	0	0	0	0	0	0	0	0	0	0	0	0	0	0	0	0	0	0	0	0	0	0	0	0	0	0	0	614.754	0	0
novel_circ_0000487	0	0	3	0	0	2	0	2	2	0	0	0	0	0	0	0	0	0	0	0	0	0	0	0	5	0	0	3	0	0	0	0	743.679	0	0	387.297	0	502.008	503.778	0	0	0	0	0	0	0	0	0	0
novel_circ_0000488	0	3	0	0	0	0	0	0	0	0	0	0	3	0	0	4	0	0	0	0	0	0	0	0	9	0	0	0	0	0	0	637.078	0	0	0	0	0	0	0	0	0	0	693.642	0	0	1081.96	0	0	0
novel_circ_0000489	0	0	0	0	0	0	0	0	0	0	0	0	0	0	0	0	0	0	0	0	0	0	0	0	0	0	0	0	0	3	0	0	0	0	0	0	0	0	0	0	0	0	0	0	0	0	0	0	0
novel_circ_0000490	0	0	0	0	0	0	0	0	0	0	0	0	2	0	0	0	0	0	0	0	0	0	0	0	0	0	0	0	0	0	0	0	0	0	0	0	0	0	0	0	0	0	462.428	0	0	0	0	0	0
novel_circ_0000491	0	0	0	0	0	0	0	0	0	0	0	0	0	0	2	0	0	0	0	0	0	5	0	0	0	0	0	0	0	0	0	0	0	0	0	0	0	0	0	0	0	0	0	0	304.971	0	0	0	0
novel_circ_0000492	0	12	9	5	12	10	6	16	8	6	9	2	13	11	16	11	13	8	10	14	20	0	9	5	4	0	24	20	5	12	0	2548.31	2231.04	1414.83	2112.3	1936.48	1157.18	4016.06	2015.11	1581.86	2115.66	507.099	3005.78	2334.96	2439.77	2975.39	2663.93	2146.5	3050.64
novel_circ_0000493	0	0	0	0	0	0	0	0	0	0	0	0	2	0	0	0	0	0	0	0	0	0	0	0	0	0	0	0	0	0	0	0	0	0	0	0	0	0	0	0	0	0	462.428	0	0	0	0	0	0
novel_circ_0000494	4	0	0	0	0	0	0	0	0	0	0	0	0	0	0	0	0	0	0	0	0	0	0	0	0	0	0	0	0	0	1115.14	0	0	0	0	0	0	0	0	0	0	0	0	0	0	0	0	0	0
novel_circ_0000495	0	3	0	0	0	0	0	0	0	0	0	0	0	0	0	0	0	0	0	0	0	0	0	0	0	0	0	0	0	0	0	637.078	0	0	0	0	0	0	0	0	0	0	0	0	0	0	0	0	0
novel_circ_0000496	0	0	0	0	0	0	0	0	0	2	0	0	0	0	0	0	0	0	0	0	0	0	0	3	0	0	0	0	0	0	0	0	0	0	0	0	0	0	0	527.287	0	0	0	0	0	0	0	0	0
novel_circ_0000497	0	0	0	4	0	0	0	0	0	0	2	0	0	0	0	0	0	0	0	0	0	0	0	0	0	0	0	3	2	0	0	0	0	1131.86	0	0	0	0	0	0	470.146	0	0	0	0	0	0	0	0
novel_circ_0000498	0	0	2	0	0	0	0	0	4	0	0	0	0	0	0	0	0	0	0	0	0	0	0	0	0	0	0	0	3	0	0	0	495.786	0	0	0	0	0	1007.56	0	0	0	0	0	0	0	0	0	0
novel_circ_0000501	0	0	0	0	0	0	0	0	5	0	0	0	0	0	0	0	3	0	0	0	0	0	0	0	0	0	0	0	0	0	0	0	0	0	0	0	0	0	1259.45	0	0	0	0	0	0	0	614.754	0	0
novel_circ_0000502	0	0	0	0	0	0	0	0	0	4	2	0	0	0	0	0	0	0	0	0	0	0	0	0	0	0	0	0	0	0	0	0	0	0	0	0	0	0	0	1054.57	470.146	0	0	0	0	0	0	0	0
novel_circ_0000508	0	0	0	0	0	0	0	0	0	0	0	0	0	5	0	0	2	3	0	0	0	0	0	0	0	0	3	0	0	0	0	0	0	0	0	0	0	0	0	0	0	0	0	1061.35	0	0	409.836	804.937	0
novel_circ_0000509	0	0	0	0	0	0	0	0	0	0	0	0	0	0	0	0	0	0	0	0	0	4	0	0	0	0	0	0	0	0	0	0	0	0	0	0	0	0	0	0	0	0	0	0	0	0	0	0	0
novel_circ_0000511	0	0	4	0	0	5	0	0	0	0	0	0	0	0	0	0	2	0	0	4	0	0	0	0	0	0	3	0	0	0	0	0	991.572	0	0	968.242	0	0	0	0	0	0	0	0	0	0	409.836	0	0
novel_circ_0000512	0	0	0	0	5	0	0	0	0	4	0	0	0	0	0	0	2	0	0	0	2	0	0	0	0	8	0	0	0	0	0	0	0	0	880.127	0	0	0	0	1054.57	0	0	0	0	0	0	409.836	0	0
novel_circ_0000513	0	0	2	0	2	3	0	0	0	3	0	0	0	3	0	0	3	0	0	0	0	0	0	0	3	0	0	0	0	0	0	0	495.786	0	352.051	580.945	0	0	0	790.931	0	0	0	636.807	0	0	614.754	0	0
novel_circ_0000514	2	0	0	0	0	0	0	0	0	0	0	0	2	0	0	0	0	0	0	0	0	0	0	0	0	0	0	0	0	0	557.569	0	0	0	0	0	0	0	0	0	0	0	462.428	0	0	0	0	0	0
novel_circ_0000516	0	0	0	0	0	0	0	0	0	0	0	0	0	0	0	0	0	0	0	2	0	0	0	0	0	0	0	0	0	0	0	0	0	0	0	0	0	0	0	0	0	0	0	0	0	0	0	0	0
novel_circ_0000517	0	2	0	0	0	0	0	0	0	0	0	0	0	0	0	0	0	0	0	0	0	0	0	0	0	0	0	0	0	0	0	424.719	0	0	0	0	0	0	0	0	0	0	0	0	0	0	0	0	0
novel_circ_0000519	6	0	0	0	0	0	0	0	0	0	0	0	0	0	0	0	4	0	0	0	0	0	0	0	0	0	0	0	0	0	1672.71	0	0	0	0	0	0	0	0	0	0	0	0	0	0	0	819.672	0	0
novel_circ_0000521	0	0	0	0	0	0	0	0	0	0	11	0	0	0	0	3	0	0	0	0	0	0	0	0	0	0	0	0	0	0	0	0	0	0	0	0	0	0	0	0	2585.8	0	0	0	0	811.469	0	0	0
novel_circ_0000522	0	0	0	0	0	0	4	0	0	0	0	0	0	0	0	3	0	0	0	0	0	0	0	0	2	0	0	7	0	0	0	0	0	0	0	0	771.456	0	0	0	0	0	0	0	0	811.469	0	0	0
novel_circ_0000523	0	0	4	14	0	0	4	4	0	0	4	8	0	4	0	0	0	0	0	5	8	8	0	0	0	0	10	7	0	5	0	0	991.572	3961.52	0	0	771.456	1004.02	0	0	940.291	2028.4	0	849.077	0	0	0	0	0
novel_circ_0000524	0	0	0	0	0	5	0	0	0	0	0	0	0	0	9	0	3	0	0	0	0	0	0	0	0	0	4	0	0	0	0	0	0	0	0	968.242	0	0	0	0	0	0	0	0	1372.37	0	614.754	0	0
novel_circ_0000525	0	0	0	0	0	0	0	0	0	0	0	0	0	0	0	2	0	0	0	0	0	0	0	0	0	0	0	0	0	0	0	0	0	0	0	0	0	0	0	0	0	0	0	0	0	540.979	0	0	0
novel_circ_0000527	0	0	0	0	0	0	0	0	0	0	0	0	0	0	2	0	0	4	0	0	0	0	0	0	3	0	4	3	9	0	0	0	0	0	0	0	0	0	0	0	0	0	0	0	304.971	0	0	1073.25	0
novel_circ_0000528	0	2	0	0	0	0	0	0	0	4	0	0	0	0	0	0	0	0	0	0	0	0	0	0	2	0	0	0	0	0	0	424.719	0	0	0	0	0	0	0	1054.57	0	0	0	0	0	0	0	0	0
novel_circ_0000529	0	0	0	0	0	0	4	0	0	0	0	0	0	0	0	0	0	0	0	0	0	0	0	0	0	0	0	0	0	0	0	0	0	0	0	0	771.456	0	0	0	0	0	0	0	0	0	0	0	0
novel_circ_0000530	0	0	0	0	0	0	0	0	0	0	0	0	0	0	0	0	0	3	0	0	0	0	0	0	0	0	0	0	0	0	0	0	0	0	0	0	0	0	0	0	0	0	0	0	0	0	0	804.937	0
novel_circ_0000532	2	0	0	0	10	3	0	4	4	0	0	0	0	0	0	0	0	3	0	0	0	5	0	0	0	0	0	0	0	0	557.569	0	0	0	1760.25	580.945	0	1004.02	1007.56	0	0	0	0	0	0	0	0	804.937	0
novel_circ_0000533	0	0	0	0	0	0	0	0	0	0	0	0	0	0	0	0	0	0	0	2	0	0	0	0	0	0	0	0	0	0	0	0	0	0	0	0	0	0	0	0	0	0	0	0	0	0	0	0	0
novel_circ_0000535	0	0	0	0	0	0	0	0	0	0	2	0	0	0	0	0	0	0	0	0	0	0	0	0	0	0	0	0	0	0	0	0	0	0	0	0	0	0	0	0	470.146	0	0	0	0	0	0	0	0
novel_circ_0000537	0	0	0	0	0	0	0	0	0	0	0	4	0	0	0	0	0	0	0	0	0	0	0	0	0	0	3	0	0	0	0	0	0	0	0	0	0	0	0	0	0	1014.2	0	0	0	0	0	0	0
novel_circ_0000538	0	0	0	3	0	0	0	0	0	0	0	0	0	0	0	0	4	0	0	0	0	0	0	0	0	0	0	0	0	0	0	0	0	848.896	0	0	0	0	0	0	0	0	0	0	0	0	819.672	0	0
novel_circ_0000539	0	0	0	0	0	0	0	0	0	2	0	0	0	7	3	0	0	0	0	3	0	0	0	0	0	0	0	0	0	0	0	0	0	0	0	0	0	0	0	527.287	0	0	0	1485.88	457.457	0	0	0	0
novel_circ_0000541	0	6	4	2	0	0	3	0	0	0	0	0	2	0	6	0	4	0	0	0	4	0	2	0	0	0	0	3	6	0	0	1274.16	991.572	565.931	0	0	578.592	0	0	0	0	0	462.428	0	914.913	0	819.672	0	0
novel_circ_0000544	0	0	3	0	0	0	0	0	0	0	0	0	0	3	0	0	2	4	4	0	0	0	0	0	0	0	0	0	0	0	0	0	743.679	0	0	0	0	0	0	0	0	0	0	636.807	0	0	409.836	1073.25	1220.26
novel_circ_0000546	0	0	0	0	0	0	0	0	0	0	0	0	0	0	2	0	0	0	0	0	0	0	0	0	0	0	0	0	0	0	0	0	0	0	0	0	0	0	0	0	0	0	0	0	304.971	0	0	0	0
novel_circ_0000548	0	0	0	0	0	0	0	0	0	0	0	0	0	0	0	0	0	0	0	0	0	0	0	4	0	0	0	0	0	0	0	0	0	0	0	0	0	0	0	0	0	0	0	0	0	0	0	0	0
novel_circ_0000549	0	0	0	0	0	0	0	0	0	0	0	0	0	0	0	0	0	2	0	0	0	0	0	0	0	0	0	0	0	0	0	0	0	0	0	0	0	0	0	0	0	0	0	0	0	0	0	536.625	0
novel_circ_0000550	0	0	6	0	0	0	0	0	0	2	0	0	0	2	0	0	0	0	0	0	0	0	0	0	0	0	0	0	0	0	0	0	1487.36	0	0	0	0	0	0	527.287	0	0	0	424.538	0	0	0	0	0
novel_circ_0000551	0	0	0	0	0	0	0	0	0	0	0	0	0	0	0	0	0	0	0	0	0	0	0	0	0	0	3	0	0	2	0	0	0	0	0	0	0	0	0	0	0	0	0	0	0	0	0	0	0
novel_circ_0000554	0	0	0	0	0	0	0	0	0	0	0	0	0	0	5	0	0	0	0	0	0	0	0	0	0	0	0	0	0	0	0	0	0	0	0	0	0	0	0	0	0	0	0	0	762.428	0	0	0	0
novel_circ_0000557	0	0	0	0	0	0	0	0	0	0	0	0	0	0	3	0	0	0	0	0	0	0	0	0	0	0	0	0	0	0	0	0	0	0	0	0	0	0	0	0	0	0	0	0	457.457	0	0	0	0
novel_circ_0000558	0	0	0	0	0	0	0	0	0	0	0	0	0	2	0	0	0	0	0	0	0	0	0	0	0	0	0	0	0	0	0	0	0	0	0	0	0	0	0	0	0	0	0	424.538	0	0	0	0	0
novel_circ_0000560	0	0	0	0	0	0	4	0	2	0	0	0	0	0	0	0	0	0	0	0	0	0	0	0	0	0	0	0	0	0	0	0	0	0	0	0	771.456	0	503.778	0	0	0	0	0	0	0	0	0	0
novel_circ_0000561	0	0	11	0	0	0	0	0	18	0	0	0	0	0	0	0	2	0	0	0	0	0	0	0	3	0	0	0	0	0	0	0	2726.82	0	0	0	0	0	4534.01	0	0	0	0	0	0	0	409.836	0	0
novel_circ_0000563	0	0	0	0	0	0	0	0	0	0	0	0	0	0	0	0	0	4	0	0	0	0	0	0	0	0	0	0	0	0	0	0	0	0	0	0	0	0	0	0	0	0	0	0	0	0	0	1073.25	0
novel_circ_0000569	3	0	0	5	0	3	4	4	4	0	8	3	4	4	0	5	3	0	0	0	2	10	4	0	0	0	0	3	0	3	836.353	0	0	1414.83	0	580.945	771.456	1004.02	1007.56	0	1880.58	760.649	924.855	849.077	0	1352.45	614.754	0	0
novel_circ_0000570	8	9	13	4	10	9	8	7	17	9	3	6	13	7	9	8	7	11	9	9	9	34	6	2	8	5	0	10	7	0	2230.28	1911.23	3222.61	1131.86	1760.25	1742.84	1542.91	1757.03	4282.12	2372.79	705.219	1521.3	3005.78	1485.88	1372.37	2163.92	1434.43	2951.44	2745.58
novel_circ_0000571	0	0	0	0	0	0	0	0	0	0	0	0	0	0	3	0	0	0	0	0	0	0	0	0	0	0	0	0	0	0	0	0	0	0	0	0	0	0	0	0	0	0	0	0	457.457	0	0	0	0
novel_circ_0000572	0	0	0	0	0	0	0	4	0	0	0	0	0	0	0	0	0	0	0	0	0	0	0	0	0	0	0	0	0	0	0	0	0	0	0	0	0	1004.02	0	0	0	0	0	0	0	0	0	0	0
novel_circ_0000573	3	0	8	0	0	2	3	4	0	7	0	2	0	10	4	0	0	0	2	4	3	0	0	0	6	4	2	0	0	3	836.353	0	1983.14	0	0	387.297	578.592	1004.02	0	1845.5	0	507.099	0	2122.69	609.942	0	0	0	610.128
novel_circ_0000575	0	0	4	0	4	7	0	0	0	0	0	0	0	0	0	0	0	3	0	0	2	0	0	0	0	0	6	0	0	0	0	0	991.572	0	704.101	1355.54	0	0	0	0	0	0	0	0	0	0	0	804.937	0
novel_circ_0000576	0	0	0	7	2	0	4	0	0	5	0	0	0	0	0	0	2	0	0	3	4	0	3	0	0	0	5	0	4	4	0	0	0	1980.76	352.051	0	771.456	0	0	1318.22	0	0	0	0	0	0	409.836	0	0
novel_circ_0000577	0	0	0	0	3	0	3	0	0	0	0	0	0	0	0	0	0	0	0	0	0	6	5	0	3	0	0	2	6	0	0	0	0	0	528.076	0	578.592	0	0	0	0	0	0	0	0	0	0	0	0
novel_circ_0000578	0	0	0	0	0	3	0	0	0	0	4	0	0	0	0	0	0	0	0	0	0	0	0	0	0	0	0	0	8	0	0	0	0	0	0	580.945	0	0	0	0	940.291	0	0	0	0	0	0	0	0
novel_circ_0000579	0	0	0	0	0	0	0	0	0	0	0	4	0	0	4	0	0	0	0	0	0	0	0	0	0	0	0	0	0	0	0	0	0	0	0	0	0	0	0	0	0	1014.2	0	0	609.942	0	0	0	0
novel_circ_0000580	0	7	0	0	0	0	9	0	4	5	0	0	9	9	16	0	11	4	2	0	2	0	7	0	2	5	9	4	6	7	0	1486.52	0	0	0	0	1735.78	0	1007.56	1318.22	0	0	2080.92	1910.42	2439.77	0	2254.1	1073.25	610.128
novel_circ_0000581	0	0	0	0	0	0	0	3	0	0	0	0	0	0	0	0	3	0	0	0	0	0	0	0	0	0	0	0	2	0	0	0	0	0	0	0	0	753.012	0	0	0	0	0	0	0	0	614.754	0	0
novel_circ_0000584	0	0	0	0	0	4	0	0	0	2	0	0	0	0	10	0	0	0	0	8	0	0	7	0	0	0	0	0	4	4	0	0	0	0	0	774.593	0	0	0	527.287	0	0	0	0	1524.86	0	0	0	0
novel_circ_0000586	0	0	0	0	0	0	0	0	0	0	0	0	0	0	0	0	0	0	2	0	0	0	0	0	0	0	0	0	0	0	0	0	0	0	0	0	0	0	0	0	0	0	0	0	0	0	0	0	610.128
novel_circ_0000587	9	0	0	5	12	3	9	7	6	0	7	0	0	0	0	0	4	0	0	0	0	7	0	6	0	2	2	0	0	5	2509.06	0	0	1414.83	2112.3	580.945	1735.78	1757.03	1511.34	0	1645.51	0	0	0	0	0	819.672	0	0
novel_circ_0000588	0	0	0	0	0	0	0	0	0	0	0	5	0	0	0	0	0	0	0	0	0	0	0	0	0	0	0	0	0	0	0	0	0	0	0	0	0	0	0	0	0	1267.75	0	0	0	0	0	0	0
novel_circ_0000589	0	0	2	0	0	2	0	0	0	0	0	0	0	0	0	0	0	0	0	0	0	0	0	0	0	0	0	0	0	0	0	0	495.786	0	0	387.297	0	0	0	0	0	0	0	0	0	0	0	0	0
novel_circ_0000590	0	0	0	3	4	0	5	0	12	0	0	0	0	0	2	0	0	0	0	0	0	0	2	0	0	0	4	0	2	0	0	0	0	848.896	704.101	0	964.32	0	3022.67	0	0	0	0	0	304.971	0	0	0	0
novel_circ_0000591	0	0	0	0	0	0	0	0	0	0	2	0	0	0	0	0	0	0	0	0	0	0	0	0	0	0	0	0	0	0	0	0	0	0	0	0	0	0	0	0	470.146	0	0	0	0	0	0	0	0
novel_circ_0000592	0	0	0	0	0	0	0	0	0	0	0	0	0	0	0	0	0	0	0	0	0	0	0	0	0	0	0	0	3	0	0	0	0	0	0	0	0	0	0	0	0	0	0	0	0	0	0	0	0
novel_circ_0000595	0	0	0	0	2	0	0	3	0	0	0	0	0	0	0	0	0	0	0	0	0	0	0	0	0	0	0	0	0	0	0	0	0	0	352.051	0	0	753.012	0	0	0	0	0	0	0	0	0	0	0
novel_circ_0000596	0	0	0	0	0	0	0	0	0	0	0	0	0	0	0	0	2	0	0	0	0	0	0	0	0	0	0	0	0	0	0	0	0	0	0	0	0	0	0	0	0	0	0	0	0	0	409.836	0	0
novel_circ_0000598	0	0	0	0	4	0	0	0	0	0	0	0	0	0	0	0	0	0	0	0	0	0	0	0	0	0	0	0	0	0	0	0	0	0	704.101	0	0	0	0	0	0	0	0	0	0	0	0	0	0
novel_circ_0000601	5	0	4	0	3	4	4	0	0	0	0	0	0	0	6	0	4	0	0	0	0	0	0	0	0	0	0	0	0	0	1393.92	0	991.572	0	528.076	774.593	771.456	0	0	0	0	0	0	0	914.913	0	819.672	0	0
novel_circ_0000604	0	0	0	0	0	7	0	0	0	0	0	0	3	0	3	3	2	3	0	0	4	0	3	0	0	3	8	0	2	0	0	0	0	0	0	1355.54	0	0	0	0	0	0	693.642	0	457.457	811.469	409.836	804.937	0
novel_circ_0000605	0	0	0	0	0	0	0	3	0	0	0	0	0	0	0	0	0	0	0	0	0	0	0	0	2	0	0	0	0	0	0	0	0	0	0	0	0	753.012	0	0	0	0	0	0	0	0	0	0	0
novel_circ_0000607	0	6	0	0	0	2	0	0	0	2	0	0	3	5	0	0	0	0	0	0	2	0	0	0	0	0	0	0	0	0	0	1274.16	0	0	0	387.297	0	0	0	527.287	0	0	693.642	1061.35	0	0	0	0	0
novel_circ_0000608	0	0	0	4	0	0	0	0	0	0	0	0	0	0	0	0	0	0	0	0	0	0	0	0	0	0	0	0	0	0	0	0	0	1131.86	0	0	0	0	0	0	0	0	0	0	0	0	0	0	0
novel_circ_0000610	0	0	0	0	3	6	0	0	0	0	2	0	0	0	5	2	0	3	0	0	0	0	0	0	0	0	2	3	3	0	0	0	0	0	528.076	1161.89	0	0	0	0	470.146	0	0	0	762.428	540.979	0	804.937	0
novel_circ_0000611	0	0	0	0	0	0	0	0	0	0	0	0	0	0	0	0	0	0	0	0	0	0	0	0	0	0	5	0	0	0	0	0	0	0	0	0	0	0	0	0	0	0	0	0	0	0	0	0	0
novel_circ_0000612	0	0	0	0	0	0	0	0	0	0	0	0	0	0	4	0	0	0	0	0	0	0	0	0	2	0	0	0	0	0	0	0	0	0	0	0	0	0	0	0	0	0	0	0	609.942	0	0	0	0
novel_circ_0000613	0	3	0	0	2	5	3	4	5	8	4	0	6	0	8	0	0	3	0	4	2	4	0	0	5	0	8	0	0	0	0	637.078	0	0	352.051	968.242	578.592	1004.02	1259.45	2109.15	940.291	0	1387.28	0	1219.88	0	0	804.937	0
novel_circ_0000614	0	0	0	0	0	0	3	0	0	0	0	0	0	0	0	0	0	0	0	0	0	0	0	0	0	0	0	0	0	0	0	0	0	0	0	0	578.592	0	0	0	0	0	0	0	0	0	0	0	0
novel_circ_0000616	0	0	0	0	0	0	0	0	0	0	0	4	2	0	0	0	2	0	0	0	0	0	0	0	0	0	0	0	0	0	0	0	0	0	0	0	0	0	0	0	0	1014.2	462.428	0	0	0	409.836	0	0
novel_circ_0000617	0	0	0	0	0	0	0	0	0	0	0	0	0	0	0	0	0	0	0	0	0	0	2	0	0	0	0	0	0	0	0	0	0	0	0	0	0	0	0	0	0	0	0	0	0	0	0	0	0
novel_circ_0000618	0	0	0	0	0	0	0	3	0	0	0	0	0	0	0	0	0	0	0	0	0	0	0	0	0	0	0	0	0	2	0	0	0	0	0	0	0	753.012	0	0	0	0	0	0	0	0	0	0	0
novel_circ_0000619	0	0	0	0	0	0	0	6	0	5	0	0	2	3	12	3	0	0	0	2	4	0	0	0	2	4	4	0	2	2	0	0	0	0	0	0	0	1506.02	0	1318.22	0	0	462.428	636.807	1829.83	811.469	0	0	0
novel_circ_0000621	0	0	0	0	0	5	0	2	0	0	0	0	0	0	0	0	0	0	0	0	4	0	0	0	0	0	0	0	0	0	0	0	0	0	0	968.242	0	502.008	0	0	0	0	0	0	0	0	0	0	0
novel_circ_0000622	0	0	0	0	0	0	3	0	0	0	0	0	0	0	0	0	0	0	0	0	0	0	0	0	0	0	0	0	0	0	0	0	0	0	0	0	578.592	0	0	0	0	0	0	0	0	0	0	0	0
novel_circ_0000625	0	0	0	0	0	2	0	3	0	0	4	0	0	0	0	0	0	0	0	0	0	0	0	0	0	0	0	0	0	0	0	0	0	0	0	387.297	0	753.012	0	0	940.291	0	0	0	0	0	0	0	0
novel_circ_0000626	6	12	15	0	4	11	8	6	0	3	4	9	5	0	8	8	5	0	4	5	4	0	7	7	10	14	10	0	3	5	1672.71	2548.31	3718.39	0	704.101	2130.13	1542.91	1506.02	0	790.931	940.291	2281.95	1156.07	0	1219.88	2163.92	1024.59	0	1220.26
novel_circ_0000628	0	0	0	0	0	0	0	0	0	0	0	0	4	0	0	0	0	0	0	4	0	0	0	0	5	0	0	0	0	0	0	0	0	0	0	0	0	0	0	0	0	0	924.855	0	0	0	0	0	0
novel_circ_0000630	0	0	0	0	0	0	0	2	0	0	0	0	0	0	0	0	0	0	0	0	0	0	0	0	0	0	0	0	0	0	0	0	0	0	0	0	0	502.008	0	0	0	0	0	0	0	0	0	0	0
novel_circ_0000631	0	0	0	0	0	0	0	0	0	0	4	0	0	0	0	0	0	0	0	0	0	0	0	0	0	0	0	0	0	0	0	0	0	0	0	0	0	0	0	0	940.291	0	0	0	0	0	0	0	0
novel_circ_0000634	0	0	0	0	0	0	0	0	0	0	0	0	0	0	0	0	0	0	0	0	0	0	0	0	0	0	0	0	2	0	0	0	0	0	0	0	0	0	0	0	0	0	0	0	0	0	0	0	0
novel_circ_0000637	0	0	0	0	0	0	0	0	0	0	0	0	0	0	0	0	0	0	0	0	0	0	0	0	0	0	0	0	0	4	0	0	0	0	0	0	0	0	0	0	0	0	0	0	0	0	0	0	0
novel_circ_0000638	8	4	6	5	0	9	2	7	0	0	3	9	4	7	2	2	0	2	5	12	2	8	4	2	6	9	0	10	0	9	2230.28	849.437	1487.36	1414.83	0	1742.84	385.728	1757.03	0	0	705.219	2281.95	924.855	1485.88	304.971	540.979	0	536.625	1525.32
novel_circ_0000639	0	0	0	0	0	0	0	0	0	0	0	0	0	0	0	0	0	0	0	0	0	0	0	0	0	0	0	0	0	2	0	0	0	0	0	0	0	0	0	0	0	0	0	0	0	0	0	0	0
novel_circ_0000640	0	0	0	0	0	2	3	0	0	0	0	0	0	0	0	0	0	0	0	0	0	0	0	0	0	0	0	4	0	0	0	0	0	0	0	387.297	578.592	0	0	0	0	0	0	0	0	0	0	0	0
novel_circ_0000641	5	0	0	0	4	0	0	2	0	2	0	0	7	8	14	3	0	3	6	5	2	0	3	0	0	0	6	5	0	0	1393.92	0	0	0	704.101	0	0	502.008	0	527.287	0	0	1618.5	1698.15	2134.8	811.469	0	804.937	1830.38
novel_circ_0000642	0	0	2	5	0	0	0	0	0	7	0	0	0	3	5	3	7	0	3	4	0	0	0	0	0	0	0	3	0	0	0	0	495.786	1414.83	0	0	0	0	0	1845.5	0	0	0	636.807	762.428	811.469	1434.43	0	915.192
novel_circ_0000643	0	0	0	0	0	0	0	0	0	0	0	0	0	0	0	0	0	0	0	0	4	0	0	0	0	0	0	0	0	0	0	0	0	0	0	0	0	0	0	0	0	0	0	0	0	0	0	0	0
novel_circ_0000644	0	0	0	0	0	0	0	0	2	0	0	0	0	0	0	0	0	0	0	0	0	0	0	0	0	0	0	0	0	0	0	0	0	0	0	0	0	0	503.778	0	0	0	0	0	0	0	0	0	0
novel_circ_0000645	0	0	0	0	0	5	0	0	0	0	0	0	0	0	2	0	0	0	0	0	0	0	0	0	0	0	0	0	0	0	0	0	0	0	0	968.242	0	0	0	0	0	0	0	0	304.971	0	0	0	0
novel_circ_0000646	0	0	0	0	0	0	0	0	0	0	0	0	0	0	0	0	0	0	0	0	0	0	0	0	0	4	0	0	0	0	0	0	0	0	0	0	0	0	0	0	0	0	0	0	0	0	0	0	0
novel_circ_0000647	0	0	0	0	0	0	0	0	0	0	0	0	0	0	0	0	0	0	0	0	0	8	0	0	0	0	0	0	0	0	0	0	0	0	0	0	0	0	0	0	0	0	0	0	0	0	0	0	0
novel_circ_0000649	9	5	9	7	10	10	2	11	0	2	16	4	6	9	4	4	7	0	0	9	5	8	5	5	2	5	0	6	4	4	2509.06	1061.8	2231.04	1980.76	1760.25	1936.48	385.728	2761.04	0	527.287	3761.17	1014.2	1387.28	1910.42	609.942	1081.96	1434.43	0	0
novel_circ_0000650	0	0	0	0	0	0	0	0	0	0	4	0	0	0	0	0	0	0	0	0	0	0	0	0	0	0	0	0	0	0	0	0	0	0	0	0	0	0	0	0	940.291	0	0	0	0	0	0	0	0
novel_circ_0000651	0	2	0	0	2	0	0	0	0	0	0	0	0	4	4	0	0	0	0	0	0	0	0	0	0	0	0	0	6	0	0	424.719	0	0	352.051	0	0	0	0	0	0	0	0	849.077	609.942	0	0	0	0
novel_circ_0000654	0	0	4	0	0	0	0	0	3	0	0	0	6	2	0	0	0	0	0	2	0	0	0	0	0	0	0	2	3	0	0	0	991.572	0	0	0	0	0	755.668	0	0	0	1387.28	424.538	0	0	0	0	0
novel_circ_0000656	0	0	0	0	0	0	0	0	0	0	0	0	2	0	0	0	0	3	0	0	4	0	0	0	0	0	0	0	2	0	0	0	0	0	0	0	0	0	0	0	0	0	462.428	0	0	0	0	804.937	0
novel_circ_0000657	5	2	7	0	6	7	0	0	0	2	6	0	0	3	0	0	3	6	0	3	3	7	0	2	0	0	0	2	0	2	1393.92	424.719	1735.25	0	1056.15	1355.54	0	0	0	527.287	1410.44	0	0	636.807	0	0	614.754	1609.87	0
novel_circ_0000658	0	0	0	0	0	0	0	0	0	0	0	0	0	0	0	0	0	0	0	0	0	3	0	0	0	0	0	0	0	0	0	0	0	0	0	0	0	0	0	0	0	0	0	0	0	0	0	0	0
novel_circ_0000663	0	0	5	0	0	0	0	0	0	0	0	0	0	0	0	0	0	0	0	3	0	0	0	0	0	0	0	0	2	0	0	0	1239.46	0	0	0	0	0	0	0	0	0	0	0	0	0	0	0	0
novel_circ_0000664	0	0	0	0	0	0	0	0	0	0	0	0	2	0	0	0	0	0	0	0	0	0	0	0	0	0	0	0	0	0	0	0	0	0	0	0	0	0	0	0	0	0	462.428	0	0	0	0	0	0
novel_circ_0000665	0	0	0	3	0	0	0	0	0	0	0	0	2	0	0	0	0	0	0	0	0	0	0	0	0	0	0	0	0	0	0	0	0	848.896	0	0	0	0	0	0	0	0	462.428	0	0	0	0	0	0
novel_circ_0000666	0	0	0	0	0	3	0	0	0	0	0	2	0	0	0	0	0	0	2	0	0	0	0	0	0	0	3	4	0	0	0	0	0	0	0	580.945	0	0	0	0	0	507.099	0	0	0	0	0	0	610.128
novel_circ_0000669	0	0	0	0	0	0	0	0	0	0	0	0	0	0	0	0	0	0	0	0	0	0	0	0	0	0	0	0	4	0	0	0	0	0	0	0	0	0	0	0	0	0	0	0	0	0	0	0	0
novel_circ_0000670	5	0	0	0	0	0	0	0	0	0	0	0	0	2	0	0	0	0	0	3	0	0	0	0	0	0	4	4	0	0	1393.92	0	0	0	0	0	0	0	0	0	0	0	0	424.538	0	0	0	0	0
novel_circ_0000672	0	0	0	0	0	0	0	0	0	2	0	0	0	0	4	3	0	0	0	4	0	0	0	0	0	0	0	0	0	0	0	0	0	0	0	0	0	0	0	527.287	0	0	0	0	609.942	811.469	0	0	0
novel_circ_0000673	0	0	0	0	0	0	0	0	0	0	0	0	4	0	3	0	0	0	0	0	0	0	0	0	0	0	0	0	0	0	0	0	0	0	0	0	0	0	0	0	0	0	924.855	0	457.457	0	0	0	0
novel_circ_0000681	6	3	0	0	0	3	0	0	0	0	4	5	0	0	0	0	3	0	4	0	0	5	0	0	5	0	0	0	2	0	1672.71	637.078	0	0	0	580.945	0	0	0	0	940.291	1267.75	0	0	0	0	614.754	0	1220.26
novel_circ_0000683	0	3	0	0	0	0	0	0	0	0	0	0	0	0	0	0	0	0	0	0	0	0	3	0	0	0	0	0	0	0	0	637.078	0	0	0	0	0	0	0	0	0	0	0	0	0	0	0	0	0
novel_circ_0000684	0	0	0	0	6	0	3	0	0	0	0	0	0	0	0	0	0	2	0	0	0	0	0	0	0	0	0	0	0	0	0	0	0	0	1056.15	0	578.592	0	0	0	0	0	0	0	0	0	0	536.625	0
novel_circ_0000685	0	0	0	0	0	0	0	0	0	0	0	0	0	0	0	0	0	0	0	3	0	0	0	0	0	0	0	0	0	0	0	0	0	0	0	0	0	0	0	0	0	0	0	0	0	0	0	0	0
novel_circ_0000687	0	0	0	0	0	0	0	0	0	0	0	0	0	0	3	0	0	0	0	0	3	0	0	0	0	0	0	0	0	0	0	0	0	0	0	0	0	0	0	0	0	0	0	0	457.457	0	0	0	0
novel_circ_0000688	8	2	0	2	0	0	3	0	0	0	0	0	0	0	0	4	0	0	0	0	0	0	0	0	0	0	0	0	0	0	2230.28	424.719	0	565.931	0	0	578.592	0	0	0	0	0	0	0	0	1081.96	0	0	0
novel_circ_0000689	0	0	0	0	0	0	0	0	0	0	0	0	0	0	0	0	0	0	0	0	5	0	0	0	0	0	0	0	0	0	0	0	0	0	0	0	0	0	0	0	0	0	0	0	0	0	0	0	0
novel_circ_0000691	0	0	0	0	0	0	0	0	0	0	0	0	0	0	0	0	0	0	0	0	5	0	0	0	0	0	4	0	0	0	0	0	0	0	0	0	0	0	0	0	0	0	0	0	0	0	0	0	0
novel_circ_0000692	0	2	0	0	4	0	0	3	0	0	2	0	0	0	3	0	5	0	0	2	0	0	0	0	0	0	3	0	0	0	0	424.719	0	0	704.101	0	0	753.012	0	0	470.146	0	0	0	457.457	0	1024.59	0	0
novel_circ_0000693	3	0	0	0	0	0	5	0	0	0	3	5	0	0	0	0	0	0	0	0	0	0	0	0	0	0	0	0	0	0	836.353	0	0	0	0	0	964.32	0	0	0	705.219	1267.75	0	0	0	0	0	0	0
novel_circ_0000694	0	0	0	0	0	0	0	0	0	0	0	0	0	0	0	0	0	3	0	0	0	0	0	0	0	0	0	0	0	2	0	0	0	0	0	0	0	0	0	0	0	0	0	0	0	0	0	804.937	0
novel_circ_0000696	0	0	0	0	0	0	0	0	0	0	2	0	0	0	10	0	0	0	0	0	2	0	0	0	3	0	0	0	0	0	0	0	0	0	0	0	0	0	0	0	470.146	0	0	0	1524.86	0	0	0	0
novel_circ_0000700	0	0	0	2	3	5	2	0	0	2	0	8	0	0	2	0	7	0	0	0	4	0	0	0	0	0	0	0	0	0	0	0	0	565.931	528.076	968.242	385.728	0	0	527.287	0	2028.4	0	0	304.971	0	1434.43	0	0
novel_circ_0000704	0	0	0	0	0	0	0	0	0	0	0	0	0	0	0	0	0	0	0	0	0	0	0	0	0	0	0	4	0	0	0	0	0	0	0	0	0	0	0	0	0	0	0	0	0	0	0	0	0
novel_circ_0000705	8	4	9	5	10	4	5	4	3	8	4	2	2	4	0	0	13	4	6	6	4	8	0	0	3	0	7	3	2	2	2230.28	849.437	2231.04	1414.83	1760.25	774.593	964.32	1004.02	755.668	2109.15	940.291	507.099	462.428	849.077	0	0	2663.93	1073.25	1830.38
novel_circ_0000706	0	0	0	0	0	0	0	0	0	0	0	0	0	0	0	0	0	0	0	0	0	6	0	0	0	0	0	0	0	0	0	0	0	0	0	0	0	0	0	0	0	0	0	0	0	0	0	0	0
novel_circ_0000709	0	0	0	0	0	2	0	0	0	0	5	0	0	0	0	0	0	0	0	0	0	6	0	0	0	0	0	0	0	0	0	0	0	0	0	387.297	0	0	0	0	1175.36	0	0	0	0	0	0	0	0
novel_circ_0000710	0	0	0	0	0	0	0	0	0	0	0	0	0	0	2	0	0	0	0	0	0	0	0	0	0	0	0	0	0	0	0	0	0	0	0	0	0	0	0	0	0	0	0	0	304.971	0	0	0	0
novel_circ_0000711	0	2	0	0	0	0	0	0	0	0	0	0	0	0	0	0	0	0	0	0	0	0	0	0	0	0	0	0	0	0	0	424.719	0	0	0	0	0	0	0	0	0	0	0	0	0	0	0	0	0
novel_circ_0000712	0	4	2	2	0	0	4	0	4	0	4	0	4	0	0	0	3	0	2	9	3	0	0	13	0	0	0	0	0	2	0	849.437	495.786	565.931	0	0	771.456	0	1007.56	0	940.291	0	924.855	0	0	0	614.754	0	610.128
novel_circ_0000713	0	0	0	0	0	0	0	0	0	0	0	0	0	0	0	0	0	0	0	0	0	0	5	0	0	0	3	0	0	0	0	0	0	0	0	0	0	0	0	0	0	0	0	0	0	0	0	0	0
novel_circ_0000714	0	0	0	0	0	0	0	0	0	0	0	0	0	5	0	0	0	0	0	0	0	0	0	3	0	0	0	0	0	0	0	0	0	0	0	0	0	0	0	0	0	0	0	1061.35	0	0	0	0	0
novel_circ_0000717	0	0	0	0	0	0	0	3	0	0	0	0	0	0	0	0	0	0	0	0	0	0	0	0	0	0	0	0	0	0	0	0	0	0	0	0	0	753.012	0	0	0	0	0	0	0	0	0	0	0
novel_circ_0000718	0	3	2	6	0	0	0	3	0	8	0	4	0	0	0	2	3	0	2	0	0	0	0	0	0	0	0	0	0	0	0	637.078	495.786	1697.79	0	0	0	753.012	0	2109.15	0	1014.2	0	0	0	540.979	614.754	0	610.128
novel_circ_0000719	0	0	0	0	0	0	0	0	0	0	2	0	0	0	0	0	0	0	0	0	0	0	0	0	0	0	0	0	0	0	0	0	0	0	0	0	0	0	0	0	470.146	0	0	0	0	0	0	0	0
novel_circ_0000721	0	0	0	0	0	0	0	0	0	0	0	0	0	0	0	0	0	0	0	0	0	0	0	0	0	3	0	0	0	0	0	0	0	0	0	0	0	0	0	0	0	0	0	0	0	0	0	0	0
novel_circ_0000722	0	0	0	0	0	0	0	0	0	0	0	0	0	0	0	2	0	0	0	0	0	0	0	0	0	0	0	0	0	0	0	0	0	0	0	0	0	0	0	0	0	0	0	0	0	540.979	0	0	0
novel_circ_0000723	0	0	0	0	0	0	0	0	0	0	0	0	0	0	0	0	0	0	8	0	0	0	0	0	0	0	0	0	0	0	0	0	0	0	0	0	0	0	0	0	0	0	0	0	0	0	0	0	2440.51
novel_circ_0000724	0	0	0	0	0	0	0	0	0	0	0	0	0	3	0	0	0	0	0	0	0	0	0	0	0	0	0	0	0	0	0	0	0	0	0	0	0	0	0	0	0	0	0	636.807	0	0	0	0	0
novel_circ_0000726	0	0	0	3	0	0	0	0	0	0	0	0	0	0	0	0	4	0	0	0	0	0	0	0	0	0	0	2	0	0	0	0	0	848.896	0	0	0	0	0	0	0	0	0	0	0	0	819.672	0	0
novel_circ_0000727	0	0	0	0	4	0	0	0	0	0	0	0	0	0	0	0	0	0	0	0	0	0	0	0	0	0	0	0	0	0	0	0	0	0	704.101	0	0	0	0	0	0	0	0	0	0	0	0	0	0
novel_circ_0000730	6	11	4	4	8	4	4	6	9	8	4	0	0	5	7	5	6	8	6	4	9	12	3	0	6	3	13	11	2	0	1672.71	2335.95	991.572	1131.86	1408.2	774.593	771.456	1506.02	2267	2109.15	940.291	0	0	1061.35	1067.4	1352.45	1229.51	2146.5	1830.38
novel_circ_0000732	0	0	0	0	0	0	0	0	0	0	0	0	0	0	0	0	5	0	0	0	0	0	0	0	0	0	0	0	0	0	0	0	0	0	0	0	0	0	0	0	0	0	0	0	0	0	1024.59	0	0
novel_circ_0000733	0	0	3	0	0	0	4	0	0	0	0	5	2	0	0	0	0	0	0	0	0	0	0	0	0	0	0	0	0	0	0	0	743.679	0	0	0	771.456	0	0	0	0	1267.75	462.428	0	0	0	0	0	0
novel_circ_0000734	0	0	0	0	0	0	0	0	0	13	0	0	0	0	0	0	0	0	0	0	0	0	0	0	0	0	0	0	0	0	0	0	0	0	0	0	0	0	0	3427.37	0	0	0	0	0	0	0	0	0
novel_circ_0000736	0	0	0	0	0	0	0	0	0	2	0	0	0	0	0	0	0	0	0	0	0	0	0	0	0	0	0	0	0	0	0	0	0	0	0	0	0	0	0	527.287	0	0	0	0	0	0	0	0	0
novel_circ_0000738	0	0	0	0	0	0	0	0	0	0	0	0	0	0	0	0	0	0	0	2	3	0	0	0	0	0	0	0	0	0	0	0	0	0	0	0	0	0	0	0	0	0	0	0	0	0	0	0	0
novel_circ_0000739	0	0	0	0	0	11	0	0	0	0	0	0	0	0	4	0	0	2	0	0	3	0	3	0	0	0	3	0	0	0	0	0	0	0	0	2130.13	0	0	0	0	0	0	0	0	609.942	0	0	536.625	0
novel_circ_0000740	0	4	0	0	0	0	0	0	0	0	0	0	0	0	0	0	0	0	0	0	0	0	0	0	0	0	0	0	0	0	0	849.437	0	0	0	0	0	0	0	0	0	0	0	0	0	0	0	0	0
novel_circ_0000741	0	0	0	0	0	0	0	0	4	0	0	0	0	0	0	4	0	0	0	0	0	0	2	0	0	0	2	0	0	0	0	0	0	0	0	0	0	0	1007.56	0	0	0	0	0	0	1081.96	0	0	0
novel_circ_0000743	0	7	2	3	7	4	8	4	0	0	2	4	3	4	5	0	0	0	0	3	2	0	2	0	0	2	0	8	3	0	0	1486.52	495.786	848.896	1232.18	774.593	1542.91	1004.02	0	0	470.146	1014.2	693.642	849.077	762.428	0	0	0	0
novel_circ_0000748	0	2	3	2	7	0	3	3	0	3	9	5	3	4	5	0	4	4	6	0	3	0	2	0	0	2	8	0	2	4	0	424.719	743.679	565.931	1232.18	0	578.592	753.012	0	790.931	2115.66	1267.75	693.642	849.077	762.428	0	819.672	1073.25	1830.38
novel_circ_0000750	0	0	0	0	0	0	0	0	0	0	0	0	0	0	0	0	0	0	0	4	0	0	0	0	0	0	0	0	0	0	0	0	0	0	0	0	0	0	0	0	0	0	0	0	0	0	0	0	0
novel_circ_0000752	0	4	0	0	4	0	0	0	0	0	3	0	4	0	0	0	0	0	0	0	0	0	3	0	0	0	0	0	0	0	0	849.437	0	0	704.101	0	0	0	0	0	705.219	0	924.855	0	0	0	0	0	0
novel_circ_0000753	0	0	4	2	5	0	0	0	0	0	3	0	0	4	0	0	8	0	0	0	0	3	0	0	0	0	0	0	4	0	0	0	991.572	565.931	880.127	0	0	0	0	0	705.219	0	0	849.077	0	0	1639.34	0	0
novel_circ_0000755	0	0	0	0	0	0	0	3	0	0	0	0	3	0	0	0	0	0	0	0	0	0	0	0	0	0	0	0	0	0	0	0	0	0	0	0	0	753.012	0	0	0	0	693.642	0	0	0	0	0	0
novel_circ_0000757	0	0	0	0	3	0	0	0	0	0	0	0	0	0	0	0	3	0	0	0	0	0	0	0	0	0	0	0	0	0	0	0	0	0	528.076	0	0	0	0	0	0	0	0	0	0	0	614.754	0	0
novel_circ_0000758	0	0	0	0	0	0	2	0	0	0	0	0	0	0	0	0	0	0	0	0	0	0	0	0	0	0	0	0	0	0	0	0	0	0	0	0	385.728	0	0	0	0	0	0	0	0	0	0	0	0
novel_circ_0000759	0	3	2	8	6	0	3	2	0	6	0	2	0	6	8	0	7	4	8	0	3	0	0	0	0	0	2	4	2	0	0	637.078	495.786	2263.72	1056.15	0	578.592	502.008	0	1581.86	0	507.099	0	1273.61	1219.88	0	1434.43	1073.25	2440.51
novel_circ_0000760	0	0	0	0	0	0	0	0	0	2	0	0	0	0	0	0	0	0	0	0	0	0	0	0	0	0	0	0	0	0	0	0	0	0	0	0	0	0	0	527.287	0	0	0	0	0	0	0	0	0
novel_circ_0000761	0	0	0	0	0	0	0	0	0	0	0	0	0	0	0	3	0	0	0	0	0	0	0	0	0	0	0	0	0	0	0	0	0	0	0	0	0	0	0	0	0	0	0	0	0	811.469	0	0	0
novel_circ_0000762	0	0	0	0	0	0	0	0	0	0	0	0	0	0	3	0	0	0	0	0	0	0	0	0	0	0	0	0	0	0	0	0	0	0	0	0	0	0	0	0	0	0	0	0	457.457	0	0	0	0
novel_circ_0000763	6	4	14	5	11	13	5	8	6	5	2	17	4	2	5	2	4	4	0	2	0	14	8	12	11	10	5	0	6	0	1672.71	849.437	3470.5	1414.83	1936.28	2517.43	964.32	2008.03	1511.34	1318.22	470.146	4310.34	924.855	424.538	762.428	540.979	819.672	1073.25	0
novel_circ_0000764	0	4	0	0	6	8	6	0	3	0	0	0	0	0	0	2	0	0	0	0	3	4	0	0	2	0	0	0	2	0	0	849.437	0	0	1056.15	1549.19	1157.18	0	755.668	0	0	0	0	0	0	540.979	0	0	0
novel_circ_0000765	0	0	0	2	0	8	4	3	3	6	0	0	0	0	0	0	0	0	0	0	0	0	0	0	0	0	0	0	0	0	0	0	0	565.931	0	1549.19	771.456	753.012	755.668	1581.86	0	0	0	0	0	0	0	0	0
novel_circ_0000776	0	4	4	0	0	0	0	2	0	0	0	0	0	6	0	0	0	0	0	0	0	7	4	0	0	0	0	0	0	0	0	849.437	991.572	0	0	0	0	502.008	0	0	0	0	0	1273.61	0	0	0	0	0
novel_circ_0000779	0	0	5	0	6	0	0	2	0	4	0	0	4	0	0	0	3	0	0	0	0	6	2	0	5	0	4	0	2	0	0	0	1239.46	0	1056.15	0	0	502.008	0	1054.57	0	0	924.855	0	0	0	614.754	0	0
novel_circ_0000781	0	0	4	4	0	2	0	0	0	5	0	0	4	0	0	0	5	0	0	0	0	0	0	0	0	7	0	0	0	0	0	0	991.572	1131.86	0	387.297	0	0	0	1318.22	0	0	924.855	0	0	0	1024.59	0	0
novel_circ_0000782	3	14	7	8	15	11	0	10	6	9	12	5	4	6	8	11	7	2	0	3	7	8	5	2	3	6	3	0	4	3	836.353	2973.03	1735.25	2263.72	2640.38	2130.13	0	2510.04	1511.34	2372.79	2820.87	1267.75	924.855	1273.61	1219.88	2975.39	1434.43	536.625	0
novel_circ_0000783	0	0	0	0	0	0	0	0	0	0	0	0	5	0	0	0	0	0	0	0	0	0	0	0	0	0	0	0	0	0	0	0	0	0	0	0	0	0	0	0	0	0	1156.07	0	0	0	0	0	0
novel_circ_0000785	10	3	3	3	18	8	12	4	3	5	2	7	6	0	5	5	3	0	4	4	8	12	3	4	4	10	6	8	8	0	2787.84	637.078	743.679	848.896	3168.46	1549.19	2314.37	1004.02	755.668	1318.22	470.146	1774.85	1387.28	0	762.428	1352.45	614.754	0	1220.26
novel_circ_0000786	0	0	0	0	0	0	0	0	0	0	0	0	0	0	2	0	0	0	0	0	0	0	0	0	0	0	0	0	0	0	0	0	0	0	0	0	0	0	0	0	0	0	0	0	304.971	0	0	0	0
novel_circ_0000787	0	0	0	0	0	5	0	0	0	0	0	0	0	0	0	0	0	0	0	0	0	0	0	0	0	0	0	0	0	3	0	0	0	0	0	968.242	0	0	0	0	0	0	0	0	0	0	0	0	0
novel_circ_0000789	0	4	0	0	0	0	0	0	0	0	0	0	0	0	0	0	0	0	0	0	0	0	0	0	0	0	0	0	0	0	0	849.437	0	0	0	0	0	0	0	0	0	0	0	0	0	0	0	0	0
novel_circ_0000790	0	0	0	0	2	3	2	0	3	0	0	0	0	0	0	0	0	0	0	0	0	0	0	0	4	0	0	0	0	0	0	0	0	0	352.051	580.945	385.728	0	755.668	0	0	0	0	0	0	0	0	0	0
novel_circ_0000791	0	0	0	0	2	0	0	0	0	0	0	0	0	0	0	0	0	0	0	0	0	0	0	0	0	0	3	0	0	0	0	0	0	0	352.051	0	0	0	0	0	0	0	0	0	0	0	0	0	0
novel_circ_0000794	4	0	0	0	0	0	0	0	0	0	0	0	0	0	0	0	0	0	0	0	0	0	0	0	0	0	0	0	0	0	1115.14	0	0	0	0	0	0	0	0	0	0	0	0	0	0	0	0	0	0
novel_circ_0000795	0	0	0	0	0	0	0	0	0	0	0	0	3	0	2	0	0	0	0	0	0	0	0	0	0	0	0	0	0	0	0	0	0	0	0	0	0	0	0	0	0	0	693.642	0	304.971	0	0	0	0
novel_circ_0000797	0	0	0	0	0	0	0	0	0	0	0	0	0	0	3	0	0	0	0	0	0	0	0	0	0	0	0	0	0	0	0	0	0	0	0	0	0	0	0	0	0	0	0	0	457.457	0	0	0	0
novel_circ_0000800	0	0	0	0	0	0	0	0	0	0	0	0	0	0	3	0	0	0	0	0	0	0	0	0	0	0	0	0	0	0	0	0	0	0	0	0	0	0	0	0	0	0	0	0	457.457	0	0	0	0
novel_circ_0000801	0	0	0	0	0	0	0	0	0	0	0	0	4	0	0	0	0	0	0	0	0	0	0	0	3	0	0	0	2	0	0	0	0	0	0	0	0	0	0	0	0	0	924.855	0	0	0	0	0	0
novel_circ_0000802	0	0	0	0	0	0	0	0	0	0	0	0	0	0	0	0	0	0	0	0	2	4	0	0	0	0	0	0	0	0	0	0	0	0	0	0	0	0	0	0	0	0	0	0	0	0	0	0	0
novel_circ_0000803	0	0	0	0	0	0	0	0	0	0	0	0	0	0	0	0	0	0	0	0	4	0	0	0	0	0	0	0	0	0	0	0	0	0	0	0	0	0	0	0	0	0	0	0	0	0	0	0	0
novel_circ_0000806	0	0	0	0	0	0	0	0	0	0	0	3	0	0	3	0	0	0	0	2	4	0	0	0	0	0	0	0	0	0	0	0	0	0	0	0	0	0	0	0	0	760.649	0	0	457.457	0	0	0	0
novel_circ_0000807	0	0	0	0	0	0	0	0	0	0	0	0	0	0	3	0	0	0	0	0	0	0	0	0	0	0	0	0	0	0	0	0	0	0	0	0	0	0	0	0	0	0	0	0	457.457	0	0	0	0
novel_circ_0000808	0	3	0	0	0	4	0	0	2	2	2	0	0	0	0	0	0	0	0	0	3	0	0	2	0	0	0	0	0	2	0	637.078	0	0	0	774.593	0	0	503.778	527.287	470.146	0	0	0	0	0	0	0	0
novel_circ_0000811	0	0	0	0	0	0	0	0	2	0	0	0	0	0	0	0	0	0	3	3	0	0	0	0	0	0	0	3	3	0	0	0	0	0	0	0	0	0	503.778	0	0	0	0	0	0	0	0	0	915.192
novel_circ_0000813	0	0	0	0	0	0	0	0	0	0	0	0	0	0	0	0	0	0	0	0	0	0	0	0	0	0	3	0	0	0	0	0	0	0	0	0	0	0	0	0	0	0	0	0	0	0	0	0	0
novel_circ_0000816	0	0	0	0	0	0	0	0	0	0	0	0	0	0	0	0	0	0	0	2	0	0	0	0	0	0	0	0	2	0	0	0	0	0	0	0	0	0	0	0	0	0	0	0	0	0	0	0	0
novel_circ_0000818	0	0	0	0	0	0	0	0	0	0	0	0	0	0	0	0	0	0	0	0	0	0	5	0	0	0	0	0	0	0	0	0	0	0	0	0	0	0	0	0	0	0	0	0	0	0	0	0	0
novel_circ_0000819	0	0	0	0	0	0	0	0	0	0	2	0	0	0	0	0	0	0	0	0	0	0	0	0	0	0	0	0	0	0	0	0	0	0	0	0	0	0	0	0	470.146	0	0	0	0	0	0	0	0
novel_circ_0000820	0	2	3	0	0	0	0	0	0	0	5	0	0	0	0	0	7	0	0	3	0	4	0	0	0	0	0	4	0	0	0	424.719	743.679	0	0	0	0	0	0	0	1175.36	0	0	0	0	0	1434.43	0	0
novel_circ_0000823	0	0	0	0	0	0	0	0	3	0	0	0	0	0	0	0	0	0	0	0	0	0	0	0	0	0	0	0	0	0	0	0	0	0	0	0	0	0	755.668	0	0	0	0	0	0	0	0	0	0
novel_circ_0000826	0	5	5	7	8	2	0	0	0	0	0	2	3	0	4	0	0	0	0	3	0	10	0	0	0	0	0	0	0	0	0	1061.8	1239.46	1980.76	1408.2	387.297	0	0	0	0	0	507.099	693.642	0	609.942	0	0	0	0
novel_circ_0000827	2	2	16	12	0	0	6	8	5	10	0	15	4	4	0	6	10	5	5	11	7	4	7	4	5	4	0	0	3	0	557.569	424.719	3966.29	3395.59	0	0	1157.18	2008.03	1259.45	2636.44	0	3803.25	924.855	849.077	0	1622.94	2049.18	1341.56	1525.32
novel_circ_0000829	3	0	3	0	0	0	0	0	0	0	0	0	0	0	10	0	0	2	0	0	0	0	0	0	3	0	0	0	0	0	836.353	0	743.679	0	0	0	0	0	0	0	0	0	0	0	1524.86	0	0	536.625	0
novel_circ_0000833	14	8	10	11	5	7	9	13	5	16	10	18	8	0	8	6	17	9	12	10	8	0	11	11	5	19	2	5	8	2	3902.98	1698.87	2478.93	3112.62	880.127	1355.54	1735.78	3263.05	1259.45	4218.3	2350.73	4563.89	1849.71	0	1219.88	1622.94	3483.61	2414.81	3660.77
novel_circ_0000834	0	0	0	0	0	0	0	0	0	0	0	0	0	0	0	2	0	0	0	0	0	0	0	0	0	0	0	0	0	0	0	0	0	0	0	0	0	0	0	0	0	0	0	0	0	540.979	0	0	0
novel_circ_0000835	0	0	0	0	0	2	0	0	0	0	0	0	0	0	0	0	0	0	0	0	0	0	0	0	0	0	0	0	0	0	0	0	0	0	0	387.297	0	0	0	0	0	0	0	0	0	0	0	0	0
novel_circ_0000836	0	0	0	0	0	2	0	0	0	0	0	0	0	0	0	0	0	0	0	0	0	0	0	0	0	0	0	0	0	0	0	0	0	0	0	387.297	0	0	0	0	0	0	0	0	0	0	0	0	0
novel_circ_0000838	0	0	0	0	0	0	0	0	0	0	0	0	0	0	0	0	0	0	0	3	0	0	0	0	0	0	0	0	0	0	0	0	0	0	0	0	0	0	0	0	0	0	0	0	0	0	0	0	0
novel_circ_0000839	0	0	0	0	0	0	0	0	0	0	0	0	0	0	0	0	0	0	0	0	5	0	0	0	0	0	0	0	0	0	0	0	0	0	0	0	0	0	0	0	0	0	0	0	0	0	0	0	0
novel_circ_0000840	0	10	0	0	0	0	0	0	0	0	0	0	0	0	7	0	0	0	0	0	0	0	0	0	0	0	2	2	0	0	0	2123.59	0	0	0	0	0	0	0	0	0	0	0	0	1067.4	0	0	0	0
novel_circ_0000842	0	0	0	0	0	2	0	0	0	0	0	0	0	0	0	0	0	0	0	0	0	0	0	0	0	0	0	0	0	0	0	0	0	0	0	387.297	0	0	0	0	0	0	0	0	0	0	0	0	0
novel_circ_0000843	0	0	3	0	3	0	0	0	0	0	0	4	7	2	0	0	2	0	6	3	3	0	5	0	0	0	0	0	0	3	0	0	743.679	0	528.076	0	0	0	0	0	0	1014.2	1618.5	424.538	0	0	409.836	0	1830.38
novel_circ_0000844	0	0	0	0	0	0	0	0	0	0	0	0	0	0	0	0	0	0	0	0	0	0	0	0	3	0	0	0	0	0	0	0	0	0	0	0	0	0	0	0	0	0	0	0	0	0	0	0	0
novel_circ_0000845	3	4	3	4	0	4	6	4	0	0	0	8	4	3	0	0	0	0	0	0	0	7	3	0	0	0	2	0	0	4	836.353	849.437	743.679	1131.86	0	774.593	1157.18	1004.02	0	0	0	2028.4	924.855	636.807	0	0	0	0	0
novel_circ_0000846	0	0	0	0	0	2	0	0	0	0	0	0	0	0	0	0	0	0	0	0	0	0	0	0	0	0	0	0	0	0	0	0	0	0	0	387.297	0	0	0	0	0	0	0	0	0	0	0	0	0
novel_circ_0000848	0	0	0	0	0	0	0	2	0	0	0	0	0	0	5	0	0	0	0	0	0	0	0	0	0	0	0	0	0	0	0	0	0	0	0	0	0	502.008	0	0	0	0	0	0	762.428	0	0	0	0
novel_circ_0000849	0	0	0	0	0	0	0	0	0	0	0	0	0	0	2	0	0	0	0	0	3	0	0	0	0	0	0	0	0	0	0	0	0	0	0	0	0	0	0	0	0	0	0	0	304.971	0	0	0	0
novel_circ_0000851	0	0	0	0	0	0	0	0	0	0	0	0	0	0	0	0	0	0	0	0	0	0	0	0	0	0	0	0	0	6	0	0	0	0	0	0	0	0	0	0	0	0	0	0	0	0	0	0	0
novel_circ_0000852	0	0	0	0	0	0	0	0	0	0	0	0	2	0	0	0	0	0	0	0	0	0	0	0	0	0	0	0	0	0	0	0	0	0	0	0	0	0	0	0	0	0	462.428	0	0	0	0	0	0
novel_circ_0000853	0	0	0	0	0	0	0	0	0	0	0	0	0	0	0	0	0	0	0	2	0	0	0	0	0	0	0	5	0	0	0	0	0	0	0	0	0	0	0	0	0	0	0	0	0	0	0	0	0
novel_circ_0000856	0	3	0	0	0	3	0	0	0	0	0	0	0	0	0	0	0	0	0	0	0	0	0	0	0	0	0	0	0	0	0	637.078	0	0	0	580.945	0	0	0	0	0	0	0	0	0	0	0	0	0
novel_circ_0000857	0	0	0	0	2	0	4	0	0	0	0	0	0	0	0	0	0	0	0	0	0	3	0	0	0	0	0	0	0	0	0	0	0	0	352.051	0	771.456	0	0	0	0	0	0	0	0	0	0	0	0
novel_circ_0000858	0	0	4	0	0	2	0	0	0	0	2	0	0	0	0	0	0	0	0	0	0	9	0	0	0	0	0	0	3	0	0	0	991.572	0	0	387.297	0	0	0	0	470.146	0	0	0	0	0	0	0	0
novel_circ_0000859	0	0	0	0	0	0	3	0	0	0	0	0	0	0	0	0	0	0	0	0	0	0	0	0	0	0	0	0	0	0	0	0	0	0	0	0	578.592	0	0	0	0	0	0	0	0	0	0	0	0
novel_circ_0000860	0	0	0	0	0	0	0	0	0	0	0	0	0	0	0	0	0	0	0	0	0	0	0	0	2	0	0	0	0	0	0	0	0	0	0	0	0	0	0	0	0	0	0	0	0	0	0	0	0
novel_circ_0000862	0	3	0	0	0	0	0	3	0	0	0	0	0	0	0	0	0	0	0	0	0	0	0	4	0	0	0	0	0	0	0	637.078	0	0	0	0	0	753.012	0	0	0	0	0	0	0	0	0	0	0
novel_circ_0000863	0	3	0	0	6	0	0	2	0	0	0	0	0	0	0	0	0	0	0	3	0	0	0	0	0	0	0	0	0	0	0	637.078	0	0	1056.15	0	0	502.008	0	0	0	0	0	0	0	0	0	0	0
novel_circ_0000864	0	0	0	0	0	0	4	0	0	0	0	0	0	0	0	0	0	0	0	0	0	0	0	0	0	0	0	0	0	0	0	0	0	0	0	0	771.456	0	0	0	0	0	0	0	0	0	0	0	0
novel_circ_0000867	0	5	4	0	2	6	0	3	0	0	4	0	0	0	0	0	4	0	0	0	0	0	0	0	4	0	0	0	0	2	0	1061.8	991.572	0	352.051	1161.89	0	753.012	0	0	940.291	0	0	0	0	0	819.672	0	0
novel_circ_0000870	0	0	0	0	0	0	0	0	0	0	0	0	0	0	0	0	0	0	0	0	0	0	0	0	0	0	0	3	0	0	0	0	0	0	0	0	0	0	0	0	0	0	0	0	0	0	0	0	0
novel_circ_0000871	0	0	0	0	0	0	0	0	0	0	0	0	0	0	0	0	0	2	3	5	0	4	0	0	0	0	0	2	0	0	0	0	0	0	0	0	0	0	0	0	0	0	0	0	0	0	0	536.625	915.192
novel_circ_0000874	0	0	0	0	0	0	0	0	0	0	0	0	0	0	0	0	0	0	0	0	0	0	0	0	0	0	2	0	0	0	0	0	0	0	0	0	0	0	0	0	0	0	0	0	0	0	0	0	0
novel_circ_0000875	0	0	0	0	0	0	3	0	0	0	0	0	0	0	0	0	0	0	0	0	0	0	0	0	0	0	0	0	0	0	0	0	0	0	0	0	578.592	0	0	0	0	0	0	0	0	0	0	0	0
novel_circ_0000876	0	0	0	0	0	0	0	0	0	0	0	0	0	0	0	0	4	0	0	0	0	0	0	0	0	0	0	0	0	0	0	0	0	0	0	0	0	0	0	0	0	0	0	0	0	0	819.672	0	0
novel_circ_0000878	6	11	9	6	20	0	10	2	11	7	18	13	10	13	10	16	18	9	14	12	11	37	10	10	5	10	12	8	15	13	1672.71	2335.95	2231.04	1697.79	3520.51	0	1928.64	502.008	2770.78	1845.5	4231.31	3296.15	2312.14	2759.5	1524.86	4327.83	3688.52	2414.81	4270.9
novel_circ_0000882	0	0	0	0	0	0	0	0	0	0	0	0	0	0	0	0	0	0	0	0	0	4	0	0	0	0	0	0	0	0	0	0	0	0	0	0	0	0	0	0	0	0	0	0	0	0	0	0	0
novel_circ_0000886	0	0	0	0	0	0	0	0	0	0	0	0	0	2	4	0	0	0	0	0	0	0	0	0	0	0	0	0	0	0	0	0	0	0	0	0	0	0	0	0	0	0	0	424.538	609.942	0	0	0	0
novel_circ_0000888	10	21	7	14	11	14	9	8	7	7	5	7	5	8	14	6	0	3	6	10	6	14	0	3	4	3	15	6	7	6	2787.84	4459.55	1735.25	3961.52	1936.28	2711.08	1735.78	2008.03	1763.22	1845.5	1175.36	1774.85	1156.07	1698.15	2134.8	1622.94	0	804.937	1830.38
novel_circ_0000889	0	0	0	0	0	0	0	0	0	0	0	0	0	0	2	0	0	0	0	0	0	0	0	0	0	0	0	0	0	0	0	0	0	0	0	0	0	0	0	0	0	0	0	0	304.971	0	0	0	0
novel_circ_0000890	0	0	0	0	0	4	2	0	0	0	0	0	0	0	0	0	0	0	0	3	0	0	0	0	0	0	0	0	0	0	0	0	0	0	0	774.593	385.728	0	0	0	0	0	0	0	0	0	0	0	0
novel_circ_0000891	0	0	0	0	2	0	0	0	0	0	0	0	0	0	0	0	0	0	0	0	0	0	0	0	0	0	0	0	0	0	0	0	0	0	352.051	0	0	0	0	0	0	0	0	0	0	0	0	0	0
novel_circ_0000893	0	0	0	0	0	0	0	0	2	0	0	0	0	0	0	0	0	0	4	3	0	0	0	0	0	0	0	0	0	0	0	0	0	0	0	0	0	0	503.778	0	0	0	0	0	0	0	0	0	1220.26
novel_circ_0000894	0	0	0	0	0	0	0	0	0	0	0	0	0	0	7	0	0	0	0	0	0	0	0	0	0	0	0	0	4	0	0	0	0	0	0	0	0	0	0	0	0	0	0	0	1067.4	0	0	0	0
novel_circ_0000896	0	0	0	0	0	0	0	0	0	0	0	0	0	0	0	3	0	0	0	0	2	0	0	0	0	0	0	0	0	0	0	0	0	0	0	0	0	0	0	0	0	0	0	0	0	811.469	0	0	0
novel_circ_0000897	0	0	0	0	0	0	0	0	0	0	2	0	0	0	2	0	0	0	0	3	0	0	0	0	3	0	0	0	0	5	0	0	0	0	0	0	0	0	0	0	470.146	0	0	0	304.971	0	0	0	0
novel_circ_0000900	0	0	2	0	0	0	0	0	0	0	0	0	0	0	0	0	0	0	0	0	0	0	0	0	0	0	0	0	0	0	0	0	495.786	0	0	0	0	0	0	0	0	0	0	0	0	0	0	0	0
novel_circ_0000901	0	0	0	0	0	0	0	0	0	3	0	0	0	0	0	0	0	0	0	0	0	0	0	0	0	0	0	0	0	0	0	0	0	0	0	0	0	0	0	790.931	0	0	0	0	0	0	0	0	0
novel_circ_0000903	0	0	0	0	0	0	0	0	0	0	0	0	0	0	5	0	0	0	0	0	0	0	0	0	0	0	0	0	0	0	0	0	0	0	0	0	0	0	0	0	0	0	0	0	762.428	0	0	0	0
novel_circ_0000904	0	0	0	0	0	0	0	0	0	0	0	0	0	0	0	0	0	0	0	0	3	0	0	0	0	0	0	0	0	0	0	0	0	0	0	0	0	0	0	0	0	0	0	0	0	0	0	0	0
novel_circ_0000905	0	0	0	3	0	0	0	0	0	0	0	0	0	0	0	0	0	0	0	0	0	0	0	0	0	0	0	0	0	0	0	0	0	848.896	0	0	0	0	0	0	0	0	0	0	0	0	0	0	0
novel_circ_0000912	9	2	6	9	11	12	5	2	4	5	4	0	0	9	0	5	15	3	0	8	11	26	3	0	9	11	0	7	4	0	2509.06	424.719	1487.36	2546.69	1936.28	2323.78	964.32	502.008	1007.56	1318.22	940.291	0	0	1910.42	0	1352.45	3073.77	804.937	0
novel_circ_0000918	0	0	0	0	0	0	0	0	0	0	0	0	0	0	6	0	0	0	0	0	0	5	0	0	0	0	0	0	0	0	0	0	0	0	0	0	0	0	0	0	0	0	0	0	914.913	0	0	0	0
novel_circ_0000919	13	16	7	12	7	9	10	2	5	3	7	4	0	4	3	6	8	5	9	6	7	23	11	0	12	7	7	8	3	7	3624.2	3397.75	1735.25	3395.59	1232.18	1742.84	1928.64	502.008	1259.45	790.931	1645.51	1014.2	0	849.077	457.457	1622.94	1639.34	1341.56	2745.58
novel_circ_0000923	6	0	3	2	2	0	0	0	0	0	0	0	0	0	2	0	0	0	0	0	0	0	0	3	2	0	0	0	0	0	1672.71	0	743.679	565.931	352.051	0	0	0	0	0	0	0	0	0	304.971	0	0	0	0
novel_circ_0000927	0	2	0	0	0	0	0	0	0	0	0	0	0	0	0	0	0	0	0	0	0	0	0	0	0	0	0	0	0	0	0	424.719	0	0	0	0	0	0	0	0	0	0	0	0	0	0	0	0	0
novel_circ_0000929	0	0	2	0	4	0	0	0	0	0	0	0	0	0	0	0	4	0	0	0	0	0	0	0	0	0	0	2	5	3	0	0	495.786	0	704.101	0	0	0	0	0	0	0	0	0	0	0	819.672	0	0
novel_circ_0000932	0	0	3	3	0	0	0	0	0	0	0	0	0	0	0	0	0	3	0	0	0	2	0	0	0	0	0	0	0	0	0	0	743.679	848.896	0	0	0	0	0	0	0	0	0	0	0	0	0	804.937	0
novel_circ_0000936	2	4	3	4	0	2	3	0	3	0	0	0	0	0	0	0	0	2	0	2	0	5	0	0	0	0	0	0	0	0	557.569	849.437	743.679	1131.86	0	387.297	578.592	0	755.668	0	0	0	0	0	0	0	0	536.625	0
novel_circ_0000938	0	5	0	0	0	0	0	0	0	0	0	0	0	0	0	0	0	0	0	0	0	0	0	0	0	0	0	0	0	0	0	1061.8	0	0	0	0	0	0	0	0	0	0	0	0	0	0	0	0	0
novel_circ_0000940	51	31	23	43	33	47	39	37	31	28	21	46	28	57	34	42	27	35	45	35	29	49	37	29	24	29	78	41	39	32	14218	6583.14	5701.54	12167.5	5808.84	9101.47	7521.7	9287.15	7808.56	7382.02	4936.53	11663.3	6473.99	12099.3	5184.51	11360.6	5532.79	9390.93	13727.9
novel_circ_0000941	3	3	3	2	4	2	7	8	12	8	4	3	0	6	4	11	3	4	3	4	0	7	9	0	4	0	5	4	0	2	836.353	637.078	743.679	565.931	704.101	387.297	1350.05	2008.03	3022.67	2109.15	940.291	760.649	0	1273.61	609.942	2975.39	614.754	1073.25	915.192
novel_circ_0000942	3	5	0	0	0	2	0	0	0	3	0	0	3	0	5	3	0	0	0	2	0	6	0	0	0	0	0	0	0	0	836.353	1061.8	0	0	0	387.297	0	0	0	790.931	0	0	693.642	0	762.428	811.469	0	0	0
novel_circ_0000943	0	2	0	3	0	10	0	0	5	0	2	0	6	0	0	0	4	0	0	4	0	8	0	0	0	0	0	0	0	0	0	424.719	0	848.896	0	1936.48	0	0	1259.45	0	470.146	0	1387.28	0	0	0	819.672	0	0
novel_circ_0000948	0	0	0	0	0	0	0	0	0	0	0	0	0	0	2	0	0	0	0	0	0	0	0	0	0	0	0	0	0	0	0	0	0	0	0	0	0	0	0	0	0	0	0	0	304.971	0	0	0	0
novel_circ_0000949	0	0	0	0	0	0	0	0	0	0	0	0	0	0	0	0	0	0	0	0	0	0	0	3	0	0	0	0	0	0	0	0	0	0	0	0	0	0	0	0	0	0	0	0	0	0	0	0	0
novel_circ_0000950	3	0	0	0	0	0	0	0	0	0	0	0	0	0	0	2	0	4	0	0	0	0	0	0	0	0	0	0	0	4	836.353	0	0	0	0	0	0	0	0	0	0	0	0	0	0	540.979	0	1073.25	0
novel_circ_0000952	0	0	0	0	5	0	0	0	0	0	0	0	0	0	0	0	0	0	0	0	0	0	0	0	0	0	0	0	0	0	0	0	0	0	880.127	0	0	0	0	0	0	0	0	0	0	0	0	0	0
novel_circ_0000958	0	0	0	0	0	0	0	0	0	0	2	0	0	0	0	0	0	0	0	5	0	0	0	0	0	0	0	0	0	0	0	0	0	0	0	0	0	0	0	0	470.146	0	0	0	0	0	0	0	0
novel_circ_0000961	0	0	0	0	0	0	0	0	0	0	2	0	0	0	0	0	2	0	0	0	3	0	0	0	0	0	0	0	2	0	0	0	0	0	0	0	0	0	0	0	470.146	0	0	0	0	0	409.836	0	0
novel_circ_0000964	2	5	0	0	0	0	0	0	4	0	0	0	5	0	3	0	0	0	0	0	0	0	0	0	5	0	0	0	0	0	557.569	1061.8	0	0	0	0	0	0	1007.56	0	0	0	1156.07	0	457.457	0	0	0	0
novel_circ_0000966	0	0	0	0	0	0	0	0	0	0	0	0	0	0	0	0	0	0	0	0	0	4	0	0	0	0	0	0	0	0	0	0	0	0	0	0	0	0	0	0	0	0	0	0	0	0	0	0	0
novel_circ_0000967	0	0	0	0	0	0	0	2	0	0	0	0	0	0	0	0	0	0	0	0	0	0	0	0	0	0	0	0	0	0	0	0	0	0	0	0	0	502.008	0	0	0	0	0	0	0	0	0	0	0
novel_circ_0000968	0	0	0	5	0	3	0	0	2	0	2	0	3	3	2	0	0	3	0	0	0	0	7	0	3	0	0	0	0	5	0	0	0	1414.83	0	580.945	0	0	503.778	0	470.146	0	693.642	636.807	304.971	0	0	804.937	0
novel_circ_0000970	0	0	0	4	6	0	0	0	0	0	0	0	0	0	0	0	0	0	0	0	0	6	0	0	0	0	0	0	0	0	0	0	0	1131.86	1056.15	0	0	0	0	0	0	0	0	0	0	0	0	0	0
novel_circ_0000972	0	0	0	0	0	0	0	0	0	0	0	0	0	4	0	0	0	0	0	0	0	0	0	0	0	0	0	0	0	0	0	0	0	0	0	0	0	0	0	0	0	0	0	849.077	0	0	0	0	0
novel_circ_0000973	0	2	0	0	0	0	0	0	0	0	0	0	0	0	0	0	0	0	0	0	0	0	0	0	0	0	0	0	0	0	0	424.719	0	0	0	0	0	0	0	0	0	0	0	0	0	0	0	0	0
novel_circ_0000974	0	3	0	0	0	0	0	2	3	0	0	0	3	0	3	0	0	0	0	0	0	0	0	0	0	0	9	0	0	2	0	637.078	0	0	0	0	0	502.008	755.668	0	0	0	693.642	0	457.457	0	0	0	0
novel_circ_0000975	0	0	0	0	0	0	0	0	0	0	0	2	0	0	0	0	0	0	0	0	0	0	0	0	0	0	0	0	0	0	0	0	0	0	0	0	0	0	0	0	0	507.099	0	0	0	0	0	0	0
novel_circ_0000976	0	6	0	0	0	0	0	5	4	0	0	0	0	4	0	0	0	0	0	0	3	0	0	0	0	0	0	0	0	0	0	1274.16	0	0	0	0	0	1255.02	1007.56	0	0	0	0	849.077	0	0	0	0	0
novel_circ_0000980	0	0	0	0	2	0	0	0	0	0	0	0	0	0	0	0	0	0	0	0	0	0	0	0	0	0	0	0	0	0	0	0	0	0	352.051	0	0	0	0	0	0	0	0	0	0	0	0	0	0
novel_circ_0000981	0	0	0	0	0	0	0	0	0	0	0	0	0	0	0	0	0	0	0	0	0	0	3	0	0	0	0	0	0	0	0	0	0	0	0	0	0	0	0	0	0	0	0	0	0	0	0	0	0
novel_circ_0000983	0	0	0	0	0	0	0	0	0	0	0	0	0	0	0	2	0	0	0	2	0	0	2	0	0	0	0	0	0	0	0	0	0	0	0	0	0	0	0	0	0	0	0	0	0	540.979	0	0	0
novel_circ_0000984	0	0	0	0	0	0	0	0	0	3	0	0	0	0	0	0	0	0	0	0	0	0	0	0	0	0	0	0	0	2	0	0	0	0	0	0	0	0	0	790.931	0	0	0	0	0	0	0	0	0
novel_circ_0000985	5	0	0	0	2	3	0	0	2	0	0	0	3	0	13	0	0	5	0	0	7	0	0	0	0	0	15	0	3	0	1393.92	0	0	0	352.051	580.945	0	0	503.778	0	0	0	693.642	0	1982.31	0	0	1341.56	0
novel_circ_0000986	0	0	0	0	0	0	0	0	0	0	0	0	0	0	0	0	0	0	0	0	0	0	0	3	0	0	0	0	0	0	0	0	0	0	0	0	0	0	0	0	0	0	0	0	0	0	0	0	0
novel_circ_0000987	0	0	0	0	0	2	0	0	0	0	0	0	0	0	0	0	0	0	0	0	0	0	0	0	0	0	0	0	0	3	0	0	0	0	0	387.297	0	0	0	0	0	0	0	0	0	0	0	0	0
novel_circ_0000989	0	3	4	3	4	0	0	0	0	0	4	0	0	0	0	3	0	0	0	0	0	0	0	0	0	0	0	0	0	0	0	637.078	991.572	848.896	704.101	0	0	0	0	0	940.291	0	0	0	0	811.469	0	0	0
novel_circ_0000990	9	7	5	0	15	18	4	0	5	0	4	6	0	2	8	6	10	0	0	3	0	0	6	0	0	0	5	8	0	5	2509.06	1486.52	1239.46	0	2640.38	3485.67	771.456	0	1259.45	0	940.291	1521.3	0	424.538	1219.88	1622.94	2049.18	0	0
novel_circ_0000991	6	0	0	0	8	0	5	0	0	0	0	3	0	2	0	0	0	0	0	0	2	0	0	4	0	0	0	5	2	0	1672.71	0	0	0	1408.2	0	964.32	0	0	0	0	760.649	0	424.538	0	0	0	0	0
novel_circ_0000993	0	5	4	2	5	0	3	2	0	3	0	0	0	0	3	3	0	0	0	2	0	0	0	8	4	0	0	0	0	4	0	1061.8	991.572	565.931	880.127	0	578.592	502.008	0	790.931	0	0	0	0	457.457	811.469	0	0	0
novel_circ_0000994	0	0	0	0	0	0	0	0	0	0	0	0	0	0	0	0	0	0	0	0	0	0	0	0	0	0	3	0	0	0	0	0	0	0	0	0	0	0	0	0	0	0	0	0	0	0	0	0	0
novel_circ_0000995	0	0	0	0	0	0	0	0	0	0	0	0	0	0	3	0	0	0	0	0	0	0	2	0	0	0	0	0	0	0	0	0	0	0	0	0	0	0	0	0	0	0	0	0	457.457	0	0	0	0
novel_circ_0000996	0	0	0	0	0	0	0	0	0	0	0	0	0	0	0	0	0	0	0	0	0	0	4	0	0	0	0	0	3	0	0	0	0	0	0	0	0	0	0	0	0	0	0	0	0	0	0	0	0
novel_circ_0000997	2	0	0	0	0	0	0	0	2	3	0	0	0	4	2	2	0	0	0	4	0	0	0	0	0	0	0	7	0	5	557.569	0	0	0	0	0	0	0	503.778	790.931	0	0	0	849.077	304.971	540.979	0	0	0
novel_circ_0000999	19	0	0	0	7	0	5	0	0	0	0	0	0	0	3	3	0	0	0	0	0	5	0	0	0	0	0	2	2	0	5296.91	0	0	0	1232.18	0	964.32	0	0	0	0	0	0	0	457.457	811.469	0	0	0
novel_circ_0001001	0	0	0	0	0	0	0	0	0	0	0	0	0	2	0	0	0	0	0	0	0	0	0	0	0	0	0	0	0	0	0	0	0	0	0	0	0	0	0	0	0	0	0	424.538	0	0	0	0	0
novel_circ_0001003	40	29	33	8	28	26	18	25	15	7	24	29	21	18	9	35	0	17	19	13	22	24	26	25	16	15	22	23	20	27	11151.4	6158.42	8180.47	2263.72	4928.71	5034.86	3471.55	6275.1	3778.34	1845.5	5641.75	7352.94	4855.49	3820.84	1372.37	9467.14	0	4561.31	5796.22
novel_circ_0001004	4	0	0	5	0	3	0	0	0	0	0	0	0	8	0	0	3	6	0	2	4	0	0	0	0	6	5	0	0	0	1115.14	0	0	1414.83	0	580.945	0	0	0	0	0	0	0	1698.15	0	0	614.754	1609.87	0
novel_circ_0001006	0	0	0	0	0	0	4	0	0	0	0	0	0	0	0	0	0	0	0	0	0	0	0	0	0	0	0	0	0	0	0	0	0	0	0	0	771.456	0	0	0	0	0	0	0	0	0	0	0	0
novel_circ_0001007	0	0	0	0	0	0	0	0	0	0	0	0	0	3	0	0	0	0	0	0	0	0	0	0	0	0	0	0	0	0	0	0	0	0	0	0	0	0	0	0	0	0	0	636.807	0	0	0	0	0
novel_circ_0001008	0	0	0	0	0	0	3	0	0	0	0	9	0	0	0	0	0	0	0	0	0	8	0	0	0	0	0	0	0	0	0	0	0	0	0	0	578.592	0	0	0	0	2281.95	0	0	0	0	0	0	0
novel_circ_0001009	6	6	0	2	5	0	0	0	5	0	3	2	2	8	3	4	4	0	0	3	6	14	2	5	2	0	8	0	5	8	1672.71	1274.16	0	565.931	880.127	0	0	0	1259.45	0	705.219	507.099	462.428	1698.15	457.457	1081.96	819.672	0	0
novel_circ_0001010	0	0	0	0	0	0	0	0	0	0	0	0	0	0	0	0	0	0	0	0	0	0	3	0	0	0	0	0	0	0	0	0	0	0	0	0	0	0	0	0	0	0	0	0	0	0	0	0	0
novel_circ_0001012	0	0	0	0	0	0	0	0	0	0	0	0	0	0	0	0	0	0	0	0	0	0	0	0	0	0	2	0	0	0	0	0	0	0	0	0	0	0	0	0	0	0	0	0	0	0	0	0	0
novel_circ_0001014	0	2	0	0	0	0	0	0	0	0	0	0	0	0	0	0	0	0	0	0	0	0	4	0	0	0	0	0	0	0	0	424.719	0	0	0	0	0	0	0	0	0	0	0	0	0	0	0	0	0
novel_circ_0001015	0	0	0	3	0	2	2	0	0	0	0	0	0	0	0	0	0	0	0	2	0	0	0	0	0	0	2	0	0	0	0	0	0	848.896	0	387.297	385.728	0	0	0	0	0	0	0	0	0	0	0	0
novel_circ_0001016	7	19	5	7	23	14	10	12	7	15	10	0	15	6	6	5	15	13	11	16	10	13	23	10	10	4	10	17	8	9	1951.49	4034.83	1239.46	1980.76	4048.58	2711.08	1928.64	3012.05	1763.22	3954.65	2350.73	0	3468.21	1273.61	914.913	1352.45	3073.77	3488.06	3355.7
novel_circ_0001017	0	0	0	0	0	0	0	0	0	0	0	0	0	0	19	0	0	0	0	0	0	0	0	0	0	0	0	0	0	0	0	0	0	0	0	0	0	0	0	0	0	0	0	0	2897.22	0	0	0	0
novel_circ_0001018	0	0	0	0	0	0	0	0	0	0	0	0	6	0	6	0	0	0	0	0	0	0	0	0	0	0	0	0	3	0	0	0	0	0	0	0	0	0	0	0	0	0	1387.28	0	914.913	0	0	0	0
novel_circ_0001021	0	0	0	0	4	6	0	0	3	0	0	0	0	0	2	0	4	0	0	0	0	0	0	0	0	0	0	0	0	0	0	0	0	0	704.101	1161.89	0	0	755.668	0	0	0	0	0	304.971	0	819.672	0	0
novel_circ_0001025	0	0	0	0	0	0	0	0	0	0	0	0	3	0	0	0	0	0	0	0	0	0	0	0	0	0	0	0	0	0	0	0	0	0	0	0	0	0	0	0	0	0	693.642	0	0	0	0	0	0
novel_circ_0001027	0	0	0	0	0	0	0	3	0	0	0	0	0	0	0	0	0	0	0	0	0	0	0	0	0	0	0	0	0	0	0	0	0	0	0	0	0	753.012	0	0	0	0	0	0	0	0	0	0	0
novel_circ_0001030	2	0	0	0	0	0	0	0	0	0	0	0	0	0	0	0	0	0	0	0	0	0	0	0	0	0	0	0	0	0	557.569	0	0	0	0	0	0	0	0	0	0	0	0	0	0	0	0	0	0
novel_circ_0001033	0	0	0	0	0	0	0	0	0	0	0	0	0	0	0	0	0	0	0	0	3	0	0	0	0	0	0	0	0	0	0	0	0	0	0	0	0	0	0	0	0	0	0	0	0	0	0	0	0
novel_circ_0001036	0	0	0	0	0	0	0	0	0	0	0	0	0	0	2	0	0	0	0	0	0	0	0	0	0	0	0	0	0	0	0	0	0	0	0	0	0	0	0	0	0	0	0	0	304.971	0	0	0	0
novel_circ_0001037	0	0	0	0	0	0	0	0	0	0	3	0	0	0	4	0	0	0	0	0	0	0	0	0	0	0	0	0	0	0	0	0	0	0	0	0	0	0	0	0	705.219	0	0	0	609.942	0	0	0	0
novel_circ_0001039	0	0	0	0	0	0	7	0	0	0	0	0	5	3	8	0	0	0	0	3	5	0	0	0	0	0	0	0	0	0	0	0	0	0	0	0	1350.05	0	0	0	0	0	1156.07	636.807	1219.88	0	0	0	0
novel_circ_0001046	0	0	0	0	0	0	0	0	3	0	0	0	0	0	0	0	0	0	0	0	0	0	0	0	0	0	0	0	0	0	0	0	0	0	0	0	0	0	755.668	0	0	0	0	0	0	0	0	0	0
novel_circ_0001047	0	0	0	0	0	2	0	0	0	0	0	0	0	0	0	0	3	0	0	0	0	0	0	0	6	0	0	0	0	0	0	0	0	0	0	387.297	0	0	0	0	0	0	0	0	0	0	614.754	0	0
novel_circ_0001048	0	0	0	0	3	0	0	0	0	0	0	0	0	0	0	0	6	0	0	4	0	0	0	0	0	0	0	0	0	0	0	0	0	0	528.076	0	0	0	0	0	0	0	0	0	0	0	1229.51	0	0
novel_circ_0001050	0	0	0	0	0	2	0	0	0	0	0	0	0	0	0	0	0	0	0	0	0	0	0	0	0	0	0	0	0	0	0	0	0	0	0	387.297	0	0	0	0	0	0	0	0	0	0	0	0	0
novel_circ_0001051	0	0	0	0	4	0	0	0	0	0	0	0	0	0	0	0	0	0	0	0	0	0	0	0	0	0	0	0	0	0	0	0	0	0	704.101	0	0	0	0	0	0	0	0	0	0	0	0	0	0
novel_circ_0001052	0	0	0	0	0	0	0	0	0	0	0	0	0	0	0	0	0	0	3	0	0	0	0	0	0	0	0	0	0	0	0	0	0	0	0	0	0	0	0	0	0	0	0	0	0	0	0	0	915.192
novel_circ_0001053	0	0	0	0	0	0	0	0	0	0	0	0	0	0	3	0	0	0	0	0	0	0	0	0	0	0	0	0	0	0	0	0	0	0	0	0	0	0	0	0	0	0	0	0	457.457	0	0	0	0
novel_circ_0001054	8	2	4	3	8	4	4	3	0	0	7	4	2	2	8	7	3	0	2	0	0	8	0	4	4	0	0	3	0	5	2230.28	424.719	991.572	848.896	1408.2	774.593	771.456	753.012	0	0	1645.51	1014.2	462.428	424.538	1219.88	1893.43	614.754	0	610.128
novel_circ_0001055	0	0	0	0	0	0	0	0	0	0	0	0	0	2	0	0	0	0	0	0	0	0	0	0	0	0	0	0	0	0	0	0	0	0	0	0	0	0	0	0	0	0	0	424.538	0	0	0	0	0
novel_circ_0001057	4	0	0	0	6	0	5	0	0	0	0	0	0	0	0	0	0	3	0	0	4	0	0	0	3	0	0	0	0	3	1115.14	0	0	0	1056.15	0	964.32	0	0	0	0	0	0	0	0	0	0	804.937	0
novel_circ_0001061	0	0	0	2	8	2	0	0	0	0	0	0	0	5	3	0	3	0	0	6	0	0	0	0	0	0	0	2	8	4	0	0	0	565.931	1408.2	387.297	0	0	0	0	0	0	0	1061.35	457.457	0	614.754	0	0
novel_circ_0001063	35	37	16	16	24	16	37	11	25	17	9	18	21	10	8	10	13	13	7	14	17	77	4	23	10	26	8	13	16	11	9757.46	7857.29	3966.29	4527.45	4224.61	3098.37	7135.97	2761.04	6297.23	4481.94	2115.66	4563.89	4855.49	2122.69	1219.88	2704.9	2663.93	3488.06	2135.45
novel_circ_0001064	2	0	0	0	0	0	0	0	0	0	0	0	0	0	0	0	0	0	0	0	6	0	0	0	5	0	0	0	0	0	557.569	0	0	0	0	0	0	0	0	0	0	0	0	0	0	0	0	0	0
novel_circ_0001065	33	33	38	33	49	0	35	15	33	22	37	27	32	34	23	25	40	24	14	43	28	104	30	60	33	32	46	13	21	36	9199.89	7007.86	9419.93	9337.86	8625.24	0	6750.24	3765.06	8312.34	5800.16	8697.7	6845.84	7398.84	7217.15	3507.17	6762.24	8196.72	6439.5	4270.9
novel_circ_0001066	0	6	0	0	0	0	0	0	0	0	0	0	0	0	0	2	0	0	0	0	0	0	0	0	0	0	0	0	0	0	0	1274.16	0	0	0	0	0	0	0	0	0	0	0	0	0	540.979	0	0	0
novel_circ_0001067	4	0	0	0	3	2	0	0	2	0	0	4	5	0	2	5	3	0	0	0	0	20	0	0	11	0	0	4	0	0	1115.14	0	0	0	528.076	387.297	0	0	503.778	0	0	1014.2	1156.07	0	304.971	1352.45	614.754	0	0
novel_circ_0001069	0	0	0	0	0	0	0	0	0	0	0	0	0	0	0	0	0	0	0	0	0	0	0	0	0	0	0	0	0	2	0	0	0	0	0	0	0	0	0	0	0	0	0	0	0	0	0	0	0
novel_circ_0001071	0	0	0	0	0	0	0	0	0	0	0	0	0	0	0	0	0	5	0	0	0	0	0	0	0	0	0	0	0	0	0	0	0	0	0	0	0	0	0	0	0	0	0	0	0	0	0	1341.56	0
novel_circ_0001075	0	4	6	0	5	18	0	7	3	0	2	0	12	4	3	5	5	5	0	3	0	0	0	0	0	10	7	3	0	0	0	849.437	1487.36	0	880.127	3485.67	0	1757.03	755.668	0	470.146	0	2774.57	849.077	457.457	1352.45	1024.59	1341.56	0
novel_circ_0001077	0	0	2	0	0	0	0	0	0	0	0	0	0	3	0	0	0	0	0	0	0	0	0	0	0	0	0	5	0	0	0	0	495.786	0	0	0	0	0	0	0	0	0	0	636.807	0	0	0	0	0
novel_circ_0001080	0	0	0	0	0	0	0	0	0	0	0	0	0	0	0	0	0	0	0	0	0	0	0	0	0	0	2	0	0	0	0	0	0	0	0	0	0	0	0	0	0	0	0	0	0	0	0	0	0
novel_circ_0001081	0	0	0	0	0	0	0	0	0	0	0	0	0	0	6	0	0	2	0	0	0	0	0	0	0	2	2	0	0	0	0	0	0	0	0	0	0	0	0	0	0	0	0	0	914.913	0	0	536.625	0
novel_circ_0001082	0	0	0	0	0	0	0	0	0	0	2	0	0	0	0	0	0	0	0	0	0	0	0	0	0	0	0	0	0	0	0	0	0	0	0	0	0	0	0	0	470.146	0	0	0	0	0	0	0	0
novel_circ_0001084	0	0	0	0	4	0	0	0	0	0	0	0	0	0	0	0	0	0	0	0	0	0	0	0	0	0	0	0	0	0	0	0	0	0	704.101	0	0	0	0	0	0	0	0	0	0	0	0	0	0
novel_circ_0001085	0	0	0	0	7	0	0	0	4	0	0	2	5	2	0	2	0	0	0	0	0	0	0	0	0	0	0	0	0	0	0	0	0	0	1232.18	0	0	0	1007.56	0	0	507.099	1156.07	424.538	0	540.979	0	0	0
novel_circ_0001088	6	10	5	4	12	7	13	4	8	6	25	6	8	5	6	18	13	5	5	8	4	8	4	0	7	17	5	2	6	2	1672.71	2123.59	1239.46	1131.86	2112.3	1355.54	2507.23	1004.02	2015.11	1581.86	5876.82	1521.3	1849.71	1061.35	914.913	4868.81	2663.93	1341.56	1525.32
novel_circ_0001089	0	0	0	0	0	0	0	0	0	0	5	0	0	0	0	0	0	0	0	0	0	0	0	0	0	0	0	0	0	0	0	0	0	0	0	0	0	0	0	0	1175.36	0	0	0	0	0	0	0	0
novel_circ_0001090	0	0	0	0	0	0	0	4	0	0	0	0	0	0	0	0	0	0	0	0	0	0	0	0	0	0	0	0	0	0	0	0	0	0	0	0	0	1004.02	0	0	0	0	0	0	0	0	0	0	0
novel_circ_0001092	0	0	0	0	2	0	0	0	0	0	2	0	0	0	0	0	2	0	4	0	0	0	0	0	2	0	0	3	0	0	0	0	0	0	352.051	0	0	0	0	0	470.146	0	0	0	0	0	409.836	0	1220.26
novel_circ_0001093	0	0	0	0	0	0	0	0	0	0	0	0	0	0	0	0	0	0	0	0	4	0	4	0	0	0	0	0	0	0	0	0	0	0	0	0	0	0	0	0	0	0	0	0	0	0	0	0	0
novel_circ_0001095	0	0	0	0	2	0	0	0	0	0	0	0	0	0	0	0	0	0	0	0	0	6	0	0	0	0	0	0	2	0	0	0	0	0	352.051	0	0	0	0	0	0	0	0	0	0	0	0	0	0
novel_circ_0001096	4	9	0	0	11	24	9	3	0	0	4	0	0	0	16	0	15	0	0	0	3	0	0	0	2	0	14	0	0	0	1115.14	1911.23	0	0	1936.28	4647.56	1735.78	753.012	0	0	940.291	0	0	0	2439.77	0	3073.77	0	0
novel_circ_0001098	0	0	3	0	0	0	0	0	0	0	0	0	0	0	4	0	5	0	0	0	3	10	0	0	0	0	0	7	2	2	0	0	743.679	0	0	0	0	0	0	0	0	0	0	0	609.942	0	1024.59	0	0
novel_circ_0001099	0	0	0	0	0	0	0	0	0	0	0	0	4	0	0	0	0	0	0	0	0	0	0	0	0	0	3	0	0	0	0	0	0	0	0	0	0	0	0	0	0	0	924.855	0	0	0	0	0	0
novel_circ_0001100	0	0	0	0	0	0	0	0	0	0	0	2	0	0	0	0	0	0	0	0	0	0	0	0	0	0	0	0	0	0	0	0	0	0	0	0	0	0	0	0	0	507.099	0	0	0	0	0	0	0
novel_circ_0001101	0	0	0	0	4	0	0	0	0	0	0	0	0	0	0	0	0	0	0	0	0	0	0	0	0	0	0	0	0	0	0	0	0	0	704.101	0	0	0	0	0	0	0	0	0	0	0	0	0	0
novel_circ_0001103	0	0	0	0	3	0	0	0	3	0	0	4	0	0	0	0	0	0	4	0	0	0	0	0	0	0	0	0	0	0	0	0	0	0	528.076	0	0	0	755.668	0	0	1014.2	0	0	0	0	0	0	1220.26
novel_circ_0001113	0	0	2	0	0	0	0	8	14	0	3	5	0	0	0	0	8	0	7	8	16	0	5	0	4	0	0	9	7	6	0	0	495.786	0	0	0	0	2008.03	3526.45	0	705.219	1267.75	0	0	0	0	1639.34	0	2135.45
novel_circ_0001116	0	0	0	0	0	0	4	0	0	0	0	5	0	0	0	0	0	0	0	0	0	0	0	0	0	0	0	0	0	0	0	0	0	0	0	0	771.456	0	0	0	0	1267.75	0	0	0	0	0	0	0
novel_circ_0001118	0	0	0	0	0	0	0	0	0	0	4	0	11	0	0	0	0	0	0	3	0	0	0	0	0	0	0	3	0	0	0	0	0	0	0	0	0	0	0	0	940.291	0	2543.35	0	0	0	0	0	0
novel_circ_0001119	0	0	0	0	0	0	0	0	0	0	0	0	0	0	0	0	0	0	0	0	0	0	0	0	0	4	0	0	0	0	0	0	0	0	0	0	0	0	0	0	0	0	0	0	0	0	0	0	0
novel_circ_0001121	0	0	0	0	0	0	0	0	0	0	0	0	0	3	0	0	0	0	0	0	0	0	0	0	0	0	0	0	0	0	0	0	0	0	0	0	0	0	0	0	0	0	0	636.807	0	0	0	0	0
novel_circ_0001122	0	0	0	0	2	5	13	9	0	3	12	9	12	7	6	4	2	0	3	0	0	0	8	9	0	5	0	3	12	0	0	0	0	0	352.051	968.242	2507.23	2259.04	0	790.931	2820.87	2281.95	2774.57	1485.88	914.913	1081.96	409.836	0	915.192
novel_circ_0001124	0	0	0	0	0	0	0	0	0	0	0	0	0	0	0	0	0	0	0	0	2	0	0	0	0	0	0	0	0	0	0	0	0	0	0	0	0	0	0	0	0	0	0	0	0	0	0	0	0
novel_circ_0001125	0	0	0	0	0	0	0	0	0	0	2	0	0	0	0	0	0	0	0	0	0	0	0	0	0	0	0	0	0	0	0	0	0	0	0	0	0	0	0	0	470.146	0	0	0	0	0	0	0	0
novel_circ_0001126	0	0	0	0	0	0	0	0	0	0	0	0	0	0	0	0	0	0	0	0	3	0	0	0	0	0	0	0	0	0	0	0	0	0	0	0	0	0	0	0	0	0	0	0	0	0	0	0	0
novel_circ_0001127	0	0	0	0	0	0	0	0	0	0	0	0	0	0	0	0	0	0	0	2	0	0	0	0	0	0	0	0	0	0	0	0	0	0	0	0	0	0	0	0	0	0	0	0	0	0	0	0	0
novel_circ_0001129	0	0	0	0	0	0	0	0	0	0	0	5	0	0	0	0	0	0	0	0	0	0	0	0	0	0	0	0	0	0	0	0	0	0	0	0	0	0	0	0	0	1267.75	0	0	0	0	0	0	0
novel_circ_0001130	0	0	0	0	0	0	0	0	8	0	0	0	0	0	0	0	0	0	0	0	0	0	0	0	0	0	0	0	5	0	0	0	0	0	0	0	0	0	2015.11	0	0	0	0	0	0	0	0	0	0
novel_circ_0001131	0	0	0	0	0	0	0	0	3	7	0	0	0	0	0	0	0	0	0	0	0	0	0	0	0	0	0	0	0	0	0	0	0	0	0	0	0	0	755.668	1845.5	0	0	0	0	0	0	0	0	0
novel_circ_0001133	0	0	0	0	0	0	0	14	7	9	3	18	0	9	0	2	0	0	6	9	5	0	3	0	4	0	0	0	8	8	0	0	0	0	0	0	0	3514.06	1763.22	2372.79	705.219	4563.89	0	1910.42	0	540.979	0	0	1830.38
novel_circ_0001134	0	0	0	0	0	0	0	0	0	0	0	9	0	0	0	0	0	0	0	0	0	0	0	0	0	0	0	0	0	0	0	0	0	0	0	0	0	0	0	0	0	2281.95	0	0	0	0	0	0	0
novel_circ_0001135	13	0	6	0	6	0	0	0	0	0	0	41	39	0	0	0	0	9	0	30	0	0	0	10	12	11	0	0	0	14	3624.2	0	1487.36	0	1056.15	0	0	0	0	0	0	10395.5	9017.34	0	0	0	0	2414.81	0
novel_circ_0001137	0	0	0	0	0	0	0	0	0	0	0	0	4	0	0	0	0	0	0	4	0	0	0	0	0	0	0	0	0	0	0	0	0	0	0	0	0	0	0	0	0	0	924.855	0	0	0	0	0	0
novel_circ_0001140	0	0	0	0	0	0	0	0	0	0	0	10	0	0	0	0	0	0	0	0	0	0	0	0	0	0	0	0	0	0	0	0	0	0	0	0	0	0	0	0	0	2535.5	0	0	0	0	0	0	0
novel_circ_0001142	0	2	0	0	0	2	4	16	0	5	10	14	20	5	0	6	0	0	4	11	5	0	4	0	0	0	3	7	0	0	0	424.719	0	0	0	387.297	771.456	4016.06	0	1318.22	2350.73	3549.7	4624.28	1061.35	0	1622.94	0	0	1220.26
novel_circ_0001143	0	0	0	0	0	0	0	0	0	3	2	0	3	0	0	0	0	7	0	0	3	0	0	0	0	0	0	0	0	0	0	0	0	0	0	0	0	0	0	790.931	470.146	0	693.642	0	0	0	0	1878.19	0
novel_circ_0001148	0	0	0	0	0	0	0	0	0	4	0	0	5	0	0	0	0	0	0	3	0	0	0	0	0	0	0	4	0	0	0	0	0	0	0	0	0	0	0	1054.57	0	0	1156.07	0	0	0	0	0	0
novel_circ_0001150	0	0	0	0	0	0	0	0	0	0	3	0	6	5	0	0	0	0	2	0	0	0	0	0	0	0	0	0	0	0	0	0	0	0	0	0	0	0	0	0	705.219	0	1387.28	1061.35	0	0	0	0	610.128
novel_circ_0001151	0	0	0	0	0	0	0	0	0	0	0	0	0	0	0	0	0	0	0	0	2	0	0	0	0	0	0	0	0	0	0	0	0	0	0	0	0	0	0	0	0	0	0	0	0	0	0	0	0
novel_circ_0001152	0	0	0	0	0	0	0	0	0	0	0	0	2	0	0	0	0	0	0	0	0	0	0	0	0	0	0	0	0	0	0	0	0	0	0	0	0	0	0	0	0	0	462.428	0	0	0	0	0	0
novel_circ_0001159	0	0	0	0	0	0	0	2	0	0	0	0	0	0	0	0	0	0	0	0	0	0	0	0	0	0	0	0	0	0	0	0	0	0	0	0	0	502.008	0	0	0	0	0	0	0	0	0	0	0
novel_circ_0001160	0	2	0	0	0	0	0	0	0	0	0	8	0	9	0	0	0	0	0	0	0	0	0	0	0	0	0	3	4	0	0	424.719	0	0	0	0	0	0	0	0	0	2028.4	0	1910.42	0	0	0	0	0
novel_circ_0001162	0	0	0	0	0	0	0	0	0	0	0	0	0	0	2	0	0	0	0	6	0	0	0	0	0	0	0	0	0	0	0	0	0	0	0	0	0	0	0	0	0	0	0	0	304.971	0	0	0	0
novel_circ_0001164	0	0	0	0	0	0	0	0	0	3	0	0	0	0	0	0	0	0	0	0	0	0	0	0	0	0	0	0	0	0	0	0	0	0	0	0	0	0	0	790.931	0	0	0	0	0	0	0	0	0
novel_circ_0001168	0	0	0	0	0	0	4	0	0	6	2	0	0	0	6	0	0	0	0	0	0	0	0	3	0	0	2	0	3	0	0	0	0	0	0	0	771.456	0	0	1581.86	470.146	0	0	0	914.913	0	0	0	0
novel_circ_0001169	0	0	0	0	0	0	0	0	0	0	0	0	0	0	0	0	0	0	0	0	0	0	0	0	0	0	0	3	0	0	0	0	0	0	0	0	0	0	0	0	0	0	0	0	0	0	0	0	0
novel_circ_0001170	0	0	0	0	0	0	0	0	0	0	0	0	0	5	0	0	0	0	6	0	0	0	0	0	0	0	0	0	0	0	0	0	0	0	0	0	0	0	0	0	0	0	0	1061.35	0	0	0	0	1830.38
novel_circ_0001171	4	0	0	2	0	0	0	0	3	0	5	0	0	0	0	0	0	5	0	2	3	0	0	0	0	0	0	0	0	3	1115.14	0	0	565.931	0	0	0	0	755.668	0	1175.36	0	0	0	0	0	0	1341.56	0
novel_circ_0001172	0	0	0	0	4	0	0	0	0	0	0	0	0	0	0	0	0	0	0	0	0	0	0	0	0	0	0	0	0	0	0	0	0	0	704.101	0	0	0	0	0	0	0	0	0	0	0	0	0	0
novel_circ_0001173	0	0	0	0	0	0	0	0	0	0	0	0	0	0	0	2	0	0	0	0	0	0	0	0	0	0	0	0	0	0	0	0	0	0	0	0	0	0	0	0	0	0	0	0	0	540.979	0	0	0
novel_circ_0001174	0	0	0	0	0	0	0	0	0	0	0	0	0	0	0	0	0	0	0	0	0	6	0	0	0	0	0	0	0	0	0	0	0	0	0	0	0	0	0	0	0	0	0	0	0	0	0	0	0
novel_circ_0001175	7	2	0	0	2	0	0	0	0	0	0	0	0	0	2	0	0	0	0	0	0	0	0	0	0	0	3	3	0	0	1951.49	424.719	0	0	352.051	0	0	0	0	0	0	0	0	0	304.971	0	0	0	0
novel_circ_0001176	0	0	0	0	3	0	0	0	0	0	0	0	0	0	0	0	0	0	0	0	0	0	0	0	0	0	0	0	0	0	0	0	0	0	528.076	0	0	0	0	0	0	0	0	0	0	0	0	0	0
novel_circ_0001177	0	0	0	0	3	0	0	0	0	0	0	0	0	0	0	0	0	0	0	0	0	0	0	0	0	0	0	0	0	0	0	0	0	0	528.076	0	0	0	0	0	0	0	0	0	0	0	0	0	0
novel_circ_0001178	0	0	0	0	0	0	0	0	0	0	0	0	4	0	0	0	0	0	0	3	0	0	0	0	0	0	0	0	0	0	0	0	0	0	0	0	0	0	0	0	0	0	924.855	0	0	0	0	0	0
novel_circ_0001180	0	0	0	0	3	0	0	0	0	0	0	0	0	0	0	0	0	0	0	0	0	0	0	0	0	0	0	0	0	0	0	0	0	0	528.076	0	0	0	0	0	0	0	0	0	0	0	0	0	0
novel_circ_0001182	0	0	0	0	0	0	0	0	0	0	0	0	0	0	0	0	0	0	0	0	2	0	0	0	0	0	0	0	0	0	0	0	0	0	0	0	0	0	0	0	0	0	0	0	0	0	0	0	0
novel_circ_0001183	2	0	4	0	6	2	0	0	0	5	0	5	0	0	0	0	0	0	0	0	0	0	0	0	0	0	0	0	0	0	557.569	0	991.572	0	1056.15	387.297	0	0	0	1318.22	0	1267.75	0	0	0	0	0	0	0
novel_circ_0001184	0	3	0	0	0	0	0	0	0	0	0	0	0	0	0	0	0	0	0	0	0	0	0	0	0	0	0	0	0	0	0	637.078	0	0	0	0	0	0	0	0	0	0	0	0	0	0	0	0	0
novel_circ_0001185	0	0	0	0	0	0	0	0	0	0	0	0	0	0	2	2	0	4	0	0	0	0	0	0	0	0	0	0	0	0	0	0	0	0	0	0	0	0	0	0	0	0	0	0	304.971	540.979	0	1073.25	0
novel_circ_0001186	0	12	8	4	10	18	11	13	8	9	11	6	17	6	29	6	26	7	15	18	20	15	24	12	3	19	0	16	12	15	0	2548.31	1983.14	1131.86	1760.25	3485.67	2121.5	3263.05	2015.11	2372.79	2585.8	1521.3	3930.64	1273.61	4422.08	1622.94	5327.87	1878.19	4575.96
novel_circ_0001187	0	0	0	0	0	0	0	0	0	0	0	0	0	0	4	0	0	0	0	0	0	0	0	0	0	0	0	0	0	0	0	0	0	0	0	0	0	0	0	0	0	0	0	0	609.942	0	0	0	0
novel_circ_0001188	0	0	0	0	0	0	0	0	0	0	0	0	0	0	2	0	0	0	0	0	0	0	0	0	0	0	0	0	0	0	0	0	0	0	0	0	0	0	0	0	0	0	0	0	304.971	0	0	0	0
novel_circ_0001190	0	0	0	0	3	0	0	0	0	0	0	0	0	0	0	0	0	0	0	0	0	0	0	0	0	0	0	3	0	0	0	0	0	0	528.076	0	0	0	0	0	0	0	0	0	0	0	0	0	0
novel_circ_0001191	0	0	0	0	0	0	0	0	0	0	0	0	0	0	0	0	3	0	0	0	0	0	0	0	0	0	0	0	0	0	0	0	0	0	0	0	0	0	0	0	0	0	0	0	0	0	614.754	0	0
novel_circ_0001192	0	0	0	0	0	0	0	0	2	0	0	0	0	0	0	0	0	0	0	0	0	0	0	0	0	0	0	0	0	0	0	0	0	0	0	0	0	0	503.778	0	0	0	0	0	0	0	0	0	0
novel_circ_0001193	0	0	0	0	0	0	0	0	0	0	0	0	0	3	3	0	0	2	2	0	3	0	0	0	0	0	0	0	0	0	0	0	0	0	0	0	0	0	0	0	0	0	0	636.807	457.457	0	0	536.625	610.128
novel_circ_0001194	0	0	0	0	2	0	0	0	0	0	0	0	0	0	0	0	0	2	0	0	2	0	0	0	0	0	2	0	0	0	0	0	0	0	352.051	0	0	0	0	0	0	0	0	0	0	0	0	536.625	0
novel_circ_0001195	0	0	0	0	0	0	2	0	0	0	0	0	0	0	0	0	0	0	0	0	0	0	0	0	4	0	0	0	0	0	0	0	0	0	0	0	385.728	0	0	0	0	0	0	0	0	0	0	0	0
novel_circ_0001196	6	4	0	4	0	0	4	0	0	0	0	0	0	0	2	0	0	0	0	0	0	0	0	4	0	3	7	5	3	5	1672.71	849.437	0	1131.86	0	0	771.456	0	0	0	0	0	0	0	304.971	0	0	0	0
novel_circ_0001197	0	3	0	0	0	0	0	0	0	0	0	0	0	0	0	0	0	0	0	0	0	0	0	0	0	0	7	0	0	0	0	637.078	0	0	0	0	0	0	0	0	0	0	0	0	0	0	0	0	0
novel_circ_0001199	0	0	0	0	0	0	0	3	0	0	0	0	3	0	0	0	0	0	0	0	0	0	0	0	0	0	0	0	0	0	0	0	0	0	0	0	0	753.012	0	0	0	0	693.642	0	0	0	0	0	0
novel_circ_0001200	0	0	0	2	0	0	0	0	0	0	0	0	0	0	0	0	0	0	0	0	0	0	0	0	0	0	0	0	0	0	0	0	0	565.931	0	0	0	0	0	0	0	0	0	0	0	0	0	0	0
novel_circ_0001205	0	0	0	0	0	0	0	0	0	0	0	0	0	0	0	0	0	0	0	0	0	0	0	0	0	0	0	0	0	2	0	0	0	0	0	0	0	0	0	0	0	0	0	0	0	0	0	0	0
novel_circ_0001206	0	0	0	0	2	0	10	0	0	0	2	0	0	0	0	0	6	0	0	0	0	0	0	0	0	0	0	0	3	0	0	0	0	0	352.051	0	1928.64	0	0	0	470.146	0	0	0	0	0	1229.51	0	0
novel_circ_0001210	0	0	0	0	0	0	2	0	0	0	0	0	3	0	0	0	0	0	0	0	0	0	0	0	0	0	0	0	0	0	0	0	0	0	0	0	385.728	0	0	0	0	0	693.642	0	0	0	0	0	0
novel_circ_0001211	0	0	0	0	0	0	0	0	0	0	0	0	0	0	3	0	0	0	0	0	0	0	0	0	0	0	0	0	0	0	0	0	0	0	0	0	0	0	0	0	0	0	0	0	457.457	0	0	0	0
novel_circ_0001212	0	0	0	0	0	4	0	0	0	0	0	0	0	0	0	0	0	0	0	0	0	0	0	0	0	0	0	0	0	0	0	0	0	0	0	774.593	0	0	0	0	0	0	0	0	0	0	0	0	0
novel_circ_0001214	0	0	0	0	0	0	0	0	0	0	0	0	0	0	0	0	0	0	0	0	0	5	0	0	0	0	0	0	0	0	0	0	0	0	0	0	0	0	0	0	0	0	0	0	0	0	0	0	0
novel_circ_0001215	0	0	0	0	0	0	0	0	0	0	0	0	0	0	2	0	0	0	0	0	0	0	0	0	0	0	0	0	0	0	0	0	0	0	0	0	0	0	0	0	0	0	0	0	304.971	0	0	0	0
novel_circ_0001216	0	0	0	0	0	0	0	0	0	0	0	0	0	0	0	0	0	0	0	0	0	0	2	0	0	0	0	0	0	0	0	0	0	0	0	0	0	0	0	0	0	0	0	0	0	0	0	0	0
novel_circ_0001217	0	0	0	0	0	0	3	0	0	0	0	0	0	0	0	0	0	0	0	0	0	0	0	0	0	0	0	0	0	0	0	0	0	0	0	0	578.592	0	0	0	0	0	0	0	0	0	0	0	0
novel_circ_0001218	0	0	2	0	0	0	0	0	0	0	0	0	0	0	4	0	0	0	0	0	0	0	3	0	0	0	0	2	3	2	0	0	495.786	0	0	0	0	0	0	0	0	0	0	0	609.942	0	0	0	0
novel_circ_0001219	9	5	0	9	7	18	9	11	4	8	0	0	0	4	14	23	7	18	6	20	11	5	19	10	7	5	0	18	23	22	2509.06	1061.8	0	2546.69	1232.18	3485.67	1735.78	2761.04	1007.56	2109.15	0	0	0	849.077	2134.8	6221.26	1434.43	4829.62	1830.38
novel_circ_0001223	0	0	0	0	0	0	0	0	0	5	0	0	0	3	0	0	3	0	0	0	0	4	10	0	0	0	0	2	0	5	0	0	0	0	0	0	0	0	0	1318.22	0	0	0	636.807	0	0	614.754	0	0
novel_circ_0001224	0	0	0	6	0	0	0	3	4	0	4	0	2	4	5	0	0	0	0	4	0	0	0	0	0	0	0	0	0	0	0	0	0	1697.79	0	0	0	753.012	1007.56	0	940.291	0	462.428	849.077	762.428	0	0	0	0
novel_circ_0001225	0	0	0	0	0	0	0	0	0	0	0	0	0	0	0	5	0	0	0	0	0	0	0	0	0	0	0	0	0	0	0	0	0	0	0	0	0	0	0	0	0	0	0	0	0	1352.45	0	0	0
novel_circ_0001226	0	0	2	0	2	0	0	2	0	0	0	0	0	2	3	6	0	0	0	0	5	0	0	0	0	0	0	0	0	5	0	0	495.786	0	352.051	0	0	502.008	0	0	0	0	0	424.538	457.457	1622.94	0	0	0
novel_circ_0001227	0	0	0	0	0	0	0	0	6	11	0	6	5	0	9	9	0	0	8	11	0	0	5	0	0	0	0	0	0	0	0	0	0	0	0	0	0	0	1511.34	2900.08	0	1521.3	1156.07	0	1372.37	2434.41	0	0	2440.51
novel_circ_0001228	0	0	0	0	0	0	0	0	0	0	0	0	0	4	0	0	0	0	0	0	0	0	0	0	0	0	0	0	0	0	0	0	0	0	0	0	0	0	0	0	0	0	0	849.077	0	0	0	0	0
novel_circ_0001231	0	0	0	0	0	0	3	0	0	0	0	0	0	3	0	0	0	0	0	0	0	0	0	0	0	0	0	0	0	0	0	0	0	0	0	0	578.592	0	0	0	0	0	0	636.807	0	0	0	0	0
novel_circ_0001233	0	0	0	0	0	0	0	0	0	4	0	0	0	0	0	0	0	0	0	0	0	0	0	0	0	0	0	0	0	0	0	0	0	0	0	0	0	0	0	1054.57	0	0	0	0	0	0	0	0	0
novel_circ_0001235	0	0	0	0	0	3	3	3	0	0	0	0	0	0	0	0	0	0	0	0	0	0	0	0	0	0	0	0	0	0	0	0	0	0	0	580.945	578.592	753.012	0	0	0	0	0	0	0	0	0	0	0
novel_circ_0001236	0	0	0	0	0	0	0	0	0	0	0	0	0	0	0	0	0	0	3	0	0	0	0	0	0	0	0	0	0	0	0	0	0	0	0	0	0	0	0	0	0	0	0	0	0	0	0	0	915.192
novel_circ_0001237	0	0	0	0	0	0	0	0	0	0	0	0	0	0	0	0	0	0	0	0	0	0	0	0	4	0	0	0	0	0	0	0	0	0	0	0	0	0	0	0	0	0	0	0	0	0	0	0	0
novel_circ_0001240	0	0	0	0	0	0	0	0	0	2	0	0	0	0	0	0	0	0	0	0	0	0	0	0	0	0	0	0	0	0	0	0	0	0	0	0	0	0	0	527.287	0	0	0	0	0	0	0	0	0
novel_circ_0001241	0	0	0	0	3	0	0	0	0	0	0	0	3	0	5	7	0	0	0	0	3	0	0	0	4	0	0	6	0	3	0	0	0	0	528.076	0	0	0	0	0	0	0	693.642	0	762.428	1893.43	0	0	0
novel_circ_0001243	0	0	0	0	0	0	0	0	0	0	5	0	0	0	0	0	0	0	0	0	0	0	0	0	0	0	0	0	0	0	0	0	0	0	0	0	0	0	0	0	1175.36	0	0	0	0	0	0	0	0
novel_circ_0001244	0	0	0	0	0	2	7	0	0	0	2	0	0	0	0	0	0	0	0	0	0	0	0	0	0	0	0	0	0	0	0	0	0	0	0	387.297	1350.05	0	0	0	470.146	0	0	0	0	0	0	0	0
novel_circ_0001245	0	0	0	0	0	0	0	0	0	0	0	0	0	0	4	0	0	0	6	0	0	0	0	0	0	0	0	0	0	0	0	0	0	0	0	0	0	0	0	0	0	0	0	0	609.942	0	0	0	1830.38
novel_circ_0001246	0	0	0	3	0	0	0	3	0	0	0	0	8	0	3	0	2	3	0	0	11	0	3	0	3	0	2	0	0	0	0	0	0	848.896	0	0	0	753.012	0	0	0	0	1849.71	0	457.457	0	409.836	804.937	0
novel_circ_0001247	0	0	0	0	2	0	0	0	0	0	0	0	0	0	0	0	0	0	0	0	0	0	0	0	0	0	0	0	0	0	0	0	0	0	352.051	0	0	0	0	0	0	0	0	0	0	0	0	0	0
novel_circ_0001248	0	0	0	0	0	0	0	0	0	0	0	0	0	0	0	3	0	0	0	0	0	0	0	0	0	0	0	0	0	0	0	0	0	0	0	0	0	0	0	0	0	0	0	0	0	811.469	0	0	0
novel_circ_0001249	0	0	0	0	0	0	0	0	0	0	0	0	0	0	0	0	0	0	0	2	0	0	0	0	0	0	0	0	0	0	0	0	0	0	0	0	0	0	0	0	0	0	0	0	0	0	0	0	0
novel_circ_0001250	0	0	2	0	0	0	0	0	0	0	0	0	3	0	3	0	0	0	0	0	0	0	0	0	0	0	2	0	0	0	0	0	495.786	0	0	0	0	0	0	0	0	0	693.642	0	457.457	0	0	0	0
novel_circ_0001251	0	0	0	0	0	0	0	0	0	0	2	0	4	0	0	0	0	0	0	10	0	0	0	0	0	0	0	0	2	0	0	0	0	0	0	0	0	0	0	0	470.146	0	924.855	0	0	0	0	0	0
novel_circ_0001254	0	0	0	0	0	0	0	0	0	0	0	0	0	0	0	0	3	4	0	0	0	0	0	0	0	0	0	0	0	0	0	0	0	0	0	0	0	0	0	0	0	0	0	0	0	0	614.754	1073.25	0
novel_circ_0001255	0	4	0	0	0	0	0	0	0	0	0	0	0	0	0	0	0	0	0	0	0	0	5	0	0	0	0	0	0	0	0	849.437	0	0	0	0	0	0	0	0	0	0	0	0	0	0	0	0	0
novel_circ_0001256	0	0	0	0	0	2	0	0	0	0	0	0	0	0	0	0	0	0	0	0	0	0	0	0	0	0	0	0	0	0	0	0	0	0	0	387.297	0	0	0	0	0	0	0	0	0	0	0	0	0
novel_circ_0001257	0	0	0	0	0	3	0	0	0	4	0	7	0	0	0	0	3	0	3	0	0	0	0	0	0	2	0	4	0	0	0	0	0	0	0	580.945	0	0	0	1054.57	0	1774.85	0	0	0	0	614.754	0	915.192
novel_circ_0001258	0	0	0	0	4	0	0	0	0	2	0	0	0	0	0	0	0	0	0	0	0	0	0	0	0	0	0	0	0	0	0	0	0	0	704.101	0	0	0	0	527.287	0	0	0	0	0	0	0	0	0
novel_circ_0001259	0	0	0	0	0	0	0	0	0	0	0	0	0	0	0	3	0	0	0	0	0	0	0	0	0	0	0	0	0	0	0	0	0	0	0	0	0	0	0	0	0	0	0	0	0	811.469	0	0	0
novel_circ_0001260	0	0	0	0	0	0	0	0	4	0	0	7	0	0	0	0	0	0	0	0	0	0	0	0	0	0	0	0	0	0	0	0	0	0	0	0	0	0	1007.56	0	0	1774.85	0	0	0	0	0	0	0
novel_circ_0001264	0	0	0	0	0	3	0	2	2	0	0	0	0	2	0	0	0	0	0	0	0	0	0	0	0	3	0	0	0	3	0	0	0	0	0	580.945	0	502.008	503.778	0	0	0	0	424.538	0	0	0	0	0
novel_circ_0001265	0	0	0	0	0	0	0	0	0	0	4	0	0	0	0	0	0	0	0	0	0	0	0	0	0	0	0	0	0	0	0	0	0	0	0	0	0	0	0	0	940.291	0	0	0	0	0	0	0	0
novel_circ_0001266	2	7	4	0	20	10	12	3	9	2	4	0	7	0	0	2	5	4	0	8	0	0	0	6	8	4	0	5	0	7	557.569	1486.52	991.572	0	3520.51	1936.48	2314.37	753.012	2267	527.287	940.291	0	1618.5	0	0	540.979	1024.59	1073.25	0
novel_circ_0001267	3	0	0	0	0	0	0	0	0	0	2	0	3	0	0	0	0	0	0	0	0	0	0	0	0	0	0	0	2	3	836.353	0	0	0	0	0	0	0	0	0	470.146	0	693.642	0	0	0	0	0	0
novel_circ_0001268	0	0	0	0	0	0	0	0	0	0	0	0	0	0	0	2	0	0	0	0	0	0	0	0	0	0	0	0	0	0	0	0	0	0	0	0	0	0	0	0	0	0	0	0	0	540.979	0	0	0
novel_circ_0001270	0	0	0	0	0	0	0	0	0	0	4	0	0	0	0	0	0	0	0	0	0	0	0	0	0	0	0	0	0	0	0	0	0	0	0	0	0	0	0	0	940.291	0	0	0	0	0	0	0	0
novel_circ_0001271	0	0	0	0	0	0	0	0	0	0	3	0	0	0	0	0	0	5	0	0	0	0	0	0	0	0	0	0	0	0	0	0	0	0	0	0	0	0	0	0	705.219	0	0	0	0	0	0	1341.56	0
novel_circ_0001272	0	3	0	0	3	0	0	0	0	0	0	0	0	0	3	0	0	6	0	0	0	0	0	0	0	0	0	0	0	0	0	637.078	0	0	528.076	0	0	0	0	0	0	0	0	0	457.457	0	0	1609.87	0
novel_circ_0001273	0	0	0	0	5	0	0	0	0	0	0	0	0	0	0	0	0	0	0	0	0	0	0	0	0	0	0	0	0	0	0	0	0	0	880.127	0	0	0	0	0	0	0	0	0	0	0	0	0	0
novel_circ_0001276	0	0	0	0	0	2	0	0	0	0	0	0	0	0	2	0	0	0	0	0	0	0	0	0	0	0	0	0	0	0	0	0	0	0	0	387.297	0	0	0	0	0	0	0	0	304.971	0	0	0	0
novel_circ_0001277	0	0	2	0	0	0	0	0	0	0	0	0	0	0	0	0	0	0	0	0	0	0	0	0	0	0	0	0	0	0	0	0	495.786	0	0	0	0	0	0	0	0	0	0	0	0	0	0	0	0
novel_circ_0001279	0	6	0	4	0	4	2	0	4	0	8	0	0	0	2	5	3	3	0	3	0	0	0	0	0	0	0	0	4	3	0	1274.16	0	1131.86	0	774.593	385.728	0	1007.56	0	1880.58	0	0	0	304.971	1352.45	614.754	804.937	0
novel_circ_0001282	0	0	0	0	0	0	0	0	0	0	0	0	0	0	0	0	0	0	0	0	2	0	5	0	0	0	0	0	0	0	0	0	0	0	0	0	0	0	0	0	0	0	0	0	0	0	0	0	0
novel_circ_0001285	0	0	0	0	0	3	0	0	0	0	0	0	0	0	4	0	0	0	0	0	0	0	0	0	0	0	0	0	0	0	0	0	0	0	0	580.945	0	0	0	0	0	0	0	0	609.942	0	0	0	0
novel_circ_0001289	0	0	0	0	0	0	0	0	0	4	0	0	0	0	0	0	0	0	0	5	0	0	0	0	0	0	0	0	0	0	0	0	0	0	0	0	0	0	0	1054.57	0	0	0	0	0	0	0	0	0
novel_circ_0001290	6	0	0	0	0	0	0	0	0	0	0	0	0	0	0	0	0	0	0	0	0	0	0	0	0	0	0	0	0	0	1672.71	0	0	0	0	0	0	0	0	0	0	0	0	0	0	0	0	0	0
novel_circ_0001291	0	0	0	0	0	0	0	0	0	2	0	0	0	0	0	0	0	0	0	0	0	0	0	0	0	0	0	0	0	0	0	0	0	0	0	0	0	0	0	527.287	0	0	0	0	0	0	0	0	0
novel_circ_0001292	0	0	0	0	0	0	2	0	0	0	0	0	0	0	0	0	0	0	0	0	0	0	0	0	0	0	0	0	0	0	0	0	0	0	0	0	385.728	0	0	0	0	0	0	0	0	0	0	0	0
novel_circ_0001293	0	0	0	0	0	0	0	0	0	5	0	0	0	4	0	0	0	0	0	0	0	0	0	0	0	0	0	0	0	0	0	0	0	0	0	0	0	0	0	1318.22	0	0	0	849.077	0	0	0	0	0
novel_circ_0001294	0	0	0	0	0	0	0	0	4	0	0	0	0	0	0	0	0	0	0	0	0	0	0	0	0	0	0	0	0	0	0	0	0	0	0	0	0	0	1007.56	0	0	0	0	0	0	0	0	0	0
novel_circ_0001296	14	7	0	0	0	0	0	0	0	6	0	0	5	0	0	10	0	8	7	0	2	2	0	0	13	3	0	0	0	3	3902.98	1486.52	0	0	0	0	0	0	0	1581.86	0	0	1156.07	0	0	2704.9	0	2146.5	2135.45
novel_circ_0001297	0	0	0	0	0	0	0	0	0	0	0	0	0	0	0	0	0	0	0	0	0	0	0	0	0	2	0	0	0	0	0	0	0	0	0	0	0	0	0	0	0	0	0	0	0	0	0	0	0
novel_circ_0001301	0	0	0	0	0	0	0	0	0	0	0	0	0	3	0	0	2	2	0	3	0	0	0	0	0	0	0	0	0	0	0	0	0	0	0	0	0	0	0	0	0	0	0	636.807	0	0	409.836	536.625	0
novel_circ_0001303	4	5	8	7	10	9	5	3	8	5	6	16	14	6	0	8	8	6	3	6	2	41	9	8	4	9	7	11	3	7	1115.14	1061.8	1983.14	1980.76	1760.25	1742.84	964.32	753.012	2015.11	1318.22	1410.44	4056.8	3236.99	1273.61	0	2163.92	1639.34	1609.87	915.192
novel_circ_0001304	0	0	0	0	0	0	7	0	0	0	0	7	3	5	2	0	4	3	0	0	0	0	2	8	4	0	0	0	2	0	0	0	0	0	0	0	1350.05	0	0	0	0	1774.85	693.642	1061.35	304.971	0	819.672	804.937	0
novel_circ_0001307	0	0	0	0	0	0	0	0	0	0	0	0	0	0	0	0	0	0	5	0	0	0	0	0	0	0	0	0	0	0	0	0	0	0	0	0	0	0	0	0	0	0	0	0	0	0	0	0	1525.32
novel_circ_0001308	0	3	2	0	0	0	0	0	0	0	0	0	0	0	0	0	0	0	0	0	2	0	0	0	0	0	0	0	0	0	0	637.078	495.786	0	0	0	0	0	0	0	0	0	0	0	0	0	0	0	0
novel_circ_0001311	0	0	0	0	3	0	0	0	0	0	0	0	0	0	0	0	0	0	0	0	0	0	0	0	0	0	0	0	0	0	0	0	0	0	528.076	0	0	0	0	0	0	0	0	0	0	0	0	0	0
novel_circ_0001312	0	0	0	0	0	0	0	0	3	0	0	0	0	0	0	0	0	0	0	0	0	0	0	0	0	0	0	0	0	0	0	0	0	0	0	0	0	0	755.668	0	0	0	0	0	0	0	0	0	0
novel_circ_0001313	0	0	0	5	0	0	0	0	5	0	4	4	0	0	0	0	5	0	2	6	4	0	0	0	0	0	0	6	0	4	0	0	0	1414.83	0	0	0	0	1259.45	0	940.291	1014.2	0	0	0	0	1024.59	0	610.128
novel_circ_0001314	0	3	0	4	6	6	7	0	9	0	7	0	5	3	0	4	0	0	0	0	6	5	3	0	7	0	2	0	0	3	0	637.078	0	1131.86	1056.15	1161.89	1350.05	0	2267	0	1645.51	0	1156.07	636.807	0	1081.96	0	0	0
novel_circ_0001315	0	0	0	0	0	0	0	0	0	0	0	0	0	0	0	0	0	0	0	2	0	0	0	0	0	0	0	0	0	0	0	0	0	0	0	0	0	0	0	0	0	0	0	0	0	0	0	0	0
novel_circ_0001316	0	3	0	0	0	0	0	0	0	0	0	0	0	0	0	0	0	0	0	0	0	0	2	0	0	0	0	0	0	0	0	637.078	0	0	0	0	0	0	0	0	0	0	0	0	0	0	0	0	0
novel_circ_0001321	0	0	0	0	0	0	0	0	0	0	0	0	0	0	0	0	0	0	0	0	0	2	0	0	0	0	0	0	0	0	0	0	0	0	0	0	0	0	0	0	0	0	0	0	0	0	0	0	0
novel_circ_0001323	0	0	0	0	0	0	0	0	0	0	0	0	0	0	2	0	0	0	0	0	0	0	0	0	0	0	0	0	0	0	0	0	0	0	0	0	0	0	0	0	0	0	0	0	304.971	0	0	0	0
novel_circ_0001324	0	0	0	3	5	0	0	0	0	0	2	0	0	0	0	0	0	0	0	3	0	0	0	0	0	0	0	0	0	0	0	0	0	848.896	880.127	0	0	0	0	0	470.146	0	0	0	0	0	0	0	0
novel_circ_0001325	0	0	0	0	0	0	0	0	0	0	0	0	0	0	0	0	0	0	0	0	0	0	0	0	0	0	0	0	3	0	0	0	0	0	0	0	0	0	0	0	0	0	0	0	0	0	0	0	0
novel_circ_0001326	0	0	0	0	2	0	0	0	0	0	0	0	0	0	0	0	0	0	2	0	0	0	0	0	0	0	0	0	0	0	0	0	0	0	352.051	0	0	0	0	0	0	0	0	0	0	0	0	0	610.128
novel_circ_0001327	0	0	0	0	0	0	0	0	0	0	0	0	0	0	0	0	2	0	0	0	0	0	0	0	0	0	0	0	0	0	0	0	0	0	0	0	0	0	0	0	0	0	0	0	0	0	409.836	0	0
novel_circ_0001328	0	0	0	0	0	0	0	0	0	0	0	2	0	0	2	0	0	0	0	0	0	0	0	0	0	0	0	0	0	0	0	0	0	0	0	0	0	0	0	0	0	507.099	0	0	304.971	0	0	0	0
novel_circ_0001329	0	0	0	0	3	0	0	0	0	0	0	0	0	0	0	0	0	0	0	0	0	0	0	0	0	0	0	0	0	0	0	0	0	0	528.076	0	0	0	0	0	0	0	0	0	0	0	0	0	0
novel_circ_0001330	0	0	0	0	0	0	0	0	0	5	0	9	0	0	4	0	4	0	0	0	0	0	0	0	0	0	4	0	0	0	0	0	0	0	0	0	0	0	0	1318.22	0	2281.95	0	0	609.942	0	819.672	0	0
novel_circ_0001332	2	14	0	2	9	8	0	0	3	2	4	5	2	2	9	0	3	5	5	3	2	0	0	0	3	0	0	2	0	7	557.569	2973.03	0	565.931	1584.23	1549.19	0	0	755.668	527.287	940.291	1267.75	462.428	424.538	1372.37	0	614.754	1341.56	1525.32
novel_circ_0001333	0	0	0	0	2	0	0	7	6	0	0	0	0	0	2	0	0	2	0	0	0	0	3	0	0	6	0	0	0	3	0	0	0	0	352.051	0	0	1757.03	1511.34	0	0	0	0	0	304.971	0	0	536.625	0
novel_circ_0001334	0	0	0	0	0	0	0	0	2	0	0	0	0	0	3	0	0	0	0	0	0	0	0	0	0	0	0	0	0	0	0	0	0	0	0	0	0	0	503.778	0	0	0	0	0	457.457	0	0	0	0
novel_circ_0001336	3	14	6	3	7	9	20	0	0	10	6	7	0	3	11	0	10	0	3	0	3	10	5	8	4	4	12	0	0	0	836.353	2973.03	1487.36	848.896	1232.18	1742.84	3857.28	0	0	2636.44	1410.44	1774.85	0	636.807	1677.34	0	2049.18	0	915.192
novel_circ_0001337	0	0	0	0	0	0	0	3	0	0	0	0	0	0	0	0	0	0	0	0	0	0	0	0	0	0	0	0	0	0	0	0	0	0	0	0	0	753.012	0	0	0	0	0	0	0	0	0	0	0
novel_circ_0001339	0	0	0	0	0	0	0	0	0	0	0	0	0	0	0	0	0	0	0	2	0	0	0	0	0	0	0	0	0	0	0	0	0	0	0	0	0	0	0	0	0	0	0	0	0	0	0	0	0
novel_circ_0001340	0	0	0	0	2	4	0	0	0	0	0	0	0	0	0	0	0	2	0	0	0	0	0	0	0	0	0	0	0	0	0	0	0	0	352.051	774.593	0	0	0	0	0	0	0	0	0	0	0	536.625	0
novel_circ_0001342	0	0	0	0	0	0	0	0	0	0	0	0	0	3	0	0	0	0	0	0	0	0	0	0	0	0	0	0	0	0	0	0	0	0	0	0	0	0	0	0	0	0	0	636.807	0	0	0	0	0
novel_circ_0001344	7	5	12	10	12	10	4	5	11	3	7	9	8	2	5	5	3	9	5	6	6	0	5	0	12	0	5	5	10	9	1951.49	1061.8	2974.71	2829.65	2112.3	1936.48	771.456	1255.02	2770.78	790.931	1645.51	2281.95	1849.71	424.538	762.428	1352.45	614.754	2414.81	1525.32
novel_circ_0001345	4	6	6	6	5	4	5	10	0	9	2	0	0	6	4	9	6	0	2	0	3	0	0	0	6	9	6	4	4	10	1115.14	1274.16	1487.36	1697.79	880.127	774.593	964.32	2510.04	0	2372.79	470.146	0	0	1273.61	609.942	2434.41	1229.51	0	610.128
novel_circ_0001347	0	4	0	0	0	0	0	0	0	0	0	0	0	0	0	0	0	0	0	0	0	0	0	0	0	0	0	0	0	0	0	849.437	0	0	0	0	0	0	0	0	0	0	0	0	0	0	0	0	0
novel_circ_0001348	0	0	0	0	0	4	0	0	0	0	0	0	0	0	0	0	0	0	0	0	0	0	0	0	0	0	0	0	0	0	0	0	0	0	0	774.593	0	0	0	0	0	0	0	0	0	0	0	0	0
novel_circ_0001349	0	5	0	0	0	0	0	0	0	0	0	4	5	6	4	0	0	0	0	0	0	0	0	0	0	0	0	0	0	0	0	1061.8	0	0	0	0	0	0	0	0	0	1014.2	1156.07	1273.61	609.942	0	0	0	0
novel_circ_0001353	0	0	0	0	0	0	0	0	0	0	0	0	0	3	0	0	0	0	0	0	0	0	0	0	0	0	0	0	0	0	0	0	0	0	0	0	0	0	0	0	0	0	0	636.807	0	0	0	0	0
novel_circ_0001354	14	15	8	19	15	14	13	11	24	11	0	7	13	11	23	15	21	24	9	10	15	0	11	12	9	12	15	9	13	9	3902.98	3185.39	1983.14	5376.34	2640.38	2711.08	2507.23	2761.04	6045.34	2900.08	0	1774.85	3005.78	2334.96	3507.17	4057.34	4303.28	6439.5	2745.58
novel_circ_0001355	0	0	0	0	0	0	0	0	0	0	0	0	0	0	0	0	0	0	0	0	0	0	0	0	2	0	0	0	5	0	0	0	0	0	0	0	0	0	0	0	0	0	0	0	0	0	0	0	0
novel_circ_0001356	0	0	0	0	0	0	0	0	0	0	2	0	0	0	0	0	0	0	0	0	0	0	0	0	0	0	0	0	0	0	0	0	0	0	0	0	0	0	0	0	470.146	0	0	0	0	0	0	0	0
novel_circ_0001357	0	0	3	0	0	0	0	0	0	0	3	0	0	0	0	0	0	0	0	0	0	0	0	0	0	0	0	0	0	0	0	0	743.679	0	0	0	0	0	0	0	705.219	0	0	0	0	0	0	0	0
novel_circ_0001360	0	0	0	0	0	0	0	0	0	0	0	0	0	0	0	0	0	0	0	0	5	0	0	0	0	0	0	0	0	0	0	0	0	0	0	0	0	0	0	0	0	0	0	0	0	0	0	0	0
novel_circ_0001361	0	0	0	0	0	0	0	0	0	0	0	0	0	3	0	0	0	0	0	0	4	0	0	0	0	0	2	0	0	0	0	0	0	0	0	0	0	0	0	0	0	0	0	636.807	0	0	0	0	0
novel_circ_0001362	0	0	0	0	0	0	0	0	0	0	0	0	0	0	0	0	0	3	0	3	0	0	0	0	0	0	7	0	0	0	0	0	0	0	0	0	0	0	0	0	0	0	0	0	0	0	0	804.937	0
novel_circ_0001363	0	0	0	0	0	0	0	0	0	2	0	0	0	0	0	0	0	0	0	0	0	0	0	0	0	0	0	0	0	0	0	0	0	0	0	0	0	0	0	527.287	0	0	0	0	0	0	0	0	0
novel_circ_0001364	0	0	0	0	0	0	0	0	0	0	0	0	0	0	4	0	0	0	0	0	0	0	0	0	0	0	0	0	0	0	0	0	0	0	0	0	0	0	0	0	0	0	0	0	609.942	0	0	0	0
novel_circ_0001365	0	0	0	0	5	0	6	3	0	0	0	2	2	0	0	4	0	0	0	0	0	3	0	0	0	12	0	0	0	0	0	0	0	0	880.127	0	1157.18	753.012	0	0	0	507.099	462.428	0	0	1081.96	0	0	0
novel_circ_0001367	0	0	4	0	0	0	0	0	0	0	0	0	0	0	0	0	0	0	0	0	0	3	0	0	0	0	0	0	0	0	0	0	991.572	0	0	0	0	0	0	0	0	0	0	0	0	0	0	0	0
novel_circ_0001368	0	0	0	0	0	0	0	0	0	0	0	0	0	0	0	0	0	0	0	0	0	0	0	0	0	0	0	6	0	0	0	0	0	0	0	0	0	0	0	0	0	0	0	0	0	0	0	0	0
novel_circ_0001373	0	3	0	0	0	0	0	0	0	0	0	0	4	0	0	3	5	0	0	0	0	0	0	0	4	0	0	0	0	5	0	637.078	0	0	0	0	0	0	0	0	0	0	924.855	0	0	811.469	1024.59	0	0
novel_circ_0001375	0	0	2	0	0	0	0	0	0	0	0	0	0	0	0	0	0	0	0	0	0	0	0	0	0	0	0	0	0	0	0	0	495.786	0	0	0	0	0	0	0	0	0	0	0	0	0	0	0	0
novel_circ_0001376	0	5	5	0	5	3	0	0	0	0	5	3	3	2	0	2	7	2	0	0	0	0	0	0	4	3	3	0	0	0	0	1061.8	1239.46	0	880.127	580.945	0	0	0	0	1175.36	760.649	693.642	424.538	0	540.979	1434.43	536.625	0
novel_circ_0001377	0	2	3	4	0	9	2	0	0	2	0	3	5	0	0	3	2	4	0	2	2	5	0	0	0	0	9	0	3	0	0	424.719	743.679	1131.86	0	1742.84	385.728	0	0	527.287	0	760.649	1156.07	0	0	811.469	409.836	1073.25	0
novel_circ_0001378	0	0	0	0	0	4	0	0	0	0	0	0	0	0	0	0	0	0	0	0	0	0	0	0	0	0	0	0	0	0	0	0	0	0	0	774.593	0	0	0	0	0	0	0	0	0	0	0	0	0
novel_circ_0001379	0	0	0	0	3	2	0	0	2	0	0	0	0	0	0	0	0	0	0	0	0	0	0	0	0	0	0	0	0	0	0	0	0	0	528.076	387.297	0	0	503.778	0	0	0	0	0	0	0	0	0	0
novel_circ_0001380	0	0	0	0	3	0	0	0	0	0	0	0	0	0	0	0	0	0	0	0	0	0	0	2	0	0	0	0	0	0	0	0	0	0	528.076	0	0	0	0	0	0	0	0	0	0	0	0	0	0
novel_circ_0001382	0	0	0	0	0	0	0	0	0	0	0	0	5	0	3	0	0	0	0	0	0	0	0	0	2	0	0	0	0	0	0	0	0	0	0	0	0	0	0	0	0	0	1156.07	0	457.457	0	0	0	0
novel_circ_0001384	0	0	0	0	0	0	2	0	0	0	0	0	0	0	2	0	0	0	2	4	0	8	0	2	0	0	0	0	0	0	0	0	0	0	0	0	385.728	0	0	0	0	0	0	0	304.971	0	0	0	610.128
novel_circ_0001386	0	0	0	0	0	0	0	0	0	0	0	0	0	0	2	0	0	0	0	0	0	0	0	0	0	0	0	0	0	0	0	0	0	0	0	0	0	0	0	0	0	0	0	0	304.971	0	0	0	0
novel_circ_0001387	0	0	0	0	0	0	0	0	0	0	0	0	0	0	3	0	0	0	0	0	0	0	0	0	0	0	0	0	0	0	0	0	0	0	0	0	0	0	0	0	0	0	0	0	457.457	0	0	0	0
novel_circ_0001390	0	0	0	3	0	0	0	0	0	0	0	0	0	0	0	0	0	0	0	0	0	0	0	0	0	0	0	0	0	0	0	0	0	848.896	0	0	0	0	0	0	0	0	0	0	0	0	0	0	0
novel_circ_0001391	2	3	0	0	4	0	0	4	4	0	0	0	0	4	0	2	0	4	0	0	0	0	2	0	0	7	0	0	0	0	557.569	637.078	0	0	704.101	0	0	1004.02	1007.56	0	0	0	0	849.077	0	540.979	0	1073.25	0
novel_circ_0001392	0	0	0	0	0	0	0	4	0	0	0	0	5	8	0	0	2	0	0	0	0	0	3	0	0	0	3	0	0	0	0	0	0	0	0	0	0	1004.02	0	0	0	0	1156.07	1698.15	0	0	409.836	0	0
novel_circ_0001393	0	0	0	0	0	0	0	0	0	0	0	0	0	0	2	0	0	0	0	0	0	0	0	0	0	0	0	0	0	0	0	0	0	0	0	0	0	0	0	0	0	0	0	0	304.971	0	0	0	0
novel_circ_0001394	0	0	0	0	0	0	2	0	0	3	2	0	0	0	0	4	2	3	2	4	0	0	0	0	6	0	2	7	0	0	0	0	0	0	0	0	385.728	0	0	790.931	470.146	0	0	0	0	1081.96	409.836	804.937	610.128
novel_circ_0001396	0	0	0	0	0	0	0	0	0	0	0	0	0	0	0	0	0	0	0	0	0	0	3	0	0	0	0	0	0	0	0	0	0	0	0	0	0	0	0	0	0	0	0	0	0	0	0	0	0
novel_circ_0001398	0	0	0	0	0	2	0	0	0	0	0	0	0	0	0	0	0	0	0	0	0	0	0	0	0	0	0	0	0	0	0	0	0	0	0	387.297	0	0	0	0	0	0	0	0	0	0	0	0	0
novel_circ_0001401	0	2	0	0	0	0	0	0	0	0	0	6	0	0	0	0	0	0	0	0	0	0	0	0	0	0	0	0	0	0	0	424.719	0	0	0	0	0	0	0	0	0	1521.3	0	0	0	0	0	0	0
novel_circ_0001402	0	0	0	0	0	0	0	7	0	0	0	0	0	0	4	0	0	0	0	0	0	0	0	0	0	0	0	0	0	0	0	0	0	0	0	0	0	1757.03	0	0	0	0	0	0	609.942	0	0	0	0
novel_circ_0001403	0	0	0	0	0	0	0	0	0	0	0	0	0	0	0	0	0	0	0	0	4	0	0	0	0	0	0	0	0	0	0	0	0	0	0	0	0	0	0	0	0	0	0	0	0	0	0	0	0
novel_circ_0001404	0	0	0	0	0	0	0	0	0	0	0	0	0	0	0	0	0	0	0	0	0	4	0	0	0	0	0	0	0	0	0	0	0	0	0	0	0	0	0	0	0	0	0	0	0	0	0	0	0
novel_circ_0001406	0	0	0	0	0	0	0	0	0	0	0	0	0	0	0	0	0	0	0	0	4	0	0	0	0	0	0	0	0	0	0	0	0	0	0	0	0	0	0	0	0	0	0	0	0	0	0	0	0
novel_circ_0001407	0	0	8	0	13	0	0	4	0	3	3	3	4	9	9	3	0	9	6	13	11	0	7	0	0	0	0	3	6	0	0	0	1983.14	0	2288.33	0	0	1004.02	0	790.931	705.219	760.649	924.855	1910.42	1372.37	811.469	0	2414.81	1830.38
novel_circ_0001413	0	0	0	0	0	0	0	0	0	0	0	0	3	0	0	0	0	0	0	0	0	0	0	0	0	0	0	0	0	0	0	0	0	0	0	0	0	0	0	0	0	0	693.642	0	0	0	0	0	0
novel_circ_0001415	3	0	2	0	0	3	5	0	0	0	0	0	0	0	3	0	4	0	0	0	3	0	0	0	0	0	4	0	0	0	836.353	0	495.786	0	0	580.945	964.32	0	0	0	0	0	0	0	457.457	0	819.672	0	0
novel_circ_0001417	0	0	0	0	0	3	4	5	0	0	2	2	0	9	0	0	0	0	4	2	0	0	0	0	5	0	0	0	0	0	0	0	0	0	0	580.945	771.456	1255.02	0	0	470.146	507.099	0	1910.42	0	0	0	0	1220.26
novel_circ_0001420	0	0	0	0	0	0	4	0	3	0	0	0	0	0	0	0	0	4	0	5	0	0	0	0	0	0	0	0	0	4	0	0	0	0	0	0	771.456	0	755.668	0	0	0	0	0	0	0	0	1073.25	0
novel_circ_0001422	0	0	0	0	0	0	0	0	0	0	0	4	0	0	0	0	0	0	0	0	0	0	0	0	0	0	0	0	0	0	0	0	0	0	0	0	0	0	0	0	0	1014.2	0	0	0	0	0	0	0
novel_circ_0001423	4	4	0	3	0	10	3	0	7	0	2	0	2	0	2	0	0	0	6	0	2	0	0	0	0	6	0	0	0	0	1115.14	849.437	0	848.896	0	1936.48	578.592	0	1763.22	0	470.146	0	462.428	0	304.971	0	0	0	1830.38
novel_circ_0001424	0	0	0	0	0	0	0	0	0	0	0	0	0	0	0	0	0	3	0	0	0	0	0	0	0	0	0	0	0	0	0	0	0	0	0	0	0	0	0	0	0	0	0	0	0	0	0	804.937	0
novel_circ_0001425	0	0	0	0	0	0	2	0	0	0	0	0	0	0	0	0	0	0	0	0	0	0	0	0	0	0	0	0	0	0	0	0	0	0	0	0	385.728	0	0	0	0	0	0	0	0	0	0	0	0
novel_circ_0001426	0	0	0	0	0	0	3	0	0	0	0	0	0	0	0	0	0	0	0	0	0	0	0	0	0	0	0	0	0	0	0	0	0	0	0	0	578.592	0	0	0	0	0	0	0	0	0	0	0	0
novel_circ_0001427	0	0	0	0	0	0	0	0	0	0	0	0	0	0	2	0	0	0	0	0	0	0	0	0	0	0	0	0	0	0	0	0	0	0	0	0	0	0	0	0	0	0	0	0	304.971	0	0	0	0
novel_circ_0001428	6	0	4	0	0	2	0	3	0	0	0	0	0	0	0	0	0	0	0	0	0	0	0	0	6	0	0	5	0	0	1672.71	0	991.572	0	0	387.297	0	753.012	0	0	0	0	0	0	0	0	0	0	0
novel_circ_0001429	0	0	0	3	3	0	0	0	0	0	3	0	2	0	0	2	0	0	0	3	0	12	0	0	0	4	2	2	0	0	0	0	0	848.896	528.076	0	0	0	0	0	705.219	0	462.428	0	0	540.979	0	0	0
novel_circ_0001431	0	0	0	0	0	0	0	0	0	0	0	0	0	4	0	5	0	0	0	0	0	0	0	0	0	0	0	0	2	0	0	0	0	0	0	0	0	0	0	0	0	0	0	849.077	0	1352.45	0	0	0
novel_circ_0001433	0	0	0	0	5	2	0	0	3	0	0	0	0	0	0	0	0	0	0	0	0	0	0	0	2	0	0	0	0	0	0	0	0	0	880.127	387.297	0	0	755.668	0	0	0	0	0	0	0	0	0	0
novel_circ_0001434	0	0	3	0	0	0	2	3	0	0	0	0	0	0	0	0	0	2	0	0	0	6	0	0	0	0	0	0	0	0	0	0	743.679	0	0	0	385.728	753.012	0	0	0	0	0	0	0	0	0	536.625	0
novel_circ_0001435	0	0	0	0	0	0	0	0	0	2	0	0	0	0	0	0	0	0	0	0	0	0	0	0	0	0	0	0	0	0	0	0	0	0	0	0	0	0	0	527.287	0	0	0	0	0	0	0	0	0
novel_circ_0001436	0	0	0	3	5	0	0	0	2	3	0	0	3	2	2	0	2	0	0	0	0	12	2	5	3	0	12	3	5	8	0	0	0	848.896	880.127	0	0	0	503.778	790.931	0	0	693.642	424.538	304.971	0	409.836	0	0
novel_circ_0001437	0	0	0	0	0	3	0	0	0	0	0	0	0	0	4	0	0	0	0	3	0	7	0	0	0	7	0	0	0	0	0	0	0	0	0	580.945	0	0	0	0	0	0	0	0	609.942	0	0	0	0
novel_circ_0001438	0	4	0	0	0	3	9	8	4	3	5	0	7	0	2	8	0	0	4	0	0	0	2	0	3	0	0	3	0	0	0	849.437	0	0	0	580.945	1735.78	2008.03	1007.56	790.931	1175.36	0	1618.5	0	304.971	2163.92	0	0	1220.26
novel_circ_0001439	0	0	0	0	0	0	0	0	0	3	0	0	0	0	0	0	0	0	0	0	0	0	4	0	0	0	0	0	0	4	0	0	0	0	0	0	0	0	0	790.931	0	0	0	0	0	0	0	0	0
novel_circ_0001445	0	4	0	0	0	0	0	0	0	0	4	0	0	0	0	0	0	0	0	0	0	0	0	0	0	0	0	0	0	0	0	849.437	0	0	0	0	0	0	0	0	940.291	0	0	0	0	0	0	0	0
novel_circ_0001446	11	0	4	0	7	2	2	8	0	0	0	5	3	8	6	6	2	0	0	0	2	7	4	7	0	0	4	2	0	0	3066.63	0	991.572	0	1232.18	387.297	385.728	2008.03	0	0	0	1267.75	693.642	1698.15	914.913	1622.94	409.836	0	0
novel_circ_0001447	0	0	0	0	0	0	0	0	0	0	0	0	0	0	3	0	0	0	0	0	0	0	0	0	0	0	0	0	0	0	0	0	0	0	0	0	0	0	0	0	0	0	0	0	457.457	0	0	0	0
novel_circ_0001448	0	0	0	0	0	0	0	0	0	0	0	0	0	0	0	9	0	0	0	0	0	0	0	0	0	0	0	0	0	4	0	0	0	0	0	0	0	0	0	0	0	0	0	0	0	2434.41	0	0	0
novel_circ_0001449	0	0	0	0	0	0	0	0	0	3	0	0	0	0	0	0	0	0	0	0	0	0	0	0	0	0	0	0	0	0	0	0	0	0	0	0	0	0	0	790.931	0	0	0	0	0	0	0	0	0
novel_circ_0001450	0	0	0	0	0	0	3	0	0	0	0	0	0	0	0	0	0	0	0	0	0	0	0	0	0	0	0	0	0	3	0	0	0	0	0	0	578.592	0	0	0	0	0	0	0	0	0	0	0	0
novel_circ_0001451	0	0	0	4	0	4	0	0	0	0	0	0	0	0	0	3	0	0	4	0	0	15	2	0	0	0	0	0	0	0	0	0	0	1131.86	0	774.593	0	0	0	0	0	0	0	0	0	811.469	0	0	1220.26
novel_circ_0001453	0	0	0	0	0	0	2	0	0	0	0	0	0	0	0	0	0	0	0	0	0	0	0	0	0	0	0	0	0	0	0	0	0	0	0	0	385.728	0	0	0	0	0	0	0	0	0	0	0	0
novel_circ_0001454	0	0	0	0	3	0	0	0	0	0	0	0	0	0	0	0	0	0	0	0	0	0	0	0	0	0	0	0	0	0	0	0	0	0	528.076	0	0	0	0	0	0	0	0	0	0	0	0	0	0
[truncated: 2,827 more rows]
[truncated: 11 more columns]

## Sheet: miRNA_Readcount_TPM
sRNA.readcount	A1.readcount	A2.readcount	A3.readcount	A4.readcount	A5.readcount	A6.readcount	B1.readcount	B2.readcount	B3.readcount	B4.readcount	B5.readcount	B6.readcount	C1.readcount	C2.readcount	C3.readcount	C4.readcount	C5.readcount	C6.readcount	D1.readcount	D2.readcount	D3.readcount	D4.readcount	D5.readcount	D6.readcount	E1.readcount	E2.readcount	E3.readcount	E4.readcount	E5.readcount	E6.readcount	A1.tpm	A2.tpm	A3.tpm	A4.tpm	A5.tpm	A6.tpm	B1.tpm	B2.tpm	B3.tpm	B4.tpm	B5.tpm	B6.tpm	C1.tpm	C2.tpm	C3.tpm	C4.tpm	C5.tpm	C6.tpm	D1.tpm
[truncated: 1,270 more rows]
[truncated: 11 more columns]

[truncated: 1 more sheets: mRNA_transcripts.readcount]
