# Supplementary material for: Integrated analysis of lncRNA/circRNA–miRNA–mRNA in the proliferative phase of liver regeneration in mice with liver fibrosis
Source: BMC Genomics. 2023 Jul 24;24:417. doi: 10.1186/s12864-023-09478-z (PMC10364436; doi:10.1186/s12864-023-09478-z)
Supplement: Supplementary file 3 — Additional file 3: Supplementary Table S3. Summary of all DE lncRNAs, DE circRNAs, DE miRNA and DE mRNAs identified in this study. [file 12864_2023_9478_MOESM3_ESM.xlsx]

## Sheet: DE-mRNA-12H
	logFC	logCPM	LR	PValue	FDR	regulated
Akr1c19	-3.86254	6.19606	442.33	3.37e-98	5.04e-94	down
Dsg1c	-4.67062	3.19236	360.605	2.08e-80	1.56e-76	down
Upp2	-5.81372	8.90356	337.906	1.82e-75	9.1e-72	down
Tk1	-4.33076	3.48291	287.473	1.77e-64	6.61e-61	down
Abca8a	-3.77389	6.7324	265.985	8.51e-60	2.55e-56	down
Syt12	4.92761	4.99406	253.631	4.2e-57	9.7e-54	up
Afmid	-3.11418	5.86012	253.475	4.54e-57	9.7e-54	down
Serpina6	-4.10238	6.63217	231.465	2.86e-52	5.35e-49	down
Acot3	-3.89942	3.06251	228.657	1.17e-51	1.95e-48	down
2010003K11Rik	2.93779	5.06115	227.73	1.86e-51	2.79e-48	up
Hapln4	2.87011	4.6524	215.896	7.11e-49	9.67e-46	up
Usp2	-3.28109	5.88622	215.051	1.09e-48	1.35e-45	down
Naaladl2	-4.47413	4.75532	211.098	7.91e-48	9.11e-45	down
Serpina3n	4.13052	11.6498	201.919	7.96e-46	8.52e-43	up
Mettl7a1	-2.44153	7.2952	200.817	1.39e-45	1.38e-42	down
XLOC_032080	2.50316	5.8814	198.131	5.34e-45	5e-42	up
Inmt	-4.29686	8.7741	186.087	2.27e-42	2e-39	down
Syt1	-3.91003	2.74598	185.177	3.59e-42	2.99e-39	down
Clec2h	-5.87726	2.49097	182.134	1.66e-41	1.31e-38	down
Actg1	2.54171	8.56477	171.372	3.71e-39	2.78e-36	up
Ly6d	4.25931	2.71654	167.93	2.1e-38	1.49e-35	up
Hsd3b2	-4.48034	4.88931	165.429	7.37e-38	5.02e-35	down
Btg3	2.52005	4.51786	164.752	1.04e-37	6.75e-35	up
Nmrk1	-2.56206	4.58076	163.741	1.72e-37	1.08e-34	down
Slc47a1	-2.23293	6.31947	160.285	9.8e-37	5.87e-34	down
Crybb3	4.21955	1.63339	160.188	1.03e-36	5.93e-34	up
Fads1	-2.2813	8.4308	158.982	1.89e-36	1.05e-33	down
Plpp5	2.40916	3.80395	156.209	7.62e-36	4.07e-33	up
Lipg	-2.05656	4.97211	155.678	9.95e-36	5.14e-33	down
Erbb4	-3.73301	3.19816	154.99	1.41e-35	7.02e-33	down
Socs3	2.70151	5.07196	151.231	9.33e-35	4.5e-32	up
Lrrc59	2.21084	8.00859	147.913	4.95e-34	2.32e-31	up
Sntg2	-2.22259	3.31954	147.565	5.91e-34	2.68e-31	down
Slc30a10	1.89443	5.7486	147.438	6.29e-34	2.77e-31	up
Fam83a	3.98113	2.25908	146.829	8.55e-34	3.66e-31	up
Arsg	2.09566	5.7674	145.37	1.78e-33	7.41e-31	up
Clcn2	-2.17112	5.41895	143.902	3.73e-33	1.51e-30	down
Ngef	-2.28872	4.3034	141.778	1.09e-32	4.28e-30	down
Ces1f	-3.23652	7.61665	141.08	1.55e-32	5.93e-30	down
Angptl3	-2.40406	6.84637	136.565	1.5e-31	5.62e-29	down
Fmo1	-1.85708	6.87674	136.454	1.59e-31	5.8e-29	down
Krt18	2.50684	7.95862	135.656	2.37e-31	8.46e-29	up
Cyp2a5	-3.53471	8.22748	134.985	3.33e-31	1.16e-28	down
Klkb1	-2.63171	8.18817	133.297	7.78e-31	2.65e-28	down
Apoa4	3.40163	9.5177	130.25	3.61e-30	1.19e-27	up
Gsta3	-3.24597	9.0877	130.19	3.72e-30	1.19e-27	down
Cyp4f14	-2.26899	7.09253	130.184	3.74e-30	1.19e-27	down
Slc13a5	3.3164	3.8838	128.958	6.93e-30	2.16e-27	up
S100a10	1.96575	6.5797	126.256	2.7e-29	8.26e-27	up
Saa2	6.45698	9.57733	124.966	5.18e-29	1.55e-26	up
Sult1c2	-4.49619	0.90123	122.997	1.4e-28	4.1e-26	down
Agmo	-1.643	6.03151	122.44	1.85e-28	5.32e-26	down
Ccdc120	2.80828	2.76603	120.869	4.08e-28	1.15e-25	up
Ociad2	-2.03205	4.61135	120.687	4.47e-28	1.24e-25	down
Cxcl9	-3.50286	2.0855	120.087	6.05e-28	1.64e-25	down
Ccdc149	2.60644	3.20221	120.067	6.12e-28	1.64e-25	up
Akr1c13	-1.70272	6.01279	119.846	6.84e-28	1.77e-25	down
Apcs	3.55046	9.39529	119.845	6.84e-28	1.77e-25	up
P3h1	1.88655	4.93685	119.704	7.34e-28	1.86e-25	up
Gamt	-3.0937	5.47083	118.771	1.18e-27	2.93e-25	down
Tubb2a	3.97301	7.35203	118.003	1.73e-27	4.25e-25	up
Sdsl	2.67474	4.85922	117.203	2.59e-27	6.26e-25	up
Pdk1	-1.96553	6.98948	115.889	5.03e-27	1.19e-24	down
Fdx1	-1.67703	6.41923	115.677	5.59e-27	1.31e-24	down
Ell3	-3.76124	0.433994	115.577	5.88e-27	1.36e-24	down
Lrg1	2.6911	10.2986	115.387	6.47e-27	1.47e-24	up
Tubb4b	2.15072	7.10589	114.971	7.99e-27	1.78e-24	up
Nat8f1	-2.38373	6.48535	114.87	8.4e-27	1.85e-24	down
Thbd	2.17675	5.53001	113.768	1.46e-26	3.18e-24	up
Papss2	-2.32058	7.48391	113.123	2.03e-26	4.34e-24	down
Adamts4	4.27411	2.22302	112.97	2.19e-26	4.62e-24	up
Rorc	-1.86113	6.35109	112.923	2.24e-26	4.66e-24	down
Abhd14b	-1.66162	6.91329	111.467	4.68e-26	9.59e-24	down
Mmp14	1.74439	6.10394	110.644	7.08e-26	1.43e-23	up
Abcd2	-2.73115	4.30311	110.034	9.63e-26	1.92e-23	down
Mme	-2.31421	6.18208	109.34	1.37e-25	2.69e-23	down
Ddx28	2.15294	4.95952	109.04	1.59e-25	3.09e-23	up
Spryd3	1.53118	4.4	108.756	1.84e-25	3.52e-23	up
P2ry1	-2.03683	4.03159	108.709	1.88e-25	3.54e-23	down
Orm1	2.50388	10.2893	108.695	1.89e-25	3.54e-23	up
Dhrs7	-1.81969	3.67941	107.369	3.7e-25	6.83e-23	down
Bdh2	-2.37284	3.69838	106.067	7.13e-25	1.3e-22	down
Wee1	-2.79109	3.8417	105.709	8.54e-25	1.54e-22	down
Akr1c12	-1.66893	5.88771	105.38	1.01e-24	1.8e-22	down
Rfxank	1.70093	3.91782	105.017	1.21e-24	2.13e-22	up
9130409I23Rik	-2.38652	3.96306	104.916	1.27e-24	2.22e-22	down
Aqp11	-1.86639	4.31363	104.604	1.49e-24	2.57e-22	down
Fads2	-2.82495	9.02714	104.44	1.62e-24	2.76e-22	down
Manf	2.12841	6.97848	102.31	4.75e-24	7.99e-22	up
Tlcd2	-2.75959	4.51887	102.022	5.49e-24	9.13e-22	down
Fn3k	-2.18588	2.67527	101.934	5.74e-24	9.44e-22	down
Ptprd	-1.84562	7.9287	100.889	9.73e-24	1.58e-21	down
Cd14	3.5792	4.1272	100.627	1.11e-23	1.79e-21	up
Mvp	1.59984	6.48529	100.561	1.15e-23	1.83e-21	up
Tgm2	1.6785	8.00163	100.461	1.21e-23	1.9e-21	up
Thrsp	-5.59552	8.76284	99.9001	1.6e-23	2.5e-21	down
Acss2	-3.40407	7.78162	99.8449	1.65e-23	2.54e-21	down
Ces1e	-1.9457	6.08927	98.3793	3.45e-23	5.28e-21	down
Fga	2.40244	13.4037	98.1293	3.92e-23	5.93e-21	up
Aifm3	-2.95075	1.07915	97.8872	4.43e-23	6.63e-21	down
Cd9	1.77934	5.07786	97.8187	4.58e-23	6.8e-21	up
Prune1	1.63768	5.17297	97.6198	5.07e-23	7.44e-21	up
Fkbp11	2.66541	4.29216	97.4161	5.62e-23	8.1e-21	up
Marveld1	-1.50998	5.27679	97.4142	5.62e-23	8.1e-21	down
Deptor	-1.69606	8.0886	96.593	8.51e-23	1.21e-20	down
Cgref1	3.55442	0.907575	96.0161	1.14e-22	1.6e-20	up
Ghr	-1.83577	7.81478	96.0105	1.14e-22	1.6e-20	down
Inhbb	2.7995	3.90929	95.8631	1.23e-22	1.7e-20	up
Sult2a8	-2.74684	9.14027	95.8544	1.24e-22	1.7e-20	down
Tnfrsf12a	3.41202	4.35974	95.7588	1.3e-22	1.77e-20	up
Bbox1	-1.76102	7.06878	95.6742	1.35e-22	1.83e-20	down
Tifa	1.70598	5.63642	94.8086	2.1e-22	2.8e-20	up
Tmem14a	-3.13604	1.28121	93.8296	3.44e-22	4.56e-20	down
Dpp9	1.66952	6.2907	92.8365	5.68e-22	7.46e-20	up
Sord	-2.55138	9.79595	92.5727	6.49e-22	8.44e-20	down
Prodh	-1.95516	7.23227	92.5573	6.54e-22	8.44e-20	down
Acy1	-1.64346	4.27883	92.0589	8.41e-22	1.07e-19	down
Gsta2	-2.64605	3.52594	92.0467	8.47e-22	1.07e-19	down
Fgg	2.1951	12.7949	90.7769	1.61e-21	2.02e-19	up
Tmed9	1.57603	6.22883	90.7164	1.66e-21	2.07e-19	up
Aldoc	-3.0292	3.11344	90.3695	1.98e-21	2.44e-19	down
Slc10a1	-1.93591	7.66643	90.3374	2.01e-21	2.46e-19	down
Pbld2	-1.99962	6.09473	90.0802	2.29e-21	2.78e-19	down
Ncam2	-2.3376	3.17925	89.7392	2.72e-21	3.28e-19	down
Ifi44	-3.12695	2.41108	89.3066	3.38e-21	4.05e-19	down
Clec2d	-2.07185	7.1854	89.2602	3.46e-21	4.11e-19	down
Ccn6	-3.42584	1.45726	89.2437	3.49e-21	4.11e-19	down
N4bp2l1	-2.01098	5.25327	89.1708	3.62e-21	4.24e-19	down
Serpina3m	2.45334	10.575	88.9422	4.07e-21	4.72e-19	up
Car8	-1.62639	6.28717	88.868	4.22e-21	4.86e-19	down
Macrod1	-1.62465	3.73887	88.8382	4.28e-21	4.9e-19	down
Cad	2.20745	5.97103	88.7088	4.57e-21	5.19e-19	up
Prnp	-1.55016	4.84533	88.5037	5.07e-21	5.71e-19	down
Slc35b1	1.86164	6.08202	88.4603	5.19e-21	5.79e-19	up
Tlcd1	-1.90373	3.76481	88.3202	5.57e-21	6.17e-19	down
Mpv17l	-1.82786	4.9568	87.8331	7.12e-21	7.84e-19	down
Nat8f5	-1.97973	2.96294	87.2874	9.38e-21	1.03e-18	down
Slc17a8	-3.31677	2.90214	86.9313	1.12e-20	1.22e-18	down
Rgs16	-4.66062	4.50996	86.8649	1.16e-20	1.25e-18	down
Derl3	2.53669	2.71829	86.7847	1.21e-20	1.29e-18	up
Nqo2	-2.15898	6.00053	86.1612	1.66e-20	1.76e-18	down
1700017B05Rik	1.88832	4.97696	85.7672	2.02e-20	2.13e-18	up
Fndc3b	1.74839	7.35349	85.672	2.12e-20	2.22e-18	up
Pipox	-1.59001	7.08704	85.5993	2.2e-20	2.29e-18	down
Acsl1	-1.9432	9.34808	84.8252	3.26e-20	3.37e-18	down
Gmppb	2.30621	5.46339	84.7066	3.46e-20	3.55e-18	up
Col4a2	1.5121	6.26601	84.5124	3.82e-20	3.89e-18	up
Fgb	2.14341	13.0271	84.2611	4.34e-20	4.39e-18	up
Rdh16f2	-1.61391	5.54199	84.1564	4.57e-20	4.59e-18	down
Cntnap1	3.15759	3.91286	83.748	5.62e-20	5.61e-18	up
Uba5	1.65466	5.32219	83.358	6.85e-20	6.79e-18	up
Tubb6	2.88007	3.59169	83.1904	7.45e-20	7.34e-18	up
Ddx39a	1.34225	4.69795	82.9856	8.27e-20	8.09e-18	up
Pgm3	1.49155	5.7231	82.2773	1.18e-19	1.15e-17	up
XLOC_005148	-3.13516	3.30898	81.4822	1.77e-19	1.71e-17	down
Hnmt	-2.4338	5.17597	81.396	1.85e-19	1.77e-17	down
Gbp7	-1.98173	3.96105	81.2713	1.97e-19	1.88e-17	down
Dnajb11	1.64234	6.40523	81.2256	2.01e-19	1.91e-17	up
Tuba1c	1.76466	7.15844	80.2647	3.27e-19	3.08e-17	up
Sdf2l1	2.99071	6.13618	80.0151	3.72e-19	3.48e-17	up
Fabp1	-2.15132	7.4187	79.9778	3.79e-19	3.52e-17	down
Car3	-5.01521	9.14526	79.7498	4.25e-19	3.93e-17	down
Arhgap6	-1.59181	3.00246	79.6866	4.39e-19	4.03e-17	down
Tmem125	1.74044	3.0518	79.5727	4.65e-19	4.24e-17	up
Acsm5	-1.97487	6.79911	78.6495	7.42e-19	6.72e-17	down
Cisd1	-1.7375	6.05987	78.6395	7.45e-19	6.72e-17	down
Slc38a3	-1.85888	9.84288	78.5695	7.72e-19	6.91e-17	down
Mbl2	-2.16982	6.21685	78.5609	7.76e-19	6.91e-17	down
Dpys	-1.42967	6.92098	78.5071	7.97e-19	7.06e-17	down
Arfgap3	1.78493	4.17698	78.4754	8.1e-19	7.13e-17	up
Flot1	1.38439	4.73028	78.4036	8.4e-19	7.35e-17	up
Col4a1	1.68719	6.96684	77.9654	1.05e-18	9.13e-17	up
Gpx3	1.55697	4.8411	77.9301	1.07e-18	9.24e-17	up
Saa1	5.06383	11.4412	77.6263	1.25e-18	1.07e-16	up
Dhfr	-1.34918	4.94212	77.5555	1.29e-18	1.1e-16	down
Slc25a22	2.10728	8.04915	76.8608	1.83e-18	1.56e-16	up
Ugt2b1	-1.8464	9.06364	76.8435	1.85e-18	1.57e-16	down
Pycr2	1.84542	3.11339	76.6955	1.99e-18	1.68e-16	up
Chrna4	-7.04001	0.924671	75.0809	4.52e-18	3.76e-16	down
Gm52720	2.21572	2.91298	75.0772	4.53e-18	3.76e-16	up
Bche	-1.53637	7.70019	74.6209	5.7e-18	4.72e-16	down
Ugt2b36	-1.7544	8.62544	74.1881	7.1e-18	5.84e-16	down
Slfn9	-2.61347	2.30998	74.0304	7.69e-18	6.29e-16	down
Hyou1	2.17412	9.54369	73.6132	9.5e-18	7.73e-16	up
Eif6	1.36633	6.28628	73.5299	9.91e-18	8.02e-16	up
Ddah1	-1.79732	6.478	73.1555	1.2e-17	9.64e-16	down
C2cd5	1.51554	3.41482	73.0727	1.25e-17	1e-15	up
Lrfn3	2.1109	3.51881	72.9579	1.32e-17	1.05e-15	up
Morf4l2	1.4724	7.28266	72.6754	1.53e-17	1.21e-15	up
Nbas	1.29932	6.59152	72.4847	1.68e-17	1.33e-15	up
Il22ra1	2.25934	4.59226	72.3626	1.79e-17	1.4e-15	up
Dus2	1.72676	3.63237	72.2426	1.9e-17	1.48e-15	up
Ces1d	-2.49529	9.47341	72.1722	1.97e-17	1.53e-15	down
Tmem62	1.35467	5.07995	71.704	2.5e-17	1.93e-15	up
Galm	-1.50709	6.09124	71.6891	2.52e-17	1.93e-15	down
Ttc39c	-1.94787	8.05166	71.5676	2.68e-17	2.05e-15	down
Keg1	-4.47484	6.50219	71.3932	2.93e-17	2.22e-15	down
Tmem97	-1.40329	5.21466	71.2071	3.22e-17	2.43e-15	down
Ocstamp	2.43568	1.24832	70.9533	3.66e-17	2.75e-15	up
Gas2l1	1.50796	4.39732	70.947	3.67e-17	2.75e-15	up
Smarca2	-1.46834	6.63369	70.8407	3.87e-17	2.88e-15	down
Fam166a	1.86333	2.25863	70.7953	3.96e-17	2.94e-15	up
Map2k6	-1.95394	2.7604	70.7251	4.11e-17	3.03e-15	down
Lmna	1.20751	5.47152	70.5668	4.45e-17	3.27e-15	up
Angptl2	-1.73521	3.71082	70.4624	4.69e-17	3.43e-15	down
Srprb	1.63531	5.80857	70.4043	4.83e-17	3.51e-15	up
Klk1b4	-3.02057	0.114412	70.1956	5.37e-17	3.88e-15	down
Sema3f	1.391	4.20649	70.0279	5.85e-17	4.21e-15	up
Adi1	-1.26095	6.76946	69.9709	6.02e-17	4.31e-15	down
Per3	-3.07338	4.6243	69.9093	6.21e-17	4.43e-15	down
Jam2	1.586	5.46826	69.5816	7.33e-17	5.2e-15	up
Dusp8	2.1238	2.88309	69.3334	8.31e-17	5.87e-15	up
Gm2a	-1.46013	6.24741	69.1837	8.97e-17	6.31e-15	down
Ugt2a3	-1.48459	8.19914	68.9426	1.01e-16	7.09e-15	down
Prxl2a	-1.31757	4.62683	68.8197	1.08e-16	7.51e-15	down
Pdxk	-1.39141	6.59917	68.6302	1.19e-16	8.22e-15	down
Pah	-2.17525	10.0096	68.6249	1.19e-16	8.22e-15	down
Cyp4f15	-1.32817	6.35681	68.5037	1.27e-16	8.7e-15	down
Sema4g	-1.35279	7.25182	68.4361	1.31e-16	8.96e-15	down
XLOC_009347	-2.09285	2.18436	68.3838	1.35e-16	9.16e-15	down
Bhlha15	4.18316	3.01684	68.2016	1.48e-16	1e-14	up
Ifi209	-1.81628	1.78754	68.1658	1.5e-16	1.01e-14	down
Dnajc10	1.35703	6.52253	68.1456	1.52e-16	1.02e-14	up
Col25a1	-4.66682	-0.252623	68.0463	1.6e-16	1.07e-14	down
Dhdh	-1.32006	7.02926	67.9921	1.64e-16	1.09e-14	down
Ifit2	-1.82307	2.78372	67.8417	1.77e-16	1.17e-14	down
Dnase2b	-1.84082	6.21564	67.4954	2.11e-16	1.39e-14	down
Nat8	-1.75473	3.5471	67.1659	2.5e-16	1.64e-14	down
Tuba1a	1.43774	4.9129	67.1449	2.52e-16	1.65e-14	up
Dpp4	-1.30676	6.92975	67.0062	2.71e-16	1.76e-14	down
Il1rap	-1.41263	6.94668	66.4344	3.62e-16	2.33e-14	down
Pm20d1	-1.476	6.58054	66.4342	3.62e-16	2.33e-14	down
Fnip2	-1.2555	6.11532	66.4291	3.63e-16	2.33e-14	down
Igfbp1	2.93405	8.02331	65.9303	4.67e-16	2.99e-14	up
Tmed3	1.67093	5.31844	65.626	5.45e-16	3.47e-14	up
Ttc36	-1.35706	6.66826	65.6184	5.47e-16	3.47e-14	down
Cdc42ep5	2.72628	1.65478	65.2376	6.64e-16	4.19e-14	up
Dgat2	-1.46828	8.84163	65.2166	6.71e-16	4.22e-14	down
Unc45a	1.23707	4.31979	65.1418	6.97e-16	4.37e-14	up
H2-Q7	-1.60597	4.57839	64.9569	7.66e-16	4.78e-14	down
Ptrh1	2.83389	0.5649	64.9428	7.71e-16	4.79e-14	up
Ifit3	-2.44701	2.64818	64.9136	7.83e-16	4.84e-14	down
Nme6	1.79616	4.27358	64.8895	7.92e-16	4.88e-14	up
Cat	-1.73374	10.6314	64.79	8.33e-16	5.11e-14	down
Clptm1l	1.28447	7.36533	64.4428	9.94e-16	6.07e-14	up
Akr1d1	-2.17587	7.52506	64.403	1.01e-15	6.17e-14	down
Adamts1	1.42742	4.90918	64.2948	1.07e-15	6.49e-14	up
Slc16a6	1.89829	4.19362	63.8115	1.37e-15	8.26e-14	up
Osmr	1.33099	4.2877	63.8022	1.38e-15	8.27e-14	up
Dnajc12	2.47733	4.96385	63.7852	1.39e-15	8.31e-14	up
Nek6	1.32102	6.20011	63.6733	1.47e-15	8.76e-14	up
Ces1g	-2.20925	7.57828	63.6506	1.49e-15	8.83e-14	down
Ugt2b34	-1.59781	8.66485	63.5028	1.6e-15	9.48e-14	down
Gbp3	-2.7175	2.65319	63.2482	1.82e-15	1.07e-13	down
Slc44a3	-2.02936	2.80428	63.2397	1.83e-15	1.07e-13	down
Acnat2	2.51805	7.00775	63.2344	1.84e-15	1.07e-13	up
Slc39a7	1.21757	6.65354	63.0608	2e-15	1.17e-13	up
Nrep	-4.29796	4.70306	62.8299	2.25e-15	1.31e-13	down
Srxn1	1.7789	6.29263	62.8076	2.28e-15	1.32e-13	up
Rgn	-1.71687	8.88914	62.6194	2.51e-15	1.44e-13	down
Tuba4a	1.4825	6.20094	62.6139	2.51e-15	1.44e-13	up
Itih3	1.82845	10.7353	62.535	2.62e-15	1.49e-13	up
Nans	1.74434	3.79203	62.5322	2.62e-15	1.49e-13	up
Lrp4	-1.31407	5.73645	62.4944	2.67e-15	1.52e-13	down
Tbrg1	1.27917	5.63197	62.4611	2.72e-15	1.54e-13	up
Sc5d	-2.42711	8.05927	62.4006	2.8e-15	1.58e-13	down
Nfix	-1.25711	6.28965	62.3684	2.85e-15	1.6e-13	down
Acss3	-1.69507	4.99271	62.1948	3.11e-15	1.74e-13	down
Slc16a12	-1.32788	7.20417	62.1451	3.19e-15	1.78e-13	down
Bphl	-1.33998	5.93155	62.1254	3.22e-15	1.79e-13	down
Ldha	1.73058	10.0453	62.0985	3.27e-15	1.8e-13	up
Scd1	-2.22527	13.4578	61.9046	3.6e-15	1.98e-13	down
Paox	-1.66056	4.93539	61.5376	4.34e-15	2.38e-13	down
Calr	1.5782	9.6768	61.4201	4.61e-15	2.52e-13	up
Iyd	-1.14162	6.17608	61.4094	4.64e-15	2.52e-13	down
BC029722	1.36279	3.69458	60.9968	5.72e-15	3.1e-13	up
Entpd7	1.62606	4.66437	60.8891	6.04e-15	3.26e-13	up
Naa60	-1.13643	6.10998	60.6415	6.85e-15	3.68e-13	down
Itih4	1.94561	12.1797	60.636	6.87e-15	3.68e-13	up
Gpat4	-1.4269	7.97901	60.1611	8.74e-15	4.67e-13	down
Gmppa	1.43769	4.64544	60.0322	9.33e-15	4.97e-13	up
Selenbp1	-1.49554	7.56249	59.7934	1.05e-14	5.59e-13	down
Ifit1	-2.53024	2.24311	59.6797	1.12e-14	5.91e-13	down
Galnt18	2.16508	2.00256	59.5265	1.21e-14	6.36e-13	up
Fbxo6	1.58344	5.351	59.306	1.35e-14	7.09e-13	up
Dsg2	-1.18988	7.34663	59.2959	1.36e-14	7.09e-13	down
Sfxn5	-1.21419	4.81666	59.2928	1.36e-14	7.09e-13	down
Arhgef37	-1.68116	3.75341	59.1379	1.47e-14	7.64e-13	down
Akr1c14	-2.79184	8.80465	59.0522	1.54e-14	7.93e-13	down
Ssr2	1.34201	5.83863	59.0522	1.54e-14	7.93e-13	up
Tubb5	1.60635	6.74258	58.9595	1.61e-14	8.28e-13	up
Mrps18b	1.20417	5.08822	58.8404	1.71e-14	8.77e-13	up
Mlxipl	-1.33959	5.6431	58.8015	1.74e-14	8.91e-13	down
Sult1b1	-1.42352	4.37539	58.7619	1.78e-14	9.06e-13	down
Slc16a7	-1.57862	6.73346	58.7127	1.82e-14	9.26e-13	down
Pdia4	1.77356	8.74572	58.6623	1.87e-14	9.47e-13	up
Ung	1.83379	3.17913	58.5857	1.95e-14	9.81e-13	up
Jpt2	1.66103	5.76998	58.546	1.99e-14	9.98e-13	up
Vnn3	-1.29581	5.05658	58.3779	2.16e-14	1.08e-12	down
Slc17a9	2.08315	3.93795	58.3371	2.21e-14	1.1e-12	up
Synpo	1.478	4.44462	58.3205	2.23e-14	1.11e-12	up
Slc46a3	-1.7803	5.09771	58.1921	2.38e-14	1.18e-12	down
Mndal	-1.80016	3.7403	58.0698	2.53e-14	1.25e-12	down
Sec24d	1.22473	7.65143	57.9515	2.69e-14	1.32e-12	up
Prg4	1.43672	5.221	57.7138	3.03e-14	1.49e-12	up
Gtf2ird1	1.54242	4.50902	57.6951	3.06e-14	1.5e-12	up
Erap1	-1.13123	7.07412	57.5585	3.28e-14	1.6e-12	down
Mtmr11	2.1168	3.16354	57.5252	3.34e-14	1.62e-12	up
Tmem50a	-1.14892	5.69758	57.5032	3.37e-14	1.63e-12	down
Fam107a	-2.35068	2.03443	57.2368	3.86e-14	1.87e-12	down
L3hypdh	-1.18915	4.0183	57.1345	4.07e-14	1.96e-12	down
Pex7	-1.0568	6.0654	57.1132	4.11e-14	1.97e-12	down
H2-Q9	-1.5608	4.09538	56.2902	6.25e-14	2.99e-12	down
Akr1c20	-2.72072	5.49355	56.2405	6.41e-14	3.06e-12	down
Kctd17	1.93356	2.72754	56.1686	6.65e-14	3.16e-12	up
Maob	-1.42189	6.87499	55.9189	7.55e-14	3.58e-12	down
Eif2b4	1.12898	5.20117	55.7912	8.06e-14	3.81e-12	up
Creld2	2.39786	5.59229	55.7743	8.13e-14	3.83e-12	up
Ccl6	1.94519	4.5029	55.7063	8.41e-14	3.95e-12	up
Gm42226	1.62412	3.18506	55.4521	9.58e-14	4.48e-12	up
Tmem25	-1.835	3.89178	55.3851	9.91e-14	4.62e-12	down
Tprkb	-1.1314	6.71172	55.2542	1.06e-13	4.92e-12	down
Enc1	3.00128	5.33402	55.2217	1.08e-13	4.99e-12	up
Atp2b2	3.77045	3.26207	55.1889	1.09e-13	5.05e-12	up
Nucb2	2.43497	2.94008	55.1853	1.1e-13	5.05e-12	up
Sec61a1	1.29401	8.71164	55.0142	1.2e-13	5.5e-12	up
Cyb5r3	-1.36867	7.31444	54.9725	1.22e-13	5.6e-12	down
9030624G23Rik	3.23891	2.60294	54.9616	1.23e-13	5.61e-12	up
Syvn1	1.65373	6.9937	54.9087	1.26e-13	5.75e-12	up
Dtx4	1.8445	4.3022	54.8945	1.27e-13	5.77e-12	up
Slc16a1	1.14852	6.88308	54.5749	1.5e-13	6.77e-12	up
Phlda1	-1.55109	5.46666	54.1894	1.82e-13	8.21e-12	down
Isoc1	-1.08414	6.54648	54.1671	1.84e-13	8.28e-12	down
XLOC_102147	-1.98869	5.5434	54.0828	1.92e-13	8.62e-12	down
Qdpr	-1.40865	7.96344	54.0291	1.98e-13	8.83e-12	down
Sik1	1.87079	6.02469	53.7978	2.22e-13	9.9e-12	up
Lpcat3	-1.27745	5.76574	53.6582	2.39e-13	1.06e-11	down
Gstm6	-1.70077	4.7613	53.6238	2.43e-13	1.08e-11	down
Afm	-1.11399	6.68501	53.6157	2.44e-13	1.08e-11	down
Gm13889	1.87718	1.59531	53.5433	2.53e-13	1.11e-11	up
Tbcb	1.34583	3.99226	53.5354	2.54e-13	1.12e-11	up
Hspa5	1.59641	10.597	53.5164	2.56e-13	1.12e-11	up
Nit2	-1.57554	5.58305	53.4856	2.6e-13	1.14e-11	down
Hp	2.12801	12.5987	53.4794	2.61e-13	1.14e-11	up
Lonrf1	-1.45782	3.59034	53.2558	2.93e-13	1.27e-11	down
Ar	-1.40054	4.94223	53.2475	2.94e-13	1.27e-11	down
Rnf186	-2.08319	0.950063	53.2326	2.96e-13	1.28e-11	down
Cgn	1.42285	4.2643	53.1968	3.02e-13	1.3e-11	up
Micu1	1.02994	4.98706	53.1645	3.07e-13	1.32e-11	up
D130043K22Rik	-2.16973	1.28335	53.0969	3.17e-13	1.36e-11	down
Mpzl1	1.57742	2.32014	52.8992	3.51e-13	1.5e-11	up
Atf6b	1.07142	4.55599	52.7161	3.85e-13	1.64e-11	up
Apol9b	-3.05061	5.3026	52.6781	3.93e-13	1.67e-11	down
Tgtp2	-2.43828	2.69228	52.6106	4.07e-13	1.72e-11	down
Serpind1	-1.32262	8.62111	52.5954	4.1e-13	1.73e-11	down
Mapkapk2	1.09069	6.73196	52.585	4.12e-13	1.73e-11	up
Spsb3	1.21558	4.49672	52.536	4.22e-13	1.77e-11	up
Slc16a2	-1.21998	6.82476	52.3483	4.65e-13	1.94e-11	down
Cys1	-2.05474	1.09731	52.3461	4.65e-13	1.94e-11	down
Fn1	1.50714	11.8061	52.325	4.7e-13	1.96e-11	up
Adh1	-2.82395	9.94701	52.3074	4.75e-13	1.97e-11	down
Gale	2.73084	4.18519	52.1662	5.1e-13	2.11e-11	up
Syde2	-1.29115	4.16438	52.1034	5.27e-13	2.17e-11	down
Tnfrsf1a	1.08469	6.76321	52.0084	5.53e-13	2.27e-11	up
Otc	-1.24097	8.31512	51.9864	5.59e-13	2.29e-11	down
Sult2a7	-3.84007	0.760766	51.8965	5.85e-13	2.39e-11	down
Pcmtd1	-1.2087	7.07174	51.8387	6.03e-13	2.46e-11	down
C2cd2	-1.17316	6.99014	51.721	6.4e-13	2.6e-11	down
Hspa1b	-2.42826	4.72905	51.6806	6.53e-13	2.65e-11	down
Adcy1	2.81232	1.73918	51.6459	6.65e-13	2.69e-11	up
Slc12a4	1.19193	5.42234	51.5208	7.08e-13	2.86e-11	up
Maco1	-0.987829	5.8015	51.4816	7.23e-13	2.91e-11	down
Rpn1	1.33174	7.83428	51.4502	7.34e-13	2.95e-11	up
Gfpt1	1.577	6.89764	51.3872	7.58e-13	3.04e-11	up
Dlgap2	5.87625	0.542628	51.3123	7.88e-13	3.15e-11	up
Cyp1a2	-1.49851	8.2648	51.2557	8.11e-13	3.23e-11	down
Krt8	1.8906	7.73906	51.2456	8.15e-13	3.24e-11	up
Prrg4	2.57951	3.44559	51.129	8.65e-13	3.43e-11	up
Emc9	-1.39647	2.61471	51.1213	8.68e-13	3.43e-11	down
Rdh16	-1.61931	6.16273	50.9758	9.35e-13	3.68e-11	down
Ndfip1	-1.10878	7.79969	50.8106	1.02e-12	4e-11	down
Dapk3	1.16766	4.17604	50.7252	1.06e-12	4.16e-11	up
Copg1	1.12145	6.79094	50.5745	1.15e-12	4.48e-11	up
Hes6	-1.55865	4.97673	50.5647	1.15e-12	4.5e-11	down
Npas2	5.19138	0.937783	50.5295	1.17e-12	4.56e-11	up
Izumo4	-2.50128	1.24587	50.5064	1.19e-12	4.61e-11	down
Adgrv1	-3.02286	-0.100227	50.4615	1.22e-12	4.7e-11	down
Slc13a2	-3.07376	0.0922631	50.4384	1.23e-12	4.74e-11	down
Sucnr1	-1.88762	2.77085	50.4211	1.24e-12	4.77e-11	down
Pid1	1.25538	7.03722	50.3949	1.26e-12	4.83e-11	up
Tuba8	1.67358	2.51585	50.3553	1.28e-12	4.91e-11	up
Mgam	-1.17569	8.29501	50.3147	1.31e-12	5e-11	down
Lgr4	-1.09962	6.83322	50.2682	1.34e-12	5.11e-11	down
Nr1h5	-2.12301	0.587474	50.2593	1.35e-12	5.12e-11	down
Gabarapl1	-1.30652	7.23307	50.2444	1.36e-12	5.14e-11	down
Lrp5	1.07529	6.57081	50.22	1.37e-12	5.2e-11	up
Cyp2c23	-1.38802	7.22236	50.1214	1.45e-12	5.45e-11	down
Fbxo3	-1.07328	7.29188	50.1148	1.45e-12	5.45e-11	down
Mad2l2	1.68787	3.08691	50.1077	1.46e-12	5.46e-11	up
Irf7	-2.12021	4.76762	50.0884	1.47e-12	5.5e-11	down
Abcc6	-1.51961	7.0257	49.9752	1.56e-12	5.81e-11	down
Rnf144a	2.06131	3.8875	49.9373	1.59e-12	5.91e-11	up
Slc41a2	1.9541	7.25318	49.907	1.61e-12	5.99e-11	up
Qsox1	1.30474	9.15614	49.8823	1.63e-12	6.05e-11	up
XLOC_136331	-3.87667	1.55571	49.8092	1.69e-12	6.26e-11	down
Hgfac	-1.11093	6.3267	49.5437	1.94e-12	7.15e-11	down
Slc22a26	-3.99895	1.21002	49.5028	1.98e-12	7.29e-11	down
Lcn2	5.14193	10.1918	49.4893	1.99e-12	7.32e-11	up
Gabbr2	1.44528	5.26866	49.3466	2.15e-12	7.85e-11	up
Gbp10	-4.21271	2.63306	49.2457	2.26e-12	8.25e-11	down
Alg12	1.31128	4.25702	49.2271	2.28e-12	8.3e-11	up
Dmac2	-1.15959	3.90197	49.1137	2.42e-12	8.78e-11	down
Igfals	-2.11443	5.8085	48.8796	2.72e-12	9.87e-11	down
Cyp2c50	-1.6595	8.46406	48.8391	2.78e-12	1e-10	down
Spc24	-1.84246	2.01456	48.8016	2.83e-12	1.02e-10	down
Nfib	-1.11292	7.43399	48.7922	2.85e-12	1.02e-10	down
Lrit2	-3.29188	2.01461	48.7038	2.98e-12	1.07e-10	down
Junb	1.77769	4.80724	48.6526	3.06e-12	1.09e-10	up
Mettl1	1.47438	2.51478	48.5502	3.22e-12	1.15e-10	up
Trmt6	1.18609	4.36018	48.4891	3.32e-12	1.18e-10	up
Aadac	-1.21767	8.76206	48.4825	3.33e-12	1.19e-10	down
Wars	1.11247	4.65897	48.4616	3.37e-12	1.19e-10	up
Olfm3	-1.67975	3.66212	48.4432	3.4e-12	1.2e-10	down
Cd93	1.33397	5.72627	48.3461	3.57e-12	1.26e-10	up
Sumo1	-0.996038	5.00613	48.2419	3.77e-12	1.33e-10	down
Pgm2	1.1871	3.41618	48.1531	3.94e-12	1.39e-10	up
Slc10a5	-1.46414	6.63978	48.0738	4.1e-12	1.44e-10	down
Cldn14	1.498	3.3393	47.9439	4.39e-12	1.53e-10	up
Dnpep	1.05301	5.84273	47.8551	4.59e-12	1.6e-10	up
Nup93	1.39625	3.07136	47.8507	4.6e-12	1.6e-10	up
Itga7	1.14818	3.90657	47.8182	4.68e-12	1.62e-10	up
Car5a	-2.39568	4.53697	47.8003	4.72e-12	1.64e-10	down
Armcx3	1.36269	3.90293	47.6694	5.05e-12	1.74e-10	up
Phyhd1	-1.10135	5.25566	47.6462	5.11e-12	1.76e-10	down
Adam15	1.4273	3.38337	47.603	5.22e-12	1.8e-10	up
Ddx60	-1.78042	3.42399	47.5899	5.25e-12	1.8e-10	down
Cxcl14	3.97685	3.96884	47.5313	5.41e-12	1.85e-10	up
Ppa1	1.1199	7.42672	47.4827	5.55e-12	1.9e-10	up
Dbt	-1.06859	6.67387	47.3373	5.98e-12	2.04e-10	down
Pcsk4	-2.16801	2.40654	47.2206	6.34e-12	2.16e-10	down
Marveld3	1.94983	1.37762	47.0873	6.79e-12	2.3e-10	up
Ifi213	-2.46976	1.59488	46.9174	7.4e-12	2.51e-10	down
Hspa1a	-2.32501	2.59944	46.8881	7.52e-12	2.54e-10	down
Dph6	1.27348	3.07231	46.8349	7.72e-12	2.6e-10	up
Tnfsf10	-1.81597	3.11753	46.7655	8e-12	2.69e-10	down
Tmem131l	-1.27116	3.89101	46.6575	8.45e-12	2.83e-10	down
A1cf	-1.24316	7.94453	46.6552	8.46e-12	2.83e-10	down
Upb1	-1.11266	7.13347	46.6432	8.52e-12	2.85e-10	down
Acot4	-1.34877	5.58576	46.6276	8.58e-12	2.86e-10	down
Pdia6	1.53331	8.23476	46.6022	8.7e-12	2.89e-10	up
Hadh	-1.2536	7.59442	46.5542	8.91e-12	2.96e-10	down
Cltb	0.983926	5.15204	46.4715	9.3e-12	3.08e-10	up
Ostc	1.26694	6.16266	46.4446	9.42e-12	3.11e-10	up
Ces3b	-1.26028	8.2648	46.3614	9.83e-12	3.24e-10	down
Gck	-3.02097	6.17979	46.3309	9.99e-12	3.29e-10	down
Ctso	-0.961155	6.12911	46.1969	1.07e-11	3.51e-10	down
Elf3	2.74192	0.886002	46.1399	1.1e-11	3.61e-10	up
Rasd1	2.77252	2.20533	46.0139	1.17e-11	3.84e-10	up
Sec22b	1.01194	6.00402	45.9637	1.2e-11	3.93e-10	up
Txndc16	-1.45249	3.12832	45.9428	1.22e-11	3.96e-10	down
Ifit3b	-2.30348	1.09488	45.9209	1.23e-11	4e-10	down
Sec13	1.00196	5.44072	45.9013	1.24e-11	4.03e-10	up
Papss1	1.46257	4.44455	45.7608	1.34e-11	4.32e-10	up
Tgtp1	-2.69348	2.98042	45.7582	1.34e-11	4.32e-10	down
Lrit1	-2.46461	3.55582	45.6757	1.4e-11	4.49e-10	down
Fggy	-1.09272	6.05928	45.6446	1.42e-11	4.55e-10	down
Tecr	-1.18818	5.39703	45.5995	1.45e-11	4.65e-10	down
Tmem214	1.15567	5.99876	45.5725	1.47e-11	4.71e-10	up
Klrk1	-1.73315	0.575896	45.4763	1.54e-11	4.93e-10	down
6430548M08Rik	1.29009	4.32302	45.4721	1.55e-11	4.93e-10	up
Ppara	-1.61013	8.73106	45.4468	1.57e-11	4.98e-10	down
Ugp2	-1.16864	8.68353	45.4464	1.57e-11	4.98e-10	down
Atp11b	-1.02061	6.30829	45.4133	1.6e-11	5.05e-10	down
Ivd	-1.19602	7.32983	45.4049	1.6e-11	5.05e-10	down
Plin2	2.25093	8.80462	45.4046	1.6e-11	5.05e-10	up
Nnmt	1.95776	9.26816	45.3186	1.67e-11	5.26e-10	up
Caln1	-1.89083	2.09276	45.3168	1.68e-11	5.26e-10	down
Gys2	-1.9211	7.79078	45.222	1.76e-11	5.51e-10	down
Acsm3	-1.12948	6.0485	45.1862	1.79e-11	5.6e-10	down
Pld1	1.05885	4.2526	45.1493	1.83e-11	5.69e-10	up
Mtarc2	-1.23425	7.75683	45.1466	1.83e-11	5.69e-10	down
Apcdd1	2.91809	0.177817	44.985	1.99e-11	6.17e-10	up
Echdc3	-1.11541	4.46668	44.9794	1.99e-11	6.17e-10	down
XLOC_063116	-1.49009	3.65873	44.9089	2.06e-11	6.38e-10	down
Mlec	1.27829	8.02953	44.8352	2.14e-11	6.62e-10	up
Med24	1.12959	3.76517	44.822	2.16e-11	6.65e-10	up
Aox3	-1.88119	8.10068	44.5093	2.53e-11	7.78e-10	down
Tcea3	-1.99635	3.86288	44.4295	2.64e-11	8.09e-10	down
Irgq	1.0606	5.61622	44.295	2.82e-11	8.65e-10	up
Arf2	1.06665	4.20114	44.2912	2.83e-11	8.65e-10	up
Fam102a	-1.06106	5.32605	44.2855	2.84e-11	8.65e-10	down
Tmem263	1.10067	4.74657	44.2776	2.85e-11	8.67e-10	up
Tpm1	1.40156	4.73475	44.1538	3.04e-11	9.22e-10	up
Chpf2	1.47535	5.40872	44.1489	3.04e-11	9.22e-10	up
Gprin3	-1.33037	6.54903	44.0594	3.19e-11	9.63e-10	down
Pde3b	-1.10302	7.14332	44.0533	3.2e-11	9.65e-10	down
Auh	-1.03581	4.69022	44.0257	3.24e-11	9.76e-10	down
C2	-1.16398	7.41371	44.008	3.27e-11	9.83e-10	down
Dlgap1	-2.26052	0.517821	43.9592	3.35e-11	1.01e-09	down
Ifi203	-1.45866	3.76087	43.9308	3.4e-11	1.02e-09	down
Bcam	1.2547	3.48751	43.8895	3.47e-11	1.04e-09	up
Esm1	-2.19439	1.59581	43.8814	3.49e-11	1.04e-09	down
Atf5	1.76328	7.54554	43.7676	3.7e-11	1.1e-09	up
Gbp2b	-4.64489	-0.0781422	43.7608	3.71e-11	1.1e-09	down
Aldh1a1	-1.5295	10.1285	43.725	3.78e-11	1.12e-09	down
Abcc2	-1.19734	9.463	43.6946	3.84e-11	1.14e-09	down
Cxcl1	2.31153	4.28382	43.6465	3.93e-11	1.16e-09	up
Foxo3	-1.01778	6.84031	43.6342	3.96e-11	1.17e-09	down
Tppp	-1.76941	3.42261	43.6142	4e-11	1.18e-09	down
Fam187b	1.04368	4.96072	43.5479	4.14e-11	1.21e-09	up
Cdpf1	1.75725	2.02831	43.4922	4.26e-11	1.25e-09	up
Hsd3b3	-3.49715	4.95532	43.4646	4.32e-11	1.26e-09	down
Slc2a4	-3.9208	-0.325411	43.4133	4.43e-11	1.29e-09	down
Zfp385b	-1.30665	4.01938	43.3775	4.51e-11	1.31e-09	down
A2m	4.93884	2.56161	43.3218	4.64e-11	1.35e-09	up
Ddx1	0.9375	6.44726	43.3043	4.69e-11	1.36e-09	up
Tmprss2	1.60706	3.3367	43.2978	4.7e-11	1.36e-09	up
Serpina3c	2.72409	0.320038	43.1945	4.96e-11	1.43e-09	up
Bckdk	1.09488	3.45915	43.1824	4.99e-11	1.44e-09	up
Aacs	-2.01337	6.26013	42.9917	5.5e-11	1.58e-09	down
Trub2	1.30784	3.05583	42.9878	5.51e-11	1.58e-09	up
Dcxr	-1.22838	5.55837	42.9853	5.52e-11	1.58e-09	down
Insig1	-2.28896	8.08979	42.952	5.61e-11	1.61e-09	down
Slc22a4	-1.44985	1.71774	42.9416	5.64e-11	1.61e-09	down
Gstt1	-1.11067	6.51706	42.9193	5.7e-11	1.63e-09	down
Psmc4	0.97674	6.103	42.9105	5.73e-11	1.63e-09	up
Thnsl2	-1.06339	4.76145	42.8876	5.8e-11	1.64e-09	down
Cd28	2.72942	2.04831	42.887	5.8e-11	1.64e-09	up
Mageh1	1.4661	1.60276	42.833	5.96e-11	1.69e-09	up
Dera	-0.978107	5.61782	42.8071	6.04e-11	1.71e-09	down
Zfand4	-1.27313	4.54959	42.5723	6.81e-11	1.92e-09	down
Ptges	2.61469	0.542093	42.5496	6.89e-11	1.94e-09	up
Slc22a30	-1.91452	6.49411	42.5108	7.03e-11	1.97e-09	down
Siae	-1.11043	5.67829	42.4671	7.19e-11	2.02e-09	down
Afdn	1.06121	6.904	42.2721	7.94e-11	2.22e-09	up
Cdh4	2.0027	1.55029	42.2668	7.96e-11	2.22e-09	up
BC005537	-1.01144	7.94836	42.239	8.08e-11	2.25e-09	down
Hdc	1.36587	2.91532	42.2052	8.22e-11	2.29e-09	up
Fbn2	2.06524	1.2881	42.2022	8.23e-11	2.29e-09	up
Serpine1	3.07431	3.16199	42.1479	8.46e-11	2.35e-09	up
Ero1b	1.26606	7.34836	42.1315	8.53e-11	2.36e-09	up
Emilin1	1.09768	5.06614	41.8083	1.01e-10	2.78e-09	up
Sardh	-1.28721	9.75694	41.7894	1.02e-10	2.8e-09	down
Aldh4a1	-1.18574	8.74038	41.7879	1.02e-10	2.8e-09	down
Plxnc1	1.07361	6.35277	41.7546	1.03e-10	2.84e-09	up
Ajuba	1.68508	3.51194	41.6856	1.07e-10	2.94e-09	up
Mthfd1	-1.12061	7.45882	41.6599	1.09e-10	2.97e-09	down
Cldn1	1.52893	5.87818	41.6351	1.1e-10	3.01e-09	up
Ada	1.74567	1.40643	41.5904	1.13e-10	3.07e-09	up
Atp2a2	1.20597	9.34556	41.522	1.17e-10	3.17e-09	up
Gbp6	-2.49153	2.95951	41.5132	1.17e-10	3.18e-09	down
Actb	1.41173	10.428	41.5053	1.18e-10	3.19e-09	up
Hmgcr	-2.12948	7.4765	41.466	1.2e-10	3.25e-09	down
Smyd5	1.10803	3.61308	41.4109	1.23e-10	3.33e-09	up
Trip6	1.18074	3.97892	41.3921	1.25e-10	3.36e-09	up
Cdh19	-2.44476	-0.233998	41.3258	1.29e-10	3.47e-09	down
Fabp4	1.95411	2.80176	41.3225	1.29e-10	3.47e-09	up
Cyp2c54	-1.77043	7.55328	41.296	1.31e-10	3.51e-09	down
Apol9a	-2.6691	4.60769	41.0974	1.45e-10	3.88e-09	down
Ugt1a5	-1.41416	6.33063	40.8894	1.61e-10	4.31e-09	down
Klhl24	-1.39835	7.23184	40.782	1.7e-10	4.54e-09	down
Cidec	4.03104	3.45269	40.7304	1.75e-10	4.66e-09	up
Hamp	1.74962	9.32911	40.7203	1.76e-10	4.67e-09	up
F7	-1.15866	6.17855	40.668	1.8e-10	4.79e-09	down
Osbpl3	-1.81564	2.18298	40.6635	1.81e-10	4.79e-09	down
Tmem167	1.04051	6.98148	40.6437	1.83e-10	4.83e-09	up
Cct3	0.994683	6.85023	40.6385	1.83e-10	4.84e-09	up
Acsl5	-1.13572	8.4947	40.6131	1.86e-10	4.89e-09	down
Mgst3	-1.47828	1.80535	40.6032	1.87e-10	4.91e-09	down
H2-T22	-1.02124	6.39827	40.546	1.92e-10	5.04e-09	down
Klf1	-1.55322	1.26266	40.4971	1.97e-10	5.16e-09	down
1700001C19Rik	-1.56371	2.17057	40.4838	1.98e-10	5.19e-09	down
Bnip3	-1.82352	8.07386	40.4418	2.03e-10	5.29e-09	down
Bco1	1.43001	2.78059	40.3541	2.12e-10	5.53e-09	up
Etfrf1	-0.98857	5.143	40.2918	2.19e-10	5.69e-09	down
Pomgnt1	1.00937	4.96258	40.1457	2.36e-10	6.13e-09	up
Ddr1	1.39405	3.15989	40.1236	2.38e-10	6.19e-09	up
Srebf1	-2.45522	7.3106	40.0413	2.49e-10	6.44e-09	down
Trem1	2.8898	0.242531	40.0332	2.5e-10	6.46e-09	up
Ube2h	-0.948618	6.61737	39.9678	2.58e-10	6.66e-09	down
Sp100	-1.19331	3.14189	39.9413	2.62e-10	6.74e-09	down
Lpin3	1.2663	3.07988	39.9223	2.64e-10	6.8e-09	up
Swsap1	1.21595	2.86497	39.7807	2.84e-10	7.3e-09	up
Rint1	1.19028	5.5121	39.701	2.96e-10	7.59e-09	up
Uba7	-1.57218	3.46224	39.6547	3.03e-10	7.76e-09	down
Gpr155	-0.993527	5.83261	39.6371	3.06e-10	7.81e-09	down
Isyna1	1.61173	3.66924	39.6351	3.06e-10	7.81e-09	up
Arid5b	-1.32388	6.58489	39.5368	3.22e-10	8.2e-09	down
Ak2	-1.03707	6.84559	39.4812	3.31e-10	8.42e-09	down
Polg2	-1.34678	2.43509	39.4674	3.34e-10	8.46e-09	down
Aldh3a2	-1.59141	7.57473	39.355	3.53e-10	8.95e-09	down
Akr1c6	-2.36754	9.5138	39.3012	3.63e-10	9.19e-09	down
Igf2bp2	1.57773	1.06847	39.2529	3.72e-10	9.4e-09	up
Cfhr1	-1.38945	6.67061	39.1814	3.86e-10	9.73e-09	down
Hebp1	-1.25047	6.48274	39.1649	3.89e-10	9.8e-09	down
Icam1	1.09731	4.34679	39.1472	3.93e-10	9.87e-09	up
Nipsnap1	-1.00254	7.48953	39.1254	3.97e-10	9.97e-09	down
Agl	-0.917103	6.44908	39.0647	4.1e-10	1.03e-08	down
Slc25a32	-1.12165	5.7896	39.0141	4.21e-10	1.05e-08	down
Sgcd	-1.79607	0.692821	39.0074	4.22e-10	1.05e-08	down
Trabd	1.01728	6.86506	38.937	4.38e-10	1.09e-08	up
Cd63	1.32352	3.67671	38.9331	4.39e-10	1.09e-08	up
Lars	0.94083	6.00468	38.9249	4.4e-10	1.09e-08	up
Bst2	-1.11558	5.45717	38.8189	4.65e-10	1.15e-08	down
Zfp871	-1.63448	6.73632	38.7837	4.73e-10	1.17e-08	down
Ehd4	1.03994	3.96159	38.7196	4.89e-10	1.21e-08	up
Ccdc15	-1.13441	2.87484	38.679	5e-10	1.23e-08	down
E030018B13Rik	2.63423	4.60341	38.3835	5.81e-10	1.43e-08	up
Gbp9	-1.20155	3.49491	38.3772	5.83e-10	1.43e-08	down
Calu	1.00292	7.49933	38.3189	6.01e-10	1.47e-08	up
Cyp2c55	-2.49739	2.50435	38.2777	6.14e-10	1.5e-08	down
Exph5	-1.00848	5.19178	38.274	6.15e-10	1.5e-08	down
Slc25a15	1.25093	9.87665	38.2138	6.34e-10	1.55e-08	up
Gnl3l	0.846968	5.70216	38.2039	6.37e-10	1.55e-08	up
Atg9b	3.07966	-1.05266	38.1968	6.4e-10	1.56e-08	up
Acsm1	-1.19429	7.37702	38.1494	6.55e-10	1.59e-08	down
Pmfbp1	1.89864	7.99359	38.1365	6.6e-10	1.6e-08	up
Haao	-1.28881	7.74424	38.1181	6.66e-10	1.61e-08	down
Marchf8	-0.912996	7.30842	38.0623	6.85e-10	1.66e-08	down
Atp6v0d2	-1.86151	2.47768	38.0385	6.94e-10	1.67e-08	down
Ppp1r3b	-1.86877	8.76133	38.0195	7e-10	1.69e-08	down
Hspa13	1.32253	7.03623	38.0152	7.02e-10	1.69e-08	up
Nat8f6	-3.03347	-0.913389	38.0081	7.05e-10	1.69e-08	down
Stt3b	0.93077	7.73871	38.0026	7.07e-10	1.7e-08	up
Ppp1r21	0.874677	4.68676	37.9975	7.08e-10	1.7e-08	up
Mup-ps16	-5.07457	-0.951878	37.9359	7.31e-10	1.75e-08	down
Mr1	-1.41978	2.58311	37.9013	7.44e-10	1.78e-08	down
Elovl6	-2.06945	7.79492	37.8997	7.45e-10	1.78e-08	down
Stat1	-1.30539	5.83832	37.8835	7.51e-10	1.79e-08	down
Pnp	1.04372	6.66903	37.871	7.56e-10	1.8e-08	up
Capn8	2.37311	1.31162	37.8658	7.58e-10	1.8e-08	up
Raet1d	-2.05459	3.70398	37.8546	7.62e-10	1.81e-08	down
Msrb3	0.888307	5.23481	37.8508	7.64e-10	1.81e-08	up
Mfsd1	-0.868278	6.58785	37.8173	7.77e-10	1.83e-08	down
Hsp90b1	1.43349	10.2178	37.7987	7.84e-10	1.85e-08	up
Cda	1.99671	2.54548	37.6652	8.4e-10	1.97e-08	up
Zfp324	1.4727	3.94337	37.6644	8.4e-10	1.97e-08	up
Dxo	0.958534	3.81343	37.6262	8.57e-10	2.01e-08	up
Hpgd	-1.12091	6.29111	37.6113	8.63e-10	2.02e-08	down
Grid1	-2.6646	-0.483932	37.6069	8.65e-10	2.02e-08	down
Rps6kl1	2.88622	-0.400236	37.545	8.93e-10	2.08e-08	up
Ets2	1.01767	6.01413	37.5448	8.93e-10	2.08e-08	up
Arid3a	1.60686	2.19434	37.4743	9.26e-10	2.16e-08	up
Gm12250	-2.42157	1.75072	37.3778	9.73e-10	2.26e-08	down
Cbs	1.07864	8.19472	37.3585	9.83e-10	2.28e-08	up
Asgr2	-0.904207	6.80018	37.3095	1.01e-09	2.34e-08	down
Mast2	0.94305	5.00266	37.2784	1.02e-09	2.37e-08	up
H1f2	1.29564	4.96568	37.214	1.06e-09	2.45e-08	up
Hlf	-1.44257	5.83654	37.1506	1.09e-09	2.52e-08	down
Nrn1	-1.61951	6.73927	37.138	1.1e-09	2.53e-08	down
Ugt1a2	-2.56082	3.08855	37.0916	1.13e-09	2.59e-08	down
Rab4a	0.928664	4.52899	37.0875	1.13e-09	2.59e-08	up
Cdkn2c	-1.00443	3.14444	37.0831	1.13e-09	2.6e-08	down
Sec61g	1.3073	5.58642	37.06	1.15e-09	2.62e-08	up
Tjp2	1.22901	4.4169	37.0283	1.16e-09	2.66e-08	up
Cc2d1a	1.02379	3.22354	36.9328	1.22e-09	2.79e-08	up
Slc2a9	-1.30283	5.44743	36.9236	1.23e-09	2.8e-08	down
Slc38a4	-1.31188	10.5133	36.9226	1.23e-09	2.8e-08	down
Klf13	-1.00576	7.06564	36.9117	1.24e-09	2.81e-08	down
Tubb2b	4.04312	4.65278	36.9085	1.24e-09	2.81e-08	up
Tspan9	0.956788	5.72595	36.8866	1.25e-09	2.84e-08	up
Prelid2	1.93542	1.71072	36.8387	1.28e-09	2.9e-08	up
Selenow	-0.904234	5.09286	36.8037	1.31e-09	2.95e-08	down
Nsdhl	-2.33895	4.75619	36.7913	1.31e-09	2.96e-08	down
F13b	-1.05727	7.58892	36.774	1.33e-09	2.99e-08	down
Wdr74	1.05203	3.79189	36.7509	1.34e-09	3.01e-08	up
Tbl3	0.972303	4.68942	36.7491	1.34e-09	3.01e-08	up
Mustn1	1.74679	0.738869	36.7482	1.34e-09	3.01e-08	up
Cyp2c40	-1.73056	2.78887	36.7163	1.37e-09	3.06e-08	down
Wwp1	-0.974686	7.29659	36.6242	1.43e-09	3.2e-08	down
Nudt18	1.1502	3.81397	36.623	1.43e-09	3.2e-08	up
Hid1	1.47987	1.905	36.61	1.44e-09	3.21e-08	up
Ssr1	1.1205	8.07469	36.5829	1.46e-09	3.25e-08	up
Fdft1	-1.60464	6.13722	36.5799	1.47e-09	3.25e-08	down
L3mbtl3	1.04166	3.76253	36.5649	1.48e-09	3.28e-08	up
Alkbh2	1.28357	2.24629	36.5411	1.49e-09	3.31e-08	up
Sh2d4a	-1.48766	1.78053	36.5178	1.51e-09	3.35e-08	down
Ugt3a1	-1.09961	5.85958	36.4421	1.57e-09	3.47e-08	down
Plcb1	-0.927569	6.29054	36.43	1.58e-09	3.49e-08	down
Cobl	1.19048	6.21591	36.4104	1.6e-09	3.52e-08	up
Mapre3	0.893995	4.39603	36.3942	1.61e-09	3.54e-08	up
Gstm7	-1.18497	4.9083	36.3522	1.65e-09	3.61e-08	down
Tulp2	-1.38416	2.3612	36.3517	1.65e-09	3.61e-08	down
Car1	-4.40322	1.62541	36.2661	1.72e-09	3.77e-08	down
Aco1	-0.969631	7.76557	36.2437	1.74e-09	3.81e-08	down
Tnfrsf23	1.71198	0.641222	36.1753	1.8e-09	3.94e-08	up
Tapbp	-1.00584	6.54227	36.1726	1.81e-09	3.94e-08	down
LOC118568062	2.35146	-0.599668	36.1662	1.81e-09	3.94e-08	up
Asah2	-0.870241	4.95336	36.1646	1.81e-09	3.94e-08	down
Spon2	2.74738	2.06142	36.1486	1.83e-09	3.97e-08	up
Amigo3	1.87716	1.67842	36.0412	1.93e-09	4.19e-08	up
Gja4	1.40891	3.58965	36.0348	1.94e-09	4.19e-08	up
Fras1	-1.66629	2.58615	35.9965	1.98e-09	4.27e-08	down
Hpx	1.6602	13.2874	35.9327	2.04e-09	4.41e-08	up
Acot13	-1.04314	3.85348	35.8923	2.09e-09	4.49e-08	down
Nav2	0.90386	5.76284	35.878	2.1e-09	4.52e-08	up
Cyp2c68	-1.27444	7.03068	35.8409	2.14e-09	4.6e-08	down
Spryd4	0.882796	4.88448	35.7702	2.22e-09	4.76e-08	up
Coq8b	2.10768	5.79768	35.7342	2.26e-09	4.84e-08	up
Wnt2	1.23696	3.23985	35.734	2.26e-09	4.84e-08	up
Nadk2	-1.13069	7.31187	35.7042	2.3e-09	4.9e-08	down
Sec23b	1.24047	6.59694	35.6884	2.32e-09	4.94e-08	up
Proz	-1.09815	7.9899	35.6811	2.32e-09	4.95e-08	down
Psmd8	0.906623	6.20417	35.6784	2.33e-09	4.95e-08	up
Tmcc1	-0.8026	5.58066	35.6682	2.34e-09	4.97e-08	down
Tuba1b	1.14208	6.30295	35.651	2.36e-09	5e-08	up
Ppip5k1	1.19974	2.8177	35.62	2.4e-09	5.08e-08	up
Prodh2	-1.05384	6.37924	35.6131	2.41e-09	5.09e-08	down
Fam114a1	0.948566	4.68679	35.5965	2.43e-09	5.13e-08	up
Prps2	-1.15352	4.47891	35.5814	2.45e-09	5.15e-08	down
Snrpa	0.939097	3.54707	35.5809	2.45e-09	5.15e-08	up
Pklr	-2.38191	7.81337	35.5311	2.51e-09	5.28e-08	down
Gmds	2.239	2.2543	35.5058	2.54e-09	5.34e-08	up
Cyp4v3	-1.12161	8.39939	35.4371	2.63e-09	5.52e-08	down
Tmprss6	-1.1267	8.46995	35.4281	2.65e-09	5.54e-08	down
Snai2	-1.23089	2.52256	35.422	2.65e-09	5.55e-08	down
Tmem220	-1.28432	3.62662	35.3383	2.77e-09	5.79e-08	down
Susd4	-2.41833	0.121884	35.3145	2.81e-09	5.85e-08	down
Frzb	1.37843	2.3892	35.3036	2.82e-09	5.87e-08	up
Tmco4	-1.01769	3.75852	35.2613	2.88e-09	5.99e-08	down
Shfl	1.13216	3.53474	35.2347	2.92e-09	6.06e-08	up
XLOC_060172	2.31483	0.926381	35.2345	2.92e-09	6.06e-08	up
Thpo	1.09709	2.76215	35.2115	2.96e-09	6.12e-08	up
Dctpp1	-1.03811	2.89533	35.1737	3.02e-09	6.24e-08	down
Serpina3i	2.28349	0.424038	35.1297	3.08e-09	6.37e-08	up
Ssr3	1.1846	9.16793	35.0961	3.14e-09	6.47e-08	up
Morc4	1.63032	2.53641	35.0283	3.25e-09	6.69e-08	up
Lin7a	-1.78386	4.54766	34.9881	3.32e-09	6.82e-08	down
Psmd4	0.841182	6.1475	34.979	3.33e-09	6.84e-08	up
Tbc1d2	1.73721	0.75514	34.9209	3.43e-09	7.04e-08	up
Mmadhc	0.854905	6.16129	34.8487	3.56e-09	7.3e-08	up
Fkbp1a	0.81307	6.06694	34.7743	3.7e-09	7.57e-08	up
Tacc2	1.44583	6.675	34.7637	3.72e-09	7.6e-08	up
Tm6sf2	0.938643	4.5765	34.7338	3.78e-09	7.71e-08	up
Rnaset2b	-0.97046	4.68014	34.7323	3.78e-09	7.71e-08	down
Shmt1	-1.27735	7.06918	34.701	3.84e-09	7.82e-08	down
Idh1	-1.23573	8.36478	34.622	4e-09	8.13e-08	down
Slc22a18	-0.84296	5.6493	34.6027	4.04e-09	8.2e-08	down
Cend1	3.80718	-1.73361	34.472	4.32e-09	8.76e-08	up
Tmem43	0.938099	4.06026	34.4592	4.35e-09	8.81e-08	up
Irs2	1.74946	5.98311	34.4517	4.37e-09	8.83e-08	up
Ipo4	0.939311	5.36452	34.4477	4.38e-09	8.83e-08	up
Ly6c1	1.75917	0.909455	34.4414	4.39e-09	8.85e-08	up
Olfr16	4.3482	-1.72188	34.3453	4.62e-09	9.29e-08	up
P2ry4	-1.35986	3.72645	34.2145	4.94e-09	9.92e-08	down
Fbxo40	-2.00345	-0.033054	34.1583	5.08e-09	1.02e-07	down
Syce1	-1.56859	6.22258	34.1407	5.13e-09	1.03e-07	down
Mid1	1.81067	2.77607	34.1241	5.17e-09	1.03e-07	up
Yipf2	1.02521	4.89436	34.0718	5.31e-09	1.06e-07	up
Kcnn2	-0.945078	4.35151	34.0682	5.32e-09	1.06e-07	down
Nelfe	1.02196	3.80901	33.9818	5.56e-09	1.11e-07	up
Nid1	1.68864	6.32231	33.9642	5.61e-09	1.12e-07	up
Wfs1	1.26956	3.79895	33.962	5.62e-09	1.12e-07	up
Spcs2	1.92493	5.42339	33.9441	5.67e-09	1.13e-07	up
Tnfrsf19	-1.44348	2.80214	33.9273	5.72e-09	1.13e-07	down
Ran	0.859282	6.98227	33.9213	5.74e-09	1.14e-07	up
Pacsin3	0.88133	4.39355	33.9042	5.79e-09	1.14e-07	up
Pank3	-1.01363	7.63399	33.9015	5.8e-09	1.15e-07	down
Tspyl2	1.61893	2.15279	33.8644	5.91e-09	1.17e-07	up
LOC68395	-1.82604	3.36412	33.8226	6.04e-09	1.19e-07	down
Tfe3	0.898626	4.51465	33.7428	6.29e-09	1.24e-07	up
Trat1	3.16295	-0.0844673	33.7276	6.34e-09	1.25e-07	up
Crbn	-0.897144	5.32464	33.6875	6.47e-09	1.27e-07	down
Hibadh	-0.961342	7.7797	33.6754	6.51e-09	1.28e-07	down
Uox	-1.93117	10.729	33.6711	6.53e-09	1.28e-07	down
Dnmt3b	1.50006	1.39656	33.6309	6.66e-09	1.3e-07	up
Gls2	-1.25515	8.46154	33.5501	6.95e-09	1.36e-07	down
Mcm10	-2.26117	4.65381	33.5431	6.97e-09	1.36e-07	down
Dusp23	1.07672	2.98556	33.5262	7.03e-09	1.37e-07	up
Fst	2.54185	3.0853	33.5199	7.05e-09	1.37e-07	up
Loxl4	3.04756	2.48501	33.5063	7.1e-09	1.38e-07	up
Pdk4	2.07408	4.79859	33.4714	7.23e-09	1.4e-07	up
Ces1b	-1.22617	6.10671	33.4517	7.31e-09	1.41e-07	down
Psmb9	-1.61012	2.94014	33.4458	7.33e-09	1.42e-07	down
Slc17a2	-1.14092	6.58324	33.3767	7.59e-09	1.47e-07	down
Sned1	-1.18806	3.34389	33.2683	8.03e-09	1.55e-07	down
Slc1a2	-1.5913	8.69532	33.2583	8.07e-09	1.55e-07	down
Ces2e	-1.01157	7.24012	33.2187	8.24e-09	1.58e-07	down
Dpagt1	0.896197	5.19661	33.2186	8.24e-09	1.58e-07	up
Sar1b	-0.941242	7.61235	33.122	8.66e-09	1.66e-07	down
Cyp2f2	-1.23165	9.63073	33.0843	8.83e-09	1.69e-07	down
Acbd5	-1.19182	7.56757	32.993	9.25e-09	1.77e-07	down
Cpne8	1.42161	3.77265	32.9758	9.33e-09	1.78e-07	up
Acacb	-1.6803	7.53433	32.9717	9.35e-09	1.79e-07	down
Fam126b	-1.0677	5.90536	32.9447	9.48e-09	1.81e-07	down
Pon1	-1.06233	9.15062	32.8903	9.75e-09	1.86e-07	down
Clec7a	-1.29041	3.41473	32.8705	9.85e-09	1.87e-07	down
Fosl2	0.998543	4.97133	32.6047	1.13e-08	2.15e-07	up
Il18	-1.29511	2.36038	32.5762	1.15e-08	2.17e-07	down
Yrdc	0.856502	4.68469	32.5658	1.15e-08	2.18e-07	up
Tmed4	0.88224	6.20049	32.5497	1.16e-08	2.2e-07	up
Katnb1	1.30723	1.9415	32.4808	1.2e-08	2.28e-07	up
Mcee	-0.973948	3.31471	32.4502	1.22e-08	2.31e-07	down
Cdh18	-2.39727	0.0619793	32.4368	1.23e-08	2.32e-07	down
Aopep	-0.920941	6.10795	32.404	1.25e-08	2.36e-07	down
Pxmp2	-0.964285	5.98018	32.3559	1.28e-08	2.41e-07	down
Gm11437	-1.25933	3.63871	32.2053	1.39e-08	2.61e-07	down
Tymp	1.25865	5.70312	32.1829	1.4e-08	2.63e-07	up
Esrrg	-3.51181	-1.12352	32.175	1.41e-08	2.64e-07	down
XLOC_045096	-2.15641	1.08446	32.1692	1.41e-08	2.64e-07	down
Psmb8	-1.45578	3.50476	32.1575	1.42e-08	2.66e-07	down
Clcf1	1.89834	1.58621	32.1542	1.42e-08	2.66e-07	up
Ormdl1	-1.1091	4.40661	32.1317	1.44e-08	2.69e-07	down
Pcmtd2	-0.827942	5.53096	32.0875	1.47e-08	2.74e-07	down
Cyp2c38	-1.50323	2.99822	32.0865	1.47e-08	2.74e-07	down
Ugt1a6a	-1.01962	7.15123	32.0134	1.53e-08	2.84e-07	down
Hcn3	-3.83369	-0.720697	31.9912	1.55e-08	2.87e-07	down
Psat1	3.46276	2.73841	31.9059	1.62e-08	3e-07	up
Psmd14	0.840209	5.25939	31.9023	1.62e-08	3e-07	up
Psme1	-0.848325	5.51641	31.8933	1.63e-08	3.01e-07	down
Glb1	-0.889533	3.65698	31.8922	1.63e-08	3.01e-07	down
Selenos	0.834562	5.994	31.8474	1.67e-08	3.07e-07	up
Peg3	1.36215	2.48987	31.8028	1.71e-08	3.14e-07	up
Gulo	-1.20167	7.99982	31.7784	1.73e-08	3.18e-07	down
Csrnp1	1.06872	4.43688	31.7584	1.75e-08	3.21e-07	up
Hhip	-2.47511	0.353654	31.7412	1.76e-08	3.23e-07	down
Flad1	0.883141	5.65492	31.7135	1.79e-08	3.27e-07	up
Ly6g2	-0.990391	6.90307	31.699	1.8e-08	3.29e-07	down
Tmem14c	-1.02238	6.75262	31.6936	1.81e-08	3.3e-07	down
Lig3	0.830545	5.3854	31.6847	1.81e-08	3.31e-07	up
Slc20a1	1.49813	6.71664	31.6341	1.86e-08	3.39e-07	up
Ubr2	-0.861412	6.89185	31.6204	1.87e-08	3.41e-07	down
Rgr	-3.23195	-1.71097	31.6204	1.87e-08	3.41e-07	down
Cdc14b	-0.858412	4.97694	31.6111	1.88e-08	3.42e-07	down
Nsf	0.829699	4.87004	31.6062	1.89e-08	3.42e-07	up
Rasgef1b	1.19095	5.75741	31.6056	1.89e-08	3.42e-07	up
Rpap3	1.26743	3.35269	31.5745	1.92e-08	3.47e-07	up
Glcci1	-0.915515	3.70238	31.5737	1.92e-08	3.47e-07	down
Col13a1	1.32992	3.43065	31.5503	1.94e-08	3.51e-07	up
Tpte	1.2436	4.52058	31.5375	1.96e-08	3.53e-07	up
2310039H08Rik	3.31352	2.94038	31.5281	1.97e-08	3.54e-07	up
F830016B08Rik	-1.36452	5.02947	31.4014	2.1e-08	3.78e-07	down
Jund	0.943665	5.64883	31.3961	2.1e-08	3.78e-07	up
Abcd3	-1.08501	9.56699	31.3748	2.13e-08	3.82e-07	down
Ears2	0.883447	4.67056	31.3534	2.15e-08	3.86e-07	up
Irak2	0.870929	4.58099	31.2831	2.23e-08	3.99e-07	up
L2hgdh	-0.80921	6.38263	31.2701	2.25e-08	4.02e-07	down
Klc2	1.00737	2.76008	31.2366	2.28e-08	4.08e-07	up
Aspa	-1.57726	3.27086	31.2187	2.31e-08	4.11e-07	down
Tanc2	1.00407	4.3546	31.1929	2.34e-08	4.16e-07	up
Coq10b	-0.979956	5.95123	31.0949	2.46e-08	4.37e-07	down
Ampd2	0.978662	4.88959	31.0943	2.46e-08	4.37e-07	up
Poli	-1.27439	1.48381	31.0863	2.47e-08	4.38e-07	down
Zbtb45	1.25139	1.86542	31.0658	2.49e-08	4.42e-07	up
Septin11	1.61589	5.27536	31.0562	2.51e-08	4.44e-07	up
Hsd17b6	-1.82842	4.87439	31.0412	2.53e-08	4.47e-07	down
Cpb2	0.955926	8.57624	30.9946	2.59e-08	4.57e-07	up
Ifi208	-1.7227	0.866869	30.9803	2.61e-08	4.6e-07	down
Rnf128	-0.774212	6.28372	30.9419	2.66e-08	4.69e-07	down
Limd2	-1.2117	3.01761	30.9391	2.66e-08	4.69e-07	down
Gcat	-0.948436	5.68584	30.8868	2.74e-08	4.81e-07	down
Rtn4	-0.865361	6.17075	30.8517	2.79e-08	4.89e-07	down
Rnf126	0.926722	3.7618	30.8473	2.79e-08	4.9e-07	up
Sema6b	1.10444	3.27192	30.7266	2.97e-08	5.21e-07	up
Gatd1	1.0088	4.06066	30.7142	2.99e-08	5.23e-07	up
Chrdl2	2.89123	-1.5276	30.7099	3e-08	5.24e-07	up
Oas1a	-1.73273	2.6795	30.7017	3.01e-08	5.26e-07	down
Mt1	1.98692	7.11193	30.6595	3.08e-08	5.36e-07	up
Mical2	1.08074	5.06238	30.6594	3.08e-08	5.36e-07	up
Avpr1a	1.75219	3.99638	30.6415	3.1e-08	5.4e-07	up
Tnfaip6	1.9554	-0.22353	30.6358	3.11e-08	5.41e-07	up
Abcb6	-0.824985	6.21782	30.6239	3.13e-08	5.44e-07	down
Trim2	0.915236	6.30147	30.6164	3.14e-08	5.45e-07	up
Clip2	1.14794	2.74115	30.5868	3.19e-08	5.53e-07	up
Dhrs9	2.13548	2.30823	30.5835	3.2e-08	5.53e-07	up
Fgl1	1.75564	8.74507	30.5795	3.2e-08	5.54e-07	up
Ddost	1.03979	7.20224	30.5778	3.21e-08	5.54e-07	up
Socs2	-1.69113	2.95356	30.5634	3.23e-08	5.57e-07	down
Gnl2	0.97544	4.61373	30.5622	3.23e-08	5.57e-07	up
Cog6	0.805357	5.27621	30.5591	3.24e-08	5.57e-07	up
Pgm2l1	-1.09184	3.74853	30.5388	3.27e-08	5.62e-07	down
Suco	0.886958	6.05142	30.5123	3.32e-08	5.7e-07	up
Sptssa	-0.824665	6.12716	30.4514	3.42e-08	5.87e-07	down
Frem1	-1.77577	0.736251	30.4366	3.45e-08	5.91e-07	down
Ssr4	0.850555	6.31818	30.3709	3.57e-08	6.11e-07	up
Dpp3	0.858188	6.04893	30.3669	3.58e-08	6.11e-07	up
Asap2	1.59463	3.90414	30.3653	3.58e-08	6.11e-07	up
Cadm4	1.14416	3.03432	30.3514	3.6e-08	6.15e-07	up
Grhpr	1.1011	7.90372	30.3386	3.63e-08	6.18e-07	up
Mafk	0.884303	4.5965	30.3342	3.64e-08	6.19e-07	up
Slc25a1	-0.887345	6.43333	30.2719	3.76e-08	6.38e-07	down
Slc10a6	2.8695	2.06243	30.2599	3.78e-08	6.41e-07	up
Ror1	1.26265	3.47743	30.2424	3.81e-08	6.46e-07	up
Sec61b	1.13352	4.98727	30.2419	3.81e-08	6.46e-07	up
Plpp1	0.902491	4.92657	30.2318	3.83e-08	6.49e-07	up
Ms4a8a	1.80048	0.165127	30.2212	3.85e-08	6.51e-07	up
Arfgap1	0.7927	4.81001	30.2055	3.89e-08	6.56e-07	up
Hars	0.843534	4.65822	30.1998	3.9e-08	6.57e-07	up
Cyp26b1	1.96692	5.18837	30.1601	3.98e-08	6.69e-07	up
Srp68	0.876574	5.72213	30.16	3.98e-08	6.69e-07	up
Ropn1l	-1.86607	1.40338	30.15	4e-08	6.72e-07	down
Psmb10	-1.25324	4.08494	30.1488	4e-08	6.72e-07	down
Hjv	1.01952	5.99312	30.1027	4.1e-08	6.87e-07	up
Mybl1	2.67186	2.07201	30.0703	4.17e-08	6.98e-07	up
Psmb5	0.843505	6.55102	30.0402	4.23e-08	7.08e-07	up
Cdk5rap3	0.851461	5.95073	30.0199	4.28e-08	7.15e-07	up
Hilpda	1.90028	2.17138	30.0113	4.3e-08	7.17e-07	up
Gm4788	-0.955248	8.4502	30.0062	4.31e-08	7.18e-07	down
Scamp5	1.01637	4.67165	29.99	4.34e-08	7.23e-07	up
Colec12	-0.790608	5.98529	29.9083	4.53e-08	7.53e-07	down
Akr1b7	5.0427	3.19746	29.8795	4.6e-08	7.64e-07	up
Grem2	-1.74176	3.46739	29.8706	4.62e-08	7.67e-07	down
Uso1	0.909138	7.40817	29.8392	4.69e-08	7.77e-07	up
Gucy1a2	-1.20991	3.30577	29.8371	4.7e-08	7.77e-07	down
Tm7sf2	-1.12208	6.76685	29.8365	4.7e-08	7.77e-07	down
Tnxb	-1.13555	5.28735	29.834	4.71e-08	7.77e-07	down
Ptgr2	-0.809332	6.43711	29.8333	4.71e-08	7.77e-07	down
Rtkn	1.28964	2.91339	29.8245	4.73e-08	7.79e-07	up
Acmsd	1.49412	5.85047	29.8244	4.73e-08	7.79e-07	up
Rps23rg1	-3.35079	-0.313007	29.8171	4.75e-08	7.81e-07	down
Lonrf3	-1.4507	4.16973	29.8162	4.75e-08	7.81e-07	down
Cdipt	0.758079	5.47398	29.7445	4.93e-08	8.09e-07	up
Serhl	-0.848683	3.64986	29.7391	4.94e-08	8.11e-07	down
Acad10	-0.949736	4.9672	29.7316	4.96e-08	8.13e-07	down
Zbtb7c	1.61692	1.42636	29.7217	4.99e-08	8.16e-07	up
Mrap	1.38885	5.22647	29.6671	5.13e-08	8.38e-07	up
Lrrc20	1.27489	2.77873	29.6622	5.14e-08	8.4e-07	up
Mid1ip1	-1.72404	4.89037	29.6536	5.17e-08	8.42e-07	down
Tle4	-0.894736	4.56697	29.6247	5.24e-08	8.54e-07	down
Cyp2c37	-1.37268	6.52755	29.6136	5.27e-08	8.58e-07	down
Gins4	-0.991047	2.77081	29.6023	5.3e-08	8.62e-07	down
Dglucy	-0.838871	4.69484	29.5432	5.47e-08	8.88e-07	down
Cd59a	-0.839828	4.97991	29.5098	5.56e-08	9.02e-07	down
Hsd11b1	-1.05869	8.02739	29.5018	5.59e-08	9.05e-07	down
Srd5a1	-1.01239	5.13341	29.4759	5.66e-08	9.16e-07	down
Dusp10	1.09136	2.85007	29.4742	5.67e-08	9.16e-07	up
Ccnjl	2.94922	-1.77148	29.3442	6.06e-08	9.79e-07	up
Txnrd3	-1.18871	2.67313	29.3236	6.12e-08	9.87e-07	down
Npy1r	-2.62586	-0.755448	29.3226	6.13e-08	9.87e-07	down
Rbpms2	-0.855867	4.48698	29.3105	6.17e-08	9.93e-07	down
Bmp8b	2.78612	-1.83545	29.3086	6.17e-08	9.93e-07	up
Slc34a2	2.82473	0.931938	29.2975	6.21e-08	9.97e-07	up
Wdr1	0.874028	6.51195	29.2827	6.26e-08	1e-06	up
Lama3	-2.31362	2.30483	29.2483	6.37e-08	1.02e-06	down
Slc2a2	-1.4366	8.53898	29.2426	6.39e-08	1.02e-06	down
Il1r1	1.20544	7.80498	29.2297	6.43e-08	1.03e-06	up
Pecr	-1.08787	6.71893	29.2162	6.47e-08	1.03e-06	down
Stim2	-0.900809	4.86083	29.1769	6.61e-08	1.05e-06	down
Nos1ap	1.14293	3.88901	29.138	6.74e-08	1.07e-06	up
Enpp5	-0.942367	4.35693	29.1103	6.84e-08	1.09e-06	down
Impact	0.899489	5.18755	29.0467	7.07e-08	1.12e-06	up
Chrm3	1.32198	3.25858	29.0245	7.15e-08	1.14e-06	up
Plk5	-2.75988	-0.138988	29.0018	7.23e-08	1.15e-06	down
Ogn	-2.03612	0.526608	28.9786	7.32e-08	1.16e-06	down
Kat2b	-0.830868	6.86332	28.913	7.57e-08	1.2e-06	down
Slc25a23	-1.15816	6.64623	28.9074	7.59e-08	1.2e-06	down
Itprip	1.21906	3.02187	28.8855	7.68e-08	1.21e-06	up
Selenok	0.764076	5.98866	28.8626	7.77e-08	1.23e-06	up
Creb3	0.800982	5.66921	28.861	7.78e-08	1.23e-06	up
Mrpl17	0.789456	5.79361	28.8505	7.82e-08	1.23e-06	up
Mgmt	-1.16064	2.55939	28.8219	7.93e-08	1.25e-06	down
Oas2	-1.6523	1.60566	28.8091	7.99e-08	1.26e-06	down
Ppfibp1	0.783349	5.6267	28.8032	8.01e-08	1.26e-06	up
Arhgdia	0.99428	6.03381	28.7927	8.06e-08	1.26e-06	up
Tarsl2	-0.805631	3.86231	28.7609	8.19e-08	1.28e-06	down
Surf4	0.864462	8.49235	28.7315	8.31e-08	1.3e-06	up
Sdc1	1.26398	9.00237	28.7139	8.39e-08	1.31e-06	up
Zfp513	0.933976	3.06975	28.6894	8.5e-08	1.33e-06	up
Ctsl	1.16991	9.32685	28.6735	8.57e-08	1.34e-06	up
Ulk2	-0.874508	6.40317	28.6603	8.63e-08	1.35e-06	down
Fndc4	0.939446	4.64692	28.6475	8.68e-08	1.35e-06	up
Phka2	-0.784591	4.69701	28.6258	8.78e-08	1.37e-06	down
Arntl	1.79336	3.80918	28.6223	8.8e-08	1.37e-06	up
Rbm42	0.775048	4.79188	28.5939	8.93e-08	1.39e-06	up
Irf6	1.10533	5.8728	28.5586	9.09e-08	1.41e-06	up
Fgf1	-1.35095	5.60895	28.557	9.1e-08	1.41e-06	down
Fntb	1.19247	1.95585	28.5401	9.18e-08	1.42e-06	up
Vps37c	0.916857	4.2157	28.4716	9.51e-08	1.47e-06	up
Rfx5	0.931397	3.25583	28.4578	9.58e-08	1.48e-06	up
Aplp2	-0.867547	8.02337	28.4087	9.82e-08	1.51e-06	down
Eef1akmt3	3.86054	-1.60228	28.4087	9.82e-08	1.51e-06	up
Mccc1	-0.770996	5.51557	28.4059	9.84e-08	1.52e-06	down
Idi1	-2.52548	7.32968	28.3556	1.01e-07	1.55e-06	down
Cdh2	-0.984992	6.16003	28.3221	1.03e-07	1.58e-06	down
Col4a3	-3.26208	0.910229	28.3211	1.03e-07	1.58e-06	down
Gbp2	-1.30372	2.44074	28.3125	1.03e-07	1.58e-06	down
Insig2	2.96483	9.25643	28.3125	1.03e-07	1.58e-06	up
Srp54b	0.885167	5.58669	28.2997	1.04e-07	1.59e-06	up
Col4a4	-1.7976	0.359983	28.2948	1.04e-07	1.59e-06	down
Kdsr	-0.758262	5.46283	28.2842	1.05e-07	1.6e-06	down
Igtp	-1.83977	4.53366	28.2562	1.06e-07	1.62e-06	down
Zfpm1	1.06044	4.59155	28.2407	1.07e-07	1.63e-06	up
Gpd1l	-0.835532	5.35795	28.2291	1.08e-07	1.64e-06	down
Elovl7	2.00643	1.82423	28.2157	1.09e-07	1.65e-06	up
Slc25a10	-0.793107	7.06116	28.1602	1.12e-07	1.7e-06	down
Clint1	0.766223	6.17533	28.1381	1.13e-07	1.72e-06	up
Prrc1	0.768602	5.74749	28.1325	1.13e-07	1.72e-06	up
Srpr	0.902242	8.33539	28.1083	1.15e-07	1.74e-06	up
Fam131a	-1.50537	1.10247	28.0987	1.15e-07	1.75e-06	down
Onecut1	-1.92343	2.76168	28.0877	1.16e-07	1.75e-06	down
Eif4b	-0.878004	7.73617	28.0667	1.17e-07	1.77e-06	down
Homer2	-1.33405	5.33471	28.0487	1.18e-07	1.79e-06	down
Nrg1	1.93427	2.09034	28.0293	1.19e-07	1.8e-06	up
Chsy3	0.982487	3.22917	27.9994	1.21e-07	1.83e-06	up
Nomo1	0.774913	6.62624	27.9838	1.22e-07	1.84e-06	up
Nhsl1	0.928042	5.13687	27.9632	1.24e-07	1.86e-06	up
P4hb	1.07827	11.0528	27.9379	1.25e-07	1.88e-06	up
Tef	-1.80539	7.52817	27.8832	1.29e-07	1.93e-06	down
Pdia3	1.081	9.03692	27.8755	1.29e-07	1.94e-06	up
Nhej1	1.2081	1.45847	27.8571	1.31e-07	1.95e-06	up
Cyp2j5	-1.12541	8.45499	27.8568	1.31e-07	1.95e-06	down
XLOC_128104	-1.81182	0.447466	27.8521	1.31e-07	1.96e-06	down
1110065P20Rik	1.43111	3.35565	27.8433	1.32e-07	1.96e-06	up
Nlrp6	-1.00223	6.05175	27.8227	1.33e-07	1.98e-06	down
Rhbg	-1.18775	3.88334	27.8124	1.34e-07	1.99e-06	down
Caskin2	0.771824	4.77638	27.8099	1.34e-07	1.99e-06	up
Trim30a	-1.14766	3.69385	27.7962	1.35e-07	2e-06	down
Cyp2e1	-1.44977	11.666	27.7652	1.37e-07	2.03e-06	down
Pnkp	0.791164	4.41699	27.7649	1.37e-07	2.03e-06	up
Dhh	2.07839	-0.978089	27.7638	1.37e-07	2.03e-06	up
Fgfr4	0.808515	5.76369	27.7456	1.38e-07	2.05e-06	up
Pts	-0.819378	4.11029	27.741	1.39e-07	2.05e-06	down
Car2	-1.061	2.22212	27.7096	1.41e-07	2.08e-06	down
Ehd1	0.727478	5.5148	27.6787	1.43e-07	2.11e-06	up
Cc2d1b	0.874697	3.90034	27.6738	1.44e-07	2.12e-06	up
Tgfa	0.912526	5.38979	27.6727	1.44e-07	2.12e-06	up
Odc1	0.856878	6.88178	27.6679	1.44e-07	2.12e-06	up
Abcf3	0.758477	5.58105	27.6669	1.44e-07	2.12e-06	up
Rhod	1.2386	4.346	27.6193	1.48e-07	2.17e-06	up
Serpina7	1.60033	5.58006	27.568	1.52e-07	2.23e-06	up
Gtf3a	-1.27262	2.65214	27.5529	1.53e-07	2.24e-06	down
Entpd2	-1.26251	1.95667	27.5171	1.56e-07	2.28e-06	down
Scap	-0.77775	6.97839	27.515	1.56e-07	2.28e-06	down
Ppp2r5a	-0.957645	7.15545	27.5042	1.57e-07	2.29e-06	down
Aldh5a1	-0.755612	6.13449	27.5	1.57e-07	2.29e-06	down
Dclk3	-2.02993	2.39081	27.4563	1.61e-07	2.34e-06	down
Podn	-1.31761	1.57714	27.4546	1.61e-07	2.34e-06	down
Edem2	0.822061	6.30356	27.429	1.63e-07	2.37e-06	up
Hsd3b5	-5.87589	2.80221	27.4275	1.63e-07	2.37e-06	down
Klhdc8a	1.4527	1.44895	27.3705	1.68e-07	2.44e-06	up
Pclaf	-2.24741	-0.770514	27.3342	1.71e-07	2.49e-06	down
Atp6v0a4	3.77858	-0.0411711	27.297	1.74e-07	2.53e-06	up
Cyp2a4	-3.83331	1.83148	27.2901	1.75e-07	2.54e-06	down
Myrf	0.783011	5.39632	27.2557	1.78e-07	2.58e-06	up
Olfr1033	1.07932	6.05493	27.2407	1.8e-07	2.6e-06	up
Ms4a4c	-1.70027	0.25579	27.2359	1.8e-07	2.6e-06	down
Il6ra	-0.945135	6.35806	27.2008	1.83e-07	2.65e-06	down
Stk35	-0.866802	4.90915	27.1895	1.84e-07	2.66e-06	down
Shc2	1.94649	0.885003	27.1637	1.87e-07	2.69e-06	up
XLOC_122039	-1.36652	8.20192	27.1614	1.87e-07	2.69e-06	down
Clcn5	0.794156	4.45428	27.1607	1.87e-07	2.69e-06	up
Mmp24	1.79264	-0.484595	27.153	1.88e-07	2.7e-06	up
St3gal1	1.13392	7.34737	27.1522	1.88e-07	2.7e-06	up
Slc46a1	-0.874877	4.41071	27.1472	1.89e-07	2.7e-06	down
Ankrd33b	-0.993888	6.24319	27.1364	1.9e-07	2.71e-06	down
Ppp2r5b	0.778746	3.84414	27.1355	1.9e-07	2.71e-06	up
Eml6	1.78065	2.40362	27.1023	1.93e-07	2.76e-06	up
Ak4	-1.14257	7.0851	27.1018	1.93e-07	2.76e-06	down
Mapre2	-0.935373	4.07916	27.0924	1.94e-07	2.77e-06	down
Iah1	-0.745956	6.00671	27.0758	1.96e-07	2.79e-06	down
Imp4	0.744344	4.89092	27.0755	1.96e-07	2.79e-06	up
Decr2	-1.01589	7.87962	27.0669	1.97e-07	2.8e-06	down
Cdkn1a	2.87551	6.18934	27.0464	1.99e-07	2.82e-06	up
Vegfb	-1.16974	1.78702	27.032	2e-07	2.84e-06	down
Ugt1a8	-2.44821	-0.904562	27.0258	2.01e-07	2.85e-06	down
Thrb	-0.87159	5.51344	27.0204	2.01e-07	2.85e-06	down
Ugt3a2	-0.947109	8.82317	27.0152	2.02e-07	2.86e-06	down
Tmem119	1.59178	2.41523	26.9835	2.05e-07	2.9e-06	up
Itgb3	1.48777	4.5737	26.9556	2.08e-07	2.94e-06	up
Cd160	-3.11758	-2.42882	26.9329	2.11e-07	2.98e-06	down
Acadsb	-0.855895	7.34118	26.9243	2.12e-07	2.99e-06	down
4931422A03Rik	-1.16723	2.09416	26.9147	2.13e-07	3e-06	down
Ccdc51	0.972915	2.64947	26.9088	2.13e-07	3e-06	up
Gramd1c	0.852278	5.77933	26.8913	2.15e-07	3.03e-06	up
Itm2b	-0.937862	9.05694	26.8799	2.17e-07	3.04e-06	down
Fam81a	-1.90316	0.885974	26.8662	2.18e-07	3.06e-06	down
Apold1	1.44563	1.81069	26.8596	2.19e-07	3.07e-06	up
Mfsd6	0.875787	4.11621	26.8582	2.19e-07	3.07e-06	up
Pigr	-1.03068	9.78611	26.8377	2.21e-07	3.1e-06	down
Fen1	1.25909	2.61319	26.8179	2.24e-07	3.13e-06	up
Erp29	0.975447	5.26459	26.8144	2.24e-07	3.13e-06	up
Serpinb8	-1.35282	1.51868	26.784	2.28e-07	3.18e-06	down
Lama5	0.969239	3.94688	26.7777	2.28e-07	3.18e-06	up
Preb	0.958605	6.18942	26.7516	2.31e-07	3.22e-06	up
Insc	1.19219	4.97309	26.7302	2.34e-07	3.26e-06	up
Steap4	1.10344	8.71767	26.7226	2.35e-07	3.27e-06	up
B2m	-1.53321	8.42165	26.7119	2.36e-07	3.28e-06	down
Nos3	1.31798	3.25697	26.694	2.38e-07	3.31e-06	up
Iigp1	-1.28826	8.09014	26.6931	2.38e-07	3.31e-06	down
Mmp7	2.07834	1.86254	26.6929	2.38e-07	3.31e-06	up
XLOC_108923	2.83608	-0.0225172	26.6798	2.4e-07	3.33e-06	up
H2-Aa	-1.23262	4.78954	26.663	2.42e-07	3.35e-06	down
Tsr3	0.97072	2.85686	26.614	2.48e-07	3.43e-06	up
Vxn	2.85429	0.390712	26.5984	2.5e-07	3.46e-06	up
Tsc22d3	-1.05962	7.67188	26.5952	2.51e-07	3.46e-06	down
Nr1h4	-0.965241	6.09204	26.5553	2.56e-07	3.53e-06	down
Bnip5	2.69192	-1.43546	26.5382	2.58e-07	3.56e-06	up
Lox	2.22861	1.84356	26.5065	2.63e-07	3.61e-06	up
Ccdc3	-1.41054	1.6296	26.4933	2.64e-07	3.64e-06	down
Plat	1.29313	1.41034	26.4854	2.66e-07	3.65e-06	up
Itga8	-1.05601	4.12542	26.4787	2.66e-07	3.66e-06	down
Gm12185	-2.59832	-1.11944	26.4332	2.73e-07	3.74e-06	down
Igsf11	1.02645	5.55323	26.4039	2.77e-07	3.79e-06	up
Exosc9	0.808436	3.94122	26.3897	2.79e-07	3.82e-06	up
Arap1	0.76385	5.96772	26.3481	2.85e-07	3.9e-06	up
Nr1d2	-1.394	7.14457	26.3385	2.87e-07	3.91e-06	down
Osbp	0.836915	7.18214	26.3176	2.9e-07	3.95e-06	up
Pabpn1	0.733116	5.11291	26.3125	2.9e-07	3.96e-06	up
Rc3h1	-0.75492	6.97552	26.3013	2.92e-07	3.98e-06	down
Dhtkd1	-1.18661	6.36095	26.2957	2.93e-07	3.99e-06	down
XLOC_087807	-1.63814	1.78981	26.2779	2.96e-07	4.02e-06	down
Albfm1	-0.867993	4.67667	26.2631	2.98e-07	4.05e-06	down
Pla2r1	-0.933781	2.84162	26.2503	3e-07	4.07e-06	down
Nlrp12	2.55955	5.3162	26.2498	3e-07	4.07e-06	up
Lrmda	-1.2669	4.35973	26.2458	3.01e-07	4.07e-06	down
Mmp3	2.0908	-0.705057	26.2329	3.03e-07	4.1e-06	up
Cd59b	-1.37911	0.947067	26.2166	3.05e-07	4.13e-06	down
Cdk2ap2	1.08124	4.04354	26.2074	3.07e-07	4.14e-06	up
Kcnk5	-1.22952	5.61887	26.2045	3.07e-07	4.15e-06	down
Npc2	-0.839993	5.57633	26.1973	3.08e-07	4.16e-06	down
Msmo1	-2.02687	6.95577	26.189	3.1e-07	4.17e-06	down
Acot7	-0.83245	3.82424	26.1663	3.13e-07	4.22e-06	down
Map7d1	0.968452	4.84939	26.1601	3.14e-07	4.23e-06	up
Ces2c	-1.50445	5.4774	26.1349	3.18e-07	4.28e-06	down
Mov10	-1.02312	4.30556	26.132	3.19e-07	4.28e-06	down
Mpi	0.874145	3.50924	26.1209	3.21e-07	4.3e-06	up
Itga2	3.00839	2.71628	26.0909	3.26e-07	4.37e-06	up
Ifi206	-2.16742	0.601499	26.0815	3.27e-07	4.38e-06	down
Ak3	-0.821716	8.81635	26.0434	3.34e-07	4.47e-06	down
Chmp4b	0.748691	5.50282	26.0116	3.39e-07	4.54e-06	up
Uroc1	-0.982338	8.9217	25.9691	3.47e-07	4.63e-06	down
Nol12	1.06492	2.64749	25.9465	3.51e-07	4.68e-06	up
B3gat3	0.864396	4.45295	25.9433	3.52e-07	4.69e-06	up
Krtcap2	0.951991	4.5524	25.9363	3.53e-07	4.7e-06	up
Fbxo4	0.794258	4.02893	25.8959	3.6e-07	4.8e-06	up
Gna14	-1.57369	0.895332	25.8942	3.61e-07	4.8e-06	down
Mroh1	0.719574	5.59378	25.879	3.63e-07	4.83e-06	up
Aoc1	2.94475	-1.07374	25.8249	3.74e-07	4.96e-06	up
Foxn3	-0.758883	6.77417	25.8098	3.77e-07	5e-06	down
Fdps	-2.20596	7.21752	25.7441	3.9e-07	5.16e-06	down
Ppib	0.971971	7.85502	25.6831	4.02e-07	5.33e-06	up
XLOC_122037	-1.22321	6.16916	25.656	4.08e-07	5.4e-06	down
Fam160a1	1.30802	2.87312	25.6289	4.14e-07	5.47e-06	up
Eif4ebp2	-0.798805	7.95881	25.626	4.14e-07	5.47e-06	down
Acly	-1.55866	8.45015	25.5905	4.22e-07	5.57e-06	down
Prdx6	-0.808404	7.87259	25.5811	4.24e-07	5.59e-06	down
Sowahb	1.36783	3.40613	25.5803	4.24e-07	5.59e-06	up
Leo1	1.20042	1.97795	25.5381	4.34e-07	5.71e-06	up
Gorasp2	0.751562	6.30518	25.5211	4.38e-07	5.75e-06	up
Mpst	-0.875169	5.49793	25.5059	4.41e-07	5.79e-06	down
Pmvk	-1.35566	3.6068	25.4969	4.43e-07	5.81e-06	down
Isoc2a	-0.771154	5.39891	25.4806	4.47e-07	5.86e-06	down
Pdxp	-2.06777	-0.921872	25.461	4.51e-07	5.91e-06	down
Lasp1	0.952319	6.52449	25.4267	4.6e-07	6.01e-06	up
Lepr	1.43966	4.67386	25.3932	4.68e-07	6.11e-06	up
Adrb3	-1.88264	-0.517032	25.383	4.7e-07	6.14e-06	down
Sbno2	0.792876	5.34399	25.3645	4.75e-07	6.19e-06	up
Pbld1	-0.963359	7.43433	25.3609	4.75e-07	6.2e-06	down
Dpy19l3	-1.22023	3.79192	25.3488	4.78e-07	6.23e-06	down
H2-Q4	-1.06605	4.32206	25.3167	4.86e-07	6.33e-06	down
Alas2	-0.863129	6.33351	25.2835	4.95e-07	6.44e-06	down
Fah	-0.893233	8.02397	25.2667	4.99e-07	6.49e-06	down
Serpinf1	-0.833487	7.52662	25.2611	5.01e-07	6.5e-06	down
Acat2	-1.14652	6.76677	25.2241	5.1e-07	6.62e-06	down
Arf4	0.787981	7.3609	25.2238	5.1e-07	6.62e-06	up
Treh	2.03239	2.39439	25.2055	5.15e-07	6.67e-06	up
Arhgef10l	0.895664	4.702	25.2005	5.17e-07	6.68e-06	up
Bop1	0.744817	4.38574	25.1998	5.17e-07	6.68e-06	up
Slco1b2	-1.45108	10.0205	25.1878	5.2e-07	6.72e-06	down
Nfkbib	0.959665	3.38112	25.1828	5.21e-07	6.73e-06	up
Zfp687	0.847257	4.34361	25.1623	5.27e-07	6.8e-06	up
Clba1	1.55627	0.127823	25.158	5.28e-07	6.81e-06	up
Pygl	-1.29932	8.38127	25.1254	5.37e-07	6.92e-06	down
Mthfr	1.297	4.10421	25.1213	5.38e-07	6.92e-06	up
Fam118a	1.1873	2.19714	25.1079	5.42e-07	6.97e-06	up
Ccdc167	1.20684	3.32582	25.1001	5.44e-07	6.99e-06	up
XLOC_149519	1.55583	1.22979	25.0961	5.45e-07	7e-06	up
Rsad2	-1.0916	2.90339	25.0788	5.5e-07	7.05e-06	down
Clca3a1	1.0879	3.86111	25.0693	5.53e-07	7.08e-06	up
Xylb	-0.792649	6.77112	25.0639	5.55e-07	7.1e-06	down
Plrg1	0.775245	4.7677	25.0578	5.56e-07	7.11e-06	up
Smco4	1.02643	3.35638	25.0575	5.56e-07	7.11e-06	up
Cyb5b	-1.33917	8.57601	25.0471	5.59e-07	7.14e-06	down
Ly75	-1.09082	2.936	25.0112	5.7e-07	7.27e-06	down
Psme2	-0.883704	4.50546	24.9612	5.85e-07	7.45e-06	down
Srbd1	-0.824914	4.72447	24.8885	6.07e-07	7.73e-06	down
Cryz	-0.705356	6.50549	24.8818	6.1e-07	7.75e-06	down
Tnfaip1	0.746785	5.96272	24.8754	6.12e-07	7.77e-06	up
Ufm1	0.885729	6.30064	24.8645	6.15e-07	7.81e-06	up
Scd3	-2.44826	0.210225	24.8535	6.19e-07	7.85e-06	down
Psmc2	0.68718	6.22382	24.8412	6.23e-07	7.89e-06	up
Gm17359	-1.39986	0.801241	24.8302	6.26e-07	7.93e-06	down
Ddx49	0.773296	4.07991	24.8206	6.29e-07	7.96e-06	up
Golga2	0.718901	4.8717	24.7688	6.46e-07	8.17e-06	up
Lactb2	-1.20762	7.35767	24.7677	6.47e-07	8.17e-06	down
Rida	-0.906229	8.13183	24.7661	6.47e-07	8.17e-06	down
Ugt2b5	-0.999557	9.44704	24.7493	6.53e-07	8.24e-06	down
Nme1	0.927351	5.62621	24.7407	6.56e-07	8.26e-06	up
Als2cl	0.920772	5.04501	24.7014	6.69e-07	8.43e-06	up
Lipc	-0.91816	5.88395	24.6865	6.75e-07	8.49e-06	down
Nhlrc2	-0.71456	5.63104	24.6693	6.81e-07	8.56e-06	down
Mcoln1	-0.719116	4.46147	24.6626	6.83e-07	8.58e-06	down
Gpx6	-2.41479	-0.335983	24.6591	6.84e-07	8.59e-06	down
Ppp1r1b	-2.26594	1.23468	24.6443	6.89e-07	8.64e-06	down
Ctla2a	1.39383	1.81492	24.5508	7.24e-07	9.07e-06	up
Spg20	0.764192	5.5606	24.544	7.26e-07	9.09e-06	up
Pde4d	1.44237	5.25392	24.529	7.32e-07	9.16e-06	up
Sgk1	1.27069	5.90157	24.4653	7.57e-07	9.45e-06	up
Psd3	-0.781873	7.10244	24.4479	7.63e-07	9.53e-06	down
Pdilt	-1.28114	3.08955	24.4448	7.65e-07	9.54e-06	down
Copa	0.811166	8.44221	24.4032	7.81e-07	9.74e-06	up
Golga5	0.772621	4.74464	24.3947	7.85e-07	9.78e-06	up
Tpm4	0.859401	5.15198	24.3694	7.95e-07	9.9e-06	up
Ciita	-1.36597	1.62041	24.3654	7.97e-07	9.91e-06	down
Anxa2	1.07889	3.8979	24.3481	8.04e-07	9.99e-06	up
Lbp	1.26549	7.14277	24.3447	8.05e-07	1e-05	up
Slc6a8	0.764566	4.09526	24.3419	8.07e-07	1e-05	up
Rbm47	-0.809844	6.87809	24.3357	8.09e-07	1e-05	down
Col27a1	-1.47528	3.54178	24.3351	8.1e-07	1e-05	down
Il4ra	0.909454	5.74245	24.3321	8.11e-07	1e-05	up
Trim34a	-0.995359	2.5144	24.322	8.15e-07	1.01e-05	down
Sqor	-0.906219	6.57221	24.314	8.18e-07	1.01e-05	down
Yipf5	0.851629	6.32058	24.3072	8.21e-07	1.01e-05	up
Haus4	-1.06779	2.38861	24.3029	8.23e-07	1.02e-05	down
Atp8b1	0.717524	6.46215	24.2431	8.49e-07	1.05e-05	up
Klhl13	-0.93132	3.44632	24.2396	8.51e-07	1.05e-05	down
Dnajc3	0.948779	8.9721	24.2294	8.55e-07	1.05e-05	up
Calm1	0.906118	7.91884	24.2193	8.6e-07	1.06e-05	up
Arhgef9	-1.27519	1.35538	24.2084	8.65e-07	1.06e-05	down
Asb5	1.10739	1.91454	24.2063	8.65e-07	1.06e-05	up
Mef2d	0.754244	5.39768	24.1808	8.77e-07	1.07e-05	up
Msrb1	-0.925358	7.2853	24.1796	8.78e-07	1.07e-05	down
Ipmk	-0.967778	6.62556	24.1788	8.78e-07	1.07e-05	down
Tfdp2	-0.877326	4.42278	24.1727	8.81e-07	1.08e-05	down
Cyp2d22	-0.856533	7.24039	24.1647	8.84e-07	1.08e-05	down
Zbtb22	0.867088	3.62823	24.1566	8.88e-07	1.08e-05	up
Selenbp2	-2.98738	6.26543	24.1402	8.96e-07	1.09e-05	down
Eif4e3	-1.2825	2.86873	24.1341	8.99e-07	1.1e-05	down
Lypla1	-0.883079	7.56733	24.0612	9.33e-07	1.14e-05	down
Mcu	0.756282	4.01975	24.0599	9.34e-07	1.14e-05	up
Galnt2	0.852942	6.23356	24.0311	9.48e-07	1.15e-05	up
Kansl1l	-0.983081	5.029	24.0299	9.49e-07	1.15e-05	down
Cog8	0.707833	4.47634	24.0208	9.53e-07	1.16e-05	up
Enpep	-1.00897	6.79933	24.0202	9.53e-07	1.16e-05	down
Mreg	-1.31589	4.83459	24.0178	9.54e-07	1.16e-05	down
Rassf1	0.954775	3.43422	24.015	9.56e-07	1.16e-05	up
Txlna	0.962495	5.7967	24.0132	9.57e-07	1.16e-05	up
Shkbp1	0.916822	3.13433	23.9734	9.77e-07	1.18e-05	up
Dbp	-2.58676	4.81379	23.9716	9.78e-07	1.18e-05	down
Polr3d	0.999221	2.71886	23.9558	9.86e-07	1.19e-05	up
Ppp1r14b	0.790163	4.07499	23.9448	9.91e-07	1.2e-05	up
Scfd1	0.854983	5.92144	23.9116	1.01e-06	1.22e-05	up
Syt3	-1.63013	0.867162	23.9007	1.01e-06	1.22e-05	down
Gm21885	-2.24479	-0.865104	23.8894	1.02e-06	1.23e-05	down
Slc4a4	1.03534	8.09057	23.8851	1.02e-06	1.23e-05	up
Nlgn4l	1.29246	1.87241	23.8704	1.03e-06	1.24e-05	up
Ccdc30	-1.60933	0.683273	23.8573	1.04e-06	1.25e-05	down
Itgam	1.39984	3.26125	23.8549	1.04e-06	1.25e-05	up
Tes	1.37903	2.0481	23.8366	1.05e-06	1.26e-05	up
Uggt1	0.823542	7.64067	23.8275	1.05e-06	1.26e-05	up
Zfpl1	0.870838	2.83572	23.8079	1.06e-06	1.27e-05	up
Kpnb1	0.811253	7.49057	23.799	1.07e-06	1.28e-05	up
Slc7a11	2.50199	0.508934	23.7887	1.08e-06	1.28e-05	up
Faap20	0.829645	3.3173	23.7747	1.08e-06	1.29e-05	up
Sgsm3	0.929289	3.03327	23.7197	1.11e-06	1.33e-05	up
Echdc1	-1.08952	5.87731	23.7116	1.12e-06	1.33e-05	down
Plcg1	-0.647389	5.27168	23.66	1.15e-06	1.37e-05	down
Smad9	-1.23977	3.95399	23.6355	1.16e-06	1.39e-05	down
Lifr	-0.932881	8.39283	23.6316	1.17e-06	1.39e-05	down
Npr2	-1.02408	3.43999	23.5669	1.21e-06	1.43e-05	down
Tubb3	2.66652	-1.60379	23.5655	1.21e-06	1.43e-05	up
Stag2	-0.775184	6.66841	23.5487	1.22e-06	1.44e-05	down
Eef2kmt	0.82254	3.39645	23.5468	1.22e-06	1.45e-05	up
Mybbp1a	0.825791	6.62083	23.5244	1.23e-06	1.46e-05	up
S100a11	1.39126	0.964935	23.5161	1.24e-06	1.47e-05	up
Gpld1	-1.19498	8.27012	23.5106	1.24e-06	1.47e-05	down
Gsta4	-1.23409	4.62714	23.5014	1.25e-06	1.47e-05	down
9530077C05Rik	1.81376	1.27025	23.4985	1.25e-06	1.48e-05	up
Slc3a2	0.773604	5.26736	23.4302	1.3e-06	1.53e-05	up
Serpina10	1.19931	8.97461	23.4286	1.3e-06	1.53e-05	up
Ap1m1	0.682851	4.52151	23.4189	1.3e-06	1.53e-05	up
Arhgap42	-0.892246	6.85634	23.4033	1.31e-06	1.55e-05	down
Atp6v0e	0.702387	4.99077	23.3979	1.32e-06	1.55e-05	up
Farp1	0.736958	5.27711	23.3505	1.35e-06	1.59e-05	up
Slc10a3	1.01786	2.63206	23.3096	1.38e-06	1.62e-05	up
C5ar1	1.18076	1.38183	23.3025	1.38e-06	1.62e-05	up
Spns2	0.938535	4.66985	23.2852	1.4e-06	1.64e-05	up
Hexa	-0.821218	5.57554	23.2418	1.43e-06	1.67e-05	down
Ifi27	-0.856753	6.47065	23.2185	1.45e-06	1.69e-05	down
Gas1	-1.119	3.60238	23.212	1.45e-06	1.7e-05	down
Fignl2	1.06618	3.42206	23.2089	1.45e-06	1.7e-05	up
Cyp2r1	-1.10819	3.85947	23.1999	1.46e-06	1.71e-05	down
Arl6ip1	-0.790026	7.70676	23.1704	1.48e-06	1.73e-05	down
Kxd1	-0.758866	4.01954	23.1695	1.48e-06	1.73e-05	down
Dync2h1	-0.813084	3.92649	23.1574	1.49e-06	1.74e-05	down
Alpk1	1.04688	3.74814	23.1403	1.51e-06	1.75e-05	up
Hibch	-0.700468	5.93611	23.1345	1.51e-06	1.76e-05	down
Art2b	-2.83476	-1.4391	23.1296	1.51e-06	1.76e-05	down
Hmox1	1.10416	4.48338	23.1108	1.53e-06	1.78e-05	up
Myo1c	0.773021	6.45701	23.0959	1.54e-06	1.79e-05	up
Ubd	-2.97969	-1.30442	23.0735	1.56e-06	1.81e-05	down
Exosc5	-0.803477	4.13004	23.0721	1.56e-06	1.81e-05	down
Cfl1	0.791676	6.72746	23.0612	1.57e-06	1.82e-05	up
Mmp13	-2.08648	-1.4785	23.0455	1.58e-06	1.83e-05	down
Aqp8	-2.11072	5.15207	23.0359	1.59e-06	1.84e-05	down
Ccdc134	1.58602	2.84406	23.0344	1.59e-06	1.84e-05	up
Ppm1k	-1.1568	7.15268	23.029	1.6e-06	1.84e-05	down
Ttf2	0.9116	3.11664	23.0076	1.61e-06	1.86e-05	up
Cmpk2	-1.51509	1.85618	22.9951	1.62e-06	1.87e-05	down
Cd82	-0.780925	5.84143	22.9745	1.64e-06	1.89e-05	down
Arhgef5	0.718575	5.43135	22.9016	1.71e-06	1.96e-05	up
Ciart	-1.80313	3.40273	22.8907	1.71e-06	1.97e-05	down
Csrp3	-0.970036	2.58765	22.8864	1.72e-06	1.97e-05	down
Aldh7a1	-0.851247	8.27068	22.8764	1.73e-06	1.98e-05	down
Gbp5	-1.36649	1.0749	22.8711	1.73e-06	1.99e-05	down
Lrp2bp	-3.01433	-1.3025	22.8531	1.75e-06	2e-05	down
H2ac15	-1.46143	-0.267784	22.826	1.77e-06	2.03e-05	down
Pole	-1.25913	1.16374	22.8249	1.77e-06	2.03e-05	down
Gramd4	1.00952	3.40015	22.8129	1.79e-06	2.04e-05	up
Cldn3	0.798854	5.26071	22.786	1.81e-06	2.07e-05	up
Klhdc4	0.79295	3.78779	22.7639	1.83e-06	2.09e-05	up
H2-Eb1	-1.16648	4.80365	22.7629	1.83e-06	2.09e-05	down
Rab4b	0.843329	3.676	22.7531	1.84e-06	2.1e-05	up
Nsmce4a	-0.730811	3.70724	22.7493	1.85e-06	2.1e-05	down
Slc66a1	0.919228	3.4162	22.7313	1.86e-06	2.12e-05	up
Rtn4rl1	1.16204	3.32279	22.73	1.86e-06	2.12e-05	up
Rab3b	1.88717	0.133999	22.7027	1.89e-06	2.15e-05	up
Ints3	0.815803	5.38366	22.6818	1.91e-06	2.17e-05	up
Itch	-0.748863	6.85925	22.6719	1.92e-06	2.18e-05	down
Sptlc2	0.779467	5.61549	22.6498	1.94e-06	2.2e-05	up
Rdm1	-0.883103	2.88273	22.6354	1.96e-06	2.22e-05	down
Emilin2	1.38109	3.02431	22.6332	1.96e-06	2.22e-05	up
Gas2	-1.01547	5.48593	22.6302	1.96e-06	2.22e-05	down
Psmc5	0.720828	5.08931	22.6265	1.97e-06	2.22e-05	up
Sema5b	-2.11623	-1.17061	22.5581	2.04e-06	2.3e-05	down
Csgalnact2	0.69764	4.75604	22.5547	2.04e-06	2.31e-05	up
Azin2	-1.48886	0.50098	22.5288	2.07e-06	2.34e-05	down
Clpx	1.18489	7.02613	22.5217	2.08e-06	2.34e-05	up
Mindy2	-0.708815	5.22495	22.4795	2.12e-06	2.39e-05	down
Mcam	0.929407	3.52826	22.4754	2.13e-06	2.4e-05	up
Zfhx2	1.11763	3.0738	22.4647	2.14e-06	2.41e-05	up
Gm33989	-0.810024	6.07732	22.4569	2.15e-06	2.42e-05	down
Gm7694	1.09201	4.0449	22.4516	2.16e-06	2.42e-05	up
Plekhh1	1.50288	0.758163	22.4367	2.17e-06	2.44e-05	up
Ackr3	1.31145	0.672509	22.4262	2.18e-06	2.45e-05	up
Itpka	-2.11764	-0.016308	22.4127	2.2e-06	2.46e-05	down
Fat1	0.736369	7.30883	22.3935	2.22e-06	2.49e-05	up
Pde4c	-0.935107	3.12656	22.3541	2.27e-06	2.54e-05	down
Ptk2b	-0.760905	5.0976	22.3425	2.28e-06	2.55e-05	down
Creb3l2	0.877208	4.5228	22.3421	2.28e-06	2.55e-05	up
Sp140	-1.35545	1.38695	22.3132	2.32e-06	2.59e-05	down
Cep78	1.0842	1.3817	22.3011	2.33e-06	2.6e-05	up
Cope	0.708192	6.25727	22.2653	2.37e-06	2.65e-05	up
Wnt9b	1.01352	3.01755	22.2608	2.38e-06	2.65e-05	up
Rdx	-0.793079	7.76694	22.2584	2.38e-06	2.65e-05	down
Bckdha	-0.939779	7.0131	22.2575	2.38e-06	2.65e-05	down
Gcsh	-0.736725	5.69864	22.2457	2.4e-06	2.67e-05	down
Bpgm	0.800463	3.40509	22.225	2.42e-06	2.69e-05	up
Spcs3	0.841066	7.4294	22.2106	2.44e-06	2.71e-05	up
Itpr2	-0.715761	6.26469	22.2086	2.45e-06	2.71e-05	down
Litaf	0.877313	6.96527	22.1835	2.48e-06	2.75e-05	up
Pla2g7	1.16799	3.82692	22.1821	2.48e-06	2.75e-05	up
Abcd1	-0.837776	4.55514	22.171	2.49e-06	2.76e-05	down
Colec10	-0.889324	5.04369	22.1709	2.49e-06	2.76e-05	down
9930111J21Rik1	-1.24046	2.65789	22.1689	2.5e-06	2.76e-05	down
Eef1akmt1	1.12564	2.38229	22.1612	2.51e-06	2.77e-05	up
Cyp2j6	-0.804671	5.88254	22.1503	2.52e-06	2.78e-05	down
Myo6	-0.733938	6.27564	22.1499	2.52e-06	2.78e-05	down
Ctps	1.0445	3.65803	22.1362	2.54e-06	2.8e-05	up
Rell1	0.812557	4.05562	22.1361	2.54e-06	2.8e-05	up
Atg3	-0.712705	5.3179	22.1281	2.55e-06	2.81e-05	down
Hagh	-0.898071	6.46002	22.0853	2.61e-06	2.87e-05	down
Smarcd2	-0.709736	5.52844	22.0636	2.64e-06	2.9e-05	down
Susd1	-0.908678	2.94687	22.0495	2.66e-06	2.92e-05	down
Spry4	-1.21418	3.94245	22.0306	2.68e-06	2.94e-05	down
Ush2a	-3.71726	-2.5358	22.0161	2.7e-06	2.96e-05	down
Il1r2	2.22018	0.38103	22.01	2.71e-06	2.97e-05	up
Arcn1	0.833743	7.96196	22.0031	2.72e-06	2.98e-05	up
Parp14	-1.01381	5.70808	21.9997	2.73e-06	2.98e-05	down
Snrk	-0.636658	6.45155	21.9725	2.77e-06	3.02e-05	down
Anapc4	0.703067	4.41047	21.9576	2.79e-06	3.04e-05	up
Nubp1	0.719972	5.2273	21.9193	2.84e-06	3.1e-05	up
Kifc2	-1.25702	0.860519	21.9124	2.85e-06	3.11e-05	down
Zc3h12d	1.21793	2.49603	21.9045	2.87e-06	3.12e-05	up
Ikzf2	-1.24208	0.786063	21.8898	2.89e-06	3.14e-05	down
Tceal9	0.901331	3.85653	21.8813	2.9e-06	3.16e-05	up
Alg8	0.93336	3.29777	21.8708	2.92e-06	3.17e-05	up
Klhl21	-0.783965	5.86669	21.859	2.93e-06	3.19e-05	down
Eppk1	1.52063	7.27384	21.8515	2.95e-06	3.2e-05	up
Klri1	-2.44163	-1.97322	21.8467	2.95e-06	3.2e-05	down
Rps6ka5	-1.10673	1.41346	21.8194	3e-06	3.25e-05	down
Spp2	-0.742894	5.17965	21.8041	3.02e-06	3.27e-05	down
Evc	-1.14439	2.16497	21.7913	3.04e-06	3.29e-05	down
Nus1	0.676328	6.90594	21.7799	3.06e-06	3.31e-05	up
C1qtnf1	0.888963	5.60016	21.7679	3.08e-06	3.33e-05	up
Irgm1	-0.841184	5.4872	21.7665	3.08e-06	3.33e-05	down
Samd10	1.52069	0.165671	21.7594	3.09e-06	3.34e-05	up
Vdac1	-0.715081	7.7646	21.7548	3.1e-06	3.34e-05	down
Stt3a	0.851706	7.81569	21.7348	3.13e-06	3.37e-05	up
Pdk2	-1.18732	5.45896	21.7023	3.18e-06	3.43e-05	down
Robo2	-0.976832	2.44331	21.6974	3.19e-06	3.44e-05	down
Pcbp3	1.41322	0.435908	21.6516	3.27e-06	3.52e-05	up
Irgm2	-1.19296	5.49201	21.6492	3.27e-06	3.52e-05	down
Dynlt3	-0.691571	6.06506	21.6406	3.29e-06	3.53e-05	down
Clock	0.862721	6.36341	21.6344	3.3e-06	3.54e-05	up
H2ac10	-1.9284	-0.667929	21.6049	3.35e-06	3.59e-05	down
Mad1l1	0.951177	4.7979	21.5719	3.41e-06	3.65e-05	up
Miga1	0.952517	2.60901	21.565	3.42e-06	3.66e-05	up
Cdh13	-1.0019	1.64091	21.5457	3.45e-06	3.7e-05	down
Leng9	1.04473	2.24394	21.5357	3.47e-06	3.71e-05	up
Ch25h	2.54046	-0.837029	21.5335	3.48e-06	3.72e-05	up
Ubb	0.749187	7.40287	21.5323	3.48e-06	3.72e-05	up
Mcrip1	0.829588	3.36525	21.5191	3.5e-06	3.74e-05	up
Adra1b	-1.28929	4.74747	21.5068	3.53e-06	3.76e-05	down
Castor2	0.969564	1.78273	21.5061	3.53e-06	3.76e-05	up
Flywch1	0.726918	4.40745	21.497	3.54e-06	3.77e-05	up
Ssc4d	1.29824	1.34022	21.4961	3.55e-06	3.77e-05	up
Mier2	0.801084	3.13967	21.4878	3.56e-06	3.79e-05	up
B3gnt3	0.937217	2.30482	21.4763	3.58e-06	3.81e-05	up
Fam222a	1.87274	2.69621	21.4712	3.59e-06	3.81e-05	up
Tmem135	-0.709975	6.77244	21.4667	3.6e-06	3.82e-05	down
Ifitm2	0.851935	6.3934	21.4665	3.6e-06	3.82e-05	up
Slc2a5	-1.76036	1.6416	21.4645	3.6e-06	3.82e-05	down
Sec11c	0.792959	4.38678	21.4576	3.62e-06	3.83e-05	up
Narf	-0.70149	5.96966	21.4431	3.64e-06	3.86e-05	down
Ikbip	0.888596	2.6716	21.414	3.7e-06	3.91e-05	up
Tesk2	-0.691916	4.47476	21.408	3.71e-06	3.92e-05	down
Id2	1.06728	6.61105	21.3831	3.76e-06	3.97e-05	up
Pgrmc1	-0.861316	10.059	21.3762	3.77e-06	3.98e-05	down
Alms1	-0.89671	2.5458	21.3245	3.88e-06	4.09e-05	down
Nars	0.739066	6.89553	21.3208	3.88e-06	4.09e-05	up
Ube2g2	0.789226	5.60646	21.3208	3.88e-06	4.09e-05	up
Pvr	0.817028	3.18679	21.3167	3.89e-06	4.1e-05	up
Dnase1l3	-0.938823	5.62236	21.3151	3.9e-06	4.1e-05	down
Rab44	2.41092	-1.5611	21.304	3.92e-06	4.12e-05	up
Psmd3	0.669466	6.44091	21.2858	3.96e-06	4.15e-05	up
Unc119b	0.683301	5.75311	21.2777	3.97e-06	4.17e-05	up
Apeh	-0.640902	5.65405	21.2713	3.99e-06	4.18e-05	down
Cpq	-0.65058	6.13254	21.2634	4e-06	4.19e-05	down
Gm10277	-2.88364	-0.408654	21.2503	4.03e-06	4.22e-05	down
Nme2	0.777556	7.04762	21.2444	4.04e-06	4.23e-05	up
Slc25a48	-1.03539	2.65608	21.2294	4.07e-06	4.26e-05	down
Rcn1	0.894756	4.05221	21.2253	4.08e-06	4.27e-05	up
Slfn8	-1.14896	2.14415	21.2186	4.1e-06	4.28e-05	down
Fitm1	-2.36664	-1.03327	21.2138	4.11e-06	4.29e-05	down
Rps12	0.771016	6.02211	21.2108	4.11e-06	4.29e-05	up
Acsl4	-0.892645	7.19827	21.1969	4.14e-06	4.31e-05	down
Oas1g	-1.64965	0.765353	21.1968	4.14e-06	4.31e-05	down
Gpr39	1.02693	2.54987	21.1636	4.22e-06	4.39e-05	up
Obp2a	3.84069	-0.0117205	21.1578	4.23e-06	4.4e-05	up
Slc6a7	-2.45211	-1.94087	21.1523	4.24e-06	4.41e-05	down
Ap2a1	0.634732	5.13471	21.1419	4.26e-06	4.43e-05	up
Riok2	-0.697274	4.77472	21.1347	4.28e-06	4.44e-05	down
Ibtk	0.883965	7.57291	21.132	4.29e-06	4.44e-05	up
Irf1	-0.69843	4.27685	21.1277	4.3e-06	4.45e-05	down
Vps13a	-0.800404	6.2546	21.1243	4.3e-06	4.46e-05	down
Crip2	1.25342	4.87529	21.0886	4.39e-06	4.54e-05	up
Pdzk1ip1	-1.75979	0.30104	21.0821	4.4e-06	4.55e-05	down
Ints1	0.748926	5.16991	21.0723	4.42e-06	4.57e-05	up
Trim30d	-0.992078	3.26151	21.0597	4.45e-06	4.6e-05	down
Oas3	-1.7579	2.03957	21.0581	4.46e-06	4.6e-05	down
Med12l	1.18834	2.80281	21.0402	4.5e-06	4.64e-05	up
Prkaa2	-1.33309	7.24496	21.033	4.51e-06	4.65e-05	down
Pop7	1.0572	1.44579	21.0258	4.53e-06	4.67e-05	up
Adamts15	1.44824	2.41581	21.0123	4.56e-06	4.7e-05	up
Camk2n2	1.27592	0.650057	21.0101	4.57e-06	4.7e-05	up
Enpp1	-0.636271	5.39386	21.0026	4.59e-06	4.71e-05	down
Cldn8	-2.12049	-1.23469	20.9866	4.63e-06	4.75e-05	down
Septin9	0.746478	5.98815	20.9858	4.63e-06	4.75e-05	up
Dennd10	0.798718	4.4322	20.9847	4.63e-06	4.75e-05	up
Map4k4	0.834417	4.85087	20.9837	4.63e-06	4.75e-05	up
Bmp7	-1.55775	0.641751	20.9811	4.64e-06	4.75e-05	down
F8	-0.902492	5.65707	20.97	4.67e-06	4.77e-05	down
Fmo2	-1.22418	5.5976	20.968	4.67e-06	4.78e-05	down
Cmbl	-0.988073	6.17524	20.9641	4.68e-06	4.78e-05	down
Ccs	-0.760418	6.25297	20.9607	4.69e-06	4.79e-05	down
Rbm3-ps	1.13383	3.43743	20.9486	4.72e-06	4.81e-05	up
Vwa7	1.88757	-0.328778	20.9168	4.8e-06	4.89e-05	up
Erg28	-1.04617	5.30452	20.9164	4.8e-06	4.89e-05	down
Clcc1	-0.659179	5.42279	20.9138	4.8e-06	4.89e-05	down
Map3k5	-0.827148	6.04077	20.8946	4.85e-06	4.94e-05	down
Fbxo33	-0.739251	4.77091	20.875	4.9e-06	4.98e-05	down
Casp3	-0.884802	4.493	20.8749	4.9e-06	4.98e-05	down
LTO1	0.74352	3.74173	20.8533	4.96e-06	5.04e-05	up
Abat	-0.911367	8.24353	20.8426	4.99e-06	5.06e-05	down
Nxt2	-0.696685	4.5369	20.8109	5.07e-06	5.14e-05	down
C1qtnf6	1.09534	1.97263	20.7985	5.1e-06	5.17e-05	up
Plscr2	-0.71808	4.86047	20.7797	5.15e-06	5.22e-05	down
Tmtc4	-1.1365	2.62244	20.7655	5.19e-06	5.25e-05	down
Pgm1	-0.709395	7.4626	20.7396	5.26e-06	5.32e-05	down
Tab1	1.10226	2.14674	20.7262	5.3e-06	5.36e-05	up
Hdac9	-1.28885	2.46439	20.7113	5.34e-06	5.39e-05	down
D3Ertd751e	-1.15046	2.64026	20.7028	5.36e-06	5.41e-05	down
Mmp15	-1.32404	4.79492	20.7001	5.37e-06	5.42e-05	down
Acnat1	1.07177	7.37476	20.6987	5.38e-06	5.42e-05	up
Supt5	0.638184	5.87607	20.6644	5.47e-06	5.51e-05	up
Ufd1	0.633309	4.92923	20.6599	5.49e-06	5.52e-05	up
Itpkc	0.999426	3.62721	20.6317	5.57e-06	5.6e-05	up
Neu3	1.42411	3.5469	20.6248	5.59e-06	5.62e-05	up
Ptms	-0.834252	7.46766	20.6204	5.6e-06	5.63e-05	down
Tmem258	0.957866	3.42352	20.6151	5.62e-06	5.64e-05	up
H2-Ab1	-1.13076	4.41661	20.6069	5.64e-06	5.66e-05	down
Tnik	-0.994295	2.21303	20.6066	5.64e-06	5.66e-05	down
Nrde2	0.761261	3.46472	20.5912	5.69e-06	5.7e-05	up
Srf	0.703827	3.67895	20.5895	5.69e-06	5.7e-05	up
Ppp2r1a	0.672169	6.3926	20.574	5.74e-06	5.74e-05	up
Nupl2	0.97225	2.10206	20.5426	5.83e-06	5.83e-05	up
Prmt1	0.773911	3.93258	20.5426	5.83e-06	5.83e-05	up
Slc25a25	1.13735	8.46168	20.5375	5.85e-06	5.84e-05	up
XLOC_072880	0.736504	5.99711	20.5229	5.89e-06	5.88e-05	up
Dtx1	-1.69437	-0.751513	20.5195	5.9e-06	5.89e-05	down
Casz1	1.32745	0.228647	20.5093	5.93e-06	5.91e-05	up
St8sia4	-1.02178	2.35811	20.4916	5.99e-06	5.97e-05	down
Eln	1.1893	2.30356	20.4805	6.02e-06	6e-05	up
Slc27a5	-0.872017	9.83868	20.4777	6.03e-06	6e-05	down
Thbs1	1.63521	4.207	20.4776	6.03e-06	6e-05	up
Golt1b	1.04111	3.74606	20.4484	6.13e-06	6.09e-05	up
Dct	-2.50718	1.25868	20.4452	6.14e-06	6.09e-05	down
Acot12	-0.909008	6.82307	20.397	6.29e-06	6.24e-05	down
Capn5	1.0406	2.17123	20.3946	6.3e-06	6.25e-05	up
Ptprs	-0.924155	3.41251	20.3723	6.37e-06	6.32e-05	down
Ppargc1b	-0.947047	5.017	20.3644	6.4e-06	6.34e-05	down
Adra2b	-0.978439	2.41019	20.3631	6.41e-06	6.34e-05	down
Gbe1	-0.848784	7.05653	20.3502	6.45e-06	6.38e-05	down
Ttc23	-0.830493	5.93956	20.3442	6.47e-06	6.39e-05	down
Guk1	0.752301	5.0457	20.3392	6.49e-06	6.4e-05	up
Tmem63b	-0.691678	5.5285	20.3201	6.55e-06	6.46e-05	down
Chst11	1.15802	1.3679	20.3154	6.57e-06	6.48e-05	up
Cd38	0.735122	5.44506	20.3039	6.61e-06	6.51e-05	up
Wrn	-0.697072	4.69222	20.2906	6.65e-06	6.55e-05	down
Dhx34	0.737744	3.41245	20.2889	6.66e-06	6.55e-05	up
C9orf72	0.869597	4.95581	20.2762	6.7e-06	6.59e-05	up
Slc52a2	0.795518	3.52798	20.2745	6.71e-06	6.59e-05	up
Bid	-0.751999	3.23056	20.2548	6.78e-06	6.66e-05	down
Rbm33	-0.723473	6.07081	20.2484	6.8e-06	6.68e-05	down
Slc9a3r1	-0.791321	7.23799	20.2328	6.86e-06	6.73e-05	down
Lingo4	-2.06533	-0.291281	20.1975	6.98e-06	6.85e-05	down
Id3	1.11751	5.09687	20.1931	7e-06	6.86e-05	up
Catsper2	0.819883	4.30716	20.1883	7.02e-06	6.87e-05	up
Dock8	-0.872476	5.73633	20.1856	7.03e-06	6.88e-05	down
Tssc4	0.978138	3.16866	20.1799	7.05e-06	6.89e-05	up
H2ac23	-1.27922	0.287416	20.1492	7.16e-06	7e-05	down
Ddx56	0.684838	4.99862	20.1454	7.18e-06	7.01e-05	up
Ptpn23	0.777121	4.26782	20.14	7.2e-06	7.02e-05	up
Ube2l6	-0.972927	5.22643	20.1297	7.24e-06	7.06e-05	down
XLOC_132780	-1.44301	1.04305	20.1282	7.24e-06	7.06e-05	down
Dpyd	-0.926683	9.50843	20.1245	7.26e-06	7.07e-05	down
Ccnf	1.14918	4.02587	20.1107	7.31e-06	7.11e-05	up
Spc25	-1.15591	1.46927	20.099	7.35e-06	7.15e-05	down
Ccdc57	-1.31707	0.433603	20.0827	7.42e-06	7.21e-05	down
Tmem82	0.850141	4.37779	20.0683	7.47e-06	7.26e-05	up
Srp9	0.69673	4.85039	20.0653	7.48e-06	7.27e-05	up
Timp3	-0.821122	6.38753	20.0514	7.54e-06	7.31e-05	down
Blcap	0.667869	4.86023	20.0458	7.56e-06	7.33e-05	up
Ntn3	-0.891761	2.61859	20.0134	7.69e-06	7.45e-05	down
Appl1	0.676549	4.98356	20.0077	7.71e-06	7.47e-05	up
Tars	0.703864	6.436	20.0017	7.74e-06	7.49e-05	up
Dph3	0.642486	4.41965	19.997	7.76e-06	7.5e-05	up
Trmu	0.847213	2.62754	19.9915	7.78e-06	7.52e-05	up
Tmem183a	-0.66656	7.01049	19.9847	7.81e-06	7.54e-05	down
Oasl2	-1.45858	2.26456	19.9847	7.81e-06	7.54e-05	down
Aldoa	0.680542	6.34261	19.9785	7.83e-06	7.55e-05	up
Gm4951	-0.757188	6.50563	19.9232	8.06e-06	7.77e-05	down
Tmem268	1.31073	4.60785	19.9122	8.11e-06	7.81e-05	up
Slc2a8	-0.731885	3.44035	19.9042	8.14e-06	7.84e-05	down
Npnt	2.45563	0.779474	19.8989	8.16e-06	7.86e-05	up
Actr6	-0.775119	3.69085	19.8775	8.26e-06	7.94e-05	down
Bri3	-0.706132	4.74098	19.8734	8.27e-06	7.95e-05	down
Clmn	-0.882306	7.20499	19.8707	8.29e-06	7.96e-05	down
Abcg2	-0.654027	6.70831	19.8644	8.31e-06	7.98e-05	down
Vps26a	-0.980591	4.59402	19.8621	8.32e-06	7.98e-05	down
Il2rb	-1.35189	1.28396	19.856	8.35e-06	8e-05	down
Rnf123	-0.602086	5.92927	19.8502	8.38e-06	8.02e-05	down
Rpp40	-0.985293	2.26539	19.7876	8.65e-06	8.28e-05	down
Eif3g	0.663348	4.73853	19.7847	8.67e-06	8.29e-05	up
Cyp46a1	-1.5099	0.550656	19.7846	8.67e-06	8.29e-05	down
H2az2	-0.706087	3.8622	19.7767	8.7e-06	8.32e-05	down
Efcc1	-1.53244	0.112203	19.7467	8.84e-06	8.44e-05	down
Mlx	0.673303	5.28571	19.7395	8.87e-06	8.47e-05	up
Abi3bp	-0.983828	2.1085	19.7378	8.88e-06	8.47e-05	down
Cfap54	-1.86432	-0.0231601	19.7329	8.91e-06	8.49e-05	down
Fam83h	0.865445	4.31262	19.7134	9e-06	8.57e-05	up
Zfp984	-0.963717	2.09344	19.7073	9.03e-06	8.59e-05	down
Mccc2	-0.682131	5.53562	19.6845	9.13e-06	8.69e-05	down
Pakap	1.19011	5.18684	19.6663	9.22e-06	8.77e-05	up
Foxp4	0.697266	3.44874	19.6625	9.24e-06	8.78e-05	up
Birc5	-1.76	-0.395873	19.6245	9.43e-06	8.95e-05	down
Slc37a1	1.56438	2.64424	19.622	9.44e-06	8.95e-05	up
Rnd2	0.876238	4.68	19.5968	9.56e-06	9.07e-05	up
Spata13	0.74171	5.89193	19.5955	9.57e-06	9.07e-05	up
Slc27a4	0.725729	5.62824	19.5669	9.71e-06	9.2e-05	up
Fzd4	-0.827214	5.94365	19.5587	9.76e-06	9.23e-05	down
Bcl3	1.06801	4.03511	19.5569	9.76e-06	9.24e-05	up
Zbtb44	-0.752152	7.00863	19.5509	9.8e-06	9.26e-05	down
Gab1	-0.716085	4.62373	19.5463	9.82e-06	9.27e-05	down
Rdh11	-1.53894	5.38568	19.5433	9.83e-06	9.28e-05	down
Acaa1b	-1.24688	9.29424	19.541	9.85e-06	9.29e-05	down
Aldh1b1	-1.03716	6.54847	19.5357	9.87e-06	9.31e-05	down
Stra6l	0.785014	7.22497	19.5292	9.91e-06	9.33e-05	up
Dgcr6	-0.715592	4.06154	19.5077	1e-05	9.43e-05	down
Gp1bb	2.43577	-0.821159	19.4778	1.02e-05	9.58e-05	up
Ltv1	0.756126	3.17311	19.4697	1.02e-05	9.61e-05	up
Tcte2	0.90445	3.05957	19.4577	1.03e-05	9.67e-05	up
Med8	0.677213	4.38218	19.4565	1.03e-05	9.67e-05	up
Aamdc	-0.774545	3.28573	19.4475	1.03e-05	9.71e-05	down
Casp7	-1.04247	4.75598	19.4413	1.04e-05	9.73e-05	down
Ap2a2	0.686809	7.15583	19.4325	1.04e-05	9.77e-05	up
Rbm3	0.941657	5.75285	19.4208	1.05e-05	9.82e-05	up
Ficd	0.895455	4.40644	19.4125	1.05e-05	9.86e-05	up
Eme2	0.895085	3.3769	19.4051	1.06e-05	9.89e-05	up
Fam214a	-1.14103	7.97182	19.3942	1.06e-05	9.94e-05	down
Pcbd1	-0.724549	7.09102	19.3643	1.08e-05	0.000100935	down
Fgf21	2.97981	0.406402	19.3535	1.09e-05	0.000101444	up
Daam1	-0.632943	6.35323	19.3516	1.09e-05	0.000101482	down
Acvr2b	-0.991128	3.78213	19.3247	1.1e-05	0.000102856	down
Usp18	-0.955884	3.7136	19.3222	1.1e-05	0.000102928	down
Col12a1	1.14865	2.67186	19.3124	1.11e-05	0.000103392	up
Gtf2f1	0.792819	3.18395	19.297	1.12e-05	0.000104167	up
Arf1	0.680599	7.80624	19.278	1.13e-05	0.000105144	up
Dnajb6	-0.754576	5.77354	19.2585	1.14e-05	0.000106108	down
Nme3	-0.873998	3.00014	19.2581	1.14e-05	0.000106108	down
Grb7	-0.663451	6.1632	19.257	1.14e-05	0.000106108	down
Septin5	2.1146	-0.0586532	19.2433	1.15e-05	0.000106808	up
Myct1	-1.09245	1.74457	19.2234	1.16e-05	0.000107809	down
Rnf26	0.652817	3.96758	19.2231	1.16e-05	0.000107809	up
Adrm1	0.620356	5.72126	19.2129	1.17e-05	0.000108317	up
Pdgfa	0.938303	2.40136	19.1664	1.2e-05	0.000110921	up
Zkscan1	-0.682228	6.63209	19.1525	1.21e-05	0.000111661	down
Tex264	-0.702711	4.85287	19.1485	1.21e-05	0.000111825	down
Loxl2	0.777229	3.15759	19.1459	1.21e-05	0.000111903	up
Specc1	1.27718	3.07514	19.1449	1.21e-05	0.000111903	up
Acox3	-0.7525	4.65391	19.1393	1.22e-05	0.000112158	down
Klf12	-1.17719	5.89376	19.1292	1.22e-05	0.000112688	down
Zfp251	0.892649	2.00187	19.1158	1.23e-05	0.000113412	up
Paqr7	-0.951298	4.83041	19.084	1.25e-05	0.000115246	down
Abhd6	-0.759794	4.80532	19.0668	1.26e-05	0.000116215	down
Gm11992	-2.40755	-1.40523	19.0438	1.28e-05	0.000117552	down
Ugt1a10	-1.60734	0.74806	19.0395	1.28e-05	0.000117747	down
Enpp3	-1.00477	5.35681	19.0286	1.29e-05	0.000118344	down
Ifi27l2a	-1.29768	2.86862	19.0267	1.29e-05	0.000118391	down
Cilk1	0.71475	4.30005	19.0109	1.3e-05	0.0001193	up
Cadm1	-0.646104	5.21951	18.9976	1.31e-05	0.000120067	down
Nox4	-1.09388	5.82694	18.9844	1.32e-05	0.000120822	down
Dhx38	0.624719	4.2643	18.9726	1.33e-05	0.000121496	up
Xrcc4	0.766858	2.72954	18.9398	1.35e-05	0.000123532	up
Ica1	1.48855	1.87065	18.9373	1.35e-05	0.000123617	up
Pin1	0.777168	3.9465	18.936	1.35e-05	0.000123625	up
Gch1	-0.976526	7.04134	18.9236	1.36e-05	0.000124332	down
Ppt1	-0.659847	4.87298	18.9228	1.36e-05	0.000124332	down
Nampt	-1.26617	7.34209	18.9191	1.36e-05	0.000124409	down
Atrx	-0.699113	6.2365	18.919	1.36e-05	0.000124409	down
Rnaseh2b	-0.911577	1.97385	18.9181	1.36e-05	0.000124409	down
Atoh8	0.857413	4.53997	18.8969	1.38e-05	0.000125724	up
Gzmb	-2.1812	-1.37163	18.8598	1.41e-05	0.000128115	down
Zfp746	0.861245	4.76127	18.8572	1.41e-05	0.000128213	up
Hcar2	1.73593	0.558098	18.8555	1.41e-05	0.00012825	up
Prkacb	-0.610441	6.23177	18.8478	1.42e-05	0.000128688	down
Cdh3	1.69947	0.909718	18.844	1.42e-05	0.00012887	up
Hexb	-1.04957	4.15173	18.8303	1.43e-05	0.00012972	down
Trmt2b	-0.769816	5.10534	18.8089	1.44e-05	0.000131099	down
Fxyd1	-0.925289	4.40853	18.803	1.45e-05	0.000131429	down
Fahd2a	-0.757221	3.43153	18.7999	1.45e-05	0.000131564	down
Rdh7	-0.785364	9.38444	18.7671	1.48e-05	0.000133762	down
Adh5	-0.709119	8.47576	18.7642	1.48e-05	0.000133889	down
Cfhr2	-0.805625	8.84327	18.7534	1.49e-05	0.000134569	down
Gvin3	-1.02812	3.31566	18.7389	1.5e-05	0.000135512	down
Adprh	0.843424	2.22141	18.7193	1.51e-05	0.000136819	up
Bmper	2.29063	5.05765	18.7178	1.52e-05	0.000136819	up
Col15a1	1.10886	4.08592	18.7171	1.52e-05	0.000136819	up
Echs1	-0.686379	7.54352	18.696	1.53e-05	0.000138256	down
Focad	0.637215	4.74746	18.6751	1.55e-05	0.0001397	up
Timp1	2.3289	-0.88164	18.6684	1.56e-05	0.000140093	up
Per2	-1.05701	5.30348	18.6674	1.56e-05	0.000140093	down
Rhou	0.870372	6.89706	18.6647	1.56e-05	0.00014021	up
Lrrc41	0.615289	5.58115	18.6248	1.59e-05	0.000143089	up
Plscr1	1.03168	4.06225	18.6208	1.59e-05	0.000143308	up
Gpc6	-1.0652	2.82079	18.6184	1.6e-05	0.0001434	down
Irf9	-0.69233	4.84218	18.6171	1.6e-05	0.000143409	down
Pfkm	-0.733462	3.88029	18.614	1.6e-05	0.000143555	down
Btg2	1.21358	5.81963	18.6088	1.6e-05	0.00014386	up
Tbc1d30	-1.14262	3.38961	18.5959	1.62e-05	0.00014475	down
Cks1b	1.02522	2.85312	18.58	1.63e-05	0.000145863	up
XLOC_048916	-1.11711	4.33131	18.5791	1.63e-05	0.000145863	down
Tinag	-1.94093	-0.728481	18.5724	1.64e-05	0.000146285	down
Hmgxb4	0.774378	2.96337	18.5707	1.64e-05	0.000146328	up
Cdadc1	-0.642665	5.00716	18.5575	1.65e-05	0.000147255	down
Aadat	-0.880748	5.55609	18.5444	1.66e-05	0.000148186	down
Tmem123	-0.63974	5.59963	18.5398	1.66e-05	0.000148378	down
Tent5a	-0.965233	4.33446	18.5396	1.66e-05	0.000148378	down
Masp2	-0.672057	7.00292	18.5163	1.68e-05	0.000150121	down
Pcsk9	-1.74013	5.67076	18.5047	1.69e-05	0.000150946	down
Gdf9	-2.3789	-1.72164	18.5029	1.7e-05	0.000150998	down
Atg13	0.654247	6.20955	18.4808	1.72e-05	0.000152596	up
Lgmn	0.690033	6.40977	18.4806	1.72e-05	0.000152596	up
Nek4	0.620113	4.34348	18.4716	1.72e-05	0.000153226	up
Gstcd	0.778054	3.10181	18.4671	1.73e-05	0.000153492	up
Rasl11a	1.73946	-0.829213	18.4655	1.73e-05	0.00015353	up
E430018J23Rik	1.05033	2.60442	18.4637	1.73e-05	0.000153591	up
BC024139	-1.24021	1.00604	18.454	1.74e-05	0.000154282	down
Angptl6	-1.02366	1.55004	18.4357	1.76e-05	0.000155512	down
Pkm	0.737033	4.96315	18.4356	1.76e-05	0.000155512	up
Aldh1a7	-1.03515	7.88262	18.4355	1.76e-05	0.000155512	down
Faah	-0.769906	6.32343	18.4074	1.78e-05	0.000157726	down
Poglut2	0.807603	3.46859	18.4	1.79e-05	0.000158242	up
Ppp3ca	-0.630668	5.31599	18.3935	1.8e-05	0.000158692	down
Eef1g	0.750858	7.33147	18.3835	1.81e-05	0.000159431	up
Ppp2r1b	0.649269	4.85397	18.3692	1.82e-05	0.000160536	up
Gbf1	0.691432	6.69714	18.3656	1.82e-05	0.000160749	up
Dnajb1	-1.05252	4.93349	18.3589	1.83e-05	0.000161221	down
Tmc5	2.74804	1.63405	18.345	1.84e-05	0.000162306	up
Rmnd1	-0.69438	4.11296	18.3419	1.85e-05	0.000162472	down
Bco2	-1.07477	2.9064	18.3321	1.86e-05	0.000163216	down
Lrig3	-0.750814	3.32887	18.3211	1.87e-05	0.000164067	down
Yif1a	0.638529	5.51507	18.3092	1.88e-05	0.000164993	up
Gstz1	-0.706209	8.39553	18.3063	1.88e-05	0.000165149	down
Dhrs3	-0.876768	5.53622	18.2997	1.89e-05	0.000165623	down
Dcx	-2.97702	-1.96307	18.2827	1.9e-05	0.000167016	down
Ctsf	-0.838634	4.44403	18.272	1.92e-05	0.000167858	down
Aldh1l1	-0.960447	10.0872	18.2616	1.93e-05	0.000168675	down
Scpep1	-0.685223	5.38538	18.2597	1.93e-05	0.000168746	down
1700066M21Rik	-0.799524	4.87559	18.2576	1.93e-05	0.000168833	down
Flot2	0.661061	5.93253	18.2332	1.95e-05	0.000170908	up
Lax1	-1.38561	-0.203163	18.227	1.96e-05	0.000171363	down
Id4	1.3733	1.0387	18.2027	1.99e-05	0.000173466	up
Tmem248	0.679135	6.98657	18.1785	2.01e-05	0.000175578	up
Dnaja1	-0.905866	7.30696	18.1748	2.02e-05	0.000175825	down
Tgfb3	1.03193	1.92611	18.1583	2.03e-05	0.000177245	up
Ptp4a1	-0.823569	8.11432	18.1459	2.05e-05	0.000178305	down
Get4	0.642093	4.68446	18.1442	2.05e-05	0.000178353	up
Fbxw9	0.74684	4.55469	18.1394	2.05e-05	0.000178706	up
Cyp51	-1.4827	6.64268	18.1093	2.09e-05	0.000181447	down
Abhd14a	-0.801816	3.36697	18.1044	2.09e-05	0.000181803	down
Aldh6a1	-0.759696	8.87789	18.0727	2.13e-05	0.000184755	down
Id1	1.62584	3.16012	18.0703	2.13e-05	0.000184881	up
Tns3	-0.739115	6.0473	18.0657	2.13e-05	0.000185219	down
XLOC_033249	1.98955	10.9124	18.0438	2.16e-05	0.000187254	up
Dhdds	0.771645	4.47327	18.0399	2.16e-05	0.000187522	up
Selenoh	-1.07694	1.50394	18.0385	2.16e-05	0.00018756	down
Fgd4	-0.761377	5.21767	18.0331	2.17e-05	0.000187982	down
Inava	2.45754	-0.757235	18.0129	2.19e-05	0.000189874	up
Phf11a	-1.82384	-1.24086	18.0025	2.21e-05	0.000190729	down
Casp6	-0.691213	3.5588	18.0022	2.21e-05	0.000190729	down
1600014C10Rik	-0.729984	7.36198	17.9675	2.25e-05	0.000194117	down
Ikbke	1.04104	4.26785	17.9602	2.26e-05	0.000194757	up
Cptp	0.632951	4.75011	17.9258	2.3e-05	0.000198194	up
Copb2	0.691961	7.2019	17.9227	2.3e-05	0.000198398	up
Hdac5	-0.747804	4.41483	17.9142	2.31e-05	0.000199172	down
Rtl8b	0.837928	2.44783	17.911	2.31e-05	0.000199395	up
Ces1c	-0.871555	10.5987	17.8988	2.33e-05	0.000200564	down
Stmn1	-1.0207	1.25956	17.8909	2.34e-05	0.00020128	down
Slc11a2	0.688599	5.79359	17.8864	2.34e-05	0.000201639	up
Fhod3	-1.27475	0.446002	17.8852	2.35e-05	0.00020165	down
Chn2	-0.589963	4.97417	17.8834	2.35e-05	0.000201716	down
Gripap1	0.682803	3.61509	17.8824	2.35e-05	0.000201716	up
Kif1b	-0.71568	8.44532	17.8722	2.36e-05	0.000202682	down
Impg2	-0.961323	2.68895	17.8392	2.4e-05	0.000206117	down
Igdcc4	2.08913	0.492662	17.8288	2.42e-05	0.000207127	up
Ier3	1.4012	0.529009	17.8263	2.42e-05	0.000207282	up
Cxcl10	-1.80052	-0.0135976	17.8176	2.43e-05	0.000208107	down
Cyp3a59	-1.30339	5.46299	17.8018	2.45e-05	0.000209721	down
Abcg8	-1.43678	6.33094	17.7935	2.46e-05	0.00021052	down
H2-T23	-0.840074	7.42641	17.7692	2.49e-05	0.000213106	down
Mt2	1.99002	7.3862	17.7639	2.5e-05	0.000213573	up
Gatd3a	-0.724304	5.56549	17.7601	2.51e-05	0.000213802	down
Vcan	1.72467	0.859605	17.7597	2.51e-05	0.000213802	up
Ust	0.948187	1.76174	17.7563	2.51e-05	0.00021407	up
Amdhd2	-0.721231	3.09806	17.7448	2.53e-05	0.000215244	down
Sugp1	0.641027	3.55466	17.7321	2.54e-05	0.000216564	up
Kit	0.720774	4.50767	17.7304	2.55e-05	0.00021663	up
Dusp3	0.654585	6.5193	17.7279	2.55e-05	0.000216794	up
Plin3	0.667395	5.2581	17.7101	2.57e-05	0.000218701	up
Amy1	-0.734165	7.64067	17.6851	2.61e-05	0.000221476	down
Dysf	0.662719	3.75395	17.6639	2.64e-05	0.000223704	up
Rpa2	0.926438	2.86805	17.6592	2.64e-05	0.000224	up
Slc41a1	0.787052	3.20157	17.6592	2.64e-05	0.000224	up
Rad23a	-0.688021	4.72464	17.6536	2.65e-05	0.00022453	down
Serpina3k	1.03948	14.0381	17.65	2.66e-05	0.000224831	up
Slc25a13	-0.689786	8.24426	17.6317	2.68e-05	0.000226873	down
Sepsecs	-0.665362	6.80612	17.5884	2.74e-05	0.000231966	down
Piga	1.01019	3.93551	17.5834	2.75e-05	0.000232451	up
Arhgef7	0.683897	5.22615	17.5612	2.78e-05	0.000235052	up
Zbtb14	-0.726831	3.8843	17.5523	2.8e-05	0.000236012	down
Fchsd1	1.31983	0.587264	17.5501	2.8e-05	0.000236155	up
Psmd13	0.585597	5.84048	17.5418	2.81e-05	0.000237056	up
Spon1	1.13265	2.74031	17.5207	2.84e-05	0.000239571	up
Epm2a	-0.812512	3.01745	17.5054	2.86e-05	0.000241372	down
Nxpe5	2.22531	-2.15534	17.4987	2.88e-05	0.000242081	up
Col14a1	-0.665091	6.5839	17.4871	2.89e-05	0.000243427	down
Ppm1f	0.59739	5.64795	17.4813	2.9e-05	0.000243905	up
1810046K07Rik	-2.36932	-0.777161	17.4812	2.9e-05	0.000243905	down
Parn	0.669115	4.69639	17.4773	2.91e-05	0.000244274	up
Prpf31	0.768292	3.19391	17.4745	2.91e-05	0.000244491	up
XLOC_099967	-1.9541	4.53345	17.4722	2.92e-05	0.00024466	down
Dll4	-0.922362	2.5971	17.4687	2.92e-05	0.00024497	down
Ctu2	0.720064	3.23669	17.4649	2.93e-05	0.000245317	up
Banp	-0.988632	3.355	17.4422	2.96e-05	0.000248126	down
C1ra	-0.668743	7.63226	17.4343	2.97e-05	0.000249026	down
Adora1	0.986931	4.54641	17.4243	2.99e-05	0.000250196	up
H2az1	-0.600311	5.57752	17.4217	2.99e-05	0.0002504	down
Smpd3	1.73513	4.49778	17.4086	3.01e-05	0.000251993	up
Syne2	-0.634502	6.47628	17.3877	3.05e-05	0.00025464	down
XLOC_103318	-1.05447	5.15349	17.3621	3.09e-05	0.000257943	down
Chmp6	0.730768	3.70059	17.3539	3.1e-05	0.000258917	up
Jchain	-1.26536	3.09619	17.3387	3.13e-05	0.000260852	down
Cnot6l	-0.834673	6.52406	17.3345	3.13e-05	0.000261285	down
Stat3	0.794884	7.16409	17.3308	3.14e-05	0.000261641	up
Thoc6	1.08954	1.73657	17.3268	3.15e-05	0.000261947	up
Dhrs1	-0.673321	6.07788	17.3265	3.15e-05	0.000261947	down
Pgs1	0.704417	4.71002	17.3192	3.16e-05	0.000262805	up
Cwf19l1	-0.704286	3.10903	17.3149	3.17e-05	0.000263261	down
Acy3	-0.814339	3.88364	17.2881	3.21e-05	0.000266693	down
Micalcl	1.29913	0.247177	17.2833	3.22e-05	0.000267229	up
Nacc1	0.58883	5.08196	17.2767	3.23e-05	0.000267978	up
Btbd2	-0.68969	4.05309	17.2758	3.23e-05	0.000267978	down
Hgf	0.694836	5.6297	17.2626	3.26e-05	0.000269708	up
Dbndd2	0.884668	3.0597	17.2536	3.27e-05	0.000270614	up
Esrp2	0.613277	5.94011	17.2531	3.27e-05	0.000270614	up
Ogfrl1	-1.25759	3.69285	17.253	3.27e-05	0.000270614	down
Tkt	-0.765467	6.42654	17.2514	3.27e-05	0.000270705	down
Ms4a4b	-1.28301	-0.148498	17.2384	3.3e-05	0.000272406	down
Tha1	0.897245	2.52917	17.2261	3.32e-05	0.000274009	up
Svip	-0.989425	3.98696	17.2252	3.32e-05	0.000274009	down
Slc25a37	-1.13609	5.2752	17.2203	3.33e-05	0.000274555	down
Adgrg3	0.879681	2.51977	17.2135	3.34e-05	0.000275398	up
Pard3b	-0.747388	3.50568	17.204	3.36e-05	0.000276619	down
Mat1a	1.29219	12.9877	17.1997	3.36e-05	0.000277092	up
Farp2	-0.588812	4.7201	17.1982	3.37e-05	0.000277155	down
Reep6	-0.996143	7.15267	17.1913	3.38e-05	0.00027801	down
XLOC_070830	0.91254	1.70918	17.1883	3.39e-05	0.000278309	up
Sqstm1	0.69246	7.97994	17.1734	3.41e-05	0.000280347	up
Capn2	0.606046	5.79075	17.1691	3.42e-05	0.000280823	up
Sema4c	0.87089	3.38055	17.1537	3.45e-05	0.000282958	up
Gvin2	-1.34578	6.28389	17.146	3.46e-05	0.00028394	down
Smim10l1	-0.709897	6.13625	17.1356	3.48e-05	0.00028529	down
Sbk1	-0.66464	4.95728	17.135	3.48e-05	0.00028529	down
Acpp	1.35442	4.33756	17.1234	3.5e-05	0.000286879	up
Grk5	0.843517	3.25838	17.1011	3.54e-05	0.000290101	up
Anxa5	1.0566	6.51706	17.0989	3.55e-05	0.000290276	up
Tsen2	0.98267	2.12411	17.0946	3.56e-05	0.000290778	up
Jrk	1.09217	2.21221	17.0903	3.56e-05	0.000291282	up
Sgpp1	-0.625593	6.23291	17.0893	3.57e-05	0.000291282	down
Ap2m1	0.664088	7.22315	17.0882	3.57e-05	0.000291288	up
Cdcp1	1.14956	3.79596	17.0665	3.61e-05	0.000294475	up
Zfp953	-0.861232	2.78619	17.06	3.62e-05	0.000295322	down
Nmral1	1.09906	2.29941	17.0517	3.64e-05	0.000296447	up
Plpp3	-0.771043	7.07945	17.0482	3.64e-05	0.000296838	down
Itga4	-0.807011	3.56448	17.0346	3.67e-05	0.000298665	down
Dgcr8	0.631908	4.35014	17.0345	3.67e-05	0.000298665	up
Itfg2	0.721076	3.58728	17.0221	3.69e-05	0.000300462	up
Def8	0.7495	5.65499	17.0187	3.7e-05	0.000300823	up
Tfg	0.757968	5.16539	17.0106	3.72e-05	0.000301951	up
Ido2	-1.3043	6.11405	17.0079	3.72e-05	0.000302219	down
2210418O10Rik	-0.794349	3.50098	16.9952	3.75e-05	0.000303997	down
Srp54c	0.764709	5.43681	16.9947	3.75e-05	0.000303997	up
Rps26	0.624953	6.23969	16.9922	3.75e-05	0.000304228	up
Mthfd2	1.17444	2.32305	16.9905	3.76e-05	0.000304347	up
Ttc16	2.10845	-1.98872	16.9803	3.78e-05	0.000305807	up
Ahi1	0.966876	1.40477	16.9696	3.8e-05	0.000307369	up
Rplp0	0.673296	8.95216	16.9616	3.81e-05	0.000308507	up
Abca5	0.767564	4.7389	16.9466	3.84e-05	0.000310784	up
Btc	1.08264	2.11236	16.9401	3.86e-05	0.000311686	up
Bag4	-0.634596	5.81786	16.9334	3.87e-05	0.000312625	down
Ces3a	-0.882315	10.244	16.93	3.88e-05	0.00031301	down
Pcca	-0.639209	6.15322	16.9217	3.9e-05	0.000314206	down
Ints10	0.729132	3.56922	16.9168	3.91e-05	0.000314853	up
Dhx32	0.609492	5.01169	16.9141	3.91e-05	0.00031514	up
Klf6	0.922442	5.05613	16.8944	3.95e-05	0.000318252	up
Cpsf6	-0.70178	5.73937	16.8858	3.97e-05	0.000319516	down
Fus	0.789992	4.82624	16.8819	3.98e-05	0.000320001	up
Abcg5	-1.50838	6.06277	16.8766	3.99e-05	0.000320723	down
Eftud2	0.601551	4.89102	16.858	4.03e-05	0.000323717	up
Sspn	-1.0355	1.57803	16.8267	4.1e-05	0.000328918	down
Fmn1	-1.11475	4.14941	16.8221	4.11e-05	0.000329545	down
Trhde	-2.84071	-0.271819	16.7981	4.16e-05	0.000333558	down
Mafb	-1.12846	6.6194	16.7927	4.17e-05	0.000334328	down
Ccl27a	-1.13848	1.73563	16.7892	4.18e-05	0.000334764	down
Mki67	-1.30984	1.01444	16.7869	4.18e-05	0.000334989	down
Tlr5	-1.04018	2.66001	16.7702	4.22e-05	0.000337765	down
Srm	0.884451	4.99506	16.763	4.24e-05	0.000338875	up
Phf14	-0.706331	4.49144	16.7353	4.3e-05	0.000343678	down
Mrpl14	-0.652863	4.66449	16.7312	4.31e-05	0.000344232	down
Chpf	0.983684	1.63136	16.7299	4.31e-05	0.000344282	up
Skil	0.876996	6.03225	16.7243	4.32e-05	0.00034513	up
Clec9a	-0.858912	3.33138	16.7182	4.34e-05	0.000346024	down
Tet1	-1.44922	-0.904641	16.7168	4.34e-05	0.000346024	down
Cyp2c67	-0.841058	6.6427	16.7163	4.34e-05	0.000346024	down
Ncoa5	0.634602	4.03769	16.7067	4.36e-05	0.000347596	up
Dcaf15	0.89725	2.00265	16.7052	4.37e-05	0.000347684	up
Zranb3	-0.82182	2.36375	16.7033	4.37e-05	0.000347842	down
Tmem67	0.731984	2.58979	16.7016	4.37e-05	0.000347978	up
Rpl12	0.64085	6.63184	16.6734	4.44e-05	0.000352998	up
Aass	1.25749	10.1505	16.6656	4.46e-05	0.000354263	up
Shc1	0.589673	6.3858	16.6512	4.49e-05	0.000356772	up
Pick1	0.717097	3.1552	16.6502	4.49e-05	0.000356777	up
Tob1	-0.673035	6.69694	16.6411	4.52e-05	0.000358311	down
Cdc42se1	0.595145	4.75172	16.6331	4.54e-05	0.000359619	up
Pdgfrb	0.67028	4.48367	16.6302	4.54e-05	0.000359979	up
Eef1b2	0.598025	6.18758	16.6118	4.59e-05	0.000363104	up
Mmab	-1.14462	3.72457	16.6101	4.59e-05	0.000363252	down
Vcp	0.652675	8.59961	16.603	4.61e-05	0.000364414	up
Snx7	0.632759	4.63886	16.6011	4.61e-05	0.000364577	up
Gucy2c	1.97158	1.77422	16.6001	4.61e-05	0.000364577	up
Trim14	0.651002	5.14635	16.5972	4.62e-05	0.00036496	up
Rcc1l	0.667943	4.64544	16.5839	4.65e-05	0.000367317	up
Arl15	0.678032	5.07091	16.5829	4.66e-05	0.000367319	up
Smyd1	1.27989	3.10261	16.5373	4.77e-05	0.000375874	up
Gbp8	-1.69321	1.41883	16.535	4.78e-05	0.000376128	down
Ndrg2	-0.821029	9.7634	16.5169	4.82e-05	0.000379199	down
Szt2	0.637996	4.71932	16.5084	4.84e-05	0.000380633	up
Gsap	-0.793928	5.23488	16.4665	4.95e-05	0.000388949	down
F13a1	1.32602	1.23873	16.4649	4.96e-05	0.000389062	up
Ikbkg	0.656437	7.09115	16.4622	4.96e-05	0.000389422	up
Cbx7	-0.809182	2.33804	16.4586	4.97e-05	0.000389956	down
Ssx2ip	0.641008	3.83981	16.4488	5e-05	0.000391567	up
Arhgap21	-0.617424	5.67701	16.4458	5.01e-05	0.000391988	down
Ano6	0.665242	4.66167	16.4422	5.02e-05	0.00039252	up
Dop1b	-0.642481	6.30995	16.4336	5.04e-05	0.000394096	down
Gabrb3	-1.49416	-0.245579	16.4299	5.05e-05	0.000394665	down
Slc35a5	-0.675041	4.92949	16.4256	5.06e-05	0.000395349	down
Gstk1	-0.602817	5.37237	16.3951	5.14e-05	0.000401247	down
Evi5l	0.751835	2.40151	16.3946	5.14e-05	0.000401247	up
Slc51b	4.57191	-0.247995	16.3909	5.15e-05	0.000401817	up
Zdhhc9	-0.603311	6.22757	16.3652	5.22e-05	0.000407084	down
Tbcel	0.614716	6.62019	16.3569	5.25e-05	0.00040867	up
Sybu	1.65204	0.616059	16.3559	5.25e-05	0.000408674	up
Btbd8	1.13425	1.58016	16.3526	5.26e-05	0.000408955	up
Themis	-1.41922	0.875028	16.3482	5.27e-05	0.000409682	down
Scara5	1.04974	6.62328	16.3452	5.28e-05	0.000410129	up
Smarca4	0.58905	5.65771	16.3413	5.29e-05	0.00041076	up
Mogs	0.734756	5.81801	16.334	5.31e-05	0.000411924	up
Zbtb20	-0.755375	7.94164	16.3219	5.34e-05	0.000414343	down
Map2k3	-0.634294	5.81962	16.3195	5.35e-05	0.00041465	down
Kdm2b	0.622497	3.49095	16.3091	5.38e-05	0.000416564	up
Tmem161a	0.676144	3.8644	16.3088	5.38e-05	0.000416564	up
Serinc2	0.996338	2.52738	16.2873	5.44e-05	0.000421095	up
Acox2	0.726815	7.37314	16.28	5.46e-05	0.000422516	up
Mia2	-0.722848	8.01151	16.2772	5.47e-05	0.00042289	down
Olfml1	-0.96447	3.60935	16.2763	5.47e-05	0.00042289	down
Tpd52l1	-0.978405	2.16031	16.2729	5.48e-05	0.000423444	down
St13	-0.700938	7.24165	16.2598	5.52e-05	0.000426168	down
Rars	0.665803	4.01524	16.2417	5.58e-05	0.000430037	up
Ints6l	-0.993904	2.19844	16.2383	5.59e-05	0.000430586	down
Oga	-0.610176	6.32551	16.2145	5.66e-05	0.000435793	down
Tasor	-0.617462	5.98429	16.2036	5.69e-05	0.000438082	down
Tmem120a	0.979748	6.35257	16.1854	5.74e-05	0.000442078	up
Itga3	0.716166	3.53942	16.1841	5.75e-05	0.00044216	up
Hs3st3a1	-1.76772	1.12301	16.1795	5.76e-05	0.000443006	down
Map1s	0.795196	2.75649	16.1672	5.8e-05	0.000445662	up
Pdp1	0.960019	1.88774	16.159	5.82e-05	0.000447366	up
Rbl2	-0.59732	5.79464	16.158	5.83e-05	0.000447386	down
Abcb10	-0.699533	5.46809	16.1543	5.84e-05	0.000448026	down
Dpep2	1.99357	-0.327513	16.1433	5.87e-05	0.000450393	up
XLOC_067051	-2.00769	1.37754	16.1366	5.89e-05	0.000451776	down
Pcyt1a	-0.587234	6.88778	16.1203	5.94e-05	0.000455433	down
Hsd17b11	-0.814902	6.86536	16.1059	5.99e-05	0.000458679	down
Gipc1	0.933329	3.01229	16.1043	5.99e-05	0.000458841	up
Ftsj3	0.602356	5.51617	16.0944	6.03e-05	0.000460991	up
Gm21188	-1.11074	0.652271	16.088	6.05e-05	0.00046233	down
Entpd5	-0.652513	8.41129	16.0845	6.06e-05	0.000462954	down
Gdf15	2.36116	2.99519	16.0829	6.06e-05	0.000462989	up
Tmem205	-0.616162	7.01312	16.0824	6.06e-05	0.000462989	down
Kdelr2	0.660692	7.58652	16.0675	6.11e-05	0.0004664	up
Eif4a2	-0.818851	7.79629	16.0641	6.12e-05	0.00046701	down
Sh3bgrl	-0.711206	6.68293	16.0584	6.14e-05	0.000468169	down
Eif4g3	0.612908	5.35369	16.0481	6.18e-05	0.000470486	up
Hspbap1	0.878681	1.91005	16.0461	6.18e-05	0.000470736	up
Bcas3	-0.623711	5.12428	16.0385	6.21e-05	0.000472157	down
Fmo3	-2.71175	0.0642038	16.0371	6.21e-05	0.000472263	down
Ogg1	0.840395	2.20037	16.0245	6.25e-05	0.000474944	up
Psmd2	0.633286	7.82941	16.02	6.27e-05	0.000475842	up
Crb3	0.844082	2.47353	16.0145	6.29e-05	0.000476967	up
Knl1	-1.75274	-0.371616	15.9927	6.36e-05	0.000481999	down
Dyrk1b	-1.0997	3.25721	15.9819	6.4e-05	0.000484529	down
Adamtsl2	0.741371	3.71432	15.9804	6.4e-05	0.000484664	up
Maea	0.620841	5.2923	15.9578	6.48e-05	0.000490237	up
Cep170b	0.590479	6.02418	15.9473	6.51e-05	0.000492712	up
Rabepk	0.842042	3.47873	15.9438	6.53e-05	0.000493245	up
Nol6	0.586091	5.00246	15.9433	6.53e-05	0.000493245	up
Frem2	-1.72297	-0.973537	15.9369	6.55e-05	0.00049466	down
Scfd2	0.704403	4.57814	15.9296	6.57e-05	0.000496327	up
Ect2	-1.1409	1.48503	15.9235	6.6e-05	0.000497612	down
Gstm1	-0.975577	8.4686	15.9226	6.6e-05	0.000497612	down
Cry2	-0.680243	5.11543	15.9219	6.6e-05	0.000497612	down
Ndufaf6	-0.712038	3.17612	15.9123	6.63e-05	0.000499882	down
Fam210a	-1.02244	7.00714	15.9071	6.65e-05	0.000501012	down
Fbxw8	0.587447	6.00661	15.8722	6.78e-05	0.000510063	up
Mtmr1	-0.590072	5.8294	15.8685	6.79e-05	0.000510803	down
Mrps12	0.79783	3.33695	15.8413	6.89e-05	0.000517955	up
Pde8b	-1.43569	-0.57064	15.8395	6.89e-05	0.000518189	down
Ddx39b	0.611653	4.96335	15.8356	6.91e-05	0.00051899	up
Ccna2	-1.29985	0.139839	15.8216	6.96e-05	0.000522584	down
Orm2	2.52639	5.4123	15.7993	7.04e-05	0.000528516	up
Nrbp2	0.796016	5.40555	15.7976	7.05e-05	0.000528723	up
Dbnl	0.623736	4.55765	15.7743	7.14e-05	0.000534997	up
Gnmt	-0.866425	9.48006	15.7715	7.15e-05	0.000535545	down
Has1	2.43278	-2.14801	15.7698	7.15e-05	0.00053575	up
Gadd45g	1.75871	4.521	15.751	7.23e-05	0.000540836	up
Coro1c	0.612484	5.04138	15.7438	7.25e-05	0.00054262	up
Crebrf	-0.853218	5.87402	15.7381	7.27e-05	0.000543991	down
Phc2	0.680013	5.04659	15.7303	7.3e-05	0.000545561	up
Lhx6	1.34161	1.36491	15.7298	7.31e-05	0.000545561	up
Ttpal	0.722696	5.89994	15.7146	7.37e-05	0.00054965	up
Wdr25	0.78592	2.47236	15.7138	7.37e-05	0.00054965	up
Tmed2	0.634032	8.09709	15.6938	7.45e-05	0.000555205	up
Stard4	-1.111	6.03411	15.6886	7.47e-05	0.000556189	down
Denn2b	1.094	5.16232	15.6595	7.58e-05	0.000564512	up
Marveld2	0.709446	3.70661	15.6564	7.6e-05	0.00056518	up
Proc	-0.659005	7.59074	15.6489	7.63e-05	0.000567124	down
Agap1	0.728009	4.99308	15.6423	7.65e-05	0.000568834	up
[truncated: 1,838 more rows]

## Sheet: DE-mRNA-24H
	logFC	logCPM	LR	PValue	FDR	regulated
Mme	-2.76059	6.17989	165.989	5.56281e-38	8.38593e-34	down
Tnfrsf12a	3.86806	4.84496	135.149	3.06303e-31	2.30876e-27	up
Mtmr11	3.06503	4.03489	125.77	3.45185e-29	1.73456e-25	up
Sult2a8	-4.38298	9.07219	123.892	8.89372e-29	3.35182e-25	down
Ly6d	4.77045	3.2675	122.457	1.83324e-28	5.52722e-25	up
Tubb2a	3.66865	7.12913	119.52	8.05855e-28	2.02471e-24	up
Syt12	3.51732	3.72061	111.965	3.63732e-26	7.83323e-23	up
Ces1e	-2.94832	5.99746	108.987	1.63368e-25	3.07846e-22	down
Car1	-4.76698	1.67459	104.271	1.76491e-24	2.95622e-21	down
Car3	-6.51913	9.18128	103.486	2.62303e-24	3.95422e-21	down
Cxcl14	4.3749	4.40681	98.9592	2.57763e-23	3.53253e-20	up
Ugt2b1	-3.05888	8.9369	96.2247	1.02558e-22	1.28839e-19	down
Thbd	2.25192	5.655	95.1693	1.74784e-22	1.95127e-19	up
Apoa4	2.8575	9.09357	95.0978	1.81212e-22	1.95127e-19	up
Elf3	4.12359	2.19912	94.0559	3.06733e-22	3.08266e-19	up
Ccdc120	2.79011	2.81263	93.8483	3.40651e-22	3.20957e-19	up
Tubb6	2.8592	3.63749	93.5732	3.91444e-22	3.47119e-19	up
Il22ra1	2.79252	5.10908	91.5669	1.07883e-21	9.03522e-19	up
Fam83a	4.33966	2.66324	90.3293	2.0164e-21	1.59986e-18	up
Nrg1	2.92138	2.97893	89.3033	3.38692e-21	2.55289e-18	up
Apcs	3.23896	9.17205	88.4339	5.25627e-21	3.77325e-18	up
Gpx3	2.07047	5.30325	87.7062	7.59351e-21	5.20328e-18	up
Ajuba	2.24548	4.02076	84.3965	4.04871e-20	2.65366e-17	up
Nid1	2.79177	7.29334	83.3129	7.00406e-20	4.39943e-17	up
Saa2	5.7455	8.93182	82.364	1.13198e-19	6.82586e-17	up
XLOC_032080	1.76686	5.34643	81.8619	1.45938e-19	8.46157e-17	up
9030624G23Rik	3.16805	2.6041	81.3926	1.85049e-19	1.03319e-16	up
Fabp1	-3.0007	7.36147	81.1366	2.10646e-19	1.1341e-16	down
Ces1d	-3.39807	9.43312	80.6094	2.75043e-19	1.42975e-16	down
Il1rap	-1.93768	6.88527	79.1302	5.81497e-19	2.92202e-16	down
Naaladl2	-2.28896	5.02389	78.5038	7.98458e-19	3.88282e-16	down
2010003K11Rik	2.43675	4.69118	78.2689	8.99281e-19	4.23646e-16	up
Slc17a8	-3.82981	2.92743	77.882	1.09384e-18	4.99684e-16	down
Tubb4b	2.06288	7.09863	77.758	1.16474e-18	5.16423e-16	up
Tmprss2	2.24786	3.90432	77.5087	1.32139e-18	5.69142e-16	up
Krt18	2.52261	8.03509	77.1516	1.58328e-18	6.62997e-16	up
Pdk1	-1.87123	7.07359	76.6865	2.00372e-18	8.16382e-16	down
Cd14	4.43692	4.99595	76.6216	2.07063e-18	8.21441e-16	up
Crip2	1.76822	5.31797	76.051	2.76428e-18	1.0685e-15	up
Mmp14	1.66719	6.10815	75.6911	3.31697e-18	1.25008e-15	up
Ces3b	-2.28031	8.09679	75.5183	3.62043e-18	1.33117e-15	down
Dsg1c	-2.70706	3.40589	75.3327	3.97717e-18	1.42752e-15	down
Sik1	2.08898	6.26273	74.91	4.92674e-18	1.72722e-15	up
Serpina3n	2.7894	10.4862	74.0107	7.76963e-18	2.66198e-15	up
Hapln4	2.3276	4.25222	73.9217	8.12799e-18	2.72288e-15	up
Nat8f5	-2.51673	2.93262	73.6213	9.46368e-18	3.10141e-15	down
Serpine1	3.32706	3.45534	72.162	1.9824e-17	6.23726e-15	up
Abca8a	-3.18163	6.84679	72.1584	1.98599e-17	6.23726e-15	down
Ddr1	1.99006	3.67665	71.8157	2.36264e-17	7.26872e-15	up
Enc1	2.81866	5.23699	71.1182	3.36455e-17	1.01441e-14	up
Srxn1	2.24169	6.72691	69.8888	6.27446e-17	1.85466e-14	up
Hspa1b	-3.02215	4.71453	69.0049	9.82202e-17	2.84744e-14	down
Banp	-1.95745	3.15954	68.5044	1.26595e-16	3.6008e-14	down
Tuba1c	1.76709	7.224	68.456	1.29742e-16	3.62197e-14	up
Acaa1b	-2.73331	9.05383	67.98	1.65161e-16	4.52691e-14	down
Afmid	-2.45657	6.00788	67.3559	2.26666e-16	6.10176e-14	down
Zfp385a	2.00085	3.18722	67.1378	2.53171e-16	6.58357e-14	up
Orm1	2.69422	10.5142	67.1369	2.53298e-16	6.58357e-14	up
Cd9	1.65349	5.04435	66.9624	2.76735e-16	7.0708e-14	up
Cldn1	1.895	6.22187	66.9232	2.82299e-16	7.09277e-14	up
Tmem141	2.30004	3.83272	66.7712	3.04927e-16	7.5357e-14	up
Tuba1a	1.5256	5.04151	66.1735	4.12937e-16	1.00404e-13	up
Cxcl9	-3.51727	2.14631	66.1158	4.25189e-16	1.01742e-13	down
Slc51b	5.75183	0.93763	65.9755	4.56574e-16	1.07545e-13	up
Bdh2	-1.86253	3.85933	65.7617	5.08877e-16	1.1802e-13	down
Actg1	1.74055	7.97635	64.9961	7.5046e-16	1.71412e-13	up
Socs3	2.63375	5.07842	64.91	7.83969e-16	1.76393e-13	up
Inhbb	2.47129	3.69149	64.4441	9.93122e-16	2.20166e-13	up
H2-Q7	-1.63903	4.63501	63.3688	1.71414e-15	3.74502e-13	down
Specc1	2.0514	3.72384	61.8426	3.72036e-15	8.01205e-13	up
Cyp2c23	-1.79295	7.18623	61.276	4.96081e-15	1.0533e-12	down
Apold1	2.00953	2.30324	60.9789	5.7689e-15	1.20786e-12	up
Acnat2	2.5047	7.05738	60.6006	6.99113e-15	1.44372e-12	up
Cd63	1.9238	4.1924	60.3165	8.07678e-15	1.64537e-12	up
Col4a2	1.61069	6.40288	60.2251	8.46081e-15	1.70062e-12	up
Rhod	1.81766	4.83761	59.8487	1.02437e-14	2.0319e-12	up
Mmp7	3.1004	2.79379	59.4078	1.28161e-14	2.50912e-12	up
Arid5b	-1.70515	6.55174	59.0963	1.50139e-14	2.88269e-12	down
Mybl1	4.32824	3.64174	59.0842	1.51066e-14	2.88269e-12	up
Plpp5	2.15828	3.65933	58.9852	1.58866e-14	2.99363e-12	up
Sult1c2	-4.31568	0.973009	58.8311	1.718e-14	3.19739e-12	down
Slc7a11	5.44488	3.28942	58.7296	1.80897e-14	3.32564e-12	up
Mvp	1.45823	6.44379	58.5497	1.98215e-14	3.60011e-12	up
Alpl	2.20612	5.08818	58.1084	2.48067e-14	4.45191e-12	up
Elovl7	2.65258	2.42038	57.8738	2.79486e-14	4.95677e-12	up
Gamt	-2.96623	5.5494	57.678	3.08733e-14	5.41179e-12	down
Tuba4a	1.38315	6.19292	57.5326	3.3242e-14	5.76004e-12	up
Bnip5	3.50849	-0.697274	57.128	4.08361e-14	6.9955e-12	up
Ier3	2.90453	1.79755	56.9116	4.55858e-14	7.72141e-12	up
Prxl2a	-1.37964	4.67289	56.6279	5.26583e-14	8.82026e-12	down
Mad2l2	1.92096	3.33109	56.4939	5.63742e-14	9.33891e-12	up
Syt1	-2.96374	2.88963	56.2527	6.3731e-14	1.04429e-11	down
Hmox1	2.37403	5.51826	56.0654	7.01e-14	1.12621e-11	up
Adamts4	3.75778	1.80535	56.0619	7.02245e-14	1.12621e-11	up
Gas2l1	1.33858	4.33873	55.84	7.86169e-14	1.24753e-11	up
Lrg1	2.25836	9.99339	55.4126	9.771e-14	1.52112e-11	up
Slc13a5	2.39998	3.14487	55.4092	9.78762e-14	1.52112e-11	up
Tgm2	1.65789	8.04929	55.3168	1.02586e-13	1.56527e-11	up
Rnd2	1.4511	5.14003	55.3129	1.02794e-13	1.56527e-11	up
Flot1	1.50343	4.88122	55.0951	1.14834e-13	1.73112e-11	up
Saa1	4.78083	11.2232	54.9657	1.22649e-13	1.82142e-11	up
Apcdd1	3.43261	0.698621	54.9563	1.2324e-13	1.82142e-11	up
Ifi44	-2.84918	2.50492	54.831	1.31354e-13	1.92249e-11	down
D17H6S56E-5	3.67397	6.05568	54.8105	1.32728e-13	1.92392e-11	up
Lipc	-1.63848	5.73834	54.7902	1.34104e-13	1.92536e-11	down
Serpinb6b	2.73246	3.38221	54.4795	1.57081e-13	2.21677e-11	up
Ccl6	2.8019	5.28192	54.4762	1.57343e-13	2.21677e-11	up
Krt8	2.40704	8.22314	54.439	1.60351e-13	2.23824e-11	up
Eif6	1.47121	6.42675	54.2862	1.73311e-13	2.39693e-11	up
Lama3	-3.08688	2.26595	54.0134	1.99128e-13	2.72896e-11	down
Adam15	1.56692	3.55004	53.9713	2.0344e-13	2.76294e-11	up
Clcf1	2.31298	1.98352	53.8773	2.13404e-13	2.87238e-11	up
Col4a1	1.70462	7.0437	53.8397	2.1753e-13	2.902e-11	up
Ccn6	-3.87275	1.48659	53.7915	2.22935e-13	2.94803e-11	down
Clec2d	-1.87212	7.29022	53.5135	2.56819e-13	3.36657e-11	down
Vcan	3.24768	2.19338	53.2251	2.97438e-13	3.86541e-11	up
Tmem14a	-2.55005	1.41654	53.137	3.11077e-13	4.00811e-11	down
Adamts1	1.5986	5.0991	53.0965	3.17565e-13	4.05703e-11	up
9130409I23Rik	-2.18337	4.06187	52.9464	3.42767e-13	4.3422e-11	down
Tmem268	1.86366	5.08546	52.6588	3.96832e-13	4.98521e-11	up
Icam1	1.48037	4.68085	52.4492	4.41531e-13	5.5009e-11	up
Isyna1	1.95493	3.99717	52.4166	4.48908e-13	5.54696e-11	up
Ugt2a3	-1.66835	8.21763	52.1886	5.04184e-13	6.17933e-11	down
Ly6c1	2.33981	1.43559	52.1394	5.16971e-13	6.28495e-11	up
Jam2	1.60246	5.54302	52.0765	5.33811e-13	6.43776e-11	up
F13a1	3.22373	2.85006	51.8769	5.90923e-13	7.04112e-11	up
Bst2	-1.60526	5.38456	51.8551	5.97504e-13	7.04112e-11	down
Smpd3	3.11508	5.71511	51.854	5.97853e-13	7.04112e-11	up
Sowahb	1.8039	3.7942	51.6815	6.52744e-13	7.628e-11	up
BC029722	1.29119	3.70769	51.6385	6.67195e-13	7.70367e-11	up
Klf6	1.67195	5.6507	51.6192	6.73792e-13	7.70367e-11	up
Erbb4	-2.00031	3.47939	51.617	6.74551e-13	7.70367e-11	down
Cgn	1.43313	4.33631	51.5863	6.85195e-13	7.7664e-11	up
Prune1	1.63876	5.23665	51.5514	6.97475e-13	7.8466e-11	up
Vat1	1.21357	5.55172	51.4261	7.43421e-13	8.30153e-11	up
Dnase2b	-2.33656	6.18533	51.1706	8.4678e-13	9.38618e-11	down
Prrg4	2.8651	3.75649	51.1475	8.56817e-13	9.42811e-11	up
Inmt	-4.58303	8.82705	51.1024	8.767e-13	9.57699e-11	down
N4bp2l1	-1.74349	5.37384	51.0323	9.08596e-13	9.85402e-11	down
Ugt3a1	-1.36719	5.84334	50.8671	9.88342e-13	1.06423e-10	down
Sdsl	1.94895	4.32124	50.809	1.01807e-12	1.08847e-10	up
Akr1b7	6.41685	4.60178	50.7493	1.04953e-12	1.1142e-10	up
Lcn2	5.81997	10.9094	50.4468	1.22439e-12	1.28721e-10	up
Ifit3	-2.21606	2.74976	50.4385	1.22957e-12	1.28721e-10	down
Gys2	-2.12325	7.81625	49.9602	1.56895e-12	1.63117e-10	down
Dnajc10	1.31429	6.5553	49.9247	1.5976e-12	1.64958e-10	up
Eif4a2	-1.47682	7.65484	49.9007	1.61724e-12	1.6585e-10	down
Psat1	4.01993	3.3199	49.8553	1.65517e-12	1.68592e-10	up
Cd93	1.61409	5.99501	49.7864	1.71431e-12	1.73444e-10	up
Neu3	1.89064	3.9612	49.6675	1.82138e-12	1.83049e-10	up
Plscr1	1.75435	4.64833	49.6407	1.84646e-12	1.8434e-10	up
Grem2	-2.14472	3.44853	49.6159	1.86994e-12	1.85457e-10	down
Macrod1	-1.58206	3.81433	49.3966	2.09109e-12	2.06033e-10	down
Cacna1b	7.03208	1.73523	49.0927	2.44149e-12	2.38996e-10	up
Tuba1b	1.30692	6.48253	48.8374	2.78086e-12	2.70461e-10	up
Mmp3	2.93318	0.0482489	48.7521	2.9044e-12	2.80666e-10	up
Ptrh1	2.88955	0.678547	48.6708	3.02746e-12	2.90694e-10	up
Ifit1	-2.12181	2.37353	48.6241	3.10035e-12	2.95809e-10	down
Cgref1	3.45216	0.883929	48.5682	3.18993e-12	3.02441e-10	up
Cyp2f2	-2.31417	9.44763	48.3445	3.57544e-12	3.36873e-10	down
Tjp2	1.3746	4.58374	48.2659	3.72169e-12	3.48475e-10	up
Lasp1	1.151	6.72176	48.1462	3.9559e-12	3.68118e-10	up
Scd3	-3.24855	0.172075	48.1168	4.01566e-12	3.71387e-10	down
Tuba8	1.84721	2.71223	47.519	5.44732e-12	5.00722e-10	up
Smarca2	-1.37818	6.72212	47.4161	5.74087e-12	5.24507e-10	down
Mfge8	1.82921	5.10672	47.3372	5.97665e-12	5.42759e-10	up
Tagln2	1.37805	5.84206	47.2303	6.31182e-12	5.69765e-10	up
Scd1	-3.03454	13.4069	47.1315	6.63795e-12	5.95637e-10	down
Gm42226	1.58987	3.22289	46.8402	7.70168e-12	6.86999e-10	up
Ablim1	1.18963	6.03417	46.7184	8.19562e-12	7.26759e-10	up
Pklr	-2.84135	7.81503	46.6868	8.32894e-12	7.34262e-10	down
Ncam2	-2.0226	3.29942	46.6601	8.44322e-12	7.40009e-10	down
Ces1f	-3.63767	7.64756	46.5569	8.89949e-12	7.74083e-10	down
XLOC_005148	-2.22976	3.49565	46.5492	8.93469e-12	7.74083e-10	down
Cbr1	1.3256	5.75719	46.412	9.58258e-12	8.25471e-10	up
Arhgap6	-1.40968	3.11356	46.3713	9.78393e-12	8.38027e-10	down
Angptl3	-2.1245	6.95744	46.1788	1.07941e-11	9.1933e-10	down
Tpm1	1.62613	4.96399	46.1334	1.10472e-11	9.35596e-10	up
Sema3f	1.3476	4.23839	46.0477	1.15411e-11	9.7197e-10	up
Lrfn3	1.93038	3.43783	45.902	1.24318e-11	1.04116e-09	up
Atp2b2	2.34299	2.06362	45.8055	1.306e-11	1.08288e-09	up
Dhrs9	2.89389	3.00995	45.8034	1.30736e-11	1.08288e-09	up
XLOC_060172	2.98542	1.56343	45.6582	1.40796e-11	1.15984e-09	up
Myo1c	1.16284	6.7782	45.643	1.41889e-11	1.16249e-09	up
Gm52720	1.89836	2.72228	45.3706	1.63062e-11	1.32873e-09	up
Tmem43	1.28037	4.35773	45.2195	1.76138e-11	1.42757e-09	up
Hspa1a	-2.49519	2.6368	45.1277	1.84593e-11	1.4881e-09	down
Fn3k	-2.34896	2.71214	45.022	1.94835e-11	1.56231e-09	down
Kifc3	1.50333	4.88599	44.9584	2.01268e-11	1.60535e-09	up
Nqo2	-1.63442	6.176	44.869	2.10662e-11	1.67143e-09	down
Klk1b4	-2.92692	0.183681	44.5437	2.48749e-11	1.96329e-09	down
Col25a1	-4.44986	-0.185227	44.232	2.91673e-11	2.29009e-09	down
Ces1b	-1.61143	6.06597	44.1553	3.03322e-11	2.36921e-09	down
Lpin1	-2.08675	9.03831	44.1102	3.10403e-11	2.41202e-09	down
Obp2a	4.62631	0.795935	44.0178	3.254e-11	2.51559e-09	up
Hsd17b11	-1.33638	6.7621	43.9621	3.34798e-11	2.57504e-09	down
Scamp5	1.33319	4.95374	43.8826	3.48675e-11	2.66816e-09	up
Hlf	-1.32556	5.93309	43.8468	3.5512e-11	2.70376e-09	down
Slc2a5	-2.96754	1.50784	43.8113	3.61603e-11	2.73928e-09	down
Hgfac	-1.28721	6.33823	43.7844	3.66608e-11	2.76331e-09	down
Aadac	-1.68185	8.7017	43.7527	3.72594e-11	2.79446e-09	down
Afm	-1.89016	6.54602	43.735	3.75984e-11	2.80592e-09	down
Mpv17l	-1.40921	5.12176	43.7052	3.81746e-11	2.83489e-09	down
Chpf2	1.64984	5.60315	43.4863	4.26937e-11	3.15494e-09	up
Ranbp3l	-5.02317	-0.913442	43.3869	4.49177e-11	3.30309e-09	down
S100a10	1.36284	6.18493	43.325	4.63629e-11	3.39282e-09	up
Shank2	1.21099	4.89646	42.9788	5.53364e-11	4.02994e-09	up
Plpp2	1.49192	5.89806	42.7641	6.17548e-11	4.47574e-09	up
Acmsd	1.4927	5.91136	42.569	6.82317e-11	4.92149e-09	up
Fdx1	-1.26957	6.59178	42.5474	6.89906e-11	4.95254e-09	down
Shc2	2.18107	1.13291	42.5369	6.93629e-11	4.95566e-09	up
Ttc39c	-1.94015	8.11862	42.3919	7.46972e-11	5.31161e-09	down
Lmna	1.16294	5.50477	42.3662	7.56856e-11	5.35409e-09	up
S100a6	2.05931	2.49207	42.358	7.60049e-11	5.35409e-09	up
Arhgdia	1.33857	6.3357	42.2553	8.0102e-11	5.61646e-09	up
Trem1	3.66074	0.994117	42.1433	8.48241e-11	5.92001e-09	up
Slc16a6	1.68082	4.09002	42.0743	8.78714e-11	6.10443e-09	up
Emilin2	2.07258	3.61653	42.0638	8.83443e-11	6.10913e-09	up
Thrsp	-3.99995	8.88425	41.9552	9.33868e-11	6.42682e-09	down
Tgfa	1.11111	5.58548	41.9468	9.3791e-11	6.42682e-09	up
Nudt18	1.66053	4.24786	41.7425	1.04119e-10	7.10226e-09	up
Fgfr2	1.27213	5.71732	41.4576	1.20458e-10	8.15586e-09	up
Dtx4	1.43195	4.05314	41.4545	1.20647e-10	8.15586e-09	up
Cidec	4.04453	3.52986	41.2819	1.31781e-10	8.86878e-09	up
Anxa2	1.80675	4.49191	41.1118	1.43765e-10	9.63224e-09	up
Rbm3	1.76157	6.4042	40.9886	1.53116e-10	1.02134e-08	up
Tm4sf4	1.86967	7.76466	40.8981	1.60375e-10	1.06504e-08	up
Gja4	1.54623	3.75437	40.8438	1.64899e-10	1.09029e-08	up
Csad	-2.17842	6.61053	40.6281	1.84142e-10	1.2122e-08	down
Tmem119	1.81959	2.65376	40.5608	1.90594e-10	1.24922e-08	up
Itgam	3.10647	4.72282	40.4525	2.01456e-10	1.3147e-08	up
Cda	2.35265	2.89944	40.4175	2.05093e-10	1.33266e-08	up
Syde2	-1.22458	4.24804	40.2944	2.18438e-10	1.41328e-08	down
Hsd11b1	-1.54478	7.95218	40.1805	2.31554e-10	1.49174e-08	down
Pik3ap1	1.49088	7.32323	40.1372	2.36734e-10	1.51622e-08	up
Ppp1r3g	-2.96607	0.956879	40.132	2.37365e-10	1.51622e-08	down
Map7d1	1.22213	5.08522	39.9498	2.60568e-10	1.65741e-08	up
Pm20d1	-1.43788	6.65403	39.9133	2.65484e-10	1.68159e-08	down
Clec2h	-4.18778	2.6068	39.8423	2.75314e-10	1.73655e-08	down
Gbp6	-2.48213	3.02635	39.8056	2.80538e-10	1.75205e-08	down
Upp2	-4.28524	9.01425	39.8031	2.80895e-10	1.75205e-08	down
Rps23rg1	-3.45925	-0.261884	39.8006	2.81258e-10	1.75205e-08	down
Galnt18	1.80984	1.78646	39.7855	2.83435e-10	1.75835e-08	up
Sybu	2.84204	1.64493	39.7737	2.85153e-10	1.76103e-08	up
Pgm3	1.10664	5.51301	39.764	2.86573e-10	1.76103e-08	up
Cldn4	3.63005	0.295419	39.7586	2.87372e-10	1.76103e-08	up
Tmem62	1.19266	5.0286	39.7153	2.93819e-10	1.79325e-08	up
Asic5	-1.71367	2.58436	39.7058	2.9524e-10	1.79466e-08	down
Akr1c14	-2.45507	8.91555	39.6026	3.11273e-10	1.88451e-08	down
Spon2	2.58271	1.98387	39.56	3.18131e-10	1.91833e-08	up
Nos3	1.5154	3.46462	39.4209	3.41629e-10	2.05182e-08	up
Asap3	1.22189	4.32651	39.3679	3.51017e-10	2.09983e-08	up
Tifa	1.72922	5.71711	39.3481	3.54601e-10	2.11289e-08	up
Plk5	-2.47648	-0.0388649	39.3183	3.60058e-10	2.13696e-08	down
Ghr	-1.83474	7.87897	39.0067	4.22344e-10	2.4968e-08	down
Fam214a	-1.9204	7.83338	38.9789	4.28413e-10	2.52278e-08	down
Tmem25	-2.08213	3.90489	38.9318	4.38874e-10	2.57433e-08	down
Prg4	1.28426	5.17385	38.8133	4.66344e-10	2.72486e-08	up
Kctd17	1.75922	2.65244	38.7657	4.77859e-10	2.78136e-08	up
Pdp1	1.73667	2.50398	38.7139	4.90705e-10	2.84515e-08	up
Rgr	-3.59647	-1.68759	38.6926	4.96098e-10	2.86539e-08	down
Epb41l4a	2.24528	0.348921	38.6679	5.02398e-10	2.89071e-08	up
Lama5	1.28746	4.22905	38.6161	5.15907e-10	2.95715e-08	up
Acsl1	-1.98962	9.40291	38.57	5.28248e-10	3.0118e-08	down
Spon1	1.89072	3.3606	38.5645	5.29734e-10	3.0118e-08	up
Syn2	3.93559	0.42123	38.5583	5.31435e-10	3.0118e-08	up
Akr1c12	-1.2572	6.06187	38.4704	5.55896e-10	3.13863e-08	down
Usp43	2.46576	1.70212	38.4543	5.60504e-10	3.15284e-08	up
Klri1	-3.63452	-2.04424	38.4399	5.64655e-10	3.16438e-08	down
Dusp10	1.39598	3.12642	38.4314	5.67112e-10	3.16638e-08	up
Thbs1	2.05231	4.59595	38.4171	5.7129e-10	3.17793e-08	up
Selp	2.03818	2.45047	38.3989	5.76639e-10	3.19589e-08	up
Mlxipl	-1.63283	5.6306	38.3593	5.88459e-10	3.24946e-08	down
Cd28	3.34172	2.6567	38.3367	5.95317e-10	3.27533e-08	up
Lin7a	-1.95405	4.57392	38.285	6.11321e-10	3.35115e-08	down
Raet1d	-2.34993	3.71306	38.2273	6.29655e-10	3.43915e-08	down
Keg1	-3.38884	6.6354	38.2157	6.33397e-10	3.44709e-08	down
Angptl6	-1.78257	1.40543	38.1342	6.60418e-10	3.58122e-08	down
Wnt9b	1.52106	3.44009	38.0787	6.7949e-10	3.67144e-08	up
Slc47a1	-2.07398	6.41222	37.9924	7.10193e-10	3.82363e-08	down
Nek6	1.1834	6.16596	37.9783	7.15368e-10	3.82754e-08	up
Rbm3-ps	1.8233	4.00716	37.9766	7.15997e-10	3.82754e-08	up
Rida	-1.3402	8.05982	37.9445	7.2785e-10	3.87715e-08	down
Dlgap2	6.60965	1.3254	37.8793	7.52583e-10	3.99479e-08	up
Cyp8b1	-5.53232	5.6916	37.7712	7.9548e-10	4.20767e-08	down
1700017B05Rik	1.61801	4.83148	37.6078	8.64964e-10	4.55921e-08	up
Mrap	1.61772	5.45767	37.5777	8.78415e-10	4.61397e-08	up
Ociad2	-1.71489	4.74362	37.539	8.96033e-10	4.69017e-08	down
Ppl	1.30149	5.49719	37.4742	9.26286e-10	4.83175e-08	up
Nxpe5	3.71352	-0.884534	37.4339	9.45657e-10	4.91579e-08	up
Ackr3	1.87574	1.153	37.4116	9.56502e-10	4.95507e-08	up
Tubb5	1.52809	6.74766	37.4032	9.6066e-10	4.95957e-08	up
Cdh4	1.78051	1.44199	37.3821	9.71117e-10	4.99644e-08	up
Cyp26b1	2.23608	5.47125	37.3208	1.00209e-09	5.13827e-08	up
Gprin3	-1.66428	6.52603	37.2707	1.02817e-09	5.2541e-08	down
Pla2g7	2.49328	4.91799	37.229	1.05039e-09	5.34955e-08	up
Fads1	-1.67573	8.61763	37.1805	1.07685e-09	5.46583e-08	down
Ell3	-2.04304	0.703553	37.1603	1.08806e-09	5.5042e-08	down
Chil3	4.89414	4.88488	37.1367	1.10132e-09	5.55263e-08	up
Nmrk1	-1.41273	4.87925	37.0571	1.14722e-09	5.7648e-08	down
Inava	3.12624	-0.13246	36.9914	1.18651e-09	5.94242e-08	up
Psmd8	1.14498	6.42747	36.9745	1.19683e-09	5.96516e-08	up
S100a11	3.57129	2.84476	36.971	1.19897e-09	5.96516e-08	up
Heg1	1.19128	6.69277	36.9527	1.21028e-09	6.00164e-08	up
Dyrk3	1.89067	1.60246	36.823	1.29354e-09	6.39348e-08	up
Acadsb	-1.20367	7.29044	36.7329	1.35472e-09	6.67398e-08	down
Ccr1	2.70255	2.29566	36.6712	1.3983e-09	6.86625e-08	up
Tnfrsf1a	1.01669	6.78075	36.5569	1.48275e-09	7.25731e-08	up
C5ar1	2.37464	2.35983	36.5071	1.52112e-09	7.421e-08	up
Btg3	1.93137	4.09779	36.4512	1.56538e-09	7.61227e-08	up
Frzb	1.46008	2.51152	36.3811	1.62268e-09	7.86556e-08	up
Lrrc59	1.55924	7.55953	36.3686	1.63311e-09	7.89077e-08	up
Il1r2	3.63062	1.66828	36.3	1.69164e-09	8.14745e-08	up
Dnah1	4.06234	2.09172	36.2895	1.70077e-09	8.16532e-08	up
Pipox	-1.47648	7.18063	36.1809	1.79823e-09	8.58295e-08	down
Mbl2	-2.00819	6.31231	36.1799	1.79915e-09	8.58295e-08	down
Synpo	1.32687	4.39666	36.0928	1.88143e-09	8.94719e-08	up
Arf2	1.17062	4.3355	36.0807	1.89313e-09	8.97452e-08	up
Dusp8	1.69401	2.60652	36.0679	1.90565e-09	9.00553e-08	up
Rasd1	2.63259	2.1481	36.0511	1.9221e-09	9.0549e-08	up
Lrit2	-3.59619	2.05328	36.0258	1.94726e-09	9.14485e-08	down
Dus1l	1.08016	6.06635	35.7333	2.26259e-09	1.05927e-07	up
Jpt2	1.50574	5.71725	35.609	2.41173e-09	1.12512e-07	up
Tsc22d3	-1.4277	7.62543	35.6038	2.41817e-09	1.12512e-07	down
Anxa5	1.21459	6.68877	35.5581	2.47554e-09	1.14827e-07	up
Prnp	-1.09622	5.03811	35.4508	2.61571e-09	1.20863e-07	down
Slc15a5	-1.70756	1.97302	35.4442	2.62461e-09	1.20863e-07	down
Npr2	-1.51087	3.36247	35.4404	2.62972e-09	1.20863e-07	down
Nans	1.50344	3.67368	35.4074	2.67472e-09	1.22557e-07	up
Tspan9	1.03783	5.84349	35.3735	2.72166e-09	1.2433e-07	up
Ces3a	-1.95825	10.0145	35.2862	2.84639e-09	1.29636e-07	down
Ildr2	1.41595	7.08475	35.1459	3.05899e-09	1.38899e-07	up
Lrp4	-1.42763	5.76961	35.0035	3.2912e-09	1.48993e-07	down
Lacc1	1.36022	4.58573	34.9774	3.33554e-09	1.50193e-07	up
Tubb2b	3.77028	4.45675	34.9762	3.33762e-09	1.50193e-07	up
Fkbp11	2.20505	3.96968	34.9004	3.47015e-09	1.55692e-07	up
Fads2	-2.0514	9.2118	34.8395	3.5804e-09	1.60162e-07	down
Spp1	1.96891	6.54446	34.7281	3.79114e-09	1.69057e-07	up
Tmem220	-1.33344	3.67646	34.7227	3.80167e-09	1.69057e-07	down
Osmr	1.23239	4.28025	34.7128	3.82104e-09	1.69418e-07	up
Gsr	1.36995	7.03249	34.5925	4.06467e-09	1.79675e-07	up
Dpp4	-1.22108	7.01823	34.587	4.07621e-09	1.79675e-07	down
Fbln2	1.45189	3.50059	34.5803	4.09021e-09	1.79766e-07	up
Itih3	1.76797	10.7508	34.4899	4.28465e-09	1.87765e-07	up
Eln	1.33981	2.47357	34.4293	4.42023e-09	1.93145e-07	up
Ido2	-1.43871	6.13894	34.4171	4.44802e-09	1.93797e-07	down
Ifi27l2a	-1.65869	2.83744	34.2944	4.73741e-09	2.05811e-07	down
Samd4	1.32469	3.62628	34.1963	4.98225e-09	2.15826e-07	up
Pcmtd1	-1.1332	7.15823	34.0784	5.29353e-09	2.28653e-07	down
H2-Q9	-1.35675	4.21477	34.0599	5.34413e-09	2.30179e-07	down
C1qtnf6	1.5102	2.32883	34.0097	5.48369e-09	2.35517e-07	up
Ppp1r3b	-2.10847	8.77663	33.9859	5.55133e-09	2.37745e-07	down
Scrn3	-1.13277	5.47481	33.9287	5.71701e-09	2.44147e-07	down
Cfhr1	-1.75892	6.64068	33.8615	5.91782e-09	2.52009e-07	down
Gbp10	-4.75759	2.6754	33.8265	6.02527e-09	2.55862e-07	down
Cxcl1	2.65571	4.63636	33.8186	6.04992e-09	2.56187e-07	up
Duox2	4.06128	-0.438322	33.7872	6.14814e-09	2.59617e-07	up
Tk1	-2.38232	3.73035	33.7651	6.21832e-09	2.61847e-07	down
Bmyc	1.99338	2.3831	33.7462	6.27931e-09	2.63679e-07	up
Acacb	-2.17073	7.4958	33.7382	6.30517e-09	2.64029e-07	down
Slc48a1	1.00806	5.85926	33.7299	6.33187e-09	2.64413e-07	up
Rps12	1.00166	6.23634	33.608	6.74133e-09	2.80734e-07	up
Dlgap1	-2.29969	0.571119	33.5772	6.84908e-09	2.84435e-07	down
Dhh	2.37605	-0.681995	33.5326	7.00798e-09	2.90235e-07	up
Nat8f1	-2.02796	6.61353	33.5216	7.04754e-09	2.91073e-07	down
Slc38a3	-1.82336	9.9147	33.4111	7.45983e-09	3.07259e-07	down
Cyp7b1	-2.55983	5.98271	33.2918	7.93173e-09	3.25806e-07	down
Otc	-1.45188	8.31958	33.2417	8.13884e-09	3.33405e-07	down
Marco	2.72478	4.84337	33.2228	8.21805e-09	3.35738e-07	up
Ms4a4a	2.80748	1.99077	33.2039	8.29842e-09	3.38104e-07	up
Tes	1.88145	2.48864	33.163	8.47464e-09	3.44354e-07	up
Shfl	1.17146	3.62532	33.1122	8.69934e-09	3.52534e-07	up
Id1	2.12031	3.61183	33.0691	8.89407e-09	3.59459e-07	up
Cyp4v3	-1.36014	8.39251	33.0613	8.92963e-09	3.59931e-07	down
Dmac2	-1.13985	3.9725	33.0138	9.15084e-09	3.67864e-07	down
Coq8b	1.85897	5.66247	32.9822	9.30058e-09	3.72889e-07	up
Aifm3	-3.05466	1.13109	32.9655	9.38092e-09	3.75112e-07	down
Hibadh	-1.28775	7.74099	32.922	9.59299e-09	3.82577e-07	down
Stk10	1.34108	3.81005	32.7766	1.03381e-08	4.10918e-07	up
Ada	1.82386	1.53257	32.7729	1.03581e-08	4.10918e-07	up
Plat	1.56192	1.66835	32.7281	1.05994e-08	4.19386e-07	up
Pkm	1.32578	5.42124	32.6621	1.09654e-08	4.3268e-07	up
Flnc	2.29985	1.68124	32.6573	1.09928e-08	4.3268e-07	up
Arsg	1.22246	5.16999	32.6431	1.10735e-08	4.3472e-07	up
Mcm10	-2.98481	4.6197	32.5256	1.17632e-08	4.60597e-07	down
Sntg2	-1.74214	3.48061	32.4893	1.1985e-08	4.68067e-07	down
Fam126b	-1.1119	5.95392	32.4654	1.21336e-08	4.72645e-07	down
Col27a1	-1.81386	3.52442	32.4404	1.22905e-08	4.77524e-07	down
Sc5d	-1.74748	8.25249	32.3425	1.29255e-08	5.00906e-07	down
Abhd18	-1.23434	4.29527	32.2632	1.3464e-08	5.20435e-07	down
Trip6	1.16854	4.03468	32.2506	1.35513e-08	5.2149e-07	up
Acox2	1.1787	7.73386	32.2493	1.35605e-08	5.2149e-07	up
Arhgef26	-1.0978	6.87497	32.1847	1.40192e-08	5.36977e-07	down
Slc25a32	-0.986518	5.89731	32.1826	1.40344e-08	5.36977e-07	down
Abcb1a	1.80476	4.93444	32.1734	1.4101e-08	5.38158e-07	up
Slc10a6	2.60043	1.89891	32.1542	1.42411e-08	5.42131e-07	up
Syce1	-2.11343	6.16792	32.1014	1.4633e-08	5.5565e-07	down
Pgm2	1.26431	3.53362	32.0133	1.5312e-08	5.7997e-07	up
Fggy	-1.5347	5.99602	31.8253	1.68684e-08	6.36771e-07	down
Aoc1	3.29807	-0.691465	31.8221	1.68961e-08	6.36771e-07	up
Agmo	-1.13955	6.23382	31.7583	1.74606e-08	6.56404e-07	down
Il4ra	1.09698	5.93077	31.7468	1.75638e-08	6.58642e-07	up
Fndc3b	1.25946	7.05444	31.7178	1.78284e-08	6.66905e-07	up
Tnfrsf23	2.19859	1.08551	31.7032	1.79625e-08	6.70259e-07	up
Acss2	-2.33058	7.97594	31.6915	1.80714e-08	6.72659e-07	down
Mup-ps12	-1.74252	5.70921	31.6082	1.88636e-08	6.98941e-07	down
Txndc16	-1.27942	3.23869	31.6075	1.88703e-08	6.98941e-07	down
Eps8l2	1.29383	4.67026	31.5738	1.92001e-08	7.09415e-07	up
Ptgr2	-0.972309	6.44375	31.5452	1.94849e-08	7.18179e-07	down
Marveld3	1.67187	1.22849	31.5095	1.98464e-08	7.287e-07	up
Slc41a2	1.6719	7.09322	31.5075	1.9867e-08	7.287e-07	up
Igdcc4	3.54469	1.80754	31.5004	1.99402e-08	7.29608e-07	up
Slco1a1	-4.80684	6.74524	31.4858	2.00899e-08	7.33306e-07	down
Tlcd2	-1.61218	4.79137	31.4405	2.05651e-08	7.48837e-07	down
Adgrv1	-2.27809	0.0628863	31.419	2.07941e-08	7.55351e-07	down
Gsta3	-1.98372	9.33216	31.4036	2.09594e-08	7.59525e-07	down
Rhou	1.35969	7.29532	31.2757	2.23867e-08	8.08117e-07	up
Serpina3i	2.54696	0.706934	31.2739	2.24075e-08	8.08117e-07	up
Itgb3	1.60039	4.72062	31.2179	2.30627e-08	8.29763e-07	up
Bbox1	-1.42897	7.21542	31.1338	2.40837e-08	8.64433e-07	down
Aldh3a2	-1.55594	7.64774	31.1251	2.41928e-08	8.66286e-07	down
Gtf2ird1	1.22446	4.3425	31.1169	2.42951e-08	8.67886e-07	up
Pah	-2.09848	10.0876	31.0297	2.54114e-08	9.0562e-07	down
Gstm6	-1.28749	4.9323	31.0148	2.56072e-08	9.10443e-07	down
Meltf	5.18562	-0.114462	30.9864	2.59847e-08	9.21693e-07	up
Etfrf1	-0.982688	5.20838	30.9504	2.64703e-08	9.36714e-07	down
Ccdc30	-1.81866	0.697025	30.908	2.70552e-08	9.55168e-07	down
Uox	-2.67514	10.6671	30.8939	2.72532e-08	9.59912e-07	down
Ccdc149	1.93278	2.71068	30.8606	2.77237e-08	9.74207e-07	up
Cib3	2.58684	3.80607	30.8418	2.79944e-08	9.81432e-07	up
Crispld2	1.39714	2.63019	30.7969	2.86489e-08	1.00205e-06	up
Tubb3	3.08231	-1.2176	30.7344	2.95879e-08	1.03249e-06	up
D3Ertd751e	-1.63154	2.57046	30.6741	3.05217e-08	1.0619e-06	down
Slc10a1	-1.56912	7.81454	30.6709	3.05713e-08	1.0619e-06	down
Gale	2.06634	3.68933	30.6136	3.14878e-08	1.09122e-06	up
Alas2	-1.21595	6.28151	30.5951	3.17888e-08	1.09798e-06	down
Phlda1	-1.61013	5.51737	30.5911	3.18555e-08	1.09798e-06	down
Acsm5	-1.46624	6.98268	30.5883	3.19015e-08	1.09798e-06	down
Fam166a	1.61499	2.13233	30.5772	3.20848e-08	1.10054e-06	up
Serpina6	-4.07617	6.69823	30.5749	3.21218e-08	1.10054e-06	down
Cyp2a5	-1.91784	8.50977	30.5377	3.2744e-08	1.11931e-06	down
Klf4	1.41628	2.27212	30.5306	3.28638e-08	1.12086e-06	up
Eppk1	1.87706	7.60869	30.4251	3.47007e-08	1.18084e-06	up
Bcam	1.3879	3.64705	30.4077	3.50141e-08	1.18882e-06	up
Serpina3c	2.24266	-0.00626801	30.4012	3.5131e-08	1.19011e-06	up
Slc22a30	-2.44639	6.46132	30.39	3.53345e-08	1.19305e-06	down
XLOC_136331	-2.7677	1.7204	30.3877	3.5376e-08	1.19305e-06	down
Hspb7	2.90473	0.447603	30.3424	3.62127e-08	1.21854e-06	up
Ugt1a2	-1.72093	3.30511	30.316	3.67094e-08	1.2325e-06	down
Cux2	2.71837	1.32546	30.2543	3.78959e-08	1.26951e-06	up
Krt19	1.64373	1.67316	30.2378	3.82195e-08	1.27752e-06	up
Abcc5	1.15409	3.8285	30.2158	3.86557e-08	1.28924e-06	up
Retnlg	3.90763	3.37834	30.193	3.91109e-08	1.30154e-06	up
Tm7sf2	-1.3082	6.77391	30.045	4.22139e-08	1.4017e-06	down
Hsph1	-1.99025	5.59594	29.9811	4.36274e-08	1.44147e-06	down
Sgk1	1.29853	5.98438	29.9791	4.36734e-08	1.44147e-06	up
Cdh1	1.60896	6.37703	29.978	4.36983e-08	1.44147e-06	up
Plekhf1	-1.26818	2.53265	29.9598	4.41105e-08	1.45064e-06	down
Rpl12	0.936199	6.88355	29.9572	4.41686e-08	1.45064e-06	up
Ptprd	-1.3321	8.12124	29.9032	4.54167e-08	1.48838e-06	down
Cp	1.72448	11.3776	29.8521	4.66297e-08	1.52482e-06	up
Slc35b1	1.28326	5.71339	29.833	4.70916e-08	1.53659e-06	up
Coro1c	0.94464	5.31479	29.8225	4.73462e-08	1.54156e-06	up
Ugt1a5	-1.30632	6.42255	29.7892	4.81667e-08	1.5649e-06	down
Tm6sf2	0.931176	4.63551	29.7676	4.87066e-08	1.57904e-06	up
Prps2	-1.02964	4.58221	29.7379	4.94579e-08	1.59995e-06	down
Plpp3	-1.08606	7.03558	29.732	4.96096e-08	1.60142e-06	down
Acot1	-2.37699	4.63544	29.6853	5.08196e-08	1.63698e-06	down
Septin5	2.39677	0.226917	29.669	5.12483e-08	1.64727e-06	up
Lrrc20	1.43399	2.95631	29.6626	5.14168e-08	1.64917e-06	up
Il6ra	-1.04867	6.38683	29.6241	5.24485e-08	1.67869e-06	down
Nudt7	-2.26877	7.46474	29.6095	5.28449e-08	1.68779e-06	down
Dnaja1	-1.15709	7.28753	29.5983	5.31511e-08	1.69178e-06	down
Agap1	1.00756	5.23677	29.5967	5.31941e-08	1.69178e-06	up
Gmds	1.82007	1.98196	29.506	5.57446e-08	1.76916e-06	up
P2ry1	-1.44162	4.2336	29.4975	5.59884e-08	1.77316e-06	down
Akr1c13	-1.1964	6.2131	29.4615	5.70389e-08	1.80203e-06	down
Impg2	-1.27857	2.65347	29.4581	5.7139e-08	1.80203e-06	down
Nebl	2.07039	1.985	29.4346	5.78352e-08	1.82018e-06	up
Apoc4	1.92348	7.27564	29.4296	5.79847e-08	1.82108e-06	up
Cyp2c54	-1.87345	7.59444	29.405	5.87263e-08	1.84054e-06	down
Sult5a1	-2.11541	0.664418	29.3994	5.88955e-08	1.84201e-06	down
Csrp3	-2.01078	2.37695	29.3829	5.94005e-08	1.85396e-06	down
Eef2k	-1.10591	3.65138	29.3606	6.00883e-08	1.87155e-06	down
Gss	0.934479	6.18756	29.3145	6.1533e-08	1.90628e-06	up
Dgat2	-1.34376	8.94022	29.3142	6.15428e-08	1.90628e-06	down
Aopep	-0.967612	6.15519	29.313	6.15826e-08	1.90628e-06	down
Rtkn	1.34105	3.01502	29.2796	6.26507e-08	1.9328e-06	up
Fabp5	-1.8327	4.44003	29.2782	6.26958e-08	1.9328e-06	down
Foxo3	-0.982168	6.91606	29.25	6.36172e-08	1.9572e-06	down
Septin11	1.13166	4.98898	29.1663	6.64233e-08	2.03937e-06	up
Ifit3b	-2.1857	1.17766	29.1446	6.71722e-08	2.05817e-06	down
Sptlc2	0.938722	5.78111	29.135	6.75051e-08	2.06097e-06	up
Cyb5r3	-1.04943	7.47347	29.1341	6.75369e-08	2.06097e-06	down
Irf7	-1.44805	4.9838	29.1282	6.77448e-08	2.06314e-06	down
Pdilt	-1.71236	3.04114	29.1188	6.80729e-08	2.06895e-06	down
Plaur	2.09891	1.34562	29.0885	6.91455e-08	2.09732e-06	up
Fabp7	1.92848	2.11425	28.9553	7.40685e-08	2.24213e-06	up
Gm35339	-1.87483	0.216144	28.9252	7.52263e-08	2.27226e-06	down
Ugt2b38	-1.27833	5.8561	28.9217	7.53651e-08	2.27226e-06	down
Ppm1k	-1.46958	7.12617	28.893	7.64886e-08	2.2987e-06	down
Elovl5	-1.22555	8.27304	28.8908	7.6575e-08	2.2987e-06	down
Cyp4f14	-2.43271	7.12996	28.8877	7.66996e-08	2.2987e-06	down
Ten1	-1.18626	5.55219	28.8796	7.70184e-08	2.30027e-06	down
P2ry4	-1.65015	3.71489	28.8787	7.70571e-08	2.30027e-06	down
Mroh6	-2.24762	1.23277	28.8625	7.77047e-08	2.31502e-06	down
Gprc5a	2.28647	-0.630816	28.8521	7.81228e-08	2.32288e-06	up
Clcn2	-1.65392	5.59193	28.8047	8.00555e-08	2.37566e-06	down
Cfl1	0.917296	6.87224	28.7411	8.2728e-08	2.45015e-06	up
Itga3	1.00773	3.79116	28.7198	8.36444e-08	2.47243e-06	up
Clca3a1	1.2727	4.05052	28.6726	8.57096e-08	2.52852e-06	up
Clba1	1.92866	0.472058	28.6311	8.75655e-08	2.57822e-06	up
Slc25a24	1.9977	3.41531	28.6251	8.78366e-08	2.58116e-06	up
Mapkapk2	0.91083	6.6756	28.6125	8.84109e-08	2.59299e-06	up
Pcsk4	-1.822	2.54116	28.599	8.90276e-08	2.606e-06	down
Mpzl1	1.40996	2.26061	28.5899	8.94493e-08	2.61327e-06	up
Mreg	-1.36525	4.884	28.5843	8.97045e-08	2.61566e-06	down
Slc27a2	-1.78986	9.74756	28.5426	9.16608e-08	2.66573e-06	down
Bpgm	1.09099	3.65856	28.5372	9.19146e-08	2.66573e-06	up
Rhbg	-1.59533	3.83282	28.5364	9.19521e-08	2.66573e-06	down
Cys1	-1.60875	1.25672	28.5244	9.25234e-08	2.67274e-06	down
Ms4a8a	2.66917	0.934196	28.5239	9.25486e-08	2.67274e-06	up
Lgr4	-0.931896	6.95244	28.4899	9.41868e-08	2.71485e-06	down
Gm4788	-1.34601	8.39247	28.4559	9.58565e-08	2.75771e-06	down
Papss2	-1.25433	7.7891	28.3939	9.89788e-08	2.84211e-06	down
Fbxo6	1.3551	5.24767	28.3656	1.00433e-07	2.87838e-06	up
Nrep	-3.72693	4.80263	28.3535	1.01063e-07	2.89093e-06	down
Tprkb	-0.958782	6.8326	28.3224	1.02701e-07	2.93223e-06	down
Pdk4	2.71772	5.40116	28.3168	1.02998e-07	2.93514e-06	up
A2m	3.21727	1.01728	28.2544	1.06371e-07	3.02556e-06	up
Rdh16	-1.61326	6.22684	28.24	1.07168e-07	3.04248e-06	down
Ehd4	1.12242	4.08013	28.2249	1.08006e-07	3.0605e-06	up
Alox5ap	1.97682	2.66505	28.2139	1.08623e-07	3.07072e-06	up
Timp1	3.05553	-0.220422	28.2112	1.08774e-07	3.07072e-06	up
Mmp24	2.17328	-0.125085	28.0158	1.20329e-07	3.39057e-06	up
Rell1	0.977534	4.22602	28.0061	1.20936e-07	3.40134e-06	up
Tbcb	1.15547	3.9222	27.9883	1.22052e-07	3.42632e-06	up
Ets2	1.04184	6.0937	27.9766	1.22789e-07	3.4406e-06	up
Ikbke	1.36535	4.55659	27.972	1.23081e-07	3.44239e-06	up
Nadk2	-0.998786	7.41782	27.8989	1.27825e-07	3.56845e-06	down
Tnfsf10	-1.48478	3.26066	27.8934	1.28186e-07	3.57191e-06	down
Nup93	1.22464	3.01345	27.8757	1.29364e-07	3.5981e-06	up
Vxn	2.89202	0.479115	27.8338	1.32194e-07	3.67002e-06	up
Nucb2	1.87824	2.55102	27.828	1.32592e-07	3.67432e-06	up
Hes6	-1.28822	5.11457	27.7749	1.36286e-07	3.76974e-06	down
F2rl1	2.33994	0.33138	27.721	1.40135e-07	3.8647e-06	up
XLOC_122039	-2.5288	8.02313	27.7196	1.40231e-07	3.8647e-06	down
Cmbl	-1.53404	6.07787	27.6585	1.44737e-07	3.9816e-06	down
Lactb2	-1.26519	7.40341	27.5921	1.49791e-07	4.11311e-06	down
Fbxw9	1.16956	4.89787	27.5539	1.52777e-07	4.18747e-06	up
Clptm1l	1.15903	7.34118	27.5148	1.55899e-07	4.26531e-06	up
Gm36375	-1.03917	3.83875	27.4724	1.59354e-07	4.35193e-06	down
Fads3	1.60296	3.1414	27.4657	1.59904e-07	4.35906e-06	up
S100a9	3.98088	3.65464	27.4617	1.60235e-07	4.36017e-06	up
Ifi27l2b	1.45546	2.72256	27.4545	1.60832e-07	4.36768e-06	up
Ar	-1.33023	5.0265	27.4514	1.6109e-07	4.36768e-06	down
Ces2e	-1.10453	7.27393	27.4333	1.6261e-07	4.40099e-06	down
Elovl6	-2.01336	7.87192	27.3912	1.66184e-07	4.48965e-06	down
Bphl	-1.42968	5.97073	27.308	1.73492e-07	4.67869e-06	down
Iah1	-0.987741	5.98504	27.2835	1.75704e-07	4.72988e-06	down
Gm3776	3.66519	3.61685	27.2681	1.77114e-07	4.75934e-06	up
Herc6	-1.1974	4.29301	27.181	1.85268e-07	4.9696e-06	down
Dhdh	-1.06574	7.17096	27.1573	1.8756e-07	5.02216e-06	down
Pygl	-1.50851	8.38855	27.1373	1.89508e-07	5.06531e-06	down
Deptor	-1.20048	8.28606	27.0873	1.94469e-07	5.18871e-06	down
Caskin2	0.875884	4.90633	26.9869	2.04841e-07	5.45578e-06	up
Clip2	1.30287	2.91337	26.96	2.07713e-07	5.52252e-06	up
C8b	-1.45877	7.71573	26.907	2.13489e-07	5.66609e-06	down
Slit3	1.62697	1.79689	26.9023	2.14005e-07	5.66982e-06	up
Lox	2.63243	2.24754	26.8982	2.14453e-07	5.67172e-06	up
Ccdc122	1.51572	3.14315	26.8754	2.17002e-07	5.72834e-06	up
Fras1	-1.65243	2.65256	26.8723	2.17354e-07	5.72834e-06	down
Dnajb1	-1.25298	4.93423	26.866	2.18062e-07	5.73697e-06	down
Chrna4	-3.32376	1.10995	26.8497	2.19903e-07	5.7742e-06	down
Mcam	1.1966	3.77082	26.8468	2.20243e-07	5.7742e-06	up
Gck	-2.719	6.2789	26.8383	2.21206e-07	5.78937e-06	down
Arhgef5	0.902559	5.61113	26.8033	2.25254e-07	5.88511e-06	up
Fst	1.60753	2.40062	26.7293	2.34042e-07	6.10412e-06	up
Myadm	0.973882	5.89309	26.7186	2.35342e-07	6.12743e-06	up
Bhlha15	2.98263	1.98419	26.6312	2.46232e-07	6.39991e-06	up
Apol9b	-2.3883	5.45525	26.6253	2.46983e-07	6.40838e-06	down
Esrrg	-2.93231	-1.01651	26.6142	2.48416e-07	6.43447e-06	down
Gsta1	3.37825	4.19374	26.5667	2.54595e-07	6.58321e-06	up
Nit2	-1.37156	5.70105	26.5552	2.5612e-07	6.61131e-06	down
N4bp2	-0.850337	6.02609	26.4919	2.64652e-07	6.81987e-06	down
Pcmtd2	-0.839576	5.59051	26.4659	2.68227e-07	6.90021e-06	down
Erap1	-0.987102	7.18486	26.4315	2.7305e-07	7.0123e-06	down
Akr1c19	-1.72277	6.54657	26.382	2.80137e-07	7.18209e-06	down
Gipc1	1.13763	3.21388	26.3774	2.80814e-07	7.18721e-06	up
Bco1	1.30796	2.75619	26.3116	2.90544e-07	7.42365e-06	up
Slc16a2	-1.09214	6.92828	26.2682	2.97137e-07	7.57926e-06	down
Pde4d	1.51098	5.36744	26.2114	3.06014e-07	7.79249e-06	up
Capn5	1.35099	2.4496	26.169	3.128e-07	7.95188e-06	up
Ugt1a9	-1.48413	6.46577	26.1544	3.15186e-07	7.99903e-06	down
Srbd1	-0.892269	4.76395	26.1301	3.19162e-07	8.08633e-06	down
Isoc1	-0.95371	6.65332	26.0834	3.26991e-07	8.2708e-06	down
Hilpda	2.0439	2.35065	26.0795	3.27652e-07	8.27363e-06	up
Ccdc117	-1.09341	5.39081	26.0601	3.30945e-07	8.34281e-06	down
Ugt2b36	-1.32275	8.79981	26.0494	3.32794e-07	8.37542e-06	down
Ak2	-0.997667	6.92386	26.0276	3.36576e-07	8.45647e-06	down
Plpp1	0.995711	5.05092	26.0159	3.38616e-07	8.49357e-06	up
Slc13a2	-3.74329	0.0954524	26.0113	3.39432e-07	8.4999e-06	down
Tlcd1	-1.2373	3.99673	26.0039	3.40722e-07	8.51805e-06	down
Nfix	-1.14913	6.38724	25.9973	3.41896e-07	8.52537e-06	down
P3h1	1.24942	4.52548	25.9959	3.42146e-07	8.52537e-06	up
Lnx2	1.12415	5.48172	25.9905	3.43095e-07	8.5349e-06	up
Rad51b	1.66885	2.44283	25.9635	3.47925e-07	8.64082e-06	up
Olfr1033	1.13839	6.15688	25.9369	3.52752e-07	8.74628e-06	up
Lipg	-1.92229	5.0631	25.9074	3.5819e-07	8.86653e-06	down
Mustn1	1.61711	0.704901	25.9014	3.59311e-07	8.87157e-06	up
Eci1	-1.13295	6.28102	25.9	3.59571e-07	8.87157e-06	down
Muc2	3.68408	-2.61463	25.8644	3.66262e-07	9.0219e-06	up
Gpr39	1.2414	2.76024	25.8072	3.77275e-07	9.278e-06	up
Prkab1	0.848444	4.35823	25.7677	3.85083e-07	9.45461e-06	up
Rdm1	-1.09039	2.87728	25.7472	3.89199e-07	9.52525e-06	down
Cntnap1	1.57287	2.6594	25.747	3.89224e-07	9.52525e-06	up
Fkbp10	1.39277	1.55206	25.6842	4.02115e-07	9.82477e-06	up
Slc25a21	-1.23789	3.17407	25.631	4.13353e-07	1.0083e-05	down
Glcci1	-0.900966	3.77091	25.5717	4.26241e-07	1.03773e-05	down
Arhgap18	1.06385	4.25061	25.5692	4.26793e-07	1.03773e-05	up
Scnn1a	-1.31842	3.59454	25.5158	4.38765e-07	1.06512e-05	down
Bche	-1.14628	7.87403	25.5002	4.42345e-07	1.07208e-05	down
Pon1	-1.3768	9.11947	25.4128	4.62836e-07	1.11994e-05	down
Hsd3b2	-2.30893	5.15513	25.3709	4.73003e-07	1.14271e-05	down
Zswim4	1.23358	3.52532	25.3605	4.75553e-07	1.14703e-05	up
Itm2c	0.86381	5.95311	25.3535	4.77296e-07	1.1494e-05	up
Cpne8	1.38199	3.80523	25.341	4.80389e-07	1.155e-05	up
Lrit1	-2.46237	3.62147	25.3353	4.81821e-07	1.1566e-05	down
Cd300lf	1.82392	2.48209	25.2586	5.01352e-07	1.20157e-05	up
Enpep	-1.49558	6.72004	25.241	5.05963e-07	1.2107e-05	down
Pdk3	1.46865	2.24359	25.2374	5.06885e-07	1.21098e-05	up
Cyp46a1	-2.37952	0.436683	25.2304	5.08749e-07	1.21351e-05	down
Ocstamp	1.81514	0.815248	25.1877	5.20134e-07	1.2372e-05	up
Casz1	1.67388	0.543152	25.187	5.20322e-07	1.2372e-05	up
Sele	2.53788	-0.632902	25.1589	5.2795e-07	1.25336e-05	up
Oas1a	-1.5211	2.79453	25.1543	5.29208e-07	1.25437e-05	down
Aldoc	-1.48962	3.4487	25.1055	5.42774e-07	1.28451e-05	down
Rab4a	1.07532	4.69054	25.0869	5.48035e-07	1.29492e-05	up
Hdc	1.25366	2.89885	25.0615	5.55319e-07	1.31008e-05	up
Dct	-3.28201	1.22503	25.0322	5.63797e-07	1.32652e-05	down
Impdh1	1.19614	2.64204	25.0314	5.64046e-07	1.32652e-05	up
Map4k4	0.926065	4.9733	25.0178	5.68025e-07	1.3338e-05	up
Csf2rb2	1.5842	3.08256	24.9819	5.78719e-07	1.35679e-05	up
Dpep2	2.55022	0.194014	24.9743	5.81007e-07	1.36004e-05	up
Pi16	2.323	0.444879	24.9425	5.90656e-07	1.38049e-05	up
Fam110a	1.44372	1.40342	24.9384	5.91915e-07	1.38129e-05	up
Rrm2	-1.34606	3.77898	24.914	5.99443e-07	1.39516e-05	down
Cyp2a4	-2.93888	1.96994	24.9132	5.99712e-07	1.39516e-05	down
Paox	-1.19902	5.12415	24.9095	6.00859e-07	1.39568e-05	down
Aifm2	1.02841	5.58416	24.8967	6.0486e-07	1.40281e-05	up
Ptpn21	1.12671	5.05163	24.881	6.09791e-07	1.41207e-05	up
Tarsl2	-0.927043	3.88385	24.8657	6.14669e-07	1.41837e-05	down
Xrra1	3.92055	-0.425047	24.8637	6.15297e-07	1.41837e-05	up
F13b	-1.27139	7.58675	24.8636	6.15334e-07	1.41837e-05	down
Slc10a5	-1.45263	6.7069	24.857	6.17451e-07	1.42108e-05	down
Cdpf1	1.29952	1.75599	24.7967	6.3705e-07	1.46395e-05	up
Tmprss6	-1.30979	8.47964	24.79	6.39289e-07	1.46686e-05	down
Slc66a1	1.12069	3.61451	24.778	6.43288e-07	1.47379e-05	up
Insig2	2.45309	8.87522	24.7733	6.4486e-07	1.47516e-05	up
Serpina3m	1.76361	10.079	24.7659	6.47333e-07	1.47857e-05	up
Isoc2a	-1.16764	5.32877	24.7592	6.49566e-07	1.48142e-05	down
Sspo	-1.86591	-0.184726	24.6494	6.87646e-07	1.5659e-05	down
Dclk3	-2.05273	2.45099	24.6384	6.91581e-07	1.57249e-05	down
Mast2	0.97347	5.08638	24.6355	6.92632e-07	1.57251e-05	up
Zfp687	0.990838	4.50136	24.6303	6.94499e-07	1.57437e-05	up
Ccl7	2.14806	-0.573136	24.6193	6.98477e-07	1.58101e-05	up
Hp	1.88836	12.4684	24.6031	7.0438e-07	1.59198e-05	up
Umad1	-1.15714	3.70099	24.5859	7.10692e-07	1.60384e-05	down
Mpdz	-0.975299	4.5409	24.5234	7.34123e-07	1.65425e-05	down
Hnmt	-1.00601	5.57697	24.5017	7.42444e-07	1.6705e-05	down
Lamc2	1.55863	1.30076	24.4396	7.66775e-07	1.72231e-05	up
Desi2	1.03763	6.58744	24.4371	7.67756e-07	1.72231e-05	up
Ctsf	-1.11481	4.41543	24.4287	7.71104e-07	1.72725e-05	down
Hid1	1.90021	2.28681	24.4047	7.80774e-07	1.74303e-05	up
Col12a1	1.84731	3.24877	24.4033	7.81356e-07	1.74303e-05	up
Snx24	1.0668	3.96624	24.4026	7.81616e-07	1.74303e-05	up
Fyb2	1.12737	5.67469	24.3795	7.9107e-07	1.7615e-05	up
Colec10	-1.26857	4.9855	24.3697	7.95096e-07	1.76786e-05	down
Ctps	1.31296	3.90882	24.3432	8.06108e-07	1.7897e-05	up
Actb	1.36777	10.4597	24.3138	8.18522e-07	1.81459e-05	up
Csf2rb	1.54766	4.53114	24.2914	8.28082e-07	1.83309e-05	up
Hjv	1.10978	6.117	24.2549	8.439e-07	1.86273e-05	up
Lgmn	1.06789	6.7172	24.2549	8.43943e-07	1.86273e-05	up
Cat	-1.42523	10.7728	24.2449	8.48321e-07	1.86965e-05	down
Ciart	-1.46838	3.54682	24.2415	8.49791e-07	1.87016e-05	down
Zfp385b	-1.11854	4.13852	24.2248	8.57216e-07	1.88375e-05	down
Pnp	0.832331	6.59345	24.1617	8.85775e-07	1.94368e-05	up
Ugt3a2	-1.17896	8.81132	24.1483	8.91968e-07	1.95442e-05	down
Maob	-1.2561	6.98543	24.1367	8.9732e-07	1.9633e-05	down
Cirbp	1.56329	4.15564	24.1076	9.11009e-07	1.99036e-05	up
XLOC_122037	-1.98703	6.043	24.0762	9.25957e-07	2.02009e-05	down
Fam83g	1.37977	1.51625	24.0569	9.35323e-07	2.03757e-05	up
Ttn	6.03937	4.71006	24.0464	9.40435e-07	2.0447e-05	up
Acsl5	-1.1525	8.55312	24.0446	9.41308e-07	2.0447e-05	down
Rgn	-2.00357	8.89061	24.0385	9.44284e-07	2.04821e-05	down
Ccn5	2.98709	0.975	24.008	9.59374e-07	2.07795e-05	up
Ppargc1b	-1.09544	5.03254	23.9841	9.71356e-07	2.10089e-05	down
Fabp4	2.11028	2.98992	23.9797	9.73572e-07	2.10101e-05	up
Atg14	-0.914134	4.20807	23.9784	9.74201e-07	2.10101e-05	down
Serpina1e	-1.8434	10.8296	23.9537	9.8682e-07	2.12519e-05	down
Spcs2	1.17752	4.93147	23.9424	9.92589e-07	2.13456e-05	up
Arhgef7	0.939004	5.45165	23.889	1.02053e-06	2.19152e-05	up
Cdr2l	1.23935	2.31065	23.8537	1.03942e-06	2.22891e-05	up
Hdac11	-1.17261	4.96898	23.8441	1.04459e-06	2.23682e-05	down
Fam13a	-1.39531	4.36098	23.8213	1.05706e-06	2.26031e-05	down
Spns2	1.11824	4.85355	23.8109	1.06281e-06	2.26939e-05	up
Gna14	-1.63024	0.944563	23.7645	1.0887e-06	2.32138e-05	down
Nos2	3.92448	-1.29822	23.7611	1.09063e-06	2.32221e-05	up
S1pr3	1.34451	1.95452	23.7416	1.10175e-06	2.34258e-05	up
Ppp2r5a	-0.893291	7.24187	23.7388	1.10335e-06	2.34269e-05	down
Ulk2	-0.860885	6.47149	23.6168	1.17554e-06	2.49244e-05	down
C2	-1.08604	7.50248	23.5971	1.18769e-06	2.51467e-05	down
Spryd3	1.04602	4.11991	23.5088	1.24344e-06	2.62902e-05	up
Galm	-1.13175	6.26262	23.4908	1.25511e-06	2.64996e-05	down
L3hypdh	-0.96565	4.15384	23.4817	1.26107e-06	2.65882e-05	down
Acvr2b	-1.19776	3.77926	23.4758	1.26496e-06	2.66332e-05	down
Dbp	-2.09179	4.96136	23.4618	1.27422e-06	2.67905e-05	down
Ndfip1	-0.966034	7.91057	23.4525	1.28038e-06	2.68366e-05	down
Fgf1	-1.4604	5.63985	23.4506	1.28161e-06	2.68366e-05	down
Ace	1.47142	2.69452	23.4504	1.28175e-06	2.68366e-05	up
L2hgdh	-0.88215	6.42146	23.4306	1.29501e-06	2.70767e-05	down
Tnfaip1	0.811438	6.06702	23.4241	1.29941e-06	2.7131e-05	up
Rmnd1	-0.940987	4.08756	23.4034	1.31343e-06	2.73859e-05	down
Sh3bp2	0.915393	4.48682	23.3996	1.31606e-06	2.74028e-05	up
Atf3	1.21966	2.24933	23.3795	1.32991e-06	2.7653e-05	up
Dbt	-0.963772	6.77217	23.3714	1.33548e-06	2.77306e-05	down
XLOC_009347	-1.55031	2.36486	23.3627	1.34151e-06	2.78175e-05	down
Zc3h12d	1.59823	2.83424	23.3519	1.3491e-06	2.79363e-05	up
Pdxk	-0.97327	6.7914	23.3456	1.35351e-06	2.79892e-05	down
Aqp8	-1.78652	5.28337	23.3357	1.36049e-06	2.80952e-05	down
Cd38	1.28029	5.87161	23.2498	1.42264e-06	2.93383e-05	up
Plcxd2	-1.33682	7.21912	23.2428	1.42786e-06	2.94057e-05	down
Palmd	1.18019	4.84744	23.2256	1.44068e-06	2.96093e-05	up
Klrk1	-1.73308	0.637539	23.2243	1.44167e-06	2.96093e-05	down
Herc3	1.0651	3.93878	23.2099	1.45246e-06	2.97902e-05	up
Golm1	1.17464	3.8279	23.1768	1.47768e-06	3.02664e-05	up
Rhoc	1.01811	3.00488	23.1722	1.48122e-06	3.02881e-05	up
Procr	1.924	0.656446	23.1702	1.48276e-06	3.02881e-05	up
Rpl41	0.969335	6.66422	23.1628	1.48851e-06	3.03645e-05	up
Gabarapl1	-1.10407	7.35908	23.1501	1.49839e-06	3.05219e-05	down
B4galt6	1.35482	3.70841	23.1476	1.50028e-06	3.05219e-05	up
C9	-1.40824	8.83958	23.1391	1.50694e-06	3.0616e-05	down
Prss53	-1.78565	1.08885	23.1174	1.52409e-06	3.08937e-05	down
Stc1	2.39161	-0.315733	23.1166	1.5247e-06	3.08937e-05	up
Pigr	-1.40305	9.7386	23.0477	1.5803e-06	3.19771e-05	down
Myom3	3.68115	2.64826	23.0365	1.58951e-06	3.21205e-05	up
Lrp5	0.819831	6.46542	23.0276	1.5969e-06	3.22265e-05	up
Cyp2c55	-1.88762	2.67759	23.0062	1.61477e-06	3.25437e-05	down
Sfxn3	1.39076	2.05365	22.984	1.63353e-06	3.28779e-05	up
Haao	-1.64263	7.71412	22.9271	1.68263e-06	3.38208e-05	down
Cd163	1.16662	4.35307	22.9221	1.687e-06	3.38635e-05	up
Gm33989	-0.879413	6.11523	22.9136	1.69451e-06	3.39691e-05	down
Sdf2l1	1.86562	5.25327	22.8879	1.71728e-06	3.43797e-05	up
Foxp2	-1.02265	3.51933	22.8228	1.77648e-06	3.55179e-05	down
Avpr1a	1.4984	3.8677	22.7819	1.81466e-06	3.62332e-05	up
Rhbdf2	1.17715	4.59851	22.7517	1.84342e-06	3.67588e-05	up
Cul7	1.04078	3.93764	22.7051	1.88865e-06	3.76109e-05	up
Rnf144a	1.21675	3.31362	22.6867	1.90686e-06	3.79234e-05	up
Ano10	0.835342	4.50733	22.6772	1.91627e-06	3.80604e-05	up
Chst11	1.34893	1.5634	22.6584	1.93517e-06	3.83802e-05	up
XLOC_087807	-1.72561	1.83525	22.6561	1.93747e-06	3.83802e-05	down
Ifi27	-1.24569	6.40974	22.6463	1.94731e-06	3.85245e-05	down
Gpx6	-2.4083	-0.279715	22.6374	1.95636e-06	3.86529e-05	down
Wee1	-1.15369	4.2461	22.634	1.95983e-06	3.86708e-05	down
Miga1	1.22204	2.8545	22.6076	1.98693e-06	3.91542e-05	up
Rfx5	1.04185	3.39349	22.5936	2.00145e-06	3.93889e-05	up
Abca5	1.08846	5.01207	22.5859	2.00954e-06	3.94965e-05	up
Gp1bb	2.36406	-0.824371	22.5703	2.02597e-06	3.97406e-05	up
Wdr1	0.848618	6.55917	22.5667	2.02974e-06	3.97406e-05	up
Lamc1	0.803801	5.64756	22.5666	2.02987e-06	3.97406e-05	up
Klf2	1.03657	3.45699	22.5464	2.05124e-06	4.0107e-05	up
Large2	2.3341	-0.664892	22.5302	2.06864e-06	4.03948e-05	up
Cyp27a1	-1.19202	8.05411	22.5264	2.07272e-06	4.04042e-05	down
Ap2a2	0.805364	7.2939	22.5248	2.07448e-06	4.04042e-05	up
Gbp3	-1.83164	2.86952	22.4936	2.1084e-06	4.10117e-05	down
Angptl2	-1.14837	3.93176	22.4653	2.13971e-06	4.15671e-05	down
Chrm3	1.23083	3.25559	22.4468	2.1604e-06	4.19151e-05	up
Cdh18	-1.8808	0.216417	22.4356	2.17306e-06	4.21065e-05	down
Cyp1a2	-1.9467	8.22458	22.3377	2.28676e-06	4.42528e-05	down
Fhl3	1.84971	-0.217323	22.3264	2.30026e-06	4.44569e-05	up
Azin1	-1.00229	7.18021	22.2963	2.33652e-06	4.50999e-05	down
Lif	3.43377	-1.63474	22.2937	2.33971e-06	4.51038e-05	up
Ostc	0.923342	5.99179	22.2727	2.3655e-06	4.55427e-05	up
Abhd14a	-1.09667	3.33097	22.2661	2.37366e-06	4.56415e-05	down
Tmem98	1.1796	3.16802	22.2517	2.39141e-06	4.59243e-05	up
Aldh5a1	-0.907986	6.14365	22.2347	2.41269e-06	4.62261e-05	down
Edem2	0.908762	6.42339	22.2343	2.41326e-06	4.62261e-05	up
Epha1	0.842003	5.6521	22.2185	2.43318e-06	4.65485e-05	up
Itpkc	1.09338	3.75454	22.1742	2.49001e-06	4.75753e-05	up
Ywhaz	1.14376	6.65314	22.1591	2.50966e-06	4.789e-05	up
Rab3b	2.09308	0.356284	22.1531	2.51752e-06	4.79793e-05	up
Msrb3	0.808676	5.24696	22.1402	2.53444e-06	4.82408e-05	up
Gprc5b	1.49744	2.03724	22.1179	2.56409e-06	4.87436e-05	up
Marveld2	0.932901	3.91289	22.0956	2.59405e-06	4.92509e-05	up
Tbc1d30	-1.5336	3.34394	22.087	2.60566e-06	4.93572e-05	down
Acsm3	-1.05334	6.13652	22.0866	2.60619e-06	4.93572e-05	down
Ypel4	3.50167	-1.0604	22.0555	2.64882e-06	5.01016e-05	up
Rmnd5a	-0.944759	8.23483	21.9967	2.73119e-06	5.15949e-05	down
Qsox1	1.17183	9.12551	21.9781	2.75777e-06	5.19745e-05	up
Spata22	-1.51251	0.825555	21.9778	2.75818e-06	5.19745e-05	down
Ppp1r21	0.841403	4.72891	21.9714	2.76742e-06	5.20835e-05	up
Enpp5	-0.840541	4.45606	21.9576	2.78739e-06	5.23938e-05	down
Ankrd33b	-1.22956	6.23206	21.9005	2.87161e-06	5.39097e-05	down
Pgd	1.19784	6.18875	21.896	2.87829e-06	5.39679e-05	up
Loxl2	1.15832	3.47267	21.8895	2.88815e-06	5.40856e-05	up
Sned1	-1.40268	3.3456	21.8634	2.92764e-06	5.4757e-05	down
Nr1h4	-1.03956	6.13142	21.85	2.9482e-06	5.50732e-05	down
Plekhh1	1.66599	0.940538	21.8285	2.98137e-06	5.5624e-05	up
Tcea3	-1.42403	4.06119	21.8151	3.00235e-06	5.59462e-05	down
XLOC_102147	-1.67922	5.67511	21.7917	3.0391e-06	5.6561e-05	down
Flywch1	0.787261	4.50912	21.7551	3.09761e-06	5.75488e-05	up
Ch25h	2.56881	-0.746685	21.7538	3.09981e-06	5.75488e-05	up
Bnip3	-1.2881	8.27429	21.7396	3.12278e-06	5.7904e-05	down
Zfand4	-0.997911	4.69845	21.7371	3.12681e-06	5.79074e-05	down
Crybb3	2.74787	0.371291	21.7051	3.17951e-06	5.88113e-05	up
Selenbp2	-2.77756	6.3555	21.6339	3.2996e-06	6.09112e-05	down
Cldn3	0.94895	5.42321	21.6331	3.30112e-06	6.09112e-05	up
Cftr	1.99671	0.00833331	21.6146	3.33297e-06	6.14236e-05	up
Irf9	-0.886481	4.83503	21.565	3.42042e-06	6.29583e-05	down
Cdadc1	-0.853946	4.99246	21.538	3.46882e-06	6.37714e-05	down
Cyp2b10	1.82239	7.34512	21.5203	3.50096e-06	6.42837e-05	up
Mapre3	0.86513	4.44074	21.518	3.50526e-06	6.42843e-05	up
Ldah	-0.844014	5.81179	21.4767	3.58152e-06	6.56032e-05	down
Klf12	-1.10171	5.97893	21.4712	3.59187e-06	6.57129e-05	down
Itgax	-1.55351	1.54301	21.4604	3.61213e-06	6.60035e-05	down
Rab4b	0.947874	3.80761	21.43	3.66981e-06	6.69502e-05	up
Sult2a7	-3.29103	0.860962	21.4284	3.67282e-06	6.69502e-05	down
Shroom3	0.984718	4.83194	21.4215	3.68609e-06	6.70319e-05	up
Paqr7	-1.06966	4.85611	21.4215	3.6862e-06	6.70319e-05	down
E2f2	1.83102	1.7171	21.4105	3.70727e-06	6.73338e-05	up
C2cd2	-0.907911	7.14069	21.3971	3.73343e-06	6.77273e-05	down
Ivd	-1.16413	7.40332	21.3939	3.73961e-06	6.77579e-05	down
Tpm4	1.15823	5.41417	21.3824	3.76203e-06	6.80824e-05	up
Emilin1	0.87295	4.98053	21.343	3.84029e-06	6.94153e-05	up
Vmn2r1	2.48339	-1.16138	21.3384	3.84935e-06	6.94957e-05	up
Morf4l2	1.02339	7.03025	21.3063	3.91444e-06	7.05864e-05	up
Mccc1	-0.958524	5.51304	21.289	3.94995e-06	7.10656e-05	down
Sema6b	1.2089	3.4071	21.2886	3.95083e-06	7.10656e-05	up
Cyp2j5	-1.55201	8.39704	21.2865	3.95516e-06	7.10656e-05	down
Atp8b1	0.816709	6.58759	21.2651	3.99953e-06	7.17773e-05	up
Fat1	0.911951	7.48443	21.2621	4.00579e-06	7.18041e-05	up
Abca8b	-1.05928	6.42804	21.2518	4.0274e-06	7.21057e-05	down
Hbegf	1.78457	0.952446	21.2474	4.03651e-06	7.21832e-05	up
Ephx2	-1.18109	9.30589	21.2442	4.04328e-06	7.22186e-05	down
Abcd3	-1.17824	9.6017	21.1979	4.14211e-06	7.38963e-05	down
Prkaa2	-1.42378	7.28388	21.1952	4.14812e-06	7.39159e-05	down
Aspa	-1.58706	3.33263	21.1894	4.16061e-06	7.4051e-05	down
Medag	1.56134	0.59545	21.1541	4.23787e-06	7.53371e-05	up
Sox9	1.40479	4.31565	21.146	4.25582e-06	7.54951e-05	up
Abhd3	-0.963825	5.22484	21.1456	4.25677e-06	7.54951e-05	down
Id2	1.08674	6.68823	21.1322	4.28663e-06	7.59108e-05	up
Cyp2c37	-1.40252	6.58322	21.1306	4.29028e-06	7.59108e-05	down
Sumo3	0.737666	6.04035	21.127	4.29839e-06	7.59651e-05	up
Rpp40	-1.10774	2.2894	21.0973	4.36552e-06	7.69885e-05	down
Src	1.20639	2.96717	21.0968	4.36651e-06	7.69885e-05	up
Abhd14b	-1.00626	7.16433	21.0928	4.37578e-06	7.70617e-05	down
Zkscan1	-0.809336	6.64802	21.0548	4.46329e-06	7.85113e-05	down
Olfr16	3.46686	-2.36388	21.0468	4.48194e-06	7.87473e-05	up
Psmb9	-1.39282	3.06126	21.0246	4.53424e-06	7.95736e-05	down
Flna	1.18027	7.29953	20.9998	4.59334e-06	8.05169e-05	up
Eif4g3	0.827896	5.55038	20.9933	4.60888e-06	8.06956e-05	up
Irak3	2.82237	2.83078	20.9898	4.61727e-06	8.07486e-05	up
L3mbtl3	0.919879	3.74541	20.9815	4.63739e-06	8.10066e-05	up
Des	1.3131	2.77224	20.9644	4.67904e-06	8.16395e-05	up
Ssr2	0.858691	5.57358	20.9396	4.73988e-06	8.26055e-05	up
Mpp4	-2.2186	-1.09208	20.9372	4.74595e-06	8.26156e-05	down
Fosl2	0.936446	4.99334	20.9335	4.75508e-06	8.26791e-05	up
Klhl21	-1.07754	5.83034	20.9198	4.78931e-06	8.31784e-05	down
Adamts2	0.824094	4.03644	20.8852	4.87644e-06	8.45941e-05	up
ND4L	6.42105	1.21645	20.8699	4.91562e-06	8.51003e-05	up
Slc17a9	1.22475	3.35265	20.8694	4.91691e-06	8.51003e-05	up
Ccl2	2.55943	-0.259592	20.8586	4.94479e-06	8.5481e-05	up
Cyp4f15	-1.15232	6.47299	20.8556	4.95232e-06	8.5481e-05	down
Itga7	0.892079	3.7997	20.8525	4.96046e-06	8.5481e-05	up
Kcnip4	2.38319	-0.133267	20.8521	4.96159e-06	8.5481e-05	up
Aqp11	-1.32364	4.5128	20.8233	5.03665e-06	8.66143e-05	down
Car8	-0.941038	6.55095	20.8225	5.03886e-06	8.66143e-05	down
Sepsecs	-0.856759	6.7993	20.8122	5.06598e-06	8.69453e-05	down
Klf1	-1.25423	1.4071	20.8108	5.06964e-06	8.69453e-05	down
Stat1	-1.09804	5.96542	20.7939	5.11449e-06	8.76147e-05	down
Cpb2	1.02231	8.68338	20.7902	5.1244e-06	8.76848e-05	up
Ppp1r1b	-2.02262	1.34198	20.7721	5.17303e-06	8.84165e-05	down
Tbc1d24	0.817299	6.19964	20.7674	5.18579e-06	8.85342e-05	up
Ppara	-1.42626	8.84274	20.7644	5.19405e-06	8.8575e-05	down
Il20rb	1.95273	1.01182	20.7607	5.20394e-06	8.86434e-05	up
Sorbs2	0.992377	7.13269	20.7367	5.26958e-06	8.96602e-05	up
Clec4d	2.3315	0.363499	20.7309	5.28575e-06	8.98339e-05	up
Dusp23	0.984149	2.98742	20.7245	5.30335e-06	9.00316e-05	up
Loxl4	1.36878	1.18741	20.6923	5.39319e-06	9.14538e-05	up
Ankrd1	2.84177	-0.455047	20.6822	5.42189e-06	9.18371e-05	up
Adam23	0.951097	5.87051	20.6614	5.48085e-06	9.27315e-05	up
Hadh	-1.14589	7.691	20.6019	5.654e-06	9.55539e-05	down
H2-T23	-1.11954	7.39727	20.5943	5.6765e-06	9.58266e-05	down
Pid1	0.897676	6.85773	20.5651	5.76369e-06	9.71897e-05	up
Mmp8	3.18308	2.67379	20.5597	5.7801e-06	9.73575e-05	up
Mid1	1.34909	2.49314	20.4961	5.97525e-06	0.000100532	up
Hykk	-1.31247	6.46786	20.4823	6.01842e-06	0.000101146	down
Ubtd2	1.1187	2.34564	20.4764	6.03724e-06	0.000101349	up
Pex6	-0.94482	6.20694	20.4553	6.10407e-06	0.000102357	down
Ugt1a6a	-1.03965	7.20807	20.4482	6.12679e-06	0.000102624	down
Acox1	-1.3087	10.5939	20.436	6.16574e-06	0.000103162	down
Arhgap42	-0.974365	6.89161	20.4213	6.21359e-06	0.000103847	down
Cdcp1	1.29427	3.95829	20.3887	6.32006e-06	0.000105509	up
Trub2	1.26378	3.08772	20.3828	6.33967e-06	0.00010572	up
Nodal	2.40952	-1.34551	20.3784	6.35433e-06	0.000105847	up
Nfkbib	0.972913	3.4532	20.3579	6.42268e-06	0.000106867	up
Hcn3	-3.62024	-0.646244	20.3454	6.46468e-06	0.000107448	down
Ssr4	0.914157	6.42388	20.3344	6.50219e-06	0.000107952	up
Tmem154	2.17617	0.904857	20.324	6.5374e-06	0.000108417	up
Gstt1	-1.12276	6.57757	20.3029	6.61003e-06	0.000109501	down
Tax1bp3	0.85268	4.30233	20.2594	6.76205e-06	0.000111897	up
Ano6	1.03044	4.95917	20.2203	6.90179e-06	0.000114084	up
Klkb1	-1.60458	8.44679	20.2107	6.93636e-06	0.00011453	down
Caln1	-1.32915	2.29429	20.1971	6.98576e-06	0.000115219	down
Prodh2	-1.33249	6.35869	20.1944	6.99588e-06	0.000115236	down
Tmed4	0.843056	6.23942	20.1927	7.00205e-06	0.000115236	up
Slc35f6	0.729834	4.53823	20.1691	7.08902e-06	0.00011654	up
Dnase1l3	-1.00583	5.66339	20.1509	7.15674e-06	0.000117525	down
Pold4	1.2623	2.5183	20.1176	7.28216e-06	0.000119454	up
Sh3pxd2b	1.12299	3.75112	20.1119	7.30397e-06	0.000119682	up
Mgat2	3.87417	5.03461	20.0823	7.41814e-06	0.000121421	up
Plvap	0.757742	4.86184	20.0664	7.48002e-06	0.000122224	up
Fkbp1a	0.730679	6.07874	20.0655	7.48343e-06	0.000122224	up
Clint1	0.919107	6.33748	20.0534	7.53077e-06	0.000122864	up
Slc6a8	1.05853	4.35041	20.0468	7.5569e-06	0.000123157	up
Pdcd4	-0.735721	5.46224	20.0408	7.58079e-06	0.000123413	down
Tulp2	-1.17886	2.48468	20.0291	7.62736e-06	0.000124037	down
Dgke	1.03472	2.61107	20.0162	7.67881e-06	0.000124739	up
P4ha1	-1.13629	4.47925	19.9946	7.76619e-06	0.000126023	down
Gm38499	3.25903	-1.82008	19.9784	7.83201e-06	0.000126954	up
Ddx60	-1.13276	3.66062	19.9377	8.00057e-06	0.000129547	down
Cxcl13	3.56504	3.30244	19.9324	8.02287e-06	0.000129769	up
Sccpdh	1.30611	1.76837	19.911	8.11318e-06	0.000131089	up
Psmd9	-1.08316	6.43515	19.9087	8.12295e-06	0.000131106	down
Pfkfb3	-1.05428	4.43942	19.9024	8.14967e-06	0.000131397	down
Nat8f6	-2.61212	-0.804568	19.899	8.16449e-06	0.000131495	down
Auh	-0.822415	4.82804	19.8676	8.29944e-06	0.000133526	down
Ear2	2.04337	1.67113	19.8508	8.37256e-06	0.000134559	up
Smarcd2	-0.787427	5.56391	19.8448	8.39911e-06	0.000134842	down
Noxred1	-2.61698	-2.49531	19.8349	8.44279e-06	0.000135399	down
Anxa1	1.6305	4.88344	19.8083	8.56102e-06	0.000137149	up
Spsb3	0.883067	4.33637	19.806	8.57121e-06	0.000137154	up
Trhde	-3.76294	-0.294664	19.803	8.58464e-06	0.000137154	down
Tbc1d2	1.48264	0.631326	19.8021	8.58862e-06	0.000137154	up
Slpi	1.86384	3.24504	19.7832	8.67397e-06	0.00013837	up
Psmc4	0.740752	6.01434	19.7809	8.68469e-06	0.000138395	up
Pcca	-0.973342	6.09518	19.7713	8.72842e-06	0.000138945	down
Sbno2	0.764999	5.38996	19.7463	8.84322e-06	0.000140526	up
Fam120c	-0.848818	3.85283	19.7456	8.8464e-06	0.000140526	down
Als2cl	0.911345	5.10218	19.7281	8.92804e-06	0.000141674	up
Tmem50a	-0.722519	5.90827	19.7149	8.98966e-06	0.000142502	down
Gskip	1.1626	4.08005	19.7114	9.00641e-06	0.000142617	up
Iyd	-1.0154	6.28049	19.6937	9.09007e-06	0.000143754	down
Treh	1.94544	2.38659	19.6922	9.09729e-06	0.000143754	up
Srd5a1	-0.980126	5.20802	19.6751	9.17895e-06	0.000144893	down
Myo6	-0.77467	6.32429	19.6421	9.33874e-06	0.000147222	down
Armcx4	1.55479	3.13162	19.6406	9.34603e-06	0.000147222	up
Orm2	3.60838	6.43088	19.6382	9.35813e-06	0.000147259	up
1700001C19Rik	-1.35744	2.28838	19.6139	9.47764e-06	0.000148984	down
Slco1b2	-1.58893	10.0483	19.5988	9.55286e-06	0.00015001	down
1810046K07Rik	-2.48338	-0.737408	19.595	9.57213e-06	0.000150156	down
Derl3	1.98281	2.32593	19.5919	9.58724e-06	0.000150237	up
Trim6	1.85231	-0.936153	19.5653	9.72178e-06	0.000152187	up
Bmp7	-2.0057	0.604013	19.5521	9.78942e-06	0.000153087	down
Cyp1b1	1.16649	3.03828	19.5399	9.85191e-06	0.000153904	up
Slc4a1	2.29627	1.96733	19.5372	9.86622e-06	0.000153968	up
Ckap4	1.11995	2.88288	19.524	9.93444e-06	0.000154872	up
Ehd1	0.737732	5.5853	19.5219	9.94508e-06	0.000154878	up
Ica1	1.64672	2.05222	19.5144	9.98461e-06	0.000155333	up
Tanc2	0.980993	4.40281	19.5094	1.00104e-05	0.000155575	up
Dnajb11	0.94128	5.97199	19.4603	1.02711e-05	0.000159461	up
Rprd1a	-0.938176	3.58502	19.4366	1.03993e-05	0.000161285	down
Per3	-1.18305	5.05249	19.392	1.0645e-05	0.000164926	down
Ifitm6	3.18758	1.85589	19.3857	1.06805e-05	0.000165307	up
Col13a1	1.08348	3.32218	19.3794	1.07158e-05	0.000165683	up
Prelp	1.12563	5.9012	19.3692	1.07729e-05	0.000166395	up
Cyp21a1	3.31635	0.679572	19.3572	1.08409e-05	0.000167137	up
Rhbdf1	0.99763	3.51368	19.3553	1.08519e-05	0.000167137	up
Ube2l6	-0.987118	5.28573	19.3549	1.08542e-05	0.000167137	down
Nubp1	0.777339	5.3272	19.3276	1.10103e-05	0.000169367	up
Tnfaip2	1.0363	4.35965	19.325	1.10256e-05	0.00016943	up
Med24	0.851744	3.64467	19.3179	1.10663e-05	0.000169883	up
Abcc6	-1.63587	7.06142	19.2973	1.11863e-05	0.000171549	down
Prkca	1.094	4.51894	19.2912	1.1222e-05	0.000171922	up
Slc12a4	1.01629	5.36707	19.2721	1.13353e-05	0.000173481	up
Ehhadh	-1.05397	8.51136	19.2613	1.13996e-05	0.000174175	down
Kdsr	-0.710593	5.54458	19.2606	1.14037e-05	0.000174175	down
Traf3	0.9413	4.54937	19.2578	1.14201e-05	0.000174249	up
Btbd8	1.42604	1.84923	19.2519	1.14555e-05	0.000174487	up
Cd160	-3.13946	-2.38546	19.2493	1.14711e-05	0.000174487	down
Ccl27a	-1.22836	1.77147	19.2481	1.14782e-05	0.000174487	down
Irf2	-0.754601	6.08095	19.2467	1.14868e-05	0.000174487	down
Nqo1	1.51816	3.66504	19.2456	1.14936e-05	0.000174487	up
2310039H08Rik	3.0318	2.75234	19.237	1.15456e-05	0.000175101	up
Mpst	-1.20406	5.45447	19.2278	1.16011e-05	0.000175765	down
Dusp5	1.52513	0.408397	19.2047	1.17426e-05	0.000177731	up
Maco1	-0.837341	5.91758	19.1996	1.17738e-05	0.000178007	down
Fbn1	0.827796	4.44278	19.1979	1.17845e-05	0.000178007	up
2210418O10Rik	-0.848523	3.54408	19.187	1.18517e-05	0.000178844	down
Vwf	0.89391	5.74381	19.1844	1.18682e-05	0.000178913	up
Slc34a2	2.00511	0.316616	19.1814	1.18865e-05	0.00017901	up
Tert	-1.28694	2.01997	19.1785	1.19046e-05	0.000179103	down
Ddo	-0.950147	4.14232	19.165	1.19892e-05	0.000180196	down
Naa60	-0.778959	6.2954	19.1053	1.23701e-05	0.000185737	down
Arpc1b	0.822412	5.20864	19.0913	1.24609e-05	0.000186914	up
Pitpnm1	0.992033	3.43035	19.0881	1.24822e-05	0.000187047	up
Thsd7a	1.17742	2.44421	19.0687	1.26099e-05	0.000188772	up
Fam214b	1.08312	4.24584	19.0638	1.26421e-05	0.000189067	up
Glipr2	2.08766	1.84531	19.0534	1.27111e-05	0.000189911	up
Wnt2	0.990975	3.13635	19.0336	1.28437e-05	0.000191702	up
Fgfr4	0.694296	5.75624	19.0245	1.29051e-05	0.000192428	up
Fbxo3	-0.848406	7.43152	19.0224	1.29193e-05	0.000192449	down
Ppfibp1	0.750245	5.66992	19.0201	1.29351e-05	0.000192494	up
Egr1	1.34169	3.74797	19.012	1.29902e-05	0.000193124	up
Rbm47	-0.749946	6.96368	18.9606	1.33446e-05	0.000198197	down
Adamts12	1.52673	1.90579	18.9386	1.34997e-05	0.000200302	up
Oas1g	-1.50963	0.861551	18.8992	1.37812e-05	0.000204279	down
Wfdc3	1.83996	0.689006	18.8954	1.38084e-05	0.000204481	up
Bag4	-0.774937	5.82846	18.8855	1.38807e-05	0.00020535	down
Btg2	1.19032	5.86539	18.8671	1.40149e-05	0.000207131	up
Chrdl2	2.47635	-1.78242	18.8523	1.41244e-05	0.000208546	up
Fgl1	1.58898	8.6784	18.8394	1.42198e-05	0.00020975	up
Chmp4b	0.757371	5.57167	18.8342	1.42587e-05	0.000210117	up
Chpt1	-0.906945	8.03907	18.8281	1.43044e-05	0.000210585	down
Med12l	1.19389	2.86751	18.7806	1.46653e-05	0.000215688	up
Epdr1	1.45186	1.84095	18.7784	1.46818e-05	0.00021572	up
XLOC_108002	-2.06327	5.48744	18.771	1.47388e-05	0.000216234	down
Cdc42ep5	1.87761	1.02644	18.7702	1.47455e-05	0.000216234	up
Rnase10	2.53743	-1.85591	18.7532	1.48777e-05	0.00021796	up
Pla2r1	-0.936193	2.90427	18.747	1.49256e-05	0.00021845	down
Egfr	-1.59228	9.94655	18.7335	1.5032e-05	0.000219794	down
Rps6kl1	2.05205	-1.00494	18.7263	1.50889e-05	0.000220411	up
Slc35a5	-0.839557	4.93173	18.7115	1.52059e-05	0.000221906	down
Cdc42se1	0.752327	4.91174	18.7095	1.52226e-05	0.000221934	up
Jpt1	0.817384	3.694	18.6979	1.53151e-05	0.000223068	up
Stap1	-1.63071	0.572024	18.6931	1.53536e-05	0.000223203	down
Cpq	-0.710047	6.17348	18.6931	1.5354e-05	0.000223203	down
Gdap2	0.770186	5.84956	18.6896	1.53822e-05	0.000223216	up
Cd83	-1.59924	0.422913	18.6893	1.53845e-05	0.000223216	down
Art2b	-2.6806	-1.36742	18.685	1.54193e-05	0.000223506	down
Tmem184c	0.812164	4.42346	18.6732	1.55145e-05	0.00022467	up
Cd24a	1.44003	2.85621	18.5997	1.6125e-05	0.000233286	up
Idh3b	-0.753617	6.48226	18.5723	1.63582e-05	0.000236433	down
Slc27a5	-1.17371	9.80326	18.5674	1.63999e-05	0.000236661	down
Gas7	1.08782	3.73676	18.5668	1.64053e-05	0.000236661	up
Itgb6	1.77731	-0.605386	18.54	1.66372e-05	0.000239777	up
Dennd3	0.892347	3.25133	18.5348	1.66833e-05	0.000240211	up
Crbn	-0.671437	5.47101	18.5327	1.6701e-05	0.000240237	down
Spock2	1.41091	1.58869	18.5253	1.67663e-05	0.000240946	up
Spire2	2.94023	-1.4963	18.5074	1.69248e-05	0.000242992	up
Arfgap3	1.2033	3.814	18.4965	1.70213e-05	0.000244145	up
Pmfbp1	1.45342	7.71597	18.4559	1.73884e-05	0.000248846	up
Cyp2c50	-1.24032	8.63982	18.4548	1.73982e-05	0.000248846	down
Slfn9	-1.37831	2.62391	18.4548	1.73986e-05	0.000248846	down
Gcat	-1.13409	5.68917	18.4357	1.75735e-05	0.00025111	down
XLOC_099967	-2.43415	4.5173	18.4263	1.76606e-05	0.000252115	down
Optc	2.74015	-2.04769	18.4075	1.78353e-05	0.000254368	up
Cc2d1a	0.848397	3.17294	18.3855	1.80425e-05	0.00025708	up
Mthfd1	-1.06645	7.54023	18.3662	1.82261e-05	0.000259452	down
Slc30a10	0.778109	5.01597	18.3528	1.83552e-05	0.00026099	up
Erp29	0.834753	5.23703	18.3504	1.83777e-05	0.00026099	up
Hspe1	-0.740994	6.36148	18.3496	1.83862e-05	0.00026099	down
Lbp	1.21446	7.16852	18.3465	1.84162e-05	0.00026117	up
Mup9	-2.97857	0.495709	18.3301	1.85747e-05	0.000263171	down
Lrrc75a	1.5973	0.575314	18.3155	1.87174e-05	0.000264944	up
Ces1c	-1.29596	10.5273	18.2926	1.8944e-05	0.000267899	down
Rpn1	1.02599	7.68564	18.274	1.91298e-05	0.000270273	up
Junb	1.30916	4.52451	18.2706	1.91638e-05	0.0002705	up
Btc	1.66752	2.59493	18.2539	1.93326e-05	0.000272627	up
Crls1	0.704278	5.95474	18.2467	1.94066e-05	0.000273415	up
Lifr	-1.00354	8.4331	18.2435	1.94389e-05	0.000273615	down
Srl	1.97912	0.39323	18.2057	1.98285e-05	0.000278838	up
Plcb1	-0.728625	6.4255	18.1984	1.99049e-05	0.000279652	down
Aldh7a1	-1.12114	8.24407	18.1918	1.99739e-05	0.000280121	down
Elovl1	0.893105	4.35088	18.1916	1.99755e-05	0.000280121	up
Unc45a	0.77616	4.07605	18.1668	2.0238e-05	0.000283538	up
Rhpn2	1.08604	4.37955	18.1611	2.02979e-05	0.000284114	up
Cd207	1.69531	3.72612	18.1288	2.06458e-05	0.000288715	up
Calu	0.843068	7.45782	18.1171	2.07725e-05	0.000290218	up
Mettl7a1	-1.23837	7.62575	18.1015	2.09437e-05	0.000292297	down
Cisd1	-1.20767	6.26517	18.1	2.09601e-05	0.000292297	down
Fam151a	-3.21512	-2.5452	18.0972	2.09911e-05	0.000292459	down
Aldh6a1	-1.01819	8.85076	18.0904	2.10656e-05	0.000293226	down
Abhd6	-0.939007	4.80536	18.0849	2.11268e-05	0.000293743	down
Qdpr	-1.25925	8.06986	18.0836	2.11417e-05	0.000293743	down
Rflnb	1.515	2.15567	18.0655	2.1343e-05	0.000296267	up
Ctps2	0.84343	4.31258	18.0435	2.15913e-05	0.000299438	up
Pde3b	-0.85776	7.2892	18.0406	2.1624e-05	0.000299535	down
Mmp9	2.5711	3.25366	18.0394	2.1638e-05	0.000299535	up
Krt7	1.51467	0.0369093	18.0269	2.17806e-05	0.000301231	up
Ppa1	0.767854	7.25826	18.0217	2.18406e-05	0.000301657	up
Rdh16f2	-1.23592	5.70851	18.0207	2.18514e-05	0.000301657	down
Samd10	1.63523	0.314381	18.0029	2.20564e-05	0.000304209	up
Slc46a1	-0.960225	4.44508	17.9894	2.22137e-05	0.000306098	down
H1f4	0.915221	3.29934	17.9852	2.22634e-05	0.000306502	up
Gm2a	-1.04871	6.43285	17.9831	2.22873e-05	0.000306552	down
Lama1	-1.01598	2.98275	17.9766	2.23633e-05	0.000307317	down
Tob2	-0.695723	6.34369	17.964	2.25118e-05	0.000308932	down
Igsf11	1.05751	5.6371	17.9632	2.25218e-05	0.000308932	up
Gm13889	1.4544	1.34056	17.9353	2.28537e-05	0.0003132	up
Pld1	0.887062	4.20199	17.921	2.30264e-05	0.00031528	up
Pram1	2.48094	0.0110885	17.9159	2.30889e-05	0.000315848	up
Ucp2	1.08077	5.62966	17.9047	2.32252e-05	0.000317425	up
Nlrp6	-1.05224	6.0993	17.8693	2.36613e-05	0.000323092	down
Tecr	-0.884368	5.55926	17.8511	2.38885e-05	0.0003259	down
Gulo	-1.58524	7.9579	17.8414	2.40105e-05	0.000327268	down
Tmed3	1.01535	4.9134	17.8366	2.40707e-05	0.000327792	up
Zfp871	-1.25075	6.90332	17.8331	2.4115e-05	0.000328099	down
Atp6v0e	0.735954	5.07498	17.817	2.43196e-05	0.000330529	up
Sphk1	1.60321	0.529299	17.8156	2.43375e-05	0.000330529	up
Calr	1.11576	9.40883	17.809	2.44228e-05	0.00033139	up
Shmt1	-1.28835	7.12993	17.8012	2.45235e-05	0.000332456	down
Acsm1	-1.22966	7.43023	17.796	2.459e-05	0.000333059	down
Thrb	-0.810905	5.59886	17.7671	2.4966e-05	0.000337847	down
Myh9	0.87089	8.41118	17.7413	2.53076e-05	0.000342163	up
Rab44	3.26944	-0.790909	17.7374	2.53597e-05	0.000342561	up
Elovl3	-2.63178	2.76987	17.6971	2.59023e-05	0.000349438	down
Akr1e1	-0.868512	4.68236	17.6961	2.59152e-05	0.000349438	down
Adcy9	-0.726885	6.07038	17.6741	2.62173e-05	0.000353196	down
Trim2	0.792067	6.28446	17.6633	2.63666e-05	0.00035489	up
Ddx28	1.02731	4.18308	17.6453	2.66175e-05	0.000357851	up
Pls1	2.02635	3.18157	17.6441	2.66341e-05	0.000357851	up
Ntn3	-1.1024	2.61195	17.6418	2.66658e-05	0.000357959	down
B4galnt3	-1.71535	1.19955	17.6278	2.68632e-05	0.000360287	down
Fitm1	-2.15253	-0.93918	17.6255	2.68957e-05	0.000360403	down
Usp18	-0.955701	3.779	17.6192	2.69845e-05	0.000361271	down
Foxn3	-0.694262	6.86236	17.6101	2.7115e-05	0.000362696	down
Mt1	1.6345	6.89654	17.6011	2.72433e-05	0.000364089	up
Cad	1.31324	5.34742	17.573	2.76485e-05	0.000369178	up
F11r	0.857176	6.68628	17.5169	2.84758e-05	0.000379887	up
Id3	1.1754	5.20212	17.5139	2.85212e-05	0.000380156	up
Prkcz	-0.784628	4.05387	17.4929	2.88387e-05	0.000384049	down
Xlr4a	-4.51012	-0.42973	17.4885	2.89047e-05	0.000384588	down
Cbr3	1.53681	0.964614	17.4721	2.91552e-05	0.000387579	up
Pdgfa	1.02545	2.52394	17.4564	2.93976e-05	0.000389933	up
Rdx	-0.790884	7.83134	17.4563	2.93994e-05	0.000389933	down
Aldoa	0.736702	6.44154	17.4556	2.94098e-05	0.000389933	up
Chad	-1.10345	2.64837	17.4474	2.9536e-05	0.000391262	down
Bola2	0.935677	2.42103	17.4443	2.95849e-05	0.000391565	up
Adamts15	1.42825	2.46526	17.4403	2.96478e-05	0.000392053	up
Adgrg1	0.992745	3.08121	17.4329	2.97624e-05	0.000393224	up
Saa3	1.91923	4.08343	17.4218	2.99372e-05	0.000395186	up
Asprv1	3.88887	0.978385	17.4128	3.00795e-05	0.000396718	up
Mafb	-1.15967	6.67309	17.3767	3.06569e-05	0.00040398	down
Dhx32	0.674155	5.11465	17.3398	3.12571e-05	0.000411529	up
Ttc23	-0.830789	6.00452	17.3353	3.13319e-05	0.000412154	down
Sult1a1	1.10811	8.83105	17.332	3.13858e-05	0.000412502	up
Dus2	0.938381	3.13387	17.3228	3.15388e-05	0.000414068	up
Slc1a2	-2.21683	8.62606	17.3215	3.15598e-05	0.000414068	down
Gsto1	-0.709033	6.33657	17.3122	3.17139e-05	0.000415728	down
Kcnj8	1.15687	1.61866	17.302	3.18855e-05	0.000417614	up
Mal2	0.788758	6.47508	17.2816	3.22286e-05	0.000421741	up
Mndal	-1.14288	3.97689	17.2793	3.22691e-05	0.000421905	down
6430548M08Rik	1.00175	4.18815	17.265	3.25122e-05	0.000424716	up
Rasl10b	1.9141	2.62349	17.2456	3.28449e-05	0.00042869	up
Marveld1	-0.711896	5.59438	17.2052	3.35521e-05	0.000437542	down
Cd33	1.70244	3.18024	17.1878	3.38608e-05	0.000441185	up
Ngef	-1.11562	4.64649	17.1848	3.39143e-05	0.000441501	down
Col5a2	0.813029	4.12525	17.1471	3.45934e-05	0.000449953	up
Atp5c1	-0.699258	6.69657	17.1419	3.46893e-05	0.000450812	down
Limk1	1.10023	1.96406	17.1371	3.47772e-05	0.000451565	up
Serpinf1	-0.841596	7.58754	17.1132	3.52163e-05	0.000456872	down
Srprb	0.978437	5.40535	17.1039	3.53903e-05	0.000458735	up
Dpep1	1.17858	3.45273	17.0928	3.55973e-05	0.000460496	up
Tmcc1	-0.69742	5.68306	17.0921	3.5611e-05	0.000460496	down
Colec11	-0.903978	3.7823	17.0907	3.56359e-05	0.000460496	down
Atp11b	-0.716039	6.4797	17.0901	3.56483e-05	0.000460496	down
Unc119	1.27167	2.61685	17.0676	3.60722e-05	0.000465572	up
Kirrel	0.790444	3.57408	17.0658	3.6106e-05	0.00046561	up
Ptges	1.85143	-0.0050642	17.0596	3.62247e-05	0.000466742	up
Map3k14	0.972872	2.84331	17.0504	3.64008e-05	0.000468609	up
Itih5	1.18408	5.8452	17.0328	3.67406e-05	0.00047258	up
Zbtb22	0.833397	3.67165	17.0238	3.69144e-05	0.000474412	up
Dhrs3	-0.777528	5.63607	16.9965	3.74494e-05	0.000480802	down
Usp2	-1.25434	6.3134	16.9951	3.74754e-05	0.000480802	down
Ikzf5	-0.816829	4.20705	16.9673	3.80283e-05	0.00048748	down
Ak1	1.32911	0.441115	16.9613	3.81499e-05	0.000488623	up
Cfhr2	-0.978378	8.84594	16.9554	3.82677e-05	0.000489716	down
Mpi	0.768113	3.50602	16.9509	3.8359e-05	0.000490469	up
Acbd5	-0.931241	7.71489	16.9445	3.84884e-05	0.000491706	down
Emb	1.79356	1.82033	16.9248	3.88908e-05	0.000496425	up
Plxnc1	0.802559	6.23834	16.9131	3.9131e-05	0.000499069	up
Sardh	-1.47749	9.7682	16.9013	3.9375e-05	0.000501757	down
Lpin3	1.29992	3.16786	16.8905	3.9599e-05	0.000504185	up
Rspo3	0.966296	3.33876	16.8791	3.98384e-05	0.000506805	up
Capn2	0.739515	5.93607	16.8759	3.9904e-05	0.000507212	up
Pvr	0.961378	3.34315	16.8656	4.01226e-05	0.000509561	up
Exph5	-0.902228	5.29119	16.854	4.03673e-05	0.000512237	down
Jup	0.674493	5.42434	16.8463	4.05314e-05	0.000513886	up
Prkd3	-0.780125	7.0726	16.8373	4.07245e-05	0.000515901	down
Gm4841	-2.52061	-1.68852	16.8127	4.12574e-05	0.000522212	down
Slc7a1	1.01255	2.10309	16.8054	4.14148e-05	0.000523766	up
C1s2	-1.34739	1.42499	16.7958	4.16262e-05	0.000525998	down
Pdlim1	0.856896	4.45029	16.7864	4.18329e-05	0.000528167	up
Tppp	-1.55959	3.53733	16.7817	4.19364e-05	0.00052903	down
Pbld2	-1.71786	6.22037	16.7655	4.22958e-05	0.000533118	down
Mapk13	1.97006	-0.28279	16.7477	4.26931e-05	0.000537676	up
Castor2	1.19427	1.99823	16.7446	4.27632e-05	0.000537984	up
Ppp2cb	0.744382	5.55541	16.7435	4.27889e-05	0.000537984	up
Krt78	3.10763	-3.05012	16.7168	4.33953e-05	0.000545154	up
Odc1	0.821117	6.92267	16.7124	4.34962e-05	0.000545966	up
Smoc2	1.36624	4.66674	16.6771	4.43127e-05	0.000555541	up
Gatb	-0.873347	4.73049	16.6762	4.43327e-05	0.000555541	down
Impact	0.795131	5.18291	16.6123	4.58533e-05	0.000574118	up
Cyp2e1	-1.72478	11.6615	16.6086	4.59426e-05	0.000574759	down
LOC118568062	2.07733	-0.744081	16.6019	4.61047e-05	0.000576011	up
Cadm4	0.929518	2.95572	16.6013	4.61191e-05	0.000576011	up
Akr1c20	-1.82501	5.7115	16.5888	4.64247e-05	0.000579349	down
Nfkb2	0.965912	3.52755	16.5862	4.64869e-05	0.000579644	up
Katnb1	1.05935	1.83296	16.5813	4.66085e-05	0.000580681	up
Cyp2d12	-2.97358	-1.39361	16.5621	4.70816e-05	0.00058609	down
Cyp2d40	-1.48109	5.03293	16.551	4.73591e-05	0.000589058	down
Eif4b	-0.802402	7.82748	16.5297	4.78941e-05	0.000594413	down
Pabpn1	0.727454	5.17331	16.5294	4.79004e-05	0.000594413	up
Sh2d4b	1.32981	1.30465	16.5291	4.79079e-05	0.000594413	up
Epm2a	-0.93381	3.03852	16.5199	4.81414e-05	0.000596819	down
F8	-0.970166	5.69627	16.5028	4.85772e-05	0.000601726	down
Il33	1.0906	2.42464	16.4946	4.87877e-05	0.000603837	up
Chmp2b	0.685116	5.00378	16.4891	4.89296e-05	0.000605097	up
Lrrc8b	1.24939	2.442	16.4604	4.96772e-05	0.000613839	up
G6pdx	1.0637	3.67583	16.4536	4.98555e-05	0.000615538	up
Ahsa2	-0.829534	4.75669	16.4465	5.00425e-05	0.000617341	down
Fchsd1	1.42638	0.72646	16.4328	5.04046e-05	0.0006213	up
Klre1	-2.50039	-2.49498	16.4258	5.05924e-05	0.000623106	down
Snrk	-0.652687	6.50907	16.4146	5.08925e-05	0.00062629	down
Mcee	-0.882046	3.41029	16.407	5.10967e-05	0.000628289	down
Rgcc	2.74248	-1.63839	16.3668	5.21925e-05	0.000641241	up
Bco2	-1.01798	2.98884	16.3598	5.2385e-05	0.000642947	down
Get4	0.757322	4.81969	16.3578	5.24386e-05	0.000642947	up
Ugt2b5	-1.06451	9.49021	16.3571	5.24594e-05	0.000642947	down
Gdf10	0.895492	3.58442	16.3495	5.26711e-05	0.000645018	up
Dact1	-1.17616	3.18196	16.3478	5.27172e-05	0.000645058	down
Gabpa	-0.672755	5.51276	16.34	5.29354e-05	0.000647106	down
Slc20a1	1.09107	6.49139	16.3387	5.29704e-05	0.000647106	up
Mcemp1	2.39541	0.0529693	16.336	5.30473e-05	0.00064752	up
Sec61g	1.08563	5.49643	16.3263	5.33177e-05	0.000650294	up
Tspan8	1.49077	0.762939	16.3242	5.33777e-05	0.0006505	up
Ppid	-0.791211	4.32971	16.3204	5.34849e-05	0.000651115	down
Mafk	0.799822	4.60559	16.3194	5.35145e-05	0.000651115	up
Uxs1	0.796342	3.58685	16.3126	5.37043e-05	0.000652897	up
Rassf2	1.16648	3.6652	16.3086	5.38199e-05	0.000653776	up
Poli	-1.02583	1.62442	16.3064	5.38812e-05	0.000653993	down
Dram1	1.76627	1.6982	16.3024	5.39959e-05	0.000654858	up
Lonrf1	-0.952552	3.80764	16.3004	5.40521e-05	0.000655012	down
Obscn	5.02038	1.24233	16.2879	5.44117e-05	0.00065884	up
Ddx1	0.717032	6.36995	16.2771	5.47201e-05	0.000661877	up
Atf6b	0.67355	4.3631	16.2761	5.47503e-05	0.000661877	up
Nipal1	1.72684	4.93213	16.2527	5.54312e-05	0.000669572	up
Adam8	1.3106	2.29462	16.2454	5.56458e-05	0.000671626	up
Pde4b	0.958825	4.29618	16.2251	5.62438e-05	0.0006783	up
Ryr1	5.09462	1.46823	16.2163	5.65044e-05	0.000680899	up
C8g	-0.944419	7.72525	16.2083	5.67443e-05	0.000683244	down
Nrn1	-1.04301	6.96773	16.1823	5.75295e-05	0.000692145	down
Dhrs7	-0.821119	4.0309	16.1765	5.77062e-05	0.000693478	down
Pnldc1	1.82131	2.0547	16.1756	5.77323e-05	0.000693478	up
Mtarc2	-1.08872	7.86591	16.1639	5.8091e-05	0.00069723	down
Pctp	1.0286	6.92754	16.1533	5.84163e-05	0.000700577	up
A1cf	-0.894784	8.12078	16.1478	5.85868e-05	0.000701806	down
Myo9b	0.732024	5.82213	16.1448	5.86798e-05	0.000701806	up
Pdzk1	-0.981247	4.94133	16.1444	5.86908e-05	0.000701806	down
Txndc15	-0.753658	5.97016	16.144	5.87049e-05	0.000701806	down
Cdkn2aipnl	0.813779	4.19941	16.1159	5.95832e-05	0.000711741	up
Manf	1.12899	6.28945	16.0988	6.01228e-05	0.000717617	up
Elp4	-0.733189	4.23002	16.0921	6.03345e-05	0.000719575	down
LOC68395	-1.03298	3.64328	16.0859	6.0534e-05	0.000721383	down
Cd2ap	0.895169	5.83749	16.075	6.08835e-05	0.000724975	up
Git1	0.704836	3.73322	16.049	6.17238e-05	0.000734402	up
Niban2	0.778577	4.22344	16.0351	6.21791e-05	0.000738694	up
Dync2h1	-0.666375	4.04473	16.035	6.21826e-05	0.000738694	down
Slc52a2	0.826594	3.61193	16.0288	6.23874e-05	0.000740543	up
Ormdl1	-0.769157	4.58702	16.0224	6.25968e-05	0.000742444	down
Nfkbie	0.995468	2.38728	15.9966	6.34576e-05	0.000751894	up
Grk6	0.743877	4.41684	15.995	6.351e-05	0.000751894	up
Sptan1	0.865764	8.02559	15.994	6.35431e-05	0.000751894	up
F7	-1.15092	6.24512	15.9921	6.36065e-05	0.000752053	down
Acot9	1.06318	3.3406	15.9781	6.40787e-05	0.000757042	up
Ifit2	-1.1238	3.03172	15.9723	6.42753e-05	0.00075877	down
Slc11a2	0.684045	5.85407	15.9609	6.46642e-05	0.000762765	up
2610524H06Rik	2.17412	-0.543853	15.9576	6.47781e-05	0.00076351	up
Uqcc1	-0.837578	4.91488	15.9276	6.58113e-05	0.000775082	down
Slc7a6	1.42007	2.05521	15.925	6.59013e-05	0.000775536	up
Cyb5rl	-1.11065	2.96027	15.8816	6.74322e-05	0.000792934	down
Mgam	-1.02526	8.40657	15.879	6.75247e-05	0.000793403	down
Psph	1.01695	2.52447	15.8678	6.79256e-05	0.000797492	up
Hamp2	-2.78735	5.49562	15.8536	6.84358e-05	0.000802856	down
S100a8	3.01221	5.74593	15.8516	6.851e-05	0.000803101	up
Zfp810	0.851273	3.26939	15.8356	6.90911e-05	0.000809284	up
Slc38a4	-1.09313	10.6431	15.8213	6.96153e-05	0.00081479	down
Olfml3	0.809662	3.13688	15.8124	6.99444e-05	0.000818007	up
Col1a1	0.797577	6.02186	15.8003	7.03924e-05	0.000822609	up
Igsf10	-1.17031	1.58465	15.7956	7.05655e-05	0.000823993	down
Wdcp	-0.922844	2.81816	15.7915	7.07185e-05	0.00082514	down
Klhl24	-0.997045	7.41716	15.7863	7.09158e-05	0.000826802	down
Pak6	1.98495	0.651127	15.7618	7.18394e-05	0.000836923	up
Plekhm2	0.754021	4.05838	15.7522	7.22045e-05	0.000840152	up
Dhfr	-0.719351	5.21304	15.7511	7.22477e-05	0.000840152	down
Phc2	0.749033	5.15365	15.7501	7.22837e-05	0.000840152	up
Lrrc32	0.803857	4.60785	15.7421	7.25922e-05	0.000842843	up
Bst1	1.80565	0.979199	15.7411	7.2627e-05	0.000842843	up
Dnajc12	1.22654	4.05209	15.7202	7.34363e-05	0.000851579	up
Psmb8	-1.08447	3.67784	15.709	7.38715e-05	0.000855635	down
Gdf9	-1.9835	-1.60398	15.7083	7.38997e-05	0.000855635	down
Piezo1	0.687737	4.03271	15.6731	7.52886e-05	0.000871048	up
Gstm7	-1.05891	5.01147	15.6543	7.60399e-05	0.000879065	down
Hcar2	1.91434	0.760064	15.6458	7.63805e-05	0.000882326	up
Rasal1	3.0802	0.29021	15.6329	7.69045e-05	0.000887699	up
Slc17a2	-1.01495	6.68773	15.6277	7.7118e-05	0.000889483	down
Cnnm1	-2.43487	-1.97323	15.6157	7.76081e-05	0.000894451	down
Etfa	-0.828093	7.3897	15.6101	7.78365e-05	0.000896398	down
Itprip	1.08963	2.99569	15.5923	7.85722e-05	0.00090418	up
Homer2	-1.12215	5.46088	15.5847	7.88909e-05	0.000907155	down
Gls2	-1.39855	8.48516	15.5825	7.89824e-05	0.000907515	down
Gstm2	1.15885	5.87469	15.5783	7.91576e-05	0.000908835	up
Masp2	-0.795071	7.02081	15.571	7.94641e-05	0.00091166	down
Gm10382	-1.02558	3.25789	15.5667	7.96466e-05	0.000913059	down
Sec13	0.706233	5.31451	15.5631	7.97965e-05	0.000914082	up
Snai2	-0.870523	2.70178	15.5605	7.99064e-05	0.000914646	down
Vars	0.890841	6.47057	15.5553	8.01265e-05	0.00091647	up
Mob3a	0.968935	3.14344	15.5526	8.02411e-05	0.000917084	up
Igfbp1	1.66551	7.03617	15.5489	8.03985e-05	0.000918187	up
Amy1	-1.02594	7.60203	15.545	8.05658e-05	0.000919402	down
Dab2ip	0.807835	4.32616	15.5425	8.06705e-05	0.00091962	up
Tmem120a	0.884931	6.35343	15.5417	8.07069e-05	0.00091962	up
Epn3	1.54573	-0.714724	15.521	8.15935e-05	0.000929019	up
Plec	1.00852	8.04474	15.5142	8.18896e-05	0.000931687	up
Btg1	0.866826	6.20525	15.5078	8.21643e-05	0.000934108	up
Camk2d	0.823055	4.55901	15.4921	8.28518e-05	0.000941214	up
Oas3	-1.3683	2.20105	15.4544	8.45192e-05	0.000959433	down
Cyp4b1	-0.799811	3.87331	15.45	8.47167e-05	0.000960951	down
Tnip1	0.877631	3.24069	15.4344	8.54201e-05	0.000968201	up
Pgs1	0.741033	4.79586	15.4323	8.55119e-05	0.000968514	up
Dysf	0.709513	3.84554	15.4207	8.60392e-05	0.000973754	up
XLOC_128104	-1.5098	0.57912	15.4148	8.63086e-05	0.00097607	down
Myl12b	0.784879	4.68657	15.3789	8.79666e-05	0.000994075	up
C6	-0.993042	7.61907	15.3675	8.8496e-05	0.000999309	down
Pirb	1.55679	3.84844	15.3623	8.87429e-05	0.00100135	up
Bicc1	0.726231	3.73367	15.3487	8.93832e-05	0.00100782	up
Cd177	3.31065	1.99343	15.3262	9.04552e-05	0.00101908	up
Lrp2bp	-2.45744	-1.17819	15.3249	9.05176e-05	0.00101908	down
Cmtm8	-0.785071	3.84958	15.323	9.06048e-05	0.0010193	down
C1qtnf1	0.763682	5.58385	15.316	9.0941e-05	0.00102232	up
Tgm1	1.05893	4.21773	15.3106	9.12024e-05	0.0010245	up
Ttr	-1.3443	11.341	15.3064	9.14075e-05	0.00102576	down
Lratd2	0.796653	4.49058	15.3055	9.14505e-05	0.00102576	up
Eps8	0.955308	2.34832	15.2982	9.18059e-05	0.00102829	up
Gpx7	1.52187	0.372925	15.298	9.18126e-05	0.00102829	up
Clmn	-0.9738	7.23775	15.2853	9.24329e-05	0.00103447	down
Cxcr2	2.34928	2.05126	15.2782	9.2782e-05	0.0010376	up
Acy1	-1.19931	4.46371	15.2706	9.31555e-05	0.00104101	down
Cul9	0.979998	3.85632	15.2493	9.42095e-05	0.00105074	up
Etv4	2.64878	-0.663108	15.2476	9.42948e-05	0.00105074	up
Tmtc4	-0.993648	2.73228	15.2475	9.42995e-05	0.00105074	down
Ube2h	-0.990814	6.6662	15.2474	9.43049e-05	0.00105074	down
Polr2b	-0.633414	5.73492	15.2285	9.52552e-05	0.00106054	down
Lyl1	-1.06996	2.18692	15.2236	9.55045e-05	0.00106253	down
1110065P20Rik	1.23744	3.28208	15.2175	9.58107e-05	0.00106443	up
Pygm	1.85385	1.06797	15.2174	9.58165e-05	0.00106443	up
Elmo1	1.12104	3.28834	15.2069	9.63521e-05	0.00106959	up
Pdgfra	0.854117	5.04924	15.1828	9.75861e-05	0.00108249	up
Srebf1	-1.77748	7.50319	15.176	9.79425e-05	0.00108565	down
Cenpt	1.11757	0.981367	15.1675	9.83838e-05	0.00108974	up
Ccdc15	-0.853738	3.03131	15.1616	9.86886e-05	0.00109231	down
Fnip2	-0.708219	6.36407	15.1468	9.94687e-05	0.00110014	down
Dnttip1	0.862309	2.90623	15.1438	9.96266e-05	0.00110108	up
Nfib	-0.71592	7.63559	15.1344	0.00010012	0.00110572	down
B3gnt3	0.94417	2.37257	15.1054	0.000101674	0.00112207	up
Arap1	0.669015	5.9725	15.1021	0.000101852	0.00112321	up
Gm14548	2.62815	0.033928	15.0922	0.000102388	0.00112829	up
Cyp2b9	-3.68449	0.929506	15.0792	0.000103094	0.00113524	down
Mmp28	1.27481	1.33735	15.0728	0.000103443	0.00113825	up
Ost4	0.794488	4.38706	15.0097	0.000106957	0.00117536	up
Dmpk	1.05185	4.57974	15.0095	0.000106972	0.00117536	up
BC016579	2.70246	-1.20555	15.0081	0.000107049	0.00117536	up
Gldn	1.41559	3.64954	14.9578	0.000109945	0.00120591	up
Uspl1	-0.802207	4.71296	14.957	0.000109992	0.00120591	down
Srrm4	1.5634	3.3151	14.9543	0.000110145	0.00120624	up
LOC118568644	1.46356	-0.491855	14.9537	0.000110182	0.00120624	up
Apol9a	-1.77745	4.82974	14.9367	0.000111182	0.0012163	down
C2cd5	0.88061	3.03786	14.9275	0.000111724	0.00122135	up
Fam107a	-1.53668	2.26435	14.9251	0.000111867	0.00122203	down
Nacc1	0.627701	5.16919	14.8973	0.000113523	0.00123922	up
Rhoj	0.960614	2.4764	14.8957	0.000113619	0.00123937	up
Ppp1r14b	0.680686	4.07101	14.8709	0.000115127	0.00125491	up
Rgs16	-3.20528	4.67202	14.8491	0.000116464	0.00126857	down
Rab31	0.923005	4.3749	14.8426	0.000116866	0.00127203	up
Osbpl8	-0.777153	6.47725	14.821	0.000118213	0.00128576	down
Lman2l	-1.07824	4.07047	14.809	0.000118967	0.00129303	down
Aadat	-0.862665	5.62494	14.8033	0.000119325	0.00129598	down
Adh1	-1.64676	10.2205	14.7905	0.00012014	0.00130318	down
Dll4	-1.21848	2.5655	14.7902	0.00012016	0.00130318	down
Arhgap44	1.19696	1.83324	14.7847	0.000120507	0.001306	up
Cdipt	0.58529	5.43183	14.7814	0.000120719	0.00130736	up
Cyp2c40	-1.60823	2.87931	14.7566	0.00012232	0.00132374	down
Tnfrsf10b	1.67098	0.151571	14.7503	0.000122727	0.00132667	up
Pex7	-0.656752	6.27149	14.7497	0.000122766	0.00132667	down
Ephb4	0.667123	6.03595	14.7363	0.000123644	0.0013352	up
Anpep	-0.730839	6.38277	14.7241	0.000124447	0.0013429	down
Ptpn9	0.78137	5.1418	14.7217	0.000124607	0.00134367	up
Mipep	-0.784549	4.75067	14.716	0.000124981	0.00134674	down
Smim3	1.33549	0.475135	14.7041	0.000125771	0.00135428	up
Mccc2	-0.841219	5.54032	14.6956	0.000126343	0.00135947	down
Gm3417	2.59955	-1.80863	14.6645	0.000128445	0.0013811	up
Sec11c	0.720839	4.40521	14.6557	0.00012904	0.00138652	up
Zwint	0.673027	6.16985	14.6529	0.000129233	0.0013876	up
Calm1	0.850043	7.94612	14.6507	0.000129386	0.00138825	up
Arg2	2.06051	0.42993	14.6451	0.000129769	0.0013909	up
Nomo1	0.693807	6.63962	14.6444	0.000129817	0.0013909	up
Scn1b	1.00341	2.39977	14.63	0.000130812	0.00140056	up
Sirt1	-0.683877	4.13919	14.6279	0.000130958	0.00140113	down
Itgb2	1.3814	4.57482	14.6211	0.000131433	0.00140436	up
Gpr84	3.21278	-2.18708	14.6209	0.000131448	0.00140436	up
Fgf21	2.46581	0.0447974	14.6196	0.000131539	0.00140436	up
Fry	0.959963	2.41496	14.6133	0.00013198	0.00140793	up
Ccdc163	-1.10698	0.926929	14.6122	0.00013206	0.00140793	down
Rorc	-0.71571	6.75097	14.6012	0.000132832	0.00141516	down
Adgrg3	0.976801	2.64653	14.585	0.000133974	0.00142632	up
Gmppb	1.20949	4.68499	14.5825	0.000134153	0.00142721	up
Plcl1	1.43076	1.99355	14.5734	0.000134805	0.00143314	up
Slc29a1	-0.721227	6.86365	14.5717	0.000134926	0.00143341	down
Ikbkg	0.763304	7.22055	14.5675	0.000135225	0.00143506	up
Hes1	0.944622	2.2338	14.5669	0.000135272	0.00143506	up
Cyp2g1	-2.23063	-0.234513	14.5542	0.000136188	0.00144376	down
Hexa	-0.701932	5.68281	14.5525	0.000136306	0.001444	down
Dpyd	-1.02085	9.54023	14.5413	0.000137123	0.00145042	down
XLOC_033249	1.45786	10.5663	14.5405	0.000137182	0.00145042	up
St3gal1	0.872307	7.23613	14.5402	0.0001372	0.00145042	up
2510009E07Rik	0.834179	4.85987	14.5388	0.000137303	0.00145048	up
Dxo	0.83025	3.79387	14.5342	0.000137638	0.00145301	up
Kcnn2	-0.950429	4.41407	14.5207	0.000138631	0.00146203	down
Btbd2	-0.686321	4.11872	14.5199	0.000138686	0.00146203	down
Akna	1.14087	3.99852	14.5139	0.000139127	0.00146564	up
Fblim1	1.13079	2.15148	14.5091	0.000139481	0.00146835	up
Klrd1	-1.59902	-0.53074	14.4909	0.000140841	0.00148163	down
Gpat4	-1.13845	8.12697	14.4834	0.000141398	0.00148645	down
Fam131a	-1.19889	1.25072	14.4642	0.000142852	0.00150025	down
Olfr1442	2.60972	-1.98497	14.4622	0.000142998	0.00150025	up
Tnfrsf19	-1.19118	2.93876	14.4621	0.000143009	0.00150025	down
Hpx	1.41479	13.1672	14.4561	0.000143467	0.00150401	up
XLOC_132780	-1.11975	1.19916	14.4495	0.00014397	0.00150768	down
Aldh1a1	-1.16357	10.295	14.4489	0.000144017	0.00150768	down
Isg15	-1.51625	0.491137	14.4362	0.000144985	0.00151675	down
Fmo4	0.771896	3.85036	14.4332	0.000145216	0.00151812	up
Zbtb40	-0.826449	3.90119	14.4281	0.000145611	0.00152119	down
Alpk1	0.891831	3.7073	14.4247	0.000145873	0.00152288	up
Cdh2	-0.666307	6.33868	14.4157	0.000146572	0.00152912	down
Ttc4	0.995323	3.35524	14.4108	0.000146954	0.00153204	up
Fgr	1.59448	3.19717	14.4043	0.000147464	0.0015363	up
Sec61a1	0.927836	8.52544	14.387	0.000148824	0.00154935	up
Mfsd5	0.613344	4.17893	14.3854	0.000148953	0.00154935	up
Lhx6	1.48209	1.52852	14.3845	0.000149025	0.00154935	up
Fam47e	-1.8718	4.10281	14.3812	0.000149286	0.00155016	down
Fam177a2	1.13947	1.59268	14.3803	0.000149355	0.00155016	up
Tent4a	-0.717747	4.96648	14.3796	0.000149411	0.00155016	down
Dusp3	0.664519	6.58915	14.3775	0.00014958	0.00155084	up
Afdn	0.669097	6.71453	14.367	0.000150418	0.00155757	up
Reep4	0.906785	2.22422	14.3667	0.000150435	0.00155757	up
Gm52675	-1.65246	2.02571	14.3622	0.000150798	0.00156025	down
Fcgrt	-0.785661	6.69437	14.3593	0.000151033	0.0015616	down
Bdnf	-1.44041	1.22433	14.3558	0.000151316	0.00156295	down
Cyp2j6	-0.652054	6.00274	14.3551	0.00015137	0.00156295	down
Sgk2	1.17209	5.71807	14.3425	0.000152389	0.0015724	up
Aldh3b1	1.10875	2.05878	14.3183	0.000154355	0.00159159	up
Glis3	0.997426	2.13166	14.3102	0.000155021	0.00159736	up
Susd4	-1.62802	0.335327	14.3007	0.00015581	0.0016044	down
Tpm3	0.823573	5.56272	14.2984	0.000156001	0.00160527	up
Syt3	-1.38797	0.992629	14.2948	0.0001563	0.00160725	down
Cyp4a12a	-1.84583	6.94117	14.2926	0.000156478	0.00160798	down
Faap20	0.742429	3.32573	14.285	0.000157115	0.00161343	up
Fga	1.52274	12.7677	14.2757	0.000157888	0.00162026	up
Prkx	0.930704	4.08303	14.2618	0.000159065	0.00163122	up
Tmed9	0.928642	5.83846	14.2489	0.000160156	0.0016413	up
Dph3	0.621785	4.47091	14.2461	0.00016039	0.00164212	up
XLOC_042699	-0.763488	7.13673	14.2454	0.000160454	0.00164212	down
Tfpi2	-0.847658	5.42825	14.2262	0.000162102	0.00165786	down
Gm16867	0.747383	5.07156	14.2092	0.000163571	0.00167175	up
Dpp7	-0.825782	3.76794	14.1873	0.000165481	0.00169012	down
Kctd3	0.812524	4.53252	14.1852	0.000165672	0.00169093	up
Fpr2	2.46702	2.07671	14.1802	0.000166113	0.00169429	up
Ngp	4.30412	2.58665	14.1635	0.000167589	0.00170819	up
Gcnt2	0.777084	6.19305	14.1601	0.000167894	0.00171014	up
Rab34	1.01202	2.65043	14.1559	0.000168271	0.00171282	up
Ropn1l	-1.40546	1.57663	14.1532	0.000168506	0.00171406	down
Tex264	-0.729307	4.90712	14.1465	0.000169115	0.00171864	down
Cttn	0.696095	5.74892	14.1445	0.000169294	0.00171864	up
Cep68	-0.65797	4.67481	14.1444	0.000169299	0.00171864	down
Elmo2	0.653919	3.91981	14.1375	0.000169919	0.00172377	up
Raph1	0.692406	6.3806	14.1349	0.000170156	0.00172502	up
Fah	-0.902628	8.08435	14.1319	0.000170433	0.00172617	down
Cwf19l1	-0.752602	3.1537	14.1309	0.000170523	0.00172617	down
Zfp276	-0.745151	4.34323	14.1299	0.000170613	0.00172617	down
Serinc3	1.04927	9.43581	14.1188	0.000171622	0.00173486	up
Hnrnph3	-0.805753	2.9286	14.1179	0.000171702	0.00173486	down
Cdc42ep1	0.669583	5.32785	14.1113	0.000172307	0.0017398	up
Akr1c6	-2.13254	9.61855	14.1096	0.000172463	0.00174021	down
Dph6	0.830341	2.83811	14.104	0.000172977	0.00174184	up
Dio1	-1.4436	5.53519	14.1037	0.000173006	0.00174184	down
Ssbp3	-0.654724	4.88152	14.103	0.000173063	0.00174184	down
Col5a1	0.691665	4.21338	14.1028	0.000173086	0.00174184	up
Ssr3	0.941148	9.06675	14.0967	0.000173644	0.00174629	up
Cmah	-1.19666	7.63748	14.0918	0.000174105	0.00174976	down
Fam160a1	1.02808	2.7445	14.0895	0.000174317	0.00175072	up
Rnf126	0.693112	3.67726	14.0863	0.000174613	0.00175253	up
Slc39a11	0.708221	5.41079	14.0849	0.000174742	0.00175265	up
Ptpn23	0.753856	4.31645	14.0802	0.000175177	0.00175585	up
Swsap1	0.888915	2.70923	14.0724	0.00017591	0.00176122	up
Adamts3	1.08396	0.987993	14.072	0.000175947	0.00176122	up
Uba5	1.03641	4.94297	14.0706	0.000176072	0.00176131	up
Pecam1	0.821567	5.30955	14.0687	0.000176255	0.00176197	up
Bnip2	0.698918	6.30189	14.0668	0.000176428	0.00176216	up
Gldc	1.01437	8.11397	14.066	0.000176508	0.00176216	up
Abca7	0.665745	3.93095	14.0586	0.000177199	0.00176789	up
Anxa6	0.699811	7.29962	14.0533	0.000177703	0.00177175	up
Gm826	-1.20119	2.74669	14.0513	0.000177887	0.0017724	down
Cyp2c67	-1.13126	6.61011	14.0411	0.000178854	0.00178018	down
Dcaf15	0.931435	2.08896	14.0397	0.000178994	0.00178018	up
Cdkn1a	2.31006	5.76288	14.0394	0.000179022	0.00178018	up
Nsf	0.643203	4.81698	14.0321	0.000179713	0.00178588	up
Map3k6	1.13746	2.96293	14.0216	0.000180722	0.00179472	up
Gm4951	-0.657075	6.60731	14.0185	0.00018102	0.00179649	down
Gars	0.697288	5.8749	14.0094	0.000181896	0.001804	up
Stt3b	0.76287	7.69448	14.0072	0.000182111	0.00180495	up
Tbcel	0.691106	6.73134	14.0028	0.000182539	0.001808	up
Slc16a5	1.34197	5.18409	13.9998	0.00018283	0.00180969	up
XLOC_080247	-0.993958	6.98819	13.9863	0.00018415	0.00182156	down
Hebp1	-1.06039	6.60558	13.9777	0.000184993	0.00182871	down
Crip3	-1.08088	0.946794	13.9747	0.000185291	0.00183045	down
Kansl1l	-0.86382	5.13241	13.9603	0.000186708	0.00184323	down
Aacs	-1.5555	6.43015	13.9575	0.000186986	0.00184478	down
Eef1akmt3	2.8897	-2.31627	13.952	0.000187538	0.00184901	up
Ttc12	1.53208	-1.11843	13.9504	0.000187695	0.00184934	up
Elapor2	-1.54965	-0.856927	13.9482	0.000187918	0.00185033	down
Rin1	1.58761	-0.43466	13.9437	0.000188371	0.00185358	up
Tigd5	-0.876768	2.66839	13.9267	0.000190076	0.00186914	down
Scara3	0.983509	2.39173	13.924	0.000190357	0.00187068	up
Asap2	1.05623	3.58162	13.8975	0.00019306	0.00189601	up
Arhgef10l	0.809301	4.7107	13.8947	0.000193341	0.00189753	up
Bmper	1.91466	4.81287	13.892	0.000193616	0.001899	up
Nt5e	0.895083	3.03948	13.884	0.000194445	0.00190589	up
Mid1ip1	-1.51295	5.00809	13.8789	0.000194978	0.00190922	down
Tprn	0.923847	2.65735	13.8783	0.000195038	0.00190922	up
Gorasp2	0.715879	6.34658	13.8709	0.00019581	0.00191554	up
Emp3	1.21746	1.50327	13.8528	0.000197705	0.00193282	up
Cmklr1	0.919671	3.32795	13.8144	0.000201783	0.00197141	up
Rps26	0.682097	6.33854	13.8102	0.000202238	0.00197357	up
Alcam	0.720562	5.90279	13.8099	0.000202267	0.00197357	up
Fam102a	-0.658344	5.53189	13.8066	0.000202627	0.00197581	down
Cyp2c39	1.2123	2.05545	13.7675	0.000206886	0.00201562	up
Fitm2	-0.755965	5.4291	13.7667	0.000206977	0.00201562	down
LOC118568645	1.23727	2.42931	13.7611	0.000207592	0.00201995	up
Mcrip1	0.753753	3.38058	13.7602	0.00020769	0.00201995	up
Thbs4	3.53268	-1.01949	13.753	0.000208491	0.00202643	up
Tgfb3	1.08393	2.02541	13.7477	0.00020908	0.0020297	up
Dnajb3	-1.13804	4.54034	13.7475	0.000209096	0.0020297	down
Pla2g12b	0.734551	5.4755	13.7422	0.000209695	0.0020342	up
Zfp955b	-0.819974	2.79778	13.736	0.000210378	0.00203952	down
Sestd1	0.741011	3.3852	13.7335	0.000210664	0.00204098	up
Usp3	-0.686159	6.16435	13.7251	0.000211604	0.00204877	down
Grid1	-1.82828	-0.282701	13.7161	0.00021262	0.00205728	down
Adhfe1	-0.870955	6.47579	13.7112	0.000213184	0.00206141	down
Adi1	-0.697158	7.02349	13.7025	0.000214166	0.00206959	down
Ccdc152	-0.988177	6.94744	13.7012	0.000214321	0.00206976	down
Gipc2	1.76467	0.609442	13.688	0.000215825	0.00208294	up
Cdkn2c	-0.726097	3.30665	13.6538	0.000219794	0.0021199	down
Ier5	0.83034	3.50317	13.6467	0.000220626	0.00212655	up
Shkbp1	0.800638	3.12398	13.6413	0.000221267	0.00213138	up
Gas1	-1.08212	3.67884	13.6383	0.000221613	0.00213335	down
Tiparp	0.959742	4.453	13.6346	0.000222059	0.00213628	up
F9	-0.816214	7.7145	13.6219	0.000223559	0.00214933	down
Ogg1	0.872216	2.28542	13.6147	0.000224418	0.00215621	up
Spats2	0.919893	3.18395	13.6093	0.000225073	0.00216113	up
Pdia6	0.973689	7.90464	13.5929	0.000227043	0.00217866	up
Kdr	-0.658238	6.30174	13.5823	0.000228334	0.00218965	down
Mark4	0.677777	3.94051	13.5681	0.000230065	0.00220485	up
Csrp1	0.701731	4.81643	13.5592	0.00023116	0.00221309	up
Zfp654	-0.687473	5.02881	13.5587	0.000231218	0.00221309	down
Cyp7a1	-4.48014	8.11392	13.5552	0.000231653	0.00221584	down
Ifitm2	1.03258	6.57413	13.5534	0.000231871	0.00221652	up
Omd	1.19341	2.60833	13.5444	0.000232991	0.00222581	up
Ctsl	0.877643	9.19449	13.5414	0.000233359	0.00222792	up
Hao1	-1.28151	7.32232	13.5385	0.000233716	0.00222992	down
Uba7	-0.957867	3.70669	13.5364	0.00023398	0.00223103	down
Ces2a	-1.02294	8.36083	13.5164	0.000236486	0.00225349	down
Sord	-1.41927	10.0914	13.5136	0.000236843	0.00225547	down
Arl6ip5	0.60047	5.29134	13.5119	0.000237062	0.00225613	up
Bbof1	-0.983921	3.09049	13.4959	0.00023908	0.0022739	down
Sat2	0.777395	2.93265	13.4938	0.000239353	0.00227506	up
Relb	1.2481	1.95652	13.4896	0.000239885	0.00227868	up
Maea	0.657982	5.37879	13.4811	0.00024098	0.00228764	up
Spryd4	0.661222	4.80887	13.4771	0.000241494	0.00229108	up
Xkr9	-0.886033	4.60152	13.4662	0.000242899	0.00230295	down
Edrf1	-0.709664	4.92068	13.4569	0.000244113	0.00231182	down
Kit	0.656324	4.53196	13.4566	0.00024414	0.00231182	up
Ireb2	-0.656665	7.55214	13.4486	0.000245195	0.00232035	down
Ppp2r5b	0.652076	3.82974	13.4463	0.000245496	0.00232174	up
Zcchc14	-0.587497	5.97637	13.4406	0.000246239	0.00232731	down
Lcor	0.600909	6.12651	13.4358	0.00024687	0.00233181	up
Apoa2	-0.965736	9.95481	13.4327	0.000247274	0.00233416	down
Aspg	-1.05896	6.77215	13.4315	0.000247434	0.00233421	down
Cdh3	1.76327	1.02694	13.4275	0.000247958	0.00233769	up
Nudt19	0.639811	6.18816	13.4194	0.000249034	0.00234636	up
Itga2	1.77926	1.75941	13.4127	0.000249924	0.00235328	up
Parp3	0.731492	4.01779	13.4099	0.000250297	0.00235533	up
AI182371	-1.0686	7.59956	13.406	0.000250822	0.00235879	down
Etv5	0.790114	3.21247	13.3973	0.000251991	0.00236797	up
Pdlim7	0.950904	2.33609	13.396	0.000252163	0.00236797	up
Rbmx2	1.49078	-0.678657	13.3952	0.000252269	0.00236797	up
Klhl41	2.05563	-1.05144	13.3927	0.000252606	0.00236965	up
Pafah1b3	1.06095	1.40363	13.385	0.000253646	0.00237793	up
Enpp3	-0.653553	5.54645	13.3763	0.000254822	0.0023862	down
Gas2	-0.950227	5.57073	13.3761	0.000254845	0.0023862	down
Pycr2	0.875243	2.48351	13.3682	0.000255932	0.0023949	up
Fcgr3	1.10002	4.25909	13.3624	0.000256726	0.00240084	up
Tpm2	2.0644	1.05066	13.3541	0.000257852	0.00240987	up
LOC100039029	-1.35774	-0.168667	13.3508	0.000258314	0.00241269	down
Itm2b	-0.847495	9.15214	13.3485	0.000258633	0.00241418	down
Pde6g	-2.83249	-1.71981	13.3465	0.000258911	0.00241528	down
XLOC_082863	1.24972	-0.223289	13.3402	0.00025978	0.00242189	up
Lrp10	0.600015	6.061	13.3316	0.00026097	0.00243147	up
Lpcat3	-0.646524	6.04316	13.3184	0.000262808	0.00244681	down
Cryz	-0.675598	6.58087	13.3175	0.000262941	0.00244681	down
Fhod3	-1.60929	0.41956	13.3098	0.000264027	0.0024554	down
Hamp	1.27075	9.04263	13.306	0.000264558	0.00245882	up
Lepr	1.33606	4.66324	13.3005	0.000265339	0.00246457	up
XLOC_149661	1.8373	5.43539	13.291	0.000266678	0.00247521	up
Htatip2	0.688826	4.31351	13.2901	0.000266814	0.00247521	up
Aldh9a1	-0.845482	8.15706	13.2809	0.00026813	0.00248589	down
Gnai2	0.602749	6.54592	13.2789	0.000268406	0.00248692	up
Adra1b	-0.940166	4.92155	13.2771	0.000268664	0.00248778	down
Selenos	0.698805	5.97288	13.2714	0.00026948	0.0024938	up
Gmppa	0.831653	4.29467	13.2628	0.000270718	0.00250373	up
Eid1	0.955524	3.52958	13.2208	0.000276863	0.00255878	up
Slc22a28	-3.1845	3.52163	13.2198	0.00027701	0.00255878	down
Tor2a	0.647443	5.22729	13.2144	0.000277809	0.00256459	up
Rplp0	0.80142	9.09605	13.2096	0.000278526	0.00256963	up
H2-Ob	-1.43599	-0.0447775	13.1903	0.000281396	0.00259452	down
Lmcd1	1.33237	0.0133142	13.1871	0.000281881	0.0025974	up
Csgalnact2	0.770733	4.86497	13.185	0.0002822	0.00259876	up
Fbxo21	-0.955956	5.96667	13.1757	0.00028361	0.00261014	down
Psd3	-0.73523	7.18327	13.1613	0.000285791	0.00262861	down
Ccdc157	-0.842611	3.76709	13.1545	0.000286828	0.00263654	down
Nr1h5	-1.3157	0.835344	13.1233	0.000291639	0.00267913	down
Me1	-0.99489	7.41798	13.1197	0.000292199	0.00268264	down
Zbtb11	-0.642415	4.77234	13.1018	0.000295017	0.00270687	down
Zfp469	1.30381	0.733833	13.0933	0.000296359	0.00271752	up
Gstm3	1.92392	7.1965	13.0857	0.000297561	0.00272516	up
Mup3	-1.83047	11.3721	13.0856	0.000297572	0.00272516	down
Pcbp3	1.3975	0.491189	13.0846	0.000297733	0.00272516	up
Clic1	0.767877	3.83855	13.0819	0.000298163	0.00272743	up
Idh1	-0.874494	8.54559	13.0697	0.000300116	0.00274363	down
Sec22b	0.691642	5.86158	13.0488	0.000303481	0.00277271	up
Ap1m1	0.601192	4.53523	13.0358	0.000305589	0.00279028	up
Bri3	-0.654216	4.82562	13.0324	0.000306144	0.0027916	down
Pdhb	-0.690487	6.33812	13.0312	0.000306348	0.0027916	down
Pts	-0.667388	4.23046	13.0308	0.000306404	0.0027916	down
XLOC_011368	-0.711238	4.35177	13.0304	0.000306474	0.0027916	down
Xkr6	-1.28484	0.769442	13.0286	0.000306762	0.00279254	down
Aox3	-1.20288	8.33987	13.027	0.000307036	0.00279334	down
Fam118a	1.00768	2.13877	13.0252	0.00030732	0.00279424	up
Ubr2	-0.706289	7.01325	13.015	0.000309014	0.00280794	down
Fcgr4	1.52661	3.39613	13.0072	0.000310299	0.00281671	up
Steap4	0.937898	8.66867	13.0069	0.000310352	0.00281671	up
Mrps18b	0.677751	4.80689	12.9989	0.000311679	0.00282706	up
Mef2d	0.661534	5.4044	12.9739	0.00031586	0.00286228	up
Ccdc38	-1.84647	-2.16653	12.9728	0.000316055	0.00286228	down
Rad18	1.10333	1.85581	12.9723	0.000316132	0.00286228	up
Tgtp2	-1.49158	2.94916	12.9699	0.000316542	0.0028631	down
Mcoln1	-0.586132	4.57733	12.9695	0.000316603	0.0028631	down
Cln5	0.606669	6.02515	12.9596	0.000318286	0.0028766	up
Slc22a1	-1.0797	7.91673	12.956	0.000318896	0.00288038	down
Vsir	0.712989	4.643	12.9497	0.000319976	0.00288841	up
Pnp2	1.17086	2.67484	12.9214	0.000324844	0.00293059	up
Vdr	2.18098	-1.77007	12.9195	0.000325178	0.00293185	up
Hpd	-1.44571	9.69874	12.9149	0.000325976	0.00293729	down
Noa1	-0.714836	3.69007	12.9081	0.000327162	0.00294621	down
Gdf15	1.7409	2.56012	12.8979	0.000328946	0.00295875	up
Tbx3	-1.44905	3.99099	12.8912	0.000330137	0.00296648	down
Ugt2b34	-1.03131	8.89106	12.8908	0.0003302	0.00296648	down
Pcsk6	-0.699265	6.52711	12.8868	0.000330906	0.00296921	down
Slc16a1	0.68615	6.64474	12.8859	0.000331074	0.00296921	up
Dbnl	0.647929	4.63613	12.8848	0.000331256	0.00296921	up
Spry4	-0.927298	4.09819	12.8846	0.000331291	0.00296921	down
Zfp597	-0.628524	4.29696	12.8827	0.000331628	0.00297046	down
Htra4	-2.81111	-2.36744	12.876	0.000332829	0.00297945	down
Dera	-0.675376	5.79064	12.8698	0.000333934	0.00298757	down
Proc	-0.791445	7.60563	12.8681	0.000334232	0.00298846	down
Tbrg1	0.761262	5.35008	12.8619	0.000335343	0.00299662	up
Hsd3b3	-1.76337	5.27093	12.8589	0.000335884	0.00299967	down
Tbl3	0.720928	4.59239	12.8454	0.000338306	0.00301912	up
Ltbr	0.58613	6.40085	12.8446	0.000338462	0.00301912	up
Mgmt	-0.920845	2.70234	12.8412	0.000339078	0.00302283	down
Irgq	0.612259	5.3936	12.8397	0.000339341	0.00302324	up
Spp2	-0.773269	5.23277	12.8387	0.000339525	0.00302324	down
Msrb1	-0.836522	7.38008	12.8349	0.000340205	0.0030275	down
Unc5b	0.781513	3.95373	12.8209	0.000342774	0.00304857	up
Bcl2a1b	1.21922	0.879308	12.8188	0.000343159	0.00305019	up
Eif2d	0.638879	5.37963	12.8127	0.000344276	0.00305662	up
Gas6	0.761741	5.69131	12.8126	0.000344288	0.00305662	up
Ces1g	-1.17969	7.88701	12.807	0.000345332	0.00306279	down
Ifi213	-1.5586	1.83785	12.8067	0.000345389	0.00306279	down
H2-Eb1	-1.19777	4.85737	12.8027	0.000346126	0.00306752	down
Rtn4rl1	0.928618	3.2306	12.7978	0.000347025	0.00307368	up
Sema4c	0.789386	3.39262	12.7892	0.000348617	0.00308597	up
Ackr4	-0.954537	3.70104	12.7841	0.000349576	0.00309209	down
Dpys	-1.18713	7.05505	12.7833	0.000349719	0.00309209	down
Tmem71	0.975168	2.78492	12.7795	0.000350434	0.0030966	up
Mrps35	-0.621735	3.78612	12.7718	0.000351884	0.00310759	down
Tmem248	0.689372	7.05708	12.7699	0.000352239	0.00310837	up
Mtrf1l	-0.775674	2.52154	12.7691	0.000352385	0.00310837	down
Acvr1b	0.672289	4.32787	12.761	0.000353915	0.00311947	up
Ush2a	-2.87205	-2.42654	12.7603	0.000354057	0.00311947	down
Cc2d1b	0.714652	3.86352	12.7354	0.000358799	0.0031594	up
Ank	-0.728951	5.002	12.7295	0.000359924	0.00316746	down
Atxn7	-0.623376	5.60398	12.7122	0.000363281	0.00319514	down
Gpr176	1.70654	0.332838	12.7029	0.00036509	0.00320917	up
Rbl2	-0.592683	5.86103	12.6902	0.000367572	0.00322911	down
Dynll1	1.75907	3.74803	12.6869	0.000368217	0.00323289	up
Siglech	-1.63015	-0.698261	12.6849	0.000368613	0.00323448	down
Sytl5	1.11883	2.99167	12.6834	0.000368925	0.00323534	up
Svip	-0.767756	4.12837	12.654	0.000374754	0.00328174	down
Lipt2	1.02518	2.22157	12.6538	0.000374809	0.00328174	up
Defb1	2.33352	1.1455	12.6535	0.000374869	0.00328174	up
Tmem214	0.695194	5.76108	12.6447	0.000376626	0.0032952	up
Dnajb6	-0.638785	5.88155	12.6401	0.00037757	0.00330154	down
H2ac20	0.874785	2.42464	12.6222	0.000381199	0.00332942	up
Rfxank	0.821067	3.36335	12.6208	0.000381475	0.0033299	up
Psd4	0.963698	3.12183	12.6137	0.000382928	0.00334065	up
Pfkfb1	-0.801417	4.74374	12.6106	0.00038357	0.00334238	down
Slc5a9	2.57891	-1.92343	12.609	0.000383889	0.00334323	up
Iigp1	-0.945233	8.26321	12.6051	0.000384701	0.00334837	down
Zyx	0.732063	4.67386	12.5788	0.000390152	0.00339385	up
Abcd2	-0.784667	4.82502	12.5756	0.000390824	0.00339773	down
Coq10b	-0.810288	6.07386	12.5678	0.000392444	0.00340877	down
Tsen15	-0.920345	2.08781	12.5673	0.000392545	0.00340877	down
Grk5	0.758907	3.26703	12.5644	0.000393174	0.00341226	up
Hibch	-0.593055	6.04143	12.5576	0.000394598	0.00342137	down
Nr1d2	-0.892349	7.36467	12.5572	0.000394678	0.00342137	down
Gzmb	-1.90486	-1.26507	12.5137	0.000403968	0.0034999	down
Polr1d	-0.710078	4.61173	12.5124	0.000404256	0.00350038	down
Papss1	0.850534	4.08656	12.5048	0.00040591	0.00351268	up
Swt1	-0.74708	4.38875	12.4966	0.000407695	0.00352611	down
Etnppl	-1.40874	7.41198	12.4847	0.000410304	0.00354664	down
Gnpda2	1.00066	1.69861	12.4833	0.0004106	0.00354716	up
Morc4	1.18343	2.27679	12.4799	0.000411349	0.0035516	up
Sec61b	0.936544	4.91932	12.4682	0.000413943	0.00357111	up
Fam20a	0.799973	4.65871	12.4675	0.000414083	0.00357111	up
Psmb5	0.747476	6.55452	12.4608	0.000415578	0.00358122	up
Stag2	-0.620172	6.79107	12.4598	0.000415807	0.00358122	down
Sult1e1	3.27144	6.41131	12.4591	0.000415968	0.00358122	up
Nfe2	2.00577	0.124263	12.4557	0.000416729	0.00358572	up
Gstk1	-0.66515	5.41122	12.4539	0.000417119	0.00358704	down
Blm	0.953487	1.60399	12.4484	0.000418339	0.00359547	up
Spc24	-1.29663	2.21582	12.4459	0.000418921	0.00359843	down
Cnn3	0.630467	6.7281	12.4435	0.000419453	0.00360094	up
ND6	-0.750503	8.29434	12.4422	0.000419748	0.00360142	down
Tmem212	1.95511	-2.12938	12.4404	0.000420135	0.0036027	up
Nfasc	1.4197	0.542202	12.4347	0.000421426	0.00360966	up
Ankrd13a	0.654859	4.70638	12.4232	0.000424029	0.00362783	up
Ppp2r5e	-0.618526	6.63745	12.4179	0.000425244	0.00363616	down
Slc27a4	0.70994	5.6827	12.4106	0.000426902	0.00364795	up
Pfn1	0.60207	6.58538	12.4097	0.000427106	0.00364795	up
Ppp1r3c	-1.57099	5.67383	12.406	0.000427952	0.0036531	down
Col20a1	-1.05679	1.44824	12.4015	0.000428981	0.00365981	down
Radx	3.11032	-1.31027	12.3965	0.00043014	0.00366578	up
Anapc4	0.673453	4.45538	12.3964	0.000430167	0.00366578	up
Fam124a	1.10684	4.17117	12.3914	0.000431306	0.00367341	up
Trmt6	0.801745	4.16883	12.3869	0.000432364	0.00368034	up
Ssc4d	1.10757	1.274	12.3809	0.000433759	0.00369013	up
Elane	3.24826	0.202175	12.3724	0.000435737	0.00370487	up
Ripor2	1.24759	3.3716	12.3699	0.000436312	0.00370691	up
Ago3	-0.633102	5.30972	12.3575	0.00043921	0.00372809	down
Prodh	-1.25984	7.46843	12.3524	0.000440408	0.00373616	down
Serpinb6a	0.739231	4.00152	12.3511	0.000440727	0.00373676	up
Tedc2	-0.927678	5.15344	12.3415	0.000442992	0.00375255	down
Got1	-1.04135	8.6339	12.3388	0.00044364	0.00375255	down
Tap1	-0.762232	4.13273	12.3381	0.000443815	0.00375255	down
Fzd6	0.844075	2.75048	12.338	0.000443829	0.00375255	up
H1f2	0.733988	4.65618	12.3378	0.000443887	0.00375255	up
XLOC_141671	1.32566	1.56646	12.3369	0.000444083	0.00375255	up
Alms1	-0.77654	2.65181	12.3295	0.000445863	0.00376451	down
Ankrd55	1.69858	-0.620935	12.3289	0.000445998	0.00376451	up
XLOC_045096	-1.63645	1.25752	12.32	0.000448137	0.00378045	down
Plp2	1.65557	1.07958	12.3165	0.000448963	0.0037853	up
Pabpc1l	2.40933	-2.7891	12.3103	0.00045047	0.00379549	up
Ifi208	-1.24919	1.05156	12.3094	0.000450675	0.00379549	down
Pxmp2	-0.934331	6.05413	12.3066	0.00045137	0.00379922	down
Ddost	0.740056	7.07139	12.2984	0.000453338	0.00381365	up
Maged2	0.718841	2.94589	12.2783	0.000458261	0.00385292	up
Steap3	0.829848	4.27829	12.2735	0.000459424	0.0038601	up
Fxyd1	-0.894101	4.48222	12.2727	0.000459627	0.0038601	down
Ap1s1	0.629704	4.54871	12.2614	0.000462429	0.00388147	up
Ttf2	0.764613	3.08654	12.2431	0.000466992	0.00391759	up
Zmat1	-0.995317	1.78927	12.2394	0.00046791	0.00392311	down
Nolc1	-0.787022	4.19142	12.2234	0.000471951	0.00395478	down
Pecr	-1.05781	6.7928	12.2114	0.00047498	0.00397644	down
AI429214	1.51588	-1.00655	12.2111	0.000475063	0.00397644	up
Fahd2a	-0.883413	3.44989	12.2086	0.000475693	0.00397951	down
Slc26a2	0.722979	3.63199	12.2051	0.0004766	0.00398488	up
Pigg	-0.645573	4.68236	12.2012	0.000477586	0.00399091	down
Neb	-1.1124	4.76572	12.1766	0.00048394	0.00404177	down
Mt2	1.74966	7.25633	12.1749	0.000484367	0.00404309	up
Zfp326	-0.636449	3.65923	12.1718	0.000485179	0.00404764	down
C1ra	-0.716604	7.67886	12.1706	0.000485475	0.00404786	down
Xcr1	-2.77593	-1.27387	12.1651	0.00048691	0.00405758	down
Cd300e	1.57145	2.32395	12.1626	0.000487566	0.0040608	up
Slc26a8	2.39251	-2.52511	12.1523	0.000490274	0.0040807	up
Arid3a	1.20433	1.96772	12.1515	0.000490496	0.0040807	up
Ppp1r9a	-0.879345	3.55958	12.1452	0.000492135	0.00409208	down
Stk35	-0.593852	5.07537	12.139	0.000493786	0.00410162	down
Capn8	1.4834	0.682045	12.1388	0.000493826	0.00410162	up
Proca1	-2.1114	-1.63143	12.1268	0.000497033	0.00412598	down
Plin3	0.778069	5.39126	12.1221	0.000498272	0.00413398	up
Vopp1	0.75637	2.90694	12.12	0.000498847	0.00413648	up
Mfhas1	-0.680283	5.41133	12.1153	0.000500101	0.0041438	down
Cdr2	1.03341	0.868068	12.1146	0.00050028	0.0041438	up
Apoc1	-0.832625	8.5171	12.1066	0.000502438	0.0041594	down
Psmb10	-0.771109	4.30965	12.1052	0.000502824	0.0041603	down
Zfp982	-1.38145	2.71507	12.0989	0.000504522	0.00417207	down
Col14a1	-0.720301	6.62576	12.0883	0.0005074	0.00419356	down
Unc79	3.04713	-1.02997	12.0864	0.0005079	0.00419539	up
Phf8	-0.740098	4.86068	12.0775	0.000510341	0.00421325	down
Clec4f	-0.799381	6.29724	12.0763	0.000510662	0.00421359	down
Kif24	1.23058	1.13595	12.0591	0.000515392	0.00425029	up
Rab11fip4	1.2563	3.76427	12.046	0.000519033	0.00427517	up
Trim16	1.19453	-0.142814	12.0452	0.000519259	0.00427517	up
Gfpt2	0.9466	1.32346	12.0346	0.000522218	0.00429718	up
Krtcap2	0.781437	4.50664	12.0313	0.000523136	0.00430239	up
Fgb	1.33822	12.4708	12.0186	0.000526724	0.00432954	up
Itpr2	-0.607994	6.37035	12.0128	0.000528373	0.00434072	down
Ikbip	0.87042	2.72226	12.0108	0.000528944	0.00434305	up
Oaf	-1.32638	7.88643	12.0036	0.000530977	0.00435572	down
Abi3bp	-0.842146	2.21978	12.0033	0.000531066	0.00435572	down
Megf9	0.603273	6.16855	11.9995	0.000532135	0.00436212	up
BC024139	-1.38764	1.02697	11.9973	0.000532783	0.00436505	down
Agtrap	0.803191	3.31173	11.9959	0.000533167	0.00436583	up
Gnl2	0.628338	4.45726	11.9929	0.00053403	0.00437008	up
XLOC_006863	-0.93824	1.81227	11.9913	0.00053449	0.00437008	down
Nrbp2	0.730687	5.42848	11.9901	0.000534835	0.00437008	up
Unc119b	0.585996	5.75816	11.9901	0.000534845	0.00437008	up
Kcnn1	-1.0002	1.95327	11.9818	0.000537224	0.00438622	down
Fmo3	2.72113	2.80746	11.9812	0.000537403	0.00438622	up
Haghl	0.95805	2.07655	11.9795	0.000537885	0.00438778	up
Sh3bp4	0.931691	2.06139	11.9598	0.000543604	0.00443203	up
Pdia4	0.946608	8.21472	11.9552	0.00054494	0.00443813	up
Dpagt1	0.646476	5.10294	11.9444	0.000548113	0.00446156	up
Cdc14b	-0.742014	5.08307	11.9423	0.000548726	0.00446402	down
Slc15a3	1.06282	3.29522	11.9414	0.000549008	0.00446402	up
Gucy1a2	-0.936378	3.45585	11.9373	0.000550204	0.00447133	down
Acta2	2.19023	3.51486	11.9313	0.000551978	0.00448146	up
Emc9	-0.885991	2.838	11.9311	0.000552045	0.00448146	down
Mpo	4.03238	1.33942	11.9299	0.0005524	0.00448193	up
Slc25a4	1.02391	2.55552	11.9282	0.000552913	0.00448368	up
Mfsd4b1	-1.05295	4.88774	11.924	0.000554147	0.00448955	down
Cxcl3	3.22268	-2.47979	11.9236	0.000554264	0.00448955	up
Nipsnap1	-0.834751	7.6119	11.9227	0.00055453	0.00448955	down
Txnrd1	0.683318	7.81506	11.9077	0.000559019	0.00452104	up
Orc5	-0.599863	3.87658	11.9015	0.00056089	0.00453374	down
Pxn	0.597313	4.98228	11.8985	0.00056179	0.00453858	up
Sdc1	0.912149	8.82623	11.8953	0.00056276	0.00454216	up
Skil	0.821023	6.05786	11.8949	0.000562871	0.00454216	up
Lyve1	1.39632	4.63176	11.8934	0.000563335	0.00454216	up
Asah2	-0.59837	5.1186	11.8927	0.00056355	0.00454216	down
Gpr174	-1.50312	-0.828197	11.892	0.000563741	0.00454216	down
Pnkp	0.613309	4.37091	11.8899	0.000564377	0.00454312	up
Cobl	0.764092	5.99623	11.8897	0.000564462	0.00454312	up
Entpd7	0.99545	4.27947	11.8745	0.000569092	0.00457787	up
Adrb3	-1.71609	-0.423546	11.8735	0.000569387	0.00457787	down
Pdk2	-0.955166	5.5985	11.8591	0.000573799	0.00461088	down
Bcl7c	0.693935	2.92885	11.8518	0.000576057	0.00462656	up
Gnmt	-0.990388	9.50119	11.8455	0.000577999	0.00463969	down
Coro7	0.678904	4.12432	11.8312	0.000582452	0.00467294	up
Plpp6	0.622844	4.13014	11.8302	0.00058277	0.00467301	up
Ezr	0.964549	3.33519	11.8132	0.000588109	0.00471081	up
Car5a	-1.74651	4.7262	11.8115	0.000588647	0.00471262	down
Slc37a1	1.2817	2.49945	11.8069	0.000590129	0.00472151	up
Prelid2	1.25599	1.26974	11.8061	0.000590385	0.00472151	up
Cyp2c29	-1.20869	9.52722	11.7964	0.00059346	0.00474359	down
Rpsa	0.681468	8.3818	11.7907	0.000595258	0.00475544	up
Nr3c2	-0.685376	4.17474	11.7878	0.000596209	0.00476052	down
Xylb	-0.624276	6.89875	11.7835	0.000597568	0.00476884	down
Acy3	-0.699208	3.99074	11.7822	0.000598011	0.00476985	down
Ppp2r1a	0.620194	6.42477	11.7647	0.000603636	0.00480962	up
Ggt6	0.793622	3.47358	11.7552	0.000606725	0.00483169	up
Gpd1l	-0.654837	5.49054	11.7495	0.000608599	0.00484405	down
Esr1	-0.749242	6.59359	11.7411	0.000611361	0.00486115	down
Cldn2	0.980298	4.12822	11.741	0.000611392	0.00486115	up
Tfe3	0.669199	4.43315	11.7391	0.000612018	0.00486356	up
Dusp4	1.09912	2.18614	11.7371	0.000612663	0.00486612	up
Cep170b	0.619625	6.10582	11.7284	0.00061555	0.00488648	up
Mettl1	0.892579	2.17704	11.7199	0.000618362	0.00490622	up
Chrna2	-1.18113	2.36977	11.718	0.000618987	0.00490859	down
Prmt1	0.679397	3.93819	11.7088	0.000622038	0.00493019	up
Shld1	-0.720634	2.93045	11.7065	0.000622819	0.0049336	down
BC005537	-0.685472	8.12825	11.7056	0.000623122	0.0049336	down
Hgf	0.708148	5.7008	11.7033	0.000623889	0.00493707	up
Cldn7	1.42114	0.356819	11.6977	0.00062577	0.00494936	up
Npdc1	0.878152	2.20009	11.694	0.000627036	0.00495677	up
Vsig10l	1.05983	0.507994	11.6847	0.000630149	0.00497617	up
Hagh	-0.940897	6.50959	11.6791	0.000632066	0.0049878	down
Cd248	1.34691	0.0749542	11.6784	0.000632285	0.0049878	up
Ibtk	0.770043	7.56344	11.6712	0.000634742	0.00500457	up
Calml4	1.45235	-0.0600875	11.6636	0.000637334	0.00502238	up
Ms4a6d	1.31618	2.7419	11.661	0.000638227	0.00502679	up
Abcb1b	0.901655	1.92216	11.6465	0.000643249	0.00506183	up
Gbp9	-0.834646	3.67831	11.6457	0.000643519	0.00506183	down
Sar1b	-0.681693	7.77023	11.6442	0.000644019	0.00506183	down
Lonrf3	-0.854729	4.41839	11.6403	0.000645374	0.00506758	down
Arhgef2	0.751808	3.90092	11.6402	0.000645423	0.00506758	up
Man1a	-0.795433	8.24677	11.6222	0.000651693	0.00511182	down
Sugct	-0.820573	4.69244	11.6221	0.000651736	0.00511182	down
Lrrc24	-2.02484	-2.67418	11.6143	0.000654462	0.00513053	down
Ssh1	0.753703	4.79068	11.6044	0.00065795	0.00515252	up
Trim17	-1.30321	-0.367337	11.6022	0.000658743	0.00515442	down
Dcxr	-0.789911	5.76724	11.6018	0.000658877	0.00515442	down
Igsf8	0.784946	3.48441	11.5999	0.000659566	0.00515465	up
Adm	1.28941	1.28674	11.5998	0.00065959	0.00515465	up
Il1r1	0.945542	7.69063	11.5951	0.000661264	0.00516506	up
Ccdc14	1.17155	0.780123	11.5916	0.000662488	0.00517193	up
Mmut	-0.695923	7.77358	11.5882	0.000663706	0.00517876	down
Fgg	1.23655	12.1246	11.586	0.000664491	0.0051822	up
Bax	0.665735	3.16555	11.5846	0.000665014	0.0051836	up
Ndufaf6	-0.749256	3.22615	11.5783	0.000667266	0.00519847	down
Epn2	0.699375	4.0644	11.5713	0.000669783	0.00521538	up
Rasgef1b	0.786011	5.55192	11.5644	0.000672271	0.00523205	up
Pop7	0.917395	1.41859	11.5594	0.00067407	0.00524334	up
XLOC_070830	0.890583	1.75756	11.5584	0.000674446	0.00524356	up
Acot7	-0.7457	3.92029	11.5572	0.000674856	0.00524405	down
Sema3a	1.21235	0.768294	11.5523	0.00067665	0.00525528	up
Myo7b	2.9796	-1.33695	11.541	0.000680784	0.00528195	up
Arhgdib	1.25645	3.58438	11.5379	0.000681912	0.00528749	up
Acss3	-1.18455	5.19354	11.5371	0.0006822	0.00528749	down
Nav2	0.601604	5.63719	11.5323	0.00068397	0.00529849	up
4931422A03Rik	-1.11962	2.17161	11.5229	0.000687449	0.0053227	down
Unc13b	0.655902	4.38924	11.5187	0.000688979	0.00533181	up
Chac1	-1.25092	1.23939	11.5102	0.000692141	0.00535353	down
Coro6	2.75512	-1.46308	11.5083	0.000692843	0.00535621	up
Gcdh	-0.847352	8.59151	11.5031	0.000694793	0.00536853	down
Cldn14	0.878354	2.97365	11.4972	0.000696995	0.00538279	up
Cyb5b	-0.967674	8.75444	11.489	0.000700083	0.00540139	down
Creb1	-0.944838	4.9608	11.486	0.000701208	0.00540702	down
XLOC_097678	-0.826693	4.51882	11.4806	0.000703249	0.00541721	down
Tmem14c	-0.820564	6.88672	11.4781	0.000704202	0.00542178	down
Hsd17b10	-0.757914	6.36407	11.4732	0.000706086	0.00543351	down
Kcnk1	2.02513	-1.5386	11.4693	0.000707572	0.00544216	up
Osgin1	1.28232	5.28484	11.4649	0.000709222	0.00545208	up
Gbp7	-1.06247	4.26213	11.461	0.000710716	0.00545884	down
Atp23	-0.958929	1.59475	11.4602	0.000711042	0.00545884	down
Ror1	0.891412	3.2898	11.4598	0.000711188	0.00545884	up
Slc44a3	-0.762661	3.21882	11.4535	0.000713581	0.00547335	down
Surf4	0.716519	8.46239	11.453	0.000713804	0.00547335	up
Nhsl1	0.68519	5.04592	11.4349	0.000720755	0.00552384	up
Eny2	-0.672336	4.35702	11.4288	0.000723146	0.00553934	down
Gtpbp2	0.702307	4.61597	11.4228	0.000725488	0.0055518	up
Tmem86a	0.940787	3.98362	11.4227	0.000725509	0.0055518	up
Awat2	-1.29873	-0.209313	11.4203	0.000726441	0.00555611	down
Slc52a3	1.11211	0.505628	11.4013	0.000733939	0.00560972	up
Orai2	1.06427	1.70111	11.4006	0.000734194	0.00560972	up
Gramd4	0.798717	3.32599	11.3969	0.000735655	0.00561621	up
Otud1	0.765798	3.92333	11.3966	0.000735788	0.00561621	up
Ablim2	1.05892	1.62954	11.3938	0.000736909	0.0056212	up
Mmp13	-1.91823	-1.39293	11.3923	0.000737481	0.0056212	down
Sycp2	2.8683	-2.44644	11.3921	0.000737562	0.0056212	up
Cltb	0.616047	4.98211	11.3868	0.000739694	0.0056346	up
Tmem35b	-0.868844	1.44158	11.3821	0.000741539	0.00564581	down
Igtp	-1.21339	4.76096	11.3782	0.000743101	0.00565485	down
Dbn1	1.01517	1.65953	11.3769	0.00074363	0.00565601	up
Acot3	-1.3683	3.50416	11.3744	0.000744651	0.00566092	down
Vps37c	0.645852	4.10916	11.3644	0.000748639	0.00568838	up
Nat8	-1.67146	3.63086	11.3572	0.00075157	0.00570666	down
Fn1	1.05902	11.5523	11.3566	0.000751802	0.00570666	up
Parvb	0.765101	2.72836	11.3468	0.000755785	0.0057299	up
Peg3	0.916325	2.24796	11.3466	0.000755852	0.0057299	up
Hrh1	1.87121	-1.49327	11.3463	0.000756004	0.0057299	up
Mroh1	0.645687	5.61231	11.3411	0.000758123	0.00574307	up
Izumo4	-1.2201	1.58614	11.3397	0.000758684	0.00574443	down
Hba-a1	1.0288	6.86969	11.3348	0.000760662	0.00575652	up
Man1a2	0.686394	6.88609	11.3224	0.000765763	0.00579055	up
Gpatch2l	0.6038	4.73141	11.322	0.000765927	0.00579055	up
Map2k6	-1.07259	3.05408	11.3145	0.000769052	0.00581126	down
Pcbd2	-0.823364	2.34415	11.3127	0.000769801	0.00581401	down
Trub1	-0.730557	3.25716	11.3067	0.000772268	0.00582972	down
Chic2	0.9004	4.61012	11.3058	0.00077266	0.00582976	up
Ccdc9b	0.790709	2.12233	11.2988	0.000775566	0.00584583	up
Rcn1	0.726777	4.00909	11.2785	0.000784078	0.00590704	up
G0s2	-1.72828	4.52426	11.2718	0.000786941	0.00592564	down
Epb42	2.13742	-1.34549	11.2661	0.000789363	0.00593832	up
Bcl7a	-0.819315	2.56612	11.266	0.000789412	0.00593832	down
Trim24	0.618679	5.40462	11.2644	0.000790066	0.00594027	up
Eaf1	0.676439	6.52159	11.2559	0.000793689	0.00596454	up
Psmd14	0.595918	5.17119	11.2482	0.000797023	0.00598451	up
Itgae	-1.35648	-0.323994	11.2468	0.000797589	0.00598451	down
LOC118568705	1.23369	4.22249	11.2457	0.000798087	0.00598451	up
Trmt1l	-0.764871	4.05888	11.2445	0.000798586	0.00598451	down
Chmp4c	1.0588	1.09522	11.2442	0.000798723	0.00598451	up
Vmp1	1.02939	7.59257	11.2442	0.000798728	0.00598451	up
Cyp2c68	-0.996546	7.18124	11.2342	0.000803053	0.00601392	down
Slc5a3	-0.802784	5.07838	11.2171	0.000810481	0.00606654	down
Ehbp1l1	0.775708	3.28737	11.2128	0.000812341	0.00607744	up
Trim12c	-0.775617	2.95795	11.205	0.000815757	0.00609997	down
Plekhg6	0.747638	3.58643	11.2031	0.000816618	0.00610046	up
[truncated: 1,665 more rows]

## Sheet: DE-mRNA-48H
	logFC	logCPM	LR	PValue	FDR	regulated
Rgs16	-6.63028	4.45423	171.026	4.41586e-39	6.58492e-35	down
Syt12	3.6976	3.80971	143.962	3.62111e-33	2.6999e-29	up
Mybl1	3.37329	2.67155	116.005	4.74044e-27	1.86296e-23	up
Mme	-3.22089	6.04684	115.901	4.99721e-27	1.86296e-23	down
Mtmr11	2.99083	3.89206	105.668	8.72054e-25	2.60081e-21	up
Car1	-6.02818	1.56603	97.2971	5.96684e-23	1.48296e-19	down
Crip2	1.95019	5.38153	95.8281	1.25303e-22	2.66932e-19	up
Krt18	2.18371	7.67365	92.7604	5.90233e-22	1.1002e-18	up
Ajuba	2.20282	3.9053	92.1501	8.03443e-22	1.31834e-18	up
Cyp2a5	-2.38641	8.34354	91.9609	8.84081e-22	1.31834e-18	down
Cldn1	1.9289	6.16786	90.6666	1.70036e-21	2.30508e-18	up
Elf3	4.5928	2.5609	89.817	2.61237e-21	3.24631e-18	up
Rnd2	2.26849	5.70083	86.1029	1.70814e-20	1.95937e-17	up
Ccdc120	2.78318	2.72905	80.6818	2.65158e-19	2.82431e-16	up
Nrg1	2.80127	2.79468	79.5758	4.64082e-19	4.56008e-16	up
Il1rap	-1.77444	6.83771	79.4713	4.89279e-19	4.56008e-16	down
Tnfrsf12a	3.01996	3.98893	78.2297	9.17312e-19	8.04645e-16	up
Tmprss2	2.17525	3.76676	73.9331	8.08104e-18	6.69469e-15	up
Ifit3b	-3.07691	0.979553	72.5287	1.64622e-17	1.27823e-14	down
Tubb6	2.36472	3.1311	72.4486	1.71436e-17	1.27823e-14	up
Apcs	3.31804	9.16696	71.2061	3.21789e-17	2.28501e-14	up
Ttll8	-2.58483	2.08111	70.6912	4.17743e-17	2.83154e-14	down
Kifc3	1.56211	4.84997	69.1275	9.22998e-17	5.98424e-14	up
Gys2	-2.13403	7.73209	68.0924	1.56013e-16	9.69362e-14	down
Cxcl14	3.81307	3.80194	67.9531	1.67435e-16	9.98717e-14	up
Pdk1	-1.6806	7.03674	67.3677	2.25307e-16	1.29222e-13	down
Asic5	-1.95896	2.45216	65.9927	4.52589e-16	2.49963e-13	down
Slc1a2	-2.73021	8.46821	65.4869	5.85013e-16	3.11561e-13	down
Socs3	2.98752	5.30643	64.5799	9.26953e-16	4.76646e-13	up
Hykk	-1.95321	6.22979	64.133	1.16298e-15	5.7808e-13	down
Usp43	3.20603	2.26851	62.9815	2.08656e-15	1.0037e-12	up
Nudt18	1.96626	4.40534	62.3571	2.86493e-15	1.33506e-12	up
Rhod	1.7321	4.6928	62.1688	3.15235e-15	1.42448e-12	up
Ddr1	1.77029	3.4249	61.6442	4.11472e-15	1.80467e-12	up
Lrg1	2.49939	10.1182	61.1178	5.37587e-15	2.29043e-12	up
Lipc	-1.53748	5.68215	60.6892	6.68367e-15	2.76852e-12	down
Plscr1	1.52347	4.39474	60.2659	8.28686e-15	3.33983e-12	up
2310039H08Rik	4.01742	3.57553	59.7683	1.0671e-14	4.18754e-12	up
Krt8	1.72901	7.59706	59.6236	1.14852e-14	4.38109e-12	up
Hapln4	1.76733	3.72078	59.5784	1.17519e-14	4.38109e-12	up
Icam1	1.72192	4.7845	59.5234	1.20848e-14	4.39533e-12	up
Cxcl9	-3.81766	2.04674	59.4583	1.2491e-14	4.43491e-12	down
Apoa4	2.42592	8.64289	59.3661	1.30902e-14	4.53957e-12	up
Dhrs9	2.40516	2.512	58.9926	1.58265e-14	5.36374e-12	up
Kif24	2.42352	1.97473	58.9011	1.65796e-14	5.4941e-12	up
Lipg	-2.14389	4.93806	58.5748	1.9571e-14	6.3444e-12	down
Hspa1b	-3.04188	4.62539	57.6772	3.08868e-14	9.79967e-12	down
Acnat2	2.44808	6.93434	57.0498	4.2491e-14	1.32005e-11	up
Plpp2	1.49126	5.81785	56.4059	5.89529e-14	1.79409e-11	up
Slc51b	5.59778	0.712869	55.4125	9.77144e-14	2.91423e-11	up
Gprin3	-2.07166	6.35366	55.3402	1.01373e-13	2.96408e-11	down
Rsad2	-1.75816	2.70586	55.2014	1.0879e-13	3.07496e-11	down
Cd9	1.57335	4.90464	55.1924	1.0929e-13	3.07496e-11	up
Tgm2	1.71144	8.01105	54.9547	1.2334e-13	3.40602e-11	up
Cd14	3.44509	3.98845	54.8244	1.31797e-13	3.57336e-11	up
Ifi203	-1.73649	3.67219	54.7471	1.3708e-13	3.65025e-11	down
F8	-1.51533	5.45249	54.5086	1.54772e-13	4.04905e-11	down
Fam214a	-1.87261	7.76212	54.3087	1.71343e-13	4.40528e-11	down
XLOC_102147	-1.83673	5.55801	53.943	2.06387e-13	5.21633e-11	down
Acmsd	1.76816	6.04245	53.3473	2.79495e-13	6.94639e-11	up
Atp2b2	3.11956	2.65273	53.2209	2.98067e-13	7.28653e-11	up
Tmem268	2.06365	5.16677	52.9368	3.44462e-13	8.28487e-11	up
Naaladl2	-1.85117	5.02656	52.7059	3.87435e-13	9.17052e-11	down
Tifa	2.58198	6.33053	52.4767	4.35375e-13	1.01442e-10	up
Lacc1	1.53731	4.63708	52.2291	4.93892e-13	1.13306e-10	up
Cda	2.57925	3.01227	51.4924	7.18743e-13	1.62392e-10	up
Gas2l1	1.69738	4.52332	51.2109	8.29587e-13	1.84639e-10	up
Mup10	-3.06296	8.8884	50.7804	1.03302e-12	2.26534e-10	down
Upp2	-4.03041	8.94773	50.6017	1.13147e-12	2.43408e-10	down
Orm1	2.82515	10.5509	50.5825	1.14261e-12	2.43408e-10	up
Tmem119	1.94576	2.67085	50.3437	1.29045e-12	2.71032e-10	up
Abca8a	-2.67493	6.82334	50.3094	1.31318e-12	2.71702e-10	down
XLOC_032080	1.78357	5.28112	50.2843	1.33008e-12	2.71702e-10	up
Eif6	1.34691	6.25675	50.1744	1.4067e-12	2.83468e-10	up
Tubb2a	2.46618	5.98241	49.9054	1.61339e-12	3.20785e-10	up
Shfl	1.34581	3.66723	49.8278	1.67845e-12	3.29256e-10	up
Saa2	4.53789	7.68418	49.8026	1.70015e-12	3.29256e-10	up
Mmp14	1.49836	5.90209	49.7631	1.73479e-12	3.31657e-10	up
Bcam	1.43807	3.60337	49.6912	1.79956e-12	3.39683e-10	up
Lasp1	1.21553	6.68679	49.6179	1.868e-12	3.48194e-10	up
Adam15	1.55705	3.46163	49.5204	1.96318e-12	3.60091e-10	up
Nr1h5	-2.63742	0.492955	49.5036	1.98012e-12	3.60091e-10	down
XLOC_009347	-2.08106	2.16914	49.4594	2.02517e-12	3.6048e-10	down
Lrfn3	1.90846	3.34126	49.4542	2.0306e-12	3.6048e-10	up
Vcan	2.5237	1.47784	49.119	2.40892e-12	4.22609e-10	up
Mndal	-1.95144	3.69002	48.798	2.83732e-12	4.89414e-10	down
Mvp	1.59768	6.46804	48.7856	2.85535e-12	4.89414e-10	up
Hcrtr2	-4.88057	0.307058	48.4424	3.40132e-12	5.76369e-10	down
Ces3b	-1.78622	8.11111	48.3732	3.52349e-12	5.90363e-10	down
Fbln2	1.70944	3.61123	48.3359	3.59111e-12	5.95007e-10	up
Erbb4	-2.11657	3.37494	48.1134	4.02267e-12	6.56471e-10	down
Cacna1b	7.26044	1.88439	48.1001	4.05011e-12	6.56471e-10	up
Acsl1	-1.93192	9.33221	47.7849	4.75631e-12	7.62646e-10	down
Ifit2	-1.70757	2.79386	47.3531	5.92849e-12	9.40485e-10	down
Vat1	1.18728	5.45336	47.2059	6.39072e-12	1.00314e-09	up
Cux2	5.5789	3.91426	47.1076	6.7193e-12	1.04373e-09	up
Sybu	3.20755	1.89321	46.9355	7.33628e-12	1.12782e-09	up
Marco	3.03949	5.0457	46.3497	9.89203e-12	1.5052e-09	up
Caskin2	1.22836	5.06358	46.2732	1.02863e-11	1.54939e-09	up
Sult2a7	-3.19536	0.803897	45.9972	1.18423e-11	1.76593e-09	down
Ifi209	-1.91954	1.75033	45.9602	1.20678e-11	1.78173e-09	down
Sdsl	1.55295	3.93689	45.8067	1.30516e-11	1.90809e-09	up
Colec10	-1.76691	4.77523	45.5886	1.45891e-11	2.11216e-09	down
Lmna	1.24882	5.48477	45.5378	1.49723e-11	2.14679e-09	up
Pklr	-2.99472	7.71539	45.2475	1.73643e-11	2.45739e-09	down
Thbd	1.98364	5.35603	45.2349	1.74758e-11	2.45739e-09	up
Syce1	-1.93468	6.12282	45.2174	1.76329e-11	2.45739e-09	down
Gm13889	2.21089	1.84565	45.1369	1.83733e-11	2.53687e-09	up
Id1	2.35353	3.72376	44.889	2.0853e-11	2.84045e-09	up
Map7d1	1.33927	5.08915	44.8796	2.09529e-11	2.84045e-09	up
Cgn	1.31312	4.16966	44.4731	2.5788e-11	3.46442e-09	up
F13a1	2.22896	1.91	44.4015	2.67484e-11	3.55941e-09	up
Ifi44	-2.77947	2.4346	44.3852	2.69724e-11	3.55941e-09	down
Abhd6	-1.39717	4.58188	44.2818	2.84349e-11	3.68883e-09	down
Sult2a8	-4.31055	8.99121	44.2809	2.84479e-11	3.68883e-09	down
Sowahb	1.9046	3.79406	44.0549	3.19299e-11	4.0908e-09	up
Clec2h	-3.76608	2.55561	44.0447	3.20966e-11	4.0908e-09	down
Cxcl1	3.37417	5.19942	43.6932	3.84102e-11	4.85401e-09	up
Lrrc75a	2.19438	0.957264	43.4915	4.25798e-11	5.33572e-09	up
Ssr4	1.26749	6.58464	43.4641	4.31814e-11	5.36601e-09	up
Slc41a2	2.26159	7.48814	43.4232	4.40936e-11	5.42383e-09	up
Usp2	-1.45775	6.17526	43.4108	4.43741e-11	5.42383e-09	down
Rdh16	-1.5288	6.17116	43.153	5.06234e-11	6.13737e-09	down
Fst	1.9741	2.60196	43.0571	5.31641e-11	6.34905e-09	up
Isyna1	2.0915	4.02733	43.0551	5.3221e-11	6.34905e-09	up
Prg4	1.68857	5.39319	42.972	5.55278e-11	6.57167e-09	up
Dnajc12	2.3581	4.84805	42.949	5.61846e-11	6.59705e-09	up
Tm4sf4	2.21866	7.96701	42.7504	6.21886e-11	7.24497e-09	up
Ccl7	3.91844	0.86513	42.722	6.30976e-11	7.29389e-09	up
Fbxo6	1.35208	5.16719	42.5643	6.83957e-11	7.84552e-09	up
Hlf	-1.49083	5.80577	42.428	7.33325e-11	8.34759e-09	down
Cyp8b1	-5.01359	5.6195	42.1414	8.49062e-11	9.59182e-09	down
Tpm1	1.20434	4.577	42.0625	8.84002e-11	9.91146e-09	up
N4bp2l1	-1.62373	5.32447	41.833	9.94096e-11	1.10627e-08	down
Cyp26a1	1.8111	6.34019	41.7641	1.02978e-10	1.13748e-08	up
Inava	3.41624	0.0290813	41.389	1.2476e-10	1.36796e-08	up
Qsox1	1.73647	9.45992	41.3685	1.26073e-10	1.37226e-08	up
Nid1	1.87643	6.45055	41.1536	1.40724e-10	1.52064e-08	up
Tgm1	1.63703	4.55065	41.0907	1.45326e-10	1.55907e-08	up
Slc25a32	-1.15964	5.76037	40.9454	1.56544e-10	1.66742e-08	down
Adamts4	3.16609	1.18595	40.9283	1.57917e-10	1.67011e-08	up
Sema3f	1.33868	4.15268	40.6196	1.84941e-10	1.94214e-08	up
Dpp4	-1.30523	6.91229	40.5789	1.8883e-10	1.96911e-08	down
Actg1	1.79427	7.9393	40.5497	1.91677e-10	1.98492e-08	up
Ugt3a1	-1.31935	5.77568	40.4054	2.06371e-10	2.12235e-08	down
Frzb	1.59597	2.53355	40.2996	2.17854e-10	2.22509e-08	up
Gp1bb	2.94281	-0.435614	40.1805	2.31547e-10	2.34887e-08	up
Npr2	-1.5212	3.27728	40.1165	2.39254e-10	2.41065e-08	down
Tlr7	-1.44345	2.96598	40.0821	2.43512e-10	2.43708e-08	down
Slc13a2	-4.10062	0.00469622	40.0116	2.52459e-10	2.49346e-08	down
Trip6	1.21622	3.98784	40.0114	2.52489e-10	2.49346e-08	up
Mad2l2	1.72542	3.09964	39.8614	2.72642e-10	2.64859e-08	up
Slc47a1	-1.43722	6.47911	39.8589	2.72981e-10	2.64859e-08	down
Krt19	1.94179	1.82035	39.855	2.73526e-10	2.64859e-08	up
Myo1c	1.1094	6.66135	39.8315	2.7684e-10	2.66338e-08	up
Afmid	-1.31835	6.17295	39.7796	2.843e-10	2.71761e-08	down
Saa1	3.85207	10.2688	39.6618	3.01968e-10	2.86812e-08	up
Gtf2ird1	1.43485	4.41341	39.6164	3.09077e-10	2.91706e-08	up
Mup-ps12	-1.4827	5.69079	39.4886	3.29985e-10	3.09481e-08	down
D17H6S56E-5	3.97653	6.26095	39.2757	3.67993e-10	3.4297e-08	up
Ifi206	-3.04849	0.465934	39.2622	3.70544e-10	3.43202e-08	down
Macrod1	-1.20261	3.83861	39.2392	3.74929e-10	3.45119e-08	down
Shroom3	1.3807	5.028	39.1414	3.94202e-10	3.60635e-08	up
Spryd3	1.15733	4.11539	39.1065	4.01315e-10	3.64903e-08	up
Pnp	1.21725	6.77225	39.0819	4.06392e-10	3.6728e-08	up
Dus1l	1.13603	6.0243	39.0538	4.12288e-10	3.70363e-08	up
Clec2d	-1.3119	7.34873	38.632	5.11732e-10	4.56943e-08	down
Grem2	-1.69164	3.46215	38.5921	5.22297e-10	4.636e-08	down
Mmp3	3.36462	0.33597	38.4963	5.4858e-10	4.84049e-08	up
Chpf2	1.39336	5.3343	38.4515	5.61316e-10	4.92374e-08	up
Angptl3	-1.74987	6.95418	38.3111	6.03176e-10	5.25998e-08	down
Asap3	1.51722	4.45969	38.1107	6.68429e-10	5.79512e-08	up
Ccl2	3.54215	0.511499	37.934	7.31779e-10	6.30768e-08	up
Spsb3	1.21926	4.48344	37.8157	7.77535e-10	6.64156e-08	up
Hgfac	-1.18447	6.28792	37.811	7.79421e-10	6.64156e-08	down
Cmbl	-1.53885	5.9971	37.7497	8.04302e-10	6.81463e-08	down
Gbp6	-2.24597	2.98178	37.6132	8.62577e-10	7.26709e-08	down
Ppp1r3g	-2.74844	0.910373	37.5297	9.00317e-10	7.54243e-08	down
S100a6	1.80082	2.20751	37.4973	9.15387e-10	7.62584e-08	up
Serpine1	2.47946	2.63044	37.2696	1.02877e-09	8.52279e-08	up
Chrna2	-2.6328	1.97966	37.065	1.14255e-09	9.41307e-08	down
Rab3b	2.58204	0.67321	36.9673	1.20125e-09	9.81449e-08	up
Bbox1	-1.43039	7.13373	36.9622	1.20443e-09	9.81449e-08	down
Dsg1c	-2.15717	3.41273	36.7735	1.32683e-09	1.07187e-07	down
Fbxw9	1.14878	4.80397	36.7692	1.32978e-09	1.07187e-07	up
Hmox1	1.88779	5.04293	36.7273	1.35864e-09	1.08585e-07	up
Itih3	2.23121	11.044	36.718	1.36511e-09	1.08585e-07	up
Slfn5	-1.12359	4.67422	36.7125	1.36897e-09	1.08585e-07	down
Hspa1a	-2.4439	2.55996	36.6261	1.43101e-09	1.12906e-07	down
Mfge8	1.43273	4.72894	36.4852	1.53834e-09	1.20735e-07	up
G0s2	-2.9553	4.23372	36.439	1.57523e-09	1.22788e-07	down
Arrdc3	-1.74605	5.71727	36.4319	1.58097e-09	1.22788e-07	down
Ifit3	-2.17351	2.67939	36.3659	1.63543e-09	1.2636e-07	down
Arid5b	-1.40729	6.54648	36.3348	1.66171e-09	1.27729e-07	down
Ncam2	-1.62738	3.30403	36.2608	1.72605e-09	1.31994e-07	down
Neu3	2.08191	4.0382	36.1511	1.82595e-09	1.38631e-07	up
Slc13a5	2.33017	3.0093	36.1453	1.83144e-09	1.38631e-07	up
Eif4a2	-1.31146	7.61954	36.0672	1.90633e-09	1.43571e-07	down
Syt1	-2.54978	2.86181	36.0323	1.94075e-09	1.45429e-07	down
Hsd17b11	-1.16999	6.72941	35.9862	1.98718e-09	1.48164e-07	down
Tnfrsf10b	2.19186	0.468567	35.7297	2.26684e-09	1.68175e-07	up
Id3	1.44701	5.31469	35.5779	2.45056e-09	1.80905e-07	up
Lcn2	4.769	9.81942	35.4877	2.56671e-09	1.88545e-07	up
Ppara	-1.90214	8.64866	35.4348	2.6373e-09	1.92782e-07	down
Man2a2	-1.02016	5.41043	35.3904	2.6981e-09	1.96264e-07	down
Inhbb	2.33207	3.49381	35.3671	2.73062e-09	1.97665e-07	up
Tnfrsf1a	1.19867	6.82565	35.3411	2.76729e-09	1.99352e-07	up
Ethe1	1.50669	5.311	35.2735	2.865e-09	2.05398e-07	up
Pdp1	1.75144	2.43485	35.1218	3.09716e-09	2.2098e-07	up
Elovl5	-1.40575	8.14199	35.0519	3.21026e-09	2.27959e-07	down
Il22ra1	2.462	4.74419	35.0129	3.2752e-09	2.31468e-07	up
Fam126b	-1.37299	5.7937	34.7499	3.74898e-09	2.63702e-07	down
Dnaja1	-1.33363	7.15244	34.6941	3.85789e-09	2.70089e-07	down
Gm7694	1.43792	4.27461	34.6116	4.02502e-09	2.80472e-07	up
Specc1	1.68246	3.35598	34.549	4.15654e-09	2.8829e-07	up
Alpk1	1.81208	4.28799	34.5365	4.18323e-09	2.88798e-07	up
Pnldc1	2.11536	2.20666	34.5146	4.23057e-09	2.9072e-07	up
Cdh1	1.76299	6.4106	34.4657	4.33821e-09	2.96749e-07	up
Gsta4	1.20388	5.82307	34.4368	4.40311e-09	2.99813e-07	up
Junb	1.72313	4.74867	34.426	4.42759e-09	3.0011e-07	up
Trim30a	-1.27742	3.6384	34.3325	4.64567e-09	3.13467e-07	down
Smarca2	-1.15833	6.70579	34.2443	4.86098e-09	3.26517e-07	down
Capn10	1.366	4.99258	34.2154	4.93359e-09	3.29909e-07	up
Prune1	1.16575	4.81494	34.2003	4.97201e-09	3.30994e-07	up
Ifi213	-2.34294	1.60023	34.152	5.09718e-09	3.37818e-07	down
Nek6	1.25741	6.1386	34.1254	5.16736e-09	3.40438e-07	up
Hp	2.22152	12.6611	34.1197	5.18236e-09	3.40438e-07	up
Apold1	1.85942	2.10591	34.0469	5.37998e-09	3.51869e-07	up
Gss	1.10272	6.21833	34.0176	5.46163e-09	3.5565e-07	up
H2-Aa	-1.6761	4.65437	33.9936	5.52933e-09	3.58493e-07	down
St8sia4	-1.79174	2.12946	33.9596	5.6269e-09	3.61863e-07	down
Slc2a5	-2.33387	1.516	33.9586	5.62984e-09	3.61863e-07	down
Rab4b	1.21729	3.91176	33.8856	5.84508e-09	3.73722e-07	up
Marveld3	2.00276	1.40417	33.8781	5.8674e-09	3.73722e-07	up
Tspan9	1.07146	5.78778	33.8708	5.88952e-09	3.73722e-07	up
Coq8b	1.71661	5.47418	33.8536	5.94195e-09	3.7545e-07	up
Serpina3n	2.36955	10.0467	33.7316	6.32632e-09	3.98051e-07	up
Chrm3	1.50073	3.37108	33.6981	6.43626e-09	4.03267e-07	up
Kdsr	-0.949478	5.37742	33.6835	6.48481e-09	4.04609e-07	down
XLOC_112606	-3.20666	-1.06499	33.6294	6.66757e-09	4.14279e-07	down
Ghr	-1.31475	7.92886	33.6153	6.71607e-09	4.1556e-07	down
Pmfbp1	1.96187	8.02977	33.5085	7.09529e-09	4.37211e-07	up
Steap3	1.14692	4.40793	33.4778	7.20819e-09	4.42339e-07	up
Epm2a	-1.37981	2.82268	33.4493	7.31451e-09	4.47025e-07	down
Decr1	-1.20646	7.09192	33.4142	7.44781e-09	4.53313e-07	down
Epha1	1.02395	5.69152	33.4045	7.48504e-09	4.53727e-07	up
Mvd	2.72651	4.63297	33.339	7.7415e-09	4.67374e-07	up
XLOC_108002	-2.81487	5.28782	33.2491	8.10754e-09	4.8747e-07	down
Syde2	-1.20386	4.17275	33.2409	8.14193e-09	4.8747e-07	down
Shank2	1.11721	4.75361	33.2336	8.17245e-09	4.8747e-07	up
Sik1	2.13729	6.22007	33.1487	8.53743e-09	5.07212e-07	up
Smpd3	2.63396	5.22284	33.11	8.709e-09	5.14775e-07	up
Inf2	1.04003	6.22459	33.1045	8.73377e-09	5.14775e-07	up
Slc7a11	3.30581	1.19423	32.9129	9.63817e-09	5.65844e-07	up
Arhgdia	1.17946	6.14341	32.7791	1.03247e-08	6.03773e-07	up
Agmo	-1.17103	6.14355	32.7466	1.04991e-08	6.11575e-07	down
Sgk1	1.46476	6.02569	32.6872	1.08245e-08	6.28074e-07	up
Fam107a	-2.15142	2.05407	32.5414	1.16678e-08	6.74382e-07	down
Tubb3	3.59158	-0.868413	32.4783	1.2053e-08	6.93954e-07	up
Gpd2	-1.42201	4.96055	32.3553	1.28404e-08	7.36445e-07	down
Chil3	3.70737	3.69042	32.2748	1.33841e-08	7.64687e-07	up
Htatip2	1.07762	4.48366	32.2506	1.35514e-08	7.71293e-07	up
Tsc22d3	-1.49085	7.53004	32.1812	1.40446e-08	7.96323e-07	down
Tjp2	1.17114	4.36037	32.1379	1.43606e-08	8.11159e-07	up
Spns2	1.19172	4.82675	32.1176	1.45114e-08	8.15691e-07	up
Armcx4	2.02748	3.41679	32.1124	1.45503e-08	8.15691e-07	up
Itk	-2.22788	0.0791123	31.9408	1.58944e-08	8.87588e-07	down
Gipc1	1.35603	3.2857	31.9338	1.59518e-08	8.87588e-07	up
Zfp385a	2.2065	3.27334	31.838	1.67579e-08	9.28973e-07	up
Mid1	1.88568	2.81705	31.8161	1.69478e-08	9.36023e-07	up
Thbs1	1.50569	4.09222	31.7427	1.76007e-08	9.68491e-07	up
Ier3	2.11187	1.05183	31.7217	1.77919e-08	9.73788e-07	up
Col4a2	1.401	6.16829	31.7179	1.78275e-08	9.73788e-07	up
Aqp4	-1.6483	3.13364	31.7042	1.79529e-08	9.77057e-07	down
Gask1a	-2.20468	2.61484	31.6358	1.85973e-08	1.00845e-06	down
Gpx3	1.18021	4.55341	31.5387	1.95508e-08	1.05631e-06	up
Hpgd	-1.09762	6.27956	31.4863	2.0085e-08	1.08074e-06	down
Cyp2f2	-1.54588	9.52629	31.4803	2.01479e-08	1.08074e-06	down
Dnase2b	-1.69706	6.23206	31.3791	2.12252e-08	1.13445e-06	down
Dhh	2.61777	-0.574365	31.3676	2.13509e-08	1.13709e-06	up
Nr1h4	-1.0531	6.0441	31.3579	2.14579e-08	1.13872e-06	down
Bnip5	3.37006	-0.896265	31.3261	2.18128e-08	1.15061e-06	up
Lin7a	-1.34546	4.63988	31.324	2.18362e-08	1.15061e-06	down
Cadm4	1.71784	3.43329	31.2695	2.2458e-08	1.1792e-06	up
Nos1ap	1.38654	4.04462	31.2617	2.25481e-08	1.17978e-06	up
Fam83a	2.35004	0.798036	31.241	2.27907e-08	1.1883e-06	up
Cldn3	1.00402	5.3779	31.199	2.32881e-08	1.21001e-06	up
Ten1	-0.975411	5.53948	31.1635	2.37179e-08	1.22806e-06	down
Cd63	1.32773	3.6629	31.1204	2.42515e-08	1.24757e-06	up
Rhbg	-2.30038	3.61214	31.1195	2.4262e-08	1.24757e-06	down
Hsd11b1	-1.45298	7.89574	30.9678	2.6234e-08	1.34433e-06	down
Eppk1	2.08844	7.70014	30.9054	2.70916e-08	1.38353e-06	up
Ces1e	-2.93504	5.91683	30.8801	2.74466e-08	1.39687e-06	down
Col25a1	-3.37176	-0.184532	30.8734	2.75423e-08	1.39697e-06	down
Rnf144a	1.69813	3.58598	30.7933	2.87033e-08	1.45093e-06	up
Tnfsf10	-1.865	3.09044	30.7243	2.97419e-08	1.49835e-06	down
Hsph1	-2.06282	5.49457	30.6845	3.0358e-08	1.52423e-06	down
Itga7	1.22102	3.94129	30.6767	3.04808e-08	1.52527e-06	up
XLOC_060172	2.45534	1.0268	30.575	3.21208e-08	1.60196e-06	up
XLOC_005148	-1.7266	3.51727	30.5682	3.22333e-08	1.60221e-06	down
Ulk2	-1.06289	6.32118	30.548	3.25709e-08	1.61361e-06	down
Ap3m1	-1.01894	6.35211	30.5067	3.32723e-08	1.6429e-06	down
Eps8l2	1.24897	4.5582	30.4753	3.38148e-08	1.6616e-06	up
Gsta1	2.25272	3.12978	30.4719	3.38738e-08	1.6616e-06	up
Fam83g	1.73736	1.70053	30.4523	3.42172e-08	1.67294e-06	up
Rgs5	-1.02773	5.32257	30.4276	3.46558e-08	1.68885e-06	down
Coq10b	-1.18866	5.8653	30.3842	3.54396e-08	1.72142e-06	down
Dtx4	1.37545	3.93396	30.3661	3.57724e-08	1.73194e-06	up
Vipr1	-1.13228	4.70296	30.3557	3.5965e-08	1.73563e-06	down
Asap2	1.68126	3.95348	30.3074	3.6872e-08	1.77366e-06	up
Pah	-1.7443	10.081	30.2954	3.71003e-08	1.77891e-06	down
Tmem141	1.94455	3.46396	30.2539	3.7902e-08	1.81152e-06	up
Gm42226	1.87537	3.35939	30.1504	3.99803e-08	1.90475e-06	up
Ugt1a9	-1.58775	6.35365	30.1045	4.09372e-08	1.94412e-06	down
Cd3e	-3.30452	-0.990705	30.0608	4.18715e-08	1.98218e-06	down
Clec7a	-1.34615	3.38225	29.9688	4.39058e-08	2.07191e-06	down
Hpx	2.06024	13.5861	29.9397	4.45696e-08	2.0966e-06	up
Ugt2b1	-2.561	8.91638	29.8319	4.71167e-08	2.20859e-06	down
Zfp366	-1.66613	1.98289	29.8207	4.73912e-08	2.20859e-06	down
H2-T24	-1.52366	2.39443	29.8205	4.73946e-08	2.20859e-06	down
Lpin1	-2.54141	8.88017	29.8109	4.76297e-08	2.21263e-06	down
Srebf2	1.23268	6.59501	29.7819	4.83482e-08	2.23903e-06	up
Hsd3b3	-1.97693	5.14202	29.7487	4.91842e-08	2.2707e-06	down
Pcsk4	-1.62759	2.50477	29.5661	5.40419e-08	2.48726e-06	down
Pxdc1	1.12422	6.12219	29.5158	5.54622e-08	2.54478e-06	up
XLOC_128104	-2.0251	0.390673	29.4939	5.60936e-08	2.56585e-06	down
Adamts15	1.74564	2.62284	29.4654	5.69227e-08	2.59582e-06	up
Tbc1d2	2.0021	0.943341	29.3938	5.90649e-08	2.68529e-06	up
Fgf1	-1.47047	5.55615	29.3304	6.10312e-08	2.76625e-06	down
Oas3	-1.76898	2.02386	29.3238	6.12399e-08	2.7673e-06	down
Obp2a	4.38995	0.482116	29.2879	6.23843e-08	2.8105e-06	up
Cys1	-1.97565	1.09738	29.2454	6.37688e-08	2.85621e-06	down
Arhgef10l	1.15872	4.8639	29.245	6.3782e-08	2.85621e-06	up
Ankrd33b	-1.10747	6.19038	29.2163	6.47318e-08	2.89006e-06	down
Ifi208	-1.91363	0.811976	29.0934	6.89718e-08	3.07017e-06	down
Scamp5	0.96362	4.62014	29.0174	7.17324e-08	3.18355e-06	up
Prrg4	1.52389	2.58033	28.9914	7.27e-08	3.21692e-06	up
Klf6	1.46836	5.4199	28.983	7.30161e-08	3.22135e-06	up
Flot1	1.34157	4.68336	28.9504	7.42571e-08	3.25563e-06	up
Hbegf	2.11678	1.129	28.947	7.43868e-08	3.25563e-06	up
Srxn1	1.28951	5.91408	28.9454	7.4448e-08	3.25563e-06	up
Col4a1	1.60471	6.88877	28.9308	7.50096e-08	3.27059e-06	up
Cyp2e1	-1.89268	11.5426	28.9021	7.61314e-08	3.30983e-06	down
Cbr1	1.21438	5.59802	28.8607	7.77761e-08	3.3715e-06	up
Prnp	-1.04082	4.97784	28.7348	8.30008e-08	3.58756e-06	down
Tagln2	1.46418	5.8274	28.65	8.67142e-08	3.73723e-06	up
Slc27a2	-1.52023	9.73123	28.5971	8.91175e-08	3.82974e-06	down
Cd93	1.18825	5.60621	28.5787	8.99682e-08	3.85519e-06	up
Ly6d	2.77211	1.34881	28.4224	9.75319e-08	4.16732e-06	up
Hjv	1.05048	5.99945	28.4045	9.84345e-08	4.19387e-06	up
Nxpe5	3.56895	-1.10862	28.2739	1.05308e-07	4.47393e-06	up
Nfe2	3.53894	1.356	28.2589	1.06124e-07	4.48837e-06	up
XLOC_063116	-1.33017	3.68578	28.2566	1.0625e-07	4.48837e-06	down
Serpinf1	-1.05979	7.43087	28.2241	1.08052e-07	4.55161e-06	down
Tnfaip2	1.07602	4.30622	28.1855	1.10228e-07	4.63019e-06	up
Cyp7b1	-2.39654	5.91793	28.1389	1.12911e-07	4.72871e-06	down
Gm52720	1.78516	2.55071	28.1339	1.13207e-07	4.72871e-06	up
Cd83	-2.19718	0.224541	28.0991	1.15257e-07	4.80087e-06	down
Wnt9b	1.30859	3.204	28.0325	1.19298e-07	4.95535e-06	up
Nup93	1.22546	2.93419	28.0127	1.20521e-07	4.99223e-06	up
Gldn	1.70928	3.78937	27.9925	1.21785e-07	5.03062e-06	up
Avpr1a	1.6368	3.89431	27.9834	1.22363e-07	5.04055e-06	up
Pex11a	-1.09686	5.54619	27.958	1.23979e-07	5.09303e-06	down
Slc16a2	-1.01023	6.87338	27.86	1.30418e-07	5.34285e-06	down
Pfkfb3	-1.17482	4.32003	27.7888	1.35305e-07	5.52788e-06	down
Xkr6	-1.99255	0.52848	27.6502	1.45359e-07	5.92238e-06	down
Lss	2.28578	7.82905	27.6171	1.47868e-07	6.00821e-06	up
Irf2	-0.919246	5.94008	27.4746	1.5917e-07	6.44985e-06	down
Tent5a	-1.33485	4.1992	27.4531	1.60947e-07	6.50418e-06	down
Slc37a1	2.02969	2.99177	27.4431	1.61786e-07	6.52041e-06	up
Ccl5	-2.593	-0.459958	27.4194	1.63783e-07	6.58312e-06	down
Ptrh1	2.2042	0.0269118	27.369	1.68103e-07	6.7386e-06	up
Adamdec1	-2.12251	1.22919	27.213	1.82227e-07	7.28519e-06	down
Colec11	-1.54898	3.50988	27.203	1.8317e-07	7.3033e-06	down
Dnajb1	-1.29853	4.83673	27.1847	1.8492e-07	7.35341e-06	down
Serpinb6b	2.46343	3.07198	27.1719	1.86146e-07	7.3806e-06	up
Mvk	1.76309	5.32411	27.1672	1.86594e-07	7.3806e-06	up
Lama5	1.1238	4.03364	27.1396	1.89281e-07	7.4671e-06	up
Fgfr4	0.860825	5.78134	27.0924	1.93955e-07	7.63129e-06	up
Ms4a4b	-2.39457	-0.397977	27.0221	2.0114e-07	7.8838e-06	down
Scd1	-3.2907	13.3038	27.0193	2.0143e-07	7.8838e-06	down
Dnah1	4.46674	2.40664	26.9943	2.04051e-07	7.96548e-06	up
Olfr16	3.88487	-2.12304	26.9622	2.07468e-07	8.07772e-06	up
Spon1	1.68135	3.12327	26.9381	2.10082e-07	8.15818e-06	up
Igsf8	1.18025	3.66664	26.9281	2.11165e-07	8.17893e-06	up
Gstm6	-1.23739	4.86895	26.9219	2.1184e-07	8.18383e-06	down
Emilin2	1.21843	2.89284	26.9117	2.12968e-07	8.20071e-06	up
Txnip	-1.27106	6.85555	26.908	2.13377e-07	8.20071e-06	down
Acsm3	-0.939545	6.09304	26.853	2.19535e-07	8.4157e-06	down
Dennd3	1.1284	3.32961	26.7976	2.25923e-07	8.63515e-06	up
Il7r	-2.14142	0.755032	26.7933	2.26418e-07	8.63515e-06	down
Prps2	-1.14042	4.46434	26.7654	2.29708e-07	8.73828e-06	down
Spcs2	1.13637	4.82216	26.7367	2.3315e-07	8.84665e-06	up
Acot3	-1.5475	3.37519	26.7058	2.36914e-07	8.96664e-06	down
Slc17a8	-2.73783	2.94826	26.6413	2.44957e-07	9.24759e-06	down
Cp	1.99519	11.5108	26.5843	2.52283e-07	9.50012e-06	up
Fam118a	1.34829	2.29586	26.5756	2.53424e-07	9.51905e-06	up
Klhdc8a	1.62565	1.56047	26.562	2.55216e-07	9.56227e-06	up
Ptprd	-1.18269	8.08422	26.5274	2.5982e-07	9.71038e-06	down
Ano10	0.946688	4.49973	26.5026	2.63183e-07	9.81148e-06	up
Alas2	-1.91534	6.02219	26.3646	2.82681e-07	1.05121e-05	down
Fndc3b	1.13518	6.88889	26.3042	2.91658e-07	1.08189e-05	up
Cib3	3.81416	4.82656	26.2187	3.04851e-07	1.12802e-05	up
Txndc16	-1.16626	3.19516	26.2096	3.06294e-07	1.13056e-05	down
Gbp2b	-3.92279	-0.0592069	26.183	3.1055e-07	1.14344e-05	down
Deptor	-1.1018	8.2343	26.1384	3.17795e-07	1.16723e-05	down
Btg2	1.3921	5.93128	26.1212	3.20644e-07	1.1748e-05	up
Pgd	1.23886	6.14018	26.1152	3.21635e-07	1.17554e-05	up
Mmp12	-1.76633	1.93017	26.0916	3.25594e-07	1.18444e-05	down
Fgl1	1.74804	8.72313	26.0912	3.25657e-07	1.18444e-05	up
Spon2	1.86843	1.3178	26.0131	3.39116e-07	1.22922e-05	up
Angptl2	-1.50131	3.75247	26.0102	3.39619e-07	1.22922e-05	down
Jchain	-1.34362	3.05679	25.9749	3.45877e-07	1.24884e-05	down
9030624G23Rik	2.20659	1.70078	25.9633	3.47969e-07	1.25336e-05	up
Pgm2l1	-1.10737	3.72508	25.9148	3.56823e-07	1.28216e-05	down
Ypel4	4.00257	-0.712093	25.8758	3.64097e-07	1.30316e-05	up
Acadsb	-0.974073	7.28218	25.8693	3.65327e-07	1.30316e-05	down
Irf7	-1.28126	4.95021	25.8686	3.65473e-07	1.30316e-05	down
Ly6c1	2.42061	1.42193	25.8649	3.66163e-07	1.30316e-05	up
Ms4a1	-2.35629	-0.352245	25.8346	3.71968e-07	1.32066e-05	down
Btla	-1.91344	0.768195	25.8199	3.74811e-07	1.3276e-05	down
Csad	-1.9108	6.57576	25.7775	3.83135e-07	1.35285e-05	down
Slc15a5	-1.66449	1.90286	25.7743	3.83756e-07	1.35285e-05	down
Cyp4v3	-1.12678	8.37885	25.7565	3.87319e-07	1.36219e-05	down
Rps6kl1	2.52909	-0.715816	25.7495	3.88725e-07	1.36392e-05	up
Lbp	1.97479	7.66135	25.7179	3.9515e-07	1.38321e-05	up
Apcdd1	3.20718	0.414201	25.634	4.12705e-07	1.44128e-05	up
Coro1c	0.837974	5.16519	25.6291	4.13757e-07	1.44158e-05	up
Smoc2	1.17039	4.45037	25.605	4.18959e-07	1.4563e-05	up
Fgd4	-1.01793	5.10953	25.541	4.33089e-07	1.49881e-05	down
Foxo3	-1.0829	6.80333	25.5387	4.33608e-07	1.49881e-05	down
Tuba8	1.67606	2.50031	25.536	4.34204e-07	1.49881e-05	up
Gbp3	-1.84484	2.78704	25.4969	4.43085e-07	1.52593e-05	down
Kctd3	0.879907	4.49471	25.4301	4.58703e-07	1.57608e-05	up
Nme2	1.04405	7.20665	25.4088	4.63787e-07	1.58988e-05	up
Sele	2.56828	-0.694555	25.3608	4.75475e-07	1.62403e-05	up
Rhbdf2	1.31576	4.61895	25.3528	4.77469e-07	1.62403e-05	up
Pkm	1.24034	5.28211	25.3512	4.77846e-07	1.62403e-05	up
Cyp4a12a	-2.19564	6.78351	25.3492	4.78361e-07	1.62403e-05	down
Tmem98	1.23356	3.12689	25.3458	4.79193e-07	1.62403e-05	up
Pik3ap1	1.30616	7.10968	25.338	4.81132e-07	1.6269e-05	up
Slco1a1	-4.74633	6.65532	25.31	4.88172e-07	1.64353e-05	down
Pcmtd2	-0.863205	5.50014	25.3097	4.88253e-07	1.64353e-05	down
Bphl	-0.94391	6.0402	25.295	4.91986e-07	1.65236e-05	down
Aadac	-1.26287	8.7312	25.2771	4.96564e-07	1.66399e-05	down
Marveld2	1.02975	3.8958	25.2617	5.00538e-07	1.67355e-05	up
Ephx2	-1.26572	9.19828	25.1848	5.20918e-07	1.73779e-05	down
Mapkapk2	0.991588	6.6495	25.1788	5.22531e-07	1.73928e-05	up
H1f4	1.51571	3.63516	25.1528	5.29629e-07	1.75898e-05	up
Myh9	1.10835	8.4905	25.1231	5.37861e-07	1.78235e-05	up
Tmem25	-1.29828	4.01146	25.0892	5.47375e-07	1.80986e-05	down
Dyrk3	1.95713	1.57322	25.0206	5.67222e-07	1.87133e-05	up
Adamts1	1.15247	4.69746	25.0028	5.72462e-07	1.88445e-05	up
Treh	2.26944	2.57443	24.912	6.00063e-07	1.97096e-05	up
Klf10	-1.4593	4.55408	24.8973	6.04656e-07	1.98168e-05	down
Ackr4	-0.98643	3.61006	24.8776	6.10897e-07	1.99169e-05	down
Serpina3i	2.68799	0.746851	24.8771	6.1103e-07	1.99169e-05	up
Dnase1l3	-1.27228	5.49806	24.875	6.11719e-07	1.99169e-05	down
Arhgef7	1.0138	5.422	24.854	6.184e-07	2.00906e-05	up
Cc2d1a	1.02094	3.20583	24.8159	6.30744e-07	2.04471e-05	up
Ces1b	-1.18342	6.10341	24.78	6.42608e-07	2.07429e-05	down
Ctps	1.18716	3.73842	24.7799	6.42651e-07	2.07429e-05	up
Ikzf3	-1.88201	0.875686	24.7641	6.47928e-07	2.0868e-05	down
Tmem212	2.6315	-1.71399	24.7494	6.52875e-07	2.09821e-05	up
Ddhd2	-0.946591	5.15415	24.7119	6.65704e-07	2.13483e-05	down
Mup3	-1.8996	11.2702	24.6885	6.73841e-07	2.15629e-05	down
Klrc1	-2.89408	-1.02995	24.6539	6.86054e-07	2.19067e-05	down
Me1	-1.28111	7.24712	24.6384	6.91604e-07	2.20367e-05	down
Psat1	1.75096	1.27268	24.6312	6.9417e-07	2.20714e-05	up
Fgfr2	1.21471	5.59758	24.5719	7.15867e-07	2.2697e-05	up
Gpr174	-2.58787	-1.09491	24.5692	7.1689e-07	2.2697e-05	down
Osbpl3	-1.45229	2.25405	24.5528	7.23023e-07	2.28426e-05	down
Tuba1a	1.48581	4.93182	24.5418	7.27163e-07	2.29249e-05	up
Slc12a4	0.895009	5.20581	24.5354	7.29571e-07	2.29522e-05	up
Arf2	1.00084	4.13942	24.5174	7.36431e-07	2.31193e-05	up
Hsd3b5	-5.96638	2.77447	24.5127	7.38223e-07	2.31268e-05	down
Rad18	1.35825	1.95157	24.4511	7.62185e-07	2.38275e-05	up
Fam187b	1.17408	5.03381	24.4277	7.71526e-07	2.4069e-05	up
Elovl6	-1.8741	7.8186	24.4166	7.75956e-07	2.41567e-05	down
Apol9b	-1.38832	5.5882	24.41	7.78655e-07	2.41902e-05	down
Mup17	-3.62915	4.56567	24.3562	8.00686e-07	2.4756e-05	down
Il16	-1.29548	2.14536	24.3545	8.01403e-07	2.4756e-05	down
Esm1	-2.55063	1.52586	24.3534	8.01846e-07	2.4756e-05	down
Lrp5	0.864733	6.41554	24.2892	8.29045e-07	2.54905e-05	up
Faap20	1.02092	3.42581	24.2891	8.29056e-07	2.54905e-05	up
Plpp5	1.30976	2.92982	24.2226	8.58215e-07	2.63327e-05	up
Pcmtd1	-0.969758	7.12952	24.2057	8.65759e-07	2.64614e-05	down
Fnip2	-0.917169	6.20738	24.2053	8.65959e-07	2.64614e-05	down
Septin5	2.65895	0.359138	24.0633	9.32214e-07	2.84277e-05	up
Lgr4	-0.851263	6.89962	24.058	9.34765e-07	2.84474e-05	down
Myh10	0.875847	5.09956	24.0173	9.54764e-07	2.89698e-05	up
Enc1	1.87854	4.37372	24.0151	9.55818e-07	2.89698e-05	up
Mast2	0.879339	4.94343	23.9976	9.6454e-07	2.91749e-05	up
Alpl	1.93591	4.78872	23.9852	9.70775e-07	2.93041e-05	up
Rhou	1.11745	7.04594	23.9757	9.75575e-07	2.93894e-05	up
Radx	3.23085	-1.31789	23.9504	9.88492e-07	2.97185e-05	up
Reep4	1.33787	2.4368	23.9403	9.93677e-07	2.98143e-05	up
Ddx60	-1.22044	3.55467	23.928	1.00008e-06	2.98986e-05	down
Map3k14	1.25437	2.95393	23.9272	1.00049e-06	2.98986e-05	up
Lamc1	0.852591	5.59795	23.9035	1.01287e-06	3.02079e-05	up
Fabp1	-3.01087	7.27678	23.8724	1.02938e-06	3.0639e-05	down
Rbp1	1.51032	4.94459	23.8493	1.04179e-06	3.09464e-05	up
Glcci1	-0.999734	3.65735	23.8106	1.06293e-06	3.15118e-05	down
Tuba1c	1.26256	6.76929	23.7598	1.09137e-06	3.22358e-05	up
Raet1d	-1.4095	3.83998	23.7593	1.09168e-06	3.22358e-05	down
Gabarapl1	-1.02017	7.30479	23.7404	1.10245e-06	3.24897e-05	down
Clcf1	1.85734	1.53777	23.6642	1.14694e-06	3.37341e-05	up
Cldn4	3.36878	-0.0206316	23.648	1.15667e-06	3.39534e-05	up
Dhx58	-1.30601	2.58561	23.6049	1.18285e-06	3.46537e-05	down
Ackr3	1.72127	0.951452	23.5773	1.19997e-06	3.50862e-05	up
Cfhr1	-1.20615	6.70492	23.5571	1.21263e-06	3.53566e-05	down
Pmvk	1.38927	4.97114	23.5538	1.21468e-06	3.53566e-05	up
Ccdc149	1.43732	2.25398	23.5512	1.21633e-06	3.53566e-05	up
Ube2h	-0.895091	6.61865	23.5291	1.23037e-06	3.56951e-05	down
Ddx28	0.999068	4.08265	23.5213	1.23541e-06	3.57718e-05	up
Il2rb	-1.82979	1.15213	23.4986	1.25008e-06	3.61263e-05	down
Akr1c14	-2.00411	8.91121	23.4775	1.26386e-06	3.64538e-05	down
Trem1	2.42589	-0.159912	23.4723	1.26723e-06	3.64807e-05	up
Gbp7	-1.16813	4.14729	23.4283	1.29654e-06	3.72525e-05	down
Klrk1	-1.99369	0.507952	23.3921	1.32122e-06	3.78885e-05	down
Ccl6	2.1882	4.68106	23.375	1.33301e-06	3.81533e-05	up
Egr1	1.15878	3.54135	23.3486	1.35142e-06	3.86061e-05	up
Mrap	1.37833	5.2032	23.3417	1.35631e-06	3.86717e-05	up
Gucy1a2	-1.44395	3.22067	23.2705	1.40743e-06	4.00526e-05	down
Slc16a1	0.893634	6.69528	23.2332	1.43501e-06	4.07598e-05	up
Gzmb	-3.50007	-1.52683	23.2127	1.45033e-06	4.11167e-05	down
Vxn	2.85355	0.370705	23.1879	1.46918e-06	4.15652e-05	up
Galnt18	1.57308	1.52543	23.1844	1.47188e-06	4.15652e-05	up
Slc35a5	-0.847532	4.84766	23.1809	1.47452e-06	4.15652e-05	down
Ugt2a3	-1.10854	8.29104	23.1649	1.48685e-06	4.18337e-05	down
Bcl3	1.25536	4.14417	23.1292	1.51473e-06	4.24713e-05	up
Muc2	3.61795	-2.74791	23.1286	1.51521e-06	4.24713e-05	up
Dusp10	1.16455	2.88214	23.043	1.58419e-06	4.42984e-05	up
Dgat2	-1.21203	8.89825	23.0404	1.58633e-06	4.42984e-05	down
Tmem43	0.861883	3.99385	22.9299	1.68016e-06	4.6831e-05	up
Eln	1.98713	2.8804	22.9037	1.70322e-06	4.73852e-05	up
Fads2	-1.57029	9.23867	22.8849	1.71994e-06	4.7761e-05	down
Xrra1	3.97645	-0.453097	22.8674	1.73569e-06	4.80249e-05	up
Foxn3	-0.856173	6.72138	22.8666	1.73643e-06	4.80249e-05	down
Aldh3a2	-1.83589	7.49985	22.8636	1.7391e-06	4.80249e-05	down
Ctsl	1.42601	9.49294	22.852	1.74972e-06	4.82287e-05	up
Cdpf1	1.3016	1.67596	22.8457	1.75539e-06	4.82959e-05	up
Stil	2.43866	0.332097	22.8305	1.76937e-06	4.85908e-05	up
Tbl3	0.892676	4.62222	22.8093	1.78894e-06	4.90379e-05	up
Pon1	-1.43906	9.02211	22.7772	1.81915e-06	4.97745e-05	down
Hcn3	-3.67375	-0.716092	22.7616	1.83392e-06	5.00868e-05	down
B2m	-1.58237	8.38535	22.7579	1.83745e-06	5.00915e-05	down
Cdc42ep5	2.1082	1.12082	22.742	1.85274e-06	5.04161e-05	up
Trim34a	-1.15745	2.44733	22.6619	1.93157e-06	5.24654e-05	down
Tes	1.53944	2.14524	22.65	1.94365e-06	5.26975e-05	up
Il4ra	0.98143	5.77353	22.6415	1.95224e-06	5.28032e-05	up
H1f2	1.60587	5.17538	22.6391	1.95463e-06	5.28032e-05	up
Arhgef19	1.02383	6.07688	22.6215	1.97262e-06	5.31931e-05	up
BC024139	-1.64708	0.885766	22.596	1.99901e-06	5.37608e-05	down
Hmgcs2	-1.43287	10.2275	22.5942	2.00089e-06	5.37608e-05	down
Trim30d	-1.20486	3.17813	22.5816	2.01406e-06	5.40174e-05	down
Inhbe	-1.52147	4.85162	22.5721	2.02403e-06	5.41874e-05	down
Gzma	-2.41547	-0.595274	22.5579	2.03902e-06	5.44909e-05	down
Tmem176b	1.36232	7.91806	22.5351	2.0634e-06	5.50436e-05	up
Col1a1	2.00163	6.81148	22.4908	2.1115e-06	5.62261e-05	up
Mpzl1	1.4543	2.21231	22.477	2.12671e-06	5.65303e-05	up
Samd12	-1.90993	0.0999593	22.463	2.1423e-06	5.6807e-05	down
Eepd1	1.13138	4.71369	22.4608	2.14474e-06	5.6807e-05	up
Plpp3	-0.993385	6.98486	22.4322	2.17692e-06	5.75571e-05	down
Rpap3	1.35429	3.39972	22.3656	2.25372e-06	5.94822e-05	up
Ciapin1	0.967854	5.2358	22.3512	2.27069e-06	5.97696e-05	up
Get4	0.840933	4.79298	22.3496	2.27262e-06	5.97696e-05	up
Chpt1	-1.14033	7.88196	22.3034	2.32793e-06	6.11164e-05	down
Wfdc21	1.31284	7.55092	22.2859	2.34931e-06	6.15693e-05	up
Kcnj16	-2.14231	0.353326	22.2618	2.37892e-06	6.22358e-05	down
Slc6a9	-0.939269	4.73196	22.245	2.39977e-06	6.26714e-05	down
Psph	1.58608	2.8473	22.2332	2.41461e-06	6.29487e-05	up
Rpl12	0.971064	6.82559	22.2233	2.42716e-06	6.31655e-05	up
Vwa8	-0.988131	7.73528	22.1294	2.54877e-06	6.62147e-05	down
Itpkc	1.06996	3.65736	22.0811	2.61364e-06	6.77818e-05	up
Il33	1.18821	2.41184	22.039	2.6717e-06	6.90377e-05	up
Lgals4	-1.67685	1.58495	22.0387	2.67202e-06	6.90377e-05	down
Dynll1	1.84357	3.73366	22.0359	2.67595e-06	6.90377e-05	up
Ppp2r1a	0.849025	6.48773	21.9631	2.77938e-06	7.15822e-05	up
Map2k6	-1.10545	2.96248	21.9099	2.85751e-06	7.34676e-05	down
Pid1	1.13516	6.93752	21.9035	2.86714e-06	7.34796e-05	up
Selenos	0.805641	5.9598	21.903	2.86783e-06	7.34796e-05	up
XLOC_136331	-2.35601	1.7002	21.8402	2.96331e-06	7.57958e-05	down
Acsf2	-0.924223	7.34116	21.8074	3.01432e-06	7.69684e-05	down
Ier5	1.21884	3.68294	21.7953	3.03348e-06	7.73253e-05	up
Clcn6	1.57757	3.50186	21.7889	3.04358e-06	7.74503e-05	up
Katnb1	1.29502	1.91649	21.7806	3.05673e-06	7.76524e-05	up
BC147527	-2.93587	-1.48347	21.7369	3.12723e-06	7.92623e-05	down
Gpx6	-2.77076	-0.39046	21.7347	3.13073e-06	7.92623e-05	down
Ehhadh	-1.26139	8.36824	21.7119	3.16818e-06	8.0003e-05	down
G6pc	-1.64454	8.26221	21.7104	3.17072e-06	8.0003e-05	down
Eif2b4	0.856812	5.00341	21.688	3.20786e-06	8.08033e-05	up
Ppm1k	-1.05366	7.16833	21.6682	3.24113e-06	8.15037e-05	down
Bdh2	-1.20842	3.94613	21.6349	3.29804e-06	8.27953e-05	down
Fbn1	0.955387	4.44616	21.6292	3.30772e-06	8.28986e-05	up
Tubb4b	1.20232	6.36689	21.6176	3.32785e-06	8.32632e-05	up
Loxl4	1.48559	1.19042	21.6032	3.35286e-06	8.37486e-05	up
Dcaf15	1.1686	2.16749	21.56	3.42937e-06	8.55162e-05	up
Dhdh	-1.04863	7.09513	21.5564	3.4357e-06	8.55312e-05	down
Dusp8	1.63072	2.47944	21.5428	3.46011e-06	8.59789e-05	up
Gm3776	2.41456	2.4256	21.54	3.46522e-06	8.59789e-05	up
Gpr108	-0.848531	4.01854	21.5231	3.49596e-06	8.65975e-05	down
Nipal1	2.04928	5.10887	21.4805	3.57441e-06	8.83939e-05	up
Pdlim1	0.986757	4.45499	21.463	3.60729e-06	8.90594e-05	up
Cdadc1	-0.790416	4.93345	21.4556	3.62122e-06	8.92555e-05	down
Dusp1	-1.28911	5.86591	21.4522	3.62766e-06	8.92669e-05	down
Il6ra	-0.88711	6.36192	21.4481	3.63534e-06	8.93084e-05	down
Btc	2.0401	2.80413	21.4446	3.64204e-06	8.93258e-05	up
Psmd8	0.904783	6.18501	21.3782	3.77036e-06	9.23211e-05	up
Apex1	1.05522	4.90445	21.3685	3.78955e-06	9.2639e-05	up
P4ha1	-1.35178	4.33151	21.3597	3.80699e-06	9.29129e-05	down
Tgfa	0.937019	5.38875	21.3444	3.83739e-06	9.35019e-05	up
9130409I23Rik	-2.59795	3.91481	21.3109	3.90506e-06	9.48011e-05	down
9930111J21Rik1	-1.43607	2.5878	21.3106	3.90565e-06	9.48011e-05	down
Thrsp	-2.70869	8.92455	21.3086	3.90978e-06	9.48011e-05	down
Heg1	0.951384	6.45144	21.2851	3.95799e-06	9.58143e-05	up
Maco1	-0.759718	5.86481	21.2504	4.03033e-06	9.74073e-05	down
Vnn1	-2.19766	3.63536	21.2402	4.05187e-06	9.77693e-05	down
Rps12	1.0167	6.16531	21.2359	4.0609e-06	9.7829e-05	up
Gm826	-1.29451	2.64312	21.2324	4.06831e-06	9.78495e-05	down
Cyp2c67	-1.0249	6.56021	21.225	4.08412e-06	9.80715e-05	down
Ugt3a2	-1.05372	8.77061	21.2166	4.102e-06	9.83426e-05	down
Ski	0.751297	5.64258	21.2037	4.12973e-06	9.87938e-05	up
Fam83d	3.19548	0.869254	21.2017	4.13408e-06	9.87938e-05	up
Stard8	-0.859725	3.97586	21.1706	4.20164e-06	0.000100248	down
F9	-1.01917	7.56325	21.1668	4.21001e-06	0.000100287	down
Gpr141b	-3.05594	-1.9496	21.1301	4.29138e-06	0.000102062	down
C6	-1.10548	7.49804	21.116	4.32303e-06	0.000102618	down
Agfg2	0.933021	5.31018	21.1136	4.32849e-06	0.000102618	up
Pgs1	0.866719	4.79607	21.1023	4.35412e-06	0.000103061	up
Nlgn4l	1.40688	1.93856	21.0803	4.40425e-06	0.000104083	up
Irf9	-0.939939	4.73711	21.0389	4.50059e-06	0.000106191	down
Lrp4	-1.27854	5.72954	21.0043	4.58251e-06	0.000107882	down
Dll4	-1.46449	2.41732	21.0004	4.59179e-06	0.000107882	down
Gstm5	0.942199	2.87297	20.9995	4.59397e-06	0.000107882	up
Ppl	1.01919	5.22555	20.9944	4.60617e-06	0.000107999	up
Lrit2	-2.57587	2.08034	20.9722	4.66008e-06	0.000109091	down
Mt1	1.99692	7.10532	20.9542	4.70388e-06	0.000109944	up
Kansl1l	-0.924866	5.02903	20.9452	4.72612e-06	0.000110291	down
Marveld1	-0.981832	5.41655	20.9384	4.74288e-06	0.00011049	down
Clba1	1.68659	0.204065	20.9357	4.74948e-06	0.00011049	up
Snrk	-0.802714	6.37199	20.9288	4.76674e-06	0.000110719	down
1700017B05Rik	1.21919	4.46362	20.9233	4.78056e-06	0.00011081	up
Mup21	-2.63362	3.53835	20.9187	4.79193e-06	0.00011081	down
Apol7e	0.922297	4.48347	20.9183	4.79296e-06	0.00011081	up
Sp100	-1.07084	3.16325	20.9055	4.82504e-06	0.000111379	down
Noct	-1.44547	5.25457	20.898	4.8439e-06	0.000111642	down
Gm36375	-0.913981	3.79969	20.8326	5.01212e-06	0.00011517	down
Map4k4	0.977522	4.9271	20.8325	5.01243e-06	0.00011517	up
Ppargc1b	-1.11761	4.94386	20.8143	5.06046e-06	0.000116095	down
Elovl7	1.76578	1.619	20.7821	5.14609e-06	0.000117878	up
Nfasc	1.73533	0.695403	20.7637	5.19578e-06	0.000118758	up
Arhgap42	-0.980984	6.80679	20.762	5.20042e-06	0.000118758	down
Gja4	1.20022	3.42604	20.7557	5.21767e-06	0.000118969	up
P2ry10	-1.83341	-0.280123	20.7207	5.31377e-06	0.000120975	down
Tbx3	-1.63385	3.86114	20.7114	5.33975e-06	0.000121382	down
Tab1	1.29797	2.26721	20.7001	5.37142e-06	0.000121916	up
Gstt3	1.46655	6.83659	20.664	5.47352e-06	0.000124044	up
Ikzf2	-1.59416	0.676954	20.6521	5.50776e-06	0.000124631	down
Cd6	-2.6061	-1.48455	20.6238	5.58971e-06	0.000126156	down
Nubp1	0.771753	5.24411	20.6218	5.59545e-06	0.000126156	up
Tmem131l	-1.02355	3.95043	20.6201	5.60054e-06	0.000126156	down
Cic	0.858368	5.43396	20.5829	5.71049e-06	0.000128439	up
Acbd5	-1.03896	7.59602	20.5636	5.76835e-06	0.000129545	down
Gm5431	-1.66413	1.15381	20.5587	5.78303e-06	0.000129679	down
Dnajc10	0.801468	6.12865	20.5424	5.83235e-06	0.000130587	up
Sntg2	-1.14154	3.56335	20.5396	5.84105e-06	0.000130587	down
Gatd1	0.866942	3.9511	20.5157	5.91439e-06	0.000132029	up
Pla2g12b	0.937526	5.52636	20.5017	5.95773e-06	0.000132558	up
Tnfaip6	1.82609	-0.340945	20.4978	5.96986e-06	0.000132558	up
Sat2	0.956381	2.96792	20.4976	5.97069e-06	0.000132558	up
Mob3a	0.954821	3.05494	20.4966	5.97366e-06	0.000132558	up
Plekhb1	-1.02582	3.19952	20.4927	5.986e-06	0.000132635	down
Fgg	1.75232	12.4256	20.4606	6.08728e-06	0.000134679	up
Pi16	2.1363	0.209027	20.4386	6.15747e-06	0.00013603	up
Herpud1	-1.11691	8.86894	20.4169	6.22789e-06	0.000137382	down
Fcsk	0.871054	3.7333	20.4121	6.24343e-06	0.000137522	up
Slc38a3	-1.2596	9.97906	20.3841	6.3355e-06	0.000139344	down
Cd74	-1.38801	5.28463	20.3762	6.36174e-06	0.000139715	down
Itgam	1.51166	3.32762	20.341	6.4797e-06	0.000142034	up
Spata13	0.80352	5.91435	20.3385	6.48804e-06	0.000142034	up
Prkd3	-0.930674	6.93662	20.3362	6.49592e-06	0.000142034	down
Myadm	0.81757	5.71135	20.3237	6.53852e-06	0.000142602	up
Bri3	-0.778629	4.69773	20.323	6.54105e-06	0.000142602	down
Rab23	0.890578	3.78307	20.3192	6.55407e-06	0.000142678	up
Plat	1.28039	1.38498	20.272	6.71778e-06	0.000146029	up
Bmper	2.74514	5.43374	20.2642	6.74525e-06	0.000146412	up
Mgll	-1.18169	7.22198	20.2583	6.76595e-06	0.000146648	down
Tmem176a	1.12615	7.52168	20.2181	6.90951e-06	0.000149542	up
Sult1a1	1.48048	9.01696	20.21	6.93896e-06	0.000149962	up
Avpi1	0.961214	4.44436	20.1974	6.98478e-06	0.000150734	up
Gas6	0.904304	5.70434	20.1252	7.2536e-06	0.000156309	up
H2ac20	1.86518	3.05077	20.0886	7.39368e-06	0.000159013	up
Dysf	0.867028	3.86564	20.0844	7.41005e-06	0.000159013	up
Cat	-1.38161	10.7034	20.0841	7.4111e-06	0.000159013	down
Btg3	1.30811	3.54739	20.0767	7.43981e-06	0.0001594	up
Pigr	-1.15973	9.72842	20.0622	7.49639e-06	0.000160382	down
Tedc1	3.1877	0.78281	20.0552	7.52405e-06	0.000160743	up
Dact2	1.11444	4.22231	20.039	7.58775e-06	0.000161872	up
C5ar1	1.3346	1.4726	20.0211	7.65918e-06	0.000163162	up
Olfml3	1.09219	3.24418	20.0029	7.73248e-06	0.000164489	up
Myo6	-0.796366	6.23369	19.9952	7.76377e-06	0.000164919	down
Abhd18	-1.18265	4.22881	19.9658	7.88392e-06	0.000167233	down
Tmem220	-1.0947	3.66786	19.9569	7.92058e-06	0.000167772	down
Cyp2c23	-1.30228	7.22859	19.9309	8.02921e-06	0.000169832	down
Cpt1a	-1.18096	8.97797	19.9268	8.04634e-06	0.000169953	down
Ch25h	2.46444	-0.92096	19.9059	8.1348e-06	0.000171579	up
P2ry4	-1.29567	3.72713	19.9016	8.15339e-06	0.000171728	down
Blm	1.30733	1.7657	19.863	8.31942e-06	0.000174978	up
Thrb	-0.989654	5.45529	19.8317	8.45689e-06	0.000177618	down
Pnkp	0.796143	4.40436	19.8179	8.51807e-06	0.000178652	up
St8sia1	-2.39835	-1.17507	19.798	8.60736e-06	0.000180271	down
Plbd1	-0.908188	3.554	19.7905	8.64126e-06	0.000180616	down
Abcd3	-1.25627	9.49729	19.789	8.64806e-06	0.000180616	down
Etfrf1	-0.789726	5.19484	19.7824	8.67794e-06	0.000180987	down
Ltbr	0.761053	6.42833	19.7765	8.70484e-06	0.000181294	up
Nek2	2.54248	2.80041	19.7643	8.76054e-06	0.0001822	up
Unc45a	0.967395	4.11969	19.7048	9.03723e-06	0.000187614	up
Sh3bp2	0.892024	4.39359	19.703	9.04604e-06	0.000187614	up
Ccr1	1.72635	1.42073	19.6506	9.29719e-06	0.000192555	up
Cela2a	6.01201	2.97236	19.6438	9.33055e-06	0.000192978	up
Mfap2	2.61223	-1.05562	19.6404	9.34719e-06	0.000193044	up
Gm33989	-0.863826	6.03892	19.6379	9.35964e-06	0.000193044	down
Adgrv1	-2.09982	0.0220264	19.6298	9.39924e-06	0.000193539	down
Kctd12b	-1.1369	2.26326	19.6277	9.40958e-06	0.000193539	down
Mamdc2	-1.27399	1.81199	19.6078	9.50817e-06	0.000195297	down
Dusp6	-0.879743	5.6363	19.5819	9.638e-06	0.000197692	down
Cyp46a1	-1.86289	0.456019	19.5638	9.72972e-06	0.000199299	down
Fmo3	4.45222	4.327	19.4462	1.03473e-05	0.000211659	up
Fam110c	1.40198	1.47968	19.4424	1.03678e-05	0.000211787	up
Kctd17	1.31954	2.24966	19.4338	1.04145e-05	0.00021245	up
Timp1	2.56845	-0.717962	19.4227	1.04756e-05	0.000213405	up
Slc66a1	0.959571	3.4273	19.4135	1.05259e-05	0.000214137	up
Sned1	-1.16427	3.33551	19.3981	1.06114e-05	0.000215582	down
Gprc5b	1.34071	1.84586	19.3902	1.06551e-05	0.000216175	up
Hamp	1.61449	9.21199	19.3845	1.06868e-05	0.000216524	up
Wdr93	-1.38397	1.31978	19.3779	1.07239e-05	0.00021698	down
H2-Ab1	-1.40836	4.31998	19.366	1.0791e-05	0.000218042	down
Loxl2	1.00437	3.28801	19.3435	1.0919e-05	0.00022033	up
Olfr1033	1.05961	6.02274	19.3333	1.09775e-05	0.000221211	up
Osbpl8	-0.976844	6.32385	19.3282	1.10072e-05	0.00022151	down
Pax5	-1.9731	-0.499915	19.3071	1.11294e-05	0.000223669	down
Trim2	0.869537	6.25498	19.2514	1.14585e-05	0.000229973	up
Cd2	-2.91714	-1.04628	19.2248	1.16191e-05	0.000232882	down
A1cf	-1.18409	7.94379	19.2165	1.16698e-05	0.000233584	down
H2aj	0.953962	4.02421	19.1909	1.18273e-05	0.000236419	up
Plaur	1.56161	0.853141	19.1611	1.20136e-05	0.000239822	up
Nfix	-0.892782	6.39004	19.153	1.20646e-05	0.000240519	down
Bhlhb9	-1.41772	1.81469	19.1458	1.21105e-05	0.00024111	down
Sucnr1	-1.37548	2.88157	19.1389	1.21541e-05	0.000241655	down
Aoc1	3.13693	-0.916266	19.1363	1.21706e-05	0.000241661	up
L2hgdh	-0.76716	6.38174	19.1163	1.22993e-05	0.000243892	down
Cd5	-3.0261	-2.3689	19.0657	1.26292e-05	0.000250094	down
Sh3yl1	0.945246	2.87723	19.0633	1.26456e-05	0.000250094	up
Lactb2	-1.15337	7.35476	19.0442	1.27728e-05	0.000252275	down
Papln	-1.23809	2.33292	19.0274	1.28857e-05	0.000254169	down
Flywch1	0.875226	4.48512	19.0142	1.29749e-05	0.00025559	up
Papss2	-1.13609	7.74643	18.963	1.3328e-05	0.000261929	down
Ifit1	-2.18914	2.28194	18.9624	1.33318e-05	0.000261929	down
Ar	-0.881556	5.08636	18.9538	1.33919e-05	0.000262764	down
Fam13a	-1.24107	4.32266	18.9358	1.35192e-05	0.000264912	down
Cyp21a1	2.69897	0.0515279	18.8849	1.38847e-05	0.000271717	up
Oit3	-0.951835	4.41859	18.8739	1.39649e-05	0.000272929	down
Ifi27l2b	1.31963	2.54623	18.8687	1.40035e-05	0.000273227	up
Atp8b1	0.950957	6.59474	18.8668	1.40168e-05	0.000273227	up
Tmed9	1.07387	5.85502	18.8534	1.4116e-05	0.000274574	up
Rassf4	-0.911169	3.49936	18.8525	1.41227e-05	0.000274574	down
Als2cl	0.819151	4.96236	18.8376	1.42336e-05	0.00027637	up
Slc6a16	-3.23793	-1.72479	18.8281	1.43045e-05	0.000277385	down
Psen2	0.885008	7.07814	18.7835	1.46431e-05	0.000283581	up
Trim7	-1.08719	3.13671	18.7609	1.48172e-05	0.000286581	down
Sema6b	1.29531	3.38845	18.748	1.49179e-05	0.000288154	up
Klrd1	-2.33691	-0.742937	18.7418	1.49668e-05	0.000288725	down
Rpl41	1.19618	6.73818	18.7287	1.50697e-05	0.000290231	up
Mafk	0.906215	4.59431	18.7228	1.51168e-05	0.000290231	up
Fdft1	1.57085	7.7	18.7195	1.51423e-05	0.000290231	up
Ddo	-0.937735	4.06584	18.7191	1.51457e-05	0.000290231	down
XLOC_122039	-1.95267	8.04275	18.7175	1.51586e-05	0.000290231	down
Slc10a6	2.90226	2.08093	18.7171	1.51616e-05	0.000290231	up
Zfp871	-1.38077	6.781	18.6961	1.53295e-05	0.000293069	down
Pcsk9	1.52559	7.2336	18.6876	1.53982e-05	0.000294005	up
Sdc1	1.16847	8.92076	18.6624	1.56026e-05	0.000297527	up
Ces1d	-2.63634	9.43659	18.6536	1.56749e-05	0.000298524	down
Serpina3m	1.39887	9.7277	18.6484	1.57177e-05	0.000298645	up
Eci1	-0.967645	6.25395	18.648	1.57213e-05	0.000298645	down
Sbno2	0.827483	5.3496	18.6339	1.58379e-05	0.000300476	up
Mpi	0.830772	3.4639	18.6107	1.6032e-05	0.000303633	up
Tlr5	-1.32729	2.55616	18.6091	1.6045e-05	0.000303633	down
Ptpn9	0.801865	5.07515	18.6058	1.60735e-05	0.000303775	up
Itgax	-1.70098	1.4317	18.6034	1.60932e-05	0.000303775	down
N4bp2	-0.819935	5.9558	18.5792	1.62985e-05	0.000307262	down
Pgm2	0.946266	3.23657	18.5569	1.64905e-05	0.000310487	up
Ppp2r5a	-0.776114	7.20211	18.526	1.67604e-05	0.000315172	down
Anxa3	1.12822	2.97933	18.5174	1.68365e-05	0.00031567	up
Rdx	-0.86926	7.72161	18.5169	1.684e-05	0.00031567	down
Slc2a4	-2.6041	-0.208687	18.5149	1.68582e-05	0.00031567	down
Fcer2a	-3.37477	-2.22687	18.5134	1.68716e-05	0.00031567	down
P3h1	0.890074	4.20204	18.4422	1.75133e-05	0.000327265	up
Fyb2	1.08636	5.56825	18.4225	1.76959e-05	0.000330265	up
Ciart	-1.19273	3.54523	18.4007	1.78992e-05	0.000333641	down
Rbm3-ps	1.43463	3.63546	18.3688	1.82015e-05	0.000338852	up
1810010H24Rik	1.49262	2.06636	18.3651	1.8237e-05	0.00033892	up
Abca7	0.761896	3.90982	18.3637	1.82506e-05	0.00033892	up
Hint1	0.993949	6.51583	18.3285	1.8591e-05	0.000344812	up
B4galnt1	0.795246	6.26749	18.2931	1.89392e-05	0.000350436	up
Anln	2.07937	1.74185	18.2929	1.89412e-05	0.000350436	up
Phlda2	2.8358	-1.19407	18.2889	1.89806e-05	0.000350729	up
Slc11a2	0.764151	5.82492	18.285	1.90204e-05	0.000351029	up
Emilin1	1.20195	5.12296	18.278	1.90899e-05	0.000351877	up
XLOC_122037	-1.74112	6.01546	18.2596	1.92749e-05	0.000354848	down
Maf	-0.807341	5.0975	18.2481	1.93923e-05	0.00035657	down
Ccdc30	-1.61432	0.668503	18.2419	1.94554e-05	0.000357289	down
Itga3	0.889039	3.63335	18.2378	1.94975e-05	0.000357622	up
Krt7	1.66625	0.0642516	18.2314	1.95625e-05	0.000358373	up
Bcl2l1	0.86428	5.19072	18.229	1.95874e-05	0.00035839	up
Gale	1.73481	3.3515	18.2156	1.97258e-05	0.000360479	up
Arap1	0.787102	5.96734	18.1791	2.0107e-05	0.000366995	up
Dact1	-1.08283	3.12776	18.1481	2.04378e-05	0.000372578	down
Cxcr3	-2.34915	-1.12458	18.1342	2.05868e-05	0.000374836	down
Arhgap6	-1.20167	3.0937	18.1199	2.07422e-05	0.000377204	down
Ccn6	-2.3062	1.57606	18.0973	2.09896e-05	0.000381239	down
XLOC_048916	-1.16351	4.30073	18.0912	2.10575e-05	0.000382006	down
Csf2rb2	1.45238	2.90809	18.0724	2.12658e-05	0.000385317	up
Duox2	3.8646	-0.713349	18.0474	2.15471e-05	0.00038994	up
Arntl	1.64299	3.67846	18.0133	2.19366e-05	0.000396507	up
Plpp1	0.883509	4.89641	17.9989	2.21035e-05	0.00039904	up
Gfod2	1.08768	2.97313	17.9905	2.22007e-05	0.00040031	up
Epb41l4a	2.33001	0.334324	17.9766	2.23641e-05	0.000402769	up
Nfkb2	1.10604	3.54316	17.9707	2.24328e-05	0.000403519	up
Gramd4	0.944114	3.34261	17.9599	2.25607e-05	0.000404586	up
Rhbdf1	0.893433	3.36704	17.9598	2.2562e-05	0.000404586	up
Slc10a1	-1.17792	7.84108	17.9588	2.25735e-05	0.000404586	down
Cd209a	-2.64483	-0.962047	17.9538	2.26329e-05	0.000405164	down
Timeless	1.76478	2.04295	17.9475	2.27083e-05	0.000406026	up
Ildr2	1.70486	7.22332	17.9427	2.27653e-05	0.000406558	up
XLOC_103318	-1.15312	5.10618	17.9394	2.2805e-05	0.00040678	down
Nit2	-0.998836	5.73492	17.9268	2.29567e-05	0.000408915	down
H1f1	3.76299	2.39321	17.9249	2.29795e-05	0.000408915	up
Arsg	0.945722	4.90116	17.9054	2.32167e-05	0.000412644	up
Fga	1.8193	12.9133	17.9012	2.32678e-05	0.00041306	up
BC029722	0.895437	3.35844	17.8845	2.34728e-05	0.000416203	up
Cd79a	-2.69507	-1.62984	17.8593	2.37853e-05	0.000421243	down
Dmd	-0.910444	5.5612	17.8176	2.43122e-05	0.000430063	down
Gpr84	3.50719	-2.06058	17.8149	2.43468e-05	0.000430165	up
Ppp1r21	0.724528	4.57425	17.811	2.43966e-05	0.000430534	up
Plxdc1	-2.26317	-0.985179	17.803	2.44994e-05	0.000431838	down
Cpne8	1.46248	3.78724	17.7863	2.47154e-05	0.00043513	up
Nebl	1.5414	1.49551	17.7556	2.51171e-05	0.000441495	up
Sema4c	0.964746	3.42762	17.7536	2.5144e-05	0.000441495	up
Hexa	-0.893228	5.53394	17.752	2.51657e-05	0.000441495	down
Unc119b	0.729059	5.76487	17.7462	2.52419e-05	0.000442042	up
Exph5	-0.927767	5.20019	17.7444	2.52665e-05	0.000442042	down
Pdgfa	1.05308	2.46158	17.7429	2.52858e-05	0.000442042	up
Myl12b	0.934987	4.70344	17.7329	2.54192e-05	0.000443853	up
Lratd2	1.06392	4.58783	17.7179	2.56203e-05	0.000446412	up
Rbm47	-0.759644	6.87885	17.7175	2.56256e-05	0.000446412	down
Ivns1abp	-0.86694	7.67363	17.7087	2.57449e-05	0.000447967	down
H4c14	1.97491	4.59382	17.7061	2.57795e-05	0.000448046	up
Zfp966	-1.65046	2.36077	17.6805	2.61288e-05	0.000453589	down
Ccdc117	-0.850819	5.39035	17.6777	2.61672e-05	0.000453728	down
Dpys	-0.835263	7.09087	17.6176	2.70079e-05	0.000467761	down
Dhrs7	-0.799822	3.95852	17.6078	2.71479e-05	0.000469641	down
Atox1	0.766289	5.98126	17.6053	2.7183e-05	0.000469702	up
BC016579	2.7139	-1.27862	17.5945	2.73374e-05	0.000471823	up
D3Ertd751e	-1.11917	2.6312	17.5814	2.75272e-05	0.00047455	down
Cyp4f15	-0.943952	6.46145	17.5762	2.76015e-05	0.00047528	down
Sbk1	-0.756652	4.90582	17.5687	2.77114e-05	0.000476623	down
Slc16a6	1.07497	3.57043	17.5546	2.79171e-05	0.000479267	up
Dxo	0.783135	3.68363	17.5538	2.79294e-05	0.000479267	up
Sptlc2	0.748569	5.57988	17.5384	2.81566e-05	0.000482343	up
Dus2	0.944369	3.05908	17.5373	2.81733e-05	0.000482343	up
Commd7	1.34269	3.83263	17.5348	2.82096e-05	0.00048241	up
Ahsa2	-0.842976	4.67093	17.5226	2.83909e-05	0.000484954	down
Rmnd1	-0.812765	4.05234	17.5106	2.85709e-05	0.00048747	down
Jpt2	0.872938	5.19644	17.4863	2.8938e-05	0.00049317	up
Klkb1	-0.970327	8.55012	17.4779	2.90661e-05	0.000494788	down
Lrrc59	0.884642	7.00789	17.4636	2.92858e-05	0.000497409	up
C8b	-0.928943	7.794	17.4636	2.92868e-05	0.000497409	down
Igfbp1	2.27392	7.44275	17.458	2.93732e-05	0.000498308	up
Borcs6	1.02704	3.03315	17.4513	2.94768e-05	0.000499498	up
Spag4	-2.08185	-1.37615	17.4336	2.97519e-05	0.000503329	down
Dio1	-2.65076	5.21408	17.4324	2.97704e-05	0.000503329	down
Bag4	-0.727582	5.76435	17.429	2.98247e-05	0.000503677	down
Car3	-4.54249	9.14296	17.3863	3.05023e-05	0.000514536	down
Pi4k2a	0.76142	5.4276	17.3831	3.05526e-05	0.000514802	up
Akr1b7	2.10588	0.532623	17.3585	3.09503e-05	0.000520915	up
Phc2	0.783651	5.09505	17.3516	3.1063e-05	0.000521699	up
Cnot6l	-0.927336	6.47282	17.3514	3.10668e-05	0.000521699	down
Nos3	1.21071	3.16504	17.345	3.11725e-05	0.000522884	up
Gid4	-0.682689	5.16819	17.3373	3.12981e-05	0.000524401	down
Rab11fip4	1.68382	3.99899	17.3339	3.1354e-05	0.000524749	up
Klhl21	-0.918792	5.80263	17.2846	3.21782e-05	0.000537939	down
Lnx2	1.04557	5.35132	17.2781	3.2288e-05	0.000538584	up
Vars	1.02577	6.47958	17.2781	3.2289e-05	0.000538584	up
Acvr1b	0.857113	4.36498	17.2688	3.24478e-05	0.000540628	up
Acox2	1.00336	7.53506	17.2432	3.28878e-05	0.00054648	up
Lax1	-1.76857	-0.307724	17.2428	3.28939e-05	0.00054648	down
Dlgap2	4.09527	-1.12077	17.2401	3.29408e-05	0.00054648	up
Ces3a	-2.16737	9.89114	17.2398	3.29456e-05	0.00054648	down
Gan	1.02196	3.39832	17.235	3.30288e-05	0.000546935	up
Fkbp10	1.23288	1.3572	17.234	3.30464e-05	0.000546935	up
Fen1	1.92054	3.09238	17.2262	3.31826e-05	0.000548579	up
Mettl7a1	-0.867063	7.66672	17.2079	3.35034e-05	0.00055327	down
Kbtbd8	-1.40503	2.60455	17.1652	3.42665e-05	0.000565245	down
Adamts7	0.93178	3.50594	17.1484	3.45692e-05	0.000569345	up
Rasd1	2.29884	1.78978	17.1472	3.45914e-05	0.000569345	up
Tle4	-0.964443	4.5248	17.1445	3.46411e-05	0.000569534	down
Ntmt1	0.922319	3.17679	17.1361	3.47949e-05	0.000571434	up
Arhgef26	-0.793392	6.89863	17.1299	3.49085e-05	0.000572668	down
Tulp2	-1.04558	2.44742	17.0819	3.58025e-05	0.000586419	down
Slc17a1	0.907551	3.95867	17.0807	3.58254e-05	0.000586419	up
Plxnb1	0.837414	7.01475	17.0782	3.58715e-05	0.00058653	up
Orm2	2.53793	5.40963	17.0683	3.60587e-05	0.000588945	up
Chad	-0.97842	2.60887	17.0634	3.61531e-05	0.000589841	down
Myom3	3.08485	2.04188	17.0424	3.65541e-05	0.000595697	up
Dusp4	1.2223	2.19013	17.0405	3.65919e-05	0.000595697	up
Xlr4a	-4.55183	-0.493567	17.0343	3.67103e-05	0.000596415	down
Limd2	-1.05684	3.05041	17.034	3.6716e-05	0.000596415	down
Flna	0.954562	7.06845	17.0232	3.69251e-05	0.000599158	up
Hsd17b7	1.62463	7.6645	17.0177	3.70331e-05	0.000600258	up
Tob2	-0.740542	6.24677	17.0009	3.73618e-05	0.000604929	down
Cmpk2	-1.25473	1.91153	16.9876	3.76244e-05	0.000608519	down
Ctu2	0.830986	3.29072	16.9599	3.81771e-05	0.000616789	up
Cyp4a32	-1.28568	3.8986	16.9424	3.85304e-05	0.000621824	down
P2ry1	-1.31099	4.18905	16.9387	3.86071e-05	0.000622388	down
Ppp2r5e	-0.828211	6.47595	16.9331	3.8721e-05	0.00062355	down
Thap2	-0.845272	4.28545	16.9209	3.89699e-05	0.000626882	down
Zfp385b	-0.823975	4.15824	16.9009	3.93838e-05	0.000632857	down
Otc	-0.9704	8.38368	16.8873	3.96659e-05	0.000636703	down
Pef1	0.708752	5.15547	16.8797	3.9825e-05	0.000638571	up
Pip4p1	0.827308	4.41728	16.8765	3.98916e-05	0.000638951	up
Slc2a2	-1.36963	8.54044	16.87	4.00301e-05	0.000640481	down
Lamtor1	0.772779	4.70716	16.8636	4.01645e-05	0.000641943	up
Gbp9	-1.01583	3.53754	16.8477	4.05023e-05	0.000646649	down
Ttf2	0.893212	3.08821	16.8372	4.07278e-05	0.000649553	up
Hexb	-0.904971	4.18503	16.8251	4.09883e-05	0.00065301	down
2010003K11Rik	0.919254	3.46305	16.8175	4.11523e-05	0.000654924	up
Uhrf1	3.41694	2.41505	16.8075	4.13697e-05	0.00065768	up
Sgsm1	1.4879	2.17712	16.8022	4.14854e-05	0.000658818	up
Gm40892	-2.16228	0.607197	16.793	4.16867e-05	0.000661311	down
Zfp810	0.947358	3.25216	16.7744	4.20963e-05	0.000667099	up
Rpa2	1.43794	3.20625	16.7615	4.23835e-05	0.000670938	up
Cirbp	1.5984	4.10344	16.7537	4.25603e-05	0.000673022	up
Id2	1.04871	6.57825	16.7076	4.36065e-05	0.000688835	up
Gbe1	-0.904509	7.01917	16.6938	4.39253e-05	0.000693137	down
Dqx1	1.08265	3.85141	16.6479	4.4999e-05	0.00070927	up
Dlgap1	-1.41384	0.686269	16.6461	4.50428e-05	0.00070927	down
Ell2	-0.771586	6.43068	16.6236	4.55804e-05	0.000716978	down
Cyp2j5	-1.19041	8.41698	16.6139	4.58146e-05	0.000719903	down
Plch1	1.96135	-1.04475	16.5977	4.62061e-05	0.00072529	up
Cmah	-1.67868	7.42502	16.5749	4.6765e-05	0.000733292	down
Slc6a8	0.945461	4.19381	16.5716	4.68468e-05	0.000733802	up
Vwa7	1.80579	-0.408177	16.5497	4.73916e-05	0.000741557	up
Slco1b2	-1.35523	10.0286	16.5466	4.74701e-05	0.000742006	down
Epdr1	1.30771	1.65936	16.5367	4.77179e-05	0.000745099	up
Cxcr6	-2.00918	0.203637	16.5304	4.78761e-05	0.000746787	down
Abhd3	-0.810438	5.19867	16.5188	4.81697e-05	0.000750581	down
Kng2	1.12561	8.99021	16.5091	4.84166e-05	0.000753642	up
Wnt4	1.37851	1.32946	16.5064	4.84859e-05	0.000753933	up
Angptl4	-1.02295	6.33147	16.4888	4.89395e-05	0.000760193	down
Mustn1	1.43535	0.494514	16.4708	4.94039e-05	0.000766609	up
Snx24	0.912695	3.78439	16.4686	4.94625e-05	0.00076672	up
Col5a1	1.22718	4.48635	16.4646	4.9566e-05	0.000767461	up
Tubb2b	2.54157	3.2826	16.4628	4.96132e-05	0.000767461	up
Ccdc157	-1.2438	3.55783	16.4577	4.97474e-05	0.000768739	down
Banp	-1.18193	3.27395	16.4554	4.98082e-05	0.000768883	down
Ugt1a2	-1.58597	3.2566	16.4129	5.09371e-05	0.000785496	down
Myo18a	0.798231	7.35778	16.3958	5.14003e-05	0.000791777	up
Herc6	-0.909081	4.30626	16.3939	5.14506e-05	0.000791777	down
Nmrk1	-1.2617	4.84057	16.3896	5.15676e-05	0.000791983	down
Dgcr8	0.732686	4.39503	16.3855	5.16786e-05	0.000791983	up
Lrit1	-1.58636	3.71458	16.3846	5.17025e-05	0.000791983	down
Abi3bp	-1.16862	2.03245	16.3838	5.17245e-05	0.000791983	down
Ccbe1	-0.862376	3.0741	16.3818	5.17804e-05	0.000791983	down
Tor2a	0.689828	5.17349	16.3817	5.17827e-05	0.000791983	up
Bche	-1.1511	7.79153	16.3628	5.23006e-05	0.000799084	down
Acsm5	-1.26731	6.95679	16.3441	5.28213e-05	0.000806214	down
Shisa5	-0.808692	4.52089	16.3228	5.34162e-05	0.00081446	down
Ttc23	-0.850142	5.9164	16.2985	5.41059e-05	0.000823714	down
Efhc1	-2.95877	-2.66647	16.2976	5.41336e-05	0.000823714	down
Grap2	-1.62341	0.192407	16.285	5.44926e-05	0.000828332	down
Scnn1a	-0.834387	3.66802	16.2726	5.48501e-05	0.000832336	down
Cacna1e	-2.12215	-0.95247	16.272	5.48677e-05	0.000832336	down
Slc25a21	-1.04127	3.15663	16.2673	5.50052e-05	0.000833574	down
Raph1	0.709653	6.31051	16.2618	5.51662e-05	0.000835166	up
Mgat2	3.41734	4.52853	16.2546	5.53751e-05	0.000837479	up
Cth	1.33127	9.71634	16.2461	5.56237e-05	0.000840385	up
Ppp1r1b	-1.47759	1.38848	16.2368	5.58963e-05	0.00084365	down
Slamf7	-1.50605	0.655836	16.2303	5.6089e-05	0.000845702	down
Tmem51	0.892604	2.78817	16.2136	5.65867e-05	0.000852345	up
Trub2	1.20812	2.96918	16.1969	5.70886e-05	0.000859037	up
Phf8	-0.852933	4.73605	16.1923	5.72251e-05	0.000860223	down
Plcl1	1.3324	1.84351	16.1504	5.85054e-05	0.000878582	up
Prxl2a	-0.772766	4.7885	16.1431	5.87318e-05	0.000881095	down
Ctsf	-0.82636	4.43246	16.1388	5.88662e-05	0.000882224	down
Psmd9	-0.723309	6.48131	16.1262	5.92575e-05	0.000887196	down
Chmp6	0.828433	3.74777	16.1202	5.9447e-05	0.000889141	up
Oas2	-1.45092	1.64099	16.114	5.96418e-05	0.000891161	down
Gm12185	-2.52293	-1.1147	16.1105	5.97517e-05	0.000891909	down
Ctrl	6.50355	1.22141	16.0838	6.05993e-05	0.00090245	up
Brca1	1.19029	2.56228	16.0835	6.06101e-05	0.00090245	up
Tmco6	1.17041	2.85952	16.0819	6.06625e-05	0.00090245	up
Slc22a26	-2.18177	1.39902	16.0807	6.06999e-05	0.00090245	down
Itga5	0.86248	5.5232	16.0753	6.08732e-05	0.000903304	up
Anxa2	1.08753	3.88853	16.0751	6.08785e-05	0.000903304	up
Alox5ap	1.15842	1.97817	16.0682	6.11012e-05	0.000905707	up
Tymp	0.862194	5.41962	16.0599	6.13695e-05	0.000908781	up
Slc4a9	3.41755	0.156244	16.0473	6.17787e-05	0.000913933	up
Ppp1r3b	-1.72967	8.77616	15.9989	6.33797e-05	0.000936688	down
Exosc9	0.732694	3.87774	15.9722	6.42779e-05	0.000948995	up
Pbk	3.88186	1.64323	15.9704	6.43397e-05	0.000948995	up
Igtp	-1.26116	4.66508	15.9373	6.5476e-05	0.000964417	down
Slco2a1	0.852769	6.6268	15.936	6.55208e-05	0.000964417	up
Shld2	-0.837298	5.88861	15.9343	6.55793e-05	0.000964417	down
Kat6a	-0.672993	5.56383	15.9191	6.61066e-05	0.000971213	down
Ms4a4c	-1.72965	0.236548	15.9115	6.63739e-05	0.000974181	down
Sstr2	1.71929	0.380806	15.8935	6.70094e-05	0.00098254	up
Cert1	-0.722567	6.21462	15.8875	6.72222e-05	0.000984692	down
Cd4	-1.85635	-0.626497	15.8776	6.75733e-05	0.000988266	down
Ank	-0.758512	4.9094	15.8763	6.76195e-05	0.000988266	down
Ido2	-1.18734	6.1311	15.875	6.76649e-05	0.000988266	down
Ube2w	-0.990764	5.38063	15.8631	6.80942e-05	0.000993562	down
Prkaa2	-1.09178	7.29899	15.8479	6.86415e-05	0.00100057	down
Slc25a34	-1.90863	1.89697	15.8344	6.91359e-05	0.00100679	down
Slc30a10	1.00939	5.08539	15.8241	6.95098e-05	0.00101125	up
Aprt	0.750038	4.9536	15.818	6.97345e-05	0.00101353	up
Clcn2	-0.877747	5.7409	15.8138	6.98892e-05	0.00101479	down
Gbp10	-3.68184	2.64757	15.8101	7.00266e-05	0.00101579	down
Fabp5	-1.17865	4.52905	15.7983	7.0465e-05	0.00102116	down
Stat3	0.880737	7.20307	15.7824	7.10603e-05	0.00102788	up
Pla2r1	-0.891258	2.84003	15.7822	7.10665e-05	0.00102788	down
Stag2	-0.728291	6.66738	15.762	7.18306e-05	0.00103792	down
Sec62	-0.752096	6.45673	15.7583	7.19716e-05	0.00103896	down
Dgke	0.966544	2.48579	15.7528	7.2182e-05	0.00104098	up
Mcm5	2.88816	3.1765	15.7471	7.24001e-05	0.00104312	up
Fhod3	-1.75312	0.311323	15.724	7.32899e-05	0.00105492	down
Paqr3	-0.797816	3.67271	15.7139	7.36788e-05	0.0010595	down
Stat4	-2.23481	-1.636	15.7088	7.38791e-05	0.00106135	down
Tmlhe	-0.77117	4.0251	15.6949	7.44243e-05	0.00106816	down
Fads3	1.21941	2.78699	15.6884	7.46802e-05	0.0010696	up
Casz1	1.78828	0.546938	15.6865	7.47545e-05	0.0010696	up
Acss3	-1.13997	5.12705	15.6857	7.47891e-05	0.0010696	down
Lama4	-0.813611	3.12533	15.6851	7.48115e-05	0.0010696	down
Gimap3	-1.4931	1.00653	15.6767	7.51429e-05	0.00107331	down
Naa60	-0.732695	6.23119	15.6637	7.5662e-05	0.00107882	down
Mafb	-1.14863	6.59803	15.6634	7.56738e-05	0.00107882	down
Ak2	-0.864637	6.88842	15.6516	7.61469e-05	0.00108453	down
Scrn3	-0.976675	5.4433	15.647	7.63339e-05	0.00108616	down
H1f5	3.18443	3.24556	15.6411	7.65727e-05	0.00108851	up
Erap1	-0.734424	7.19368	15.611	7.77999e-05	0.00110491	down
Slfn8	-1.21065	2.11007	15.6053	7.80352e-05	0.00110679	down
Cblc	0.983108	4.28757	15.6042	7.80808e-05	0.00110679	up
Mmp7	2.20369	1.95044	15.5954	7.84455e-05	0.0011109	up
Coprs	1.27039	0.895736	15.5781	7.91647e-05	0.00112002	up
Bmyc	1.53974	1.95373	15.5255	8.14017e-05	0.00115058	up
Pla2g7	1.24081	3.86319	15.5195	8.16578e-05	0.00115311	up
Synpo	0.944896	4.0569	15.5061	8.224e-05	0.00116023	up
Tarsl2	-0.712231	3.88008	15.4997	8.25202e-05	0.00116308	down
Fchsd1	1.56159	0.744325	15.486	8.3117e-05	0.00117039	up
Gmppb	0.977756	4.44517	15.4834	8.32348e-05	0.00117094	up
Plekhg6	0.910832	3.61092	15.474	8.36471e-05	0.00117563	up
Fgb	1.64774	12.6192	15.4647	8.40595e-05	0.00118032	up
Serpina3c	1.96874	-0.306838	15.4312	8.55651e-05	0.00120033	up
Zfp831	-1.75175	-0.0101585	15.4274	8.57358e-05	0.00120159	down
Zswim4	1.17234	3.40218	15.4015	8.6919e-05	0.00121703	up
Rtp3	-1.22464	3.58639	15.3992	8.70262e-05	0.00121739	down
Zc3h12d	1.14548	2.43274	15.3925	8.73322e-05	0.00122052	up
Mcm6	2.11363	4.44142	15.371	8.83327e-05	0.00123335	up
Zfp687	0.733521	4.25509	15.3643	8.86472e-05	0.00123592	up
Gprc5a	1.94656	-0.97934	15.3623	8.87428e-05	0.00123592	up
Crb3	0.923197	2.50888	15.3618	8.87658e-05	0.00123592	up
Zgrf1	1.73048	0.819643	15.357	8.89896e-05	0.00123613	up
Megf8	0.806335	4.93343	15.3552	8.90768e-05	0.00123613	up
Acsl3	1.05519	5.2233	15.3546	8.91041e-05	0.00123613	up
Med24	0.78523	3.52357	15.3544	8.91122e-05	0.00123613	up
Cpq	-0.685533	6.1032	15.3509	8.92805e-05	0.00123731	down
Cd59a	-0.693545	5.01747	15.3406	8.97679e-05	0.00124291	down
Insig2	2.0467	8.46226	15.3238	9.05676e-05	0.00125282	up
Nr1d1	-1.19104	3.8086	15.3137	9.10525e-05	0.00125836	down
Denn2b	1.07781	5.13782	15.3101	9.1229e-05	0.00125964	up
Lig1	1.89016	2.73725	15.3021	9.16138e-05	0.00126378	up
Paxx	1.04391	3.14412	15.2972	9.18507e-05	0.00126588	up
Per3	-0.853421	5.08115	15.2954	9.19392e-05	0.00126592	down
Osmr	1.03523	4.06529	15.2866	9.23694e-05	0.00127068	up
F11r	0.889037	6.62681	15.2721	9.30806e-05	0.00127894	up
Lrrc18	-2.8969	-1.95944	15.2709	9.31418e-05	0.00127894	down
Mtbp	1.31859	1.06873	15.2466	9.4347e-05	0.00129369	up
Tstd1	1.33811	3.16759	15.2457	9.43896e-05	0.00129369	up
Col5a2	1.28678	4.36466	15.2175	9.58131e-05	0.0013109	up
Cdc6	2.69959	0.169876	15.2173	9.58206e-05	0.0013109	up
Sqle	1.80292	7.71522	15.1777	9.78503e-05	0.00133744	up
Fam110a	1.24469	1.18096	15.1557	9.89978e-05	0.00135136	up
H4c1	2.44002	1.85052	15.1547	9.90504e-05	0.00135136	up
Adamts2	0.845102	3.97074	15.1487	9.93686e-05	0.00135446	up
Fhl3	1.65093	-0.451239	15.1422	9.97102e-05	0.00135725	up
XLOC_028676	1.02052	4.63574	15.1413	9.97548e-05	0.00135725	up
Mcm2	2.32853	2.95842	15.1306	0.000100327	0.00136378	up
Cyp2a4	-3.29806	1.8679	15.1186	0.000100961	0.00137116	down
Bnip3	-0.954043	8.2978	15.0838	0.00010284	0.00139541	down
Arfgap3	0.90185	3.52772	15.0739	0.000103385	0.00140153	up
Atg14	-0.747585	4.18731	15.0717	0.000103503	0.00140185	down
Zkscan1	-0.758218	6.58588	15.0677	0.000103722	0.00140354	down
Uxs1	0.854284	3.54517	15.0625	0.000104011	0.00140617	up
Jup	0.734809	5.38129	15.0559	0.000104372	0.00140886	up
Tuba1b	1.33167	6.41931	15.0555	0.000104398	0.00140886	up
Maob	-0.87182	7.02983	15.053	0.000104535	0.00140909	down
Acot1	-2.42605	4.54662	15.0517	0.000104605	0.00140909	down
Rell1	0.795281	4.02873	15.0466	0.000104887	0.00141162	up
Pbld1	-0.824674	7.46636	15.0345	0.000105565	0.00141947	down
Peg3	1.1998	2.35615	15.0304	0.000105792	0.00142026	up
Rplp2	0.939413	6.27288	15.03	0.000105814	0.00142026	up
Swt1	-0.841291	4.27105	15.0277	0.000105943	0.0014207	down
Dynlt3	-0.658955	6.0595	15.023	0.000106211	0.00142199	down
Zfp953	-1.52016	2.56658	15.0226	0.00010623	0.00142199	down
Ckap2	2.9824	0.691466	15.015	0.000106657	0.00142643	up
Mt2	2.12446	7.48234	15.0082	0.000107043	0.00143031	up
Ctps2	0.805442	4.20889	14.9981	0.000107618	0.00143616	up
Fnip1	-0.813919	6.35929	14.9972	0.000107673	0.00143616	down
Sec61g	0.833498	5.24996	14.9848	0.00010838	0.00144429	up
Dnajb6	-0.793629	5.74156	14.9765	0.000108856	0.00144841	down
Dnmt3b	1.32544	1.25475	14.9761	0.000108883	0.00144841	up
Uox	-1.72505	10.758	14.9717	0.000109136	0.00145048	down
Abcc5	0.922654	3.59394	14.9695	0.00010926	0.00145084	up
Enpp6	-1.14454	2.01805	14.9492	0.000110447	0.00146529	down
Ccdc122	1.24988	2.87172	14.9347	0.000111295	0.00147219	up
Tppp	-1.65626	3.43042	14.9325	0.000111426	0.00147219	down
Siva1	1.27346	2.5684	14.9321	0.000111449	0.00147219	up
C1qtnf6	1.10036	1.95903	14.932	0.000111457	0.00147219	up
Gm52675	-1.87058	1.89189	14.9319	0.000111461	0.00147219	down
Cyp51	1.57246	8.17496	14.9298	0.000111584	0.00147251	up
Cdcp1	1.36477	3.93511	14.9177	0.000112307	0.00148028	up
Acat1	-0.721515	7.10239	14.9166	0.000112371	0.00148028	down
Cdc20	3.55812	2.18777	14.8813	0.000114492	0.00150614	up
Stk10	0.923188	3.44486	14.8806	0.000114536	0.00150614	up
Plxdc2	-0.977294	2.08253	14.8604	0.00011577	0.00152025	down
Col27a1	-1.34548	3.55952	14.8597	0.000115813	0.00152025	down
Anxa5	0.899183	6.39718	14.8513	0.000116326	0.00152564	up
Ddx1	0.617888	6.22811	14.848	0.000116531	0.00152699	up
Cnr2	-1.29521	2.54481	14.8441	0.00011677	0.00152817	down
Arhgef37	-1.03534	3.9212	14.8432	0.000116827	0.00152817	down
XLOC_141015	1.94821	-1.05999	14.8304	0.000117626	0.00153728	up
Dock10	-0.785721	3.8677	14.8263	0.000117882	0.00153928	down
Cyp26b1	1.60914	4.89343	14.8047	0.000119239	0.00155564	up
Pdk2	-1.46086	5.36271	14.802	0.000119408	0.00155648	down
Il20rb	1.72217	0.752627	14.7616	0.000121997	0.00158858	up
Glul	-1.67521	9.05496	14.7588	0.000122178	0.00158858	down
Traf3	0.816322	4.38909	14.7586	0.00012219	0.00158858	up
Kcnip4	2.50289	-0.117724	14.7466	0.000122967	0.00159729	up
Abca9	-0.867869	3.72825	14.72	0.000124715	0.00161858	down
Il1r1	1.29944	7.85357	14.7124	0.00012522	0.00162373	up
Gm12250	-1.40585	1.94979	14.6831	0.000127181	0.00164772	down
Alg6	-0.954094	3.43662	14.6484	0.000129543	0.00167687	down
Mlxipl	-1.20159	5.66856	14.645	0.00012978	0.00167848	down
Ndfip1	-0.784373	7.89318	14.6341	0.000130528	0.00168669	down
Mlxip	-0.873185	4.34517	14.6195	0.000131546	0.00169676	down
Med12l	1.04862	2.69118	14.6185	0.000131615	0.00169676	up
Prom1	1.61436	2.5328	14.618	0.000131649	0.00169676	up
Tmcc1	-0.662768	5.61594	14.6079	0.000132356	0.0017044	down
Lama3	-2.03804	2.33417	14.6055	0.00013253	0.00170517	down
Akr1c12	-0.734908	6.15526	14.5856	0.000133936	0.00172178	down
Neb	-0.76065	4.80664	14.5689	0.000135129	0.00173561	down
Armc12	3.00613	-3.36603	14.5666	0.000135289	0.00173617	up
Kbtbd7	-0.749479	4.36874	14.5541	0.000136192	0.00174579	down
Osgin1	1.23561	5.16599	14.553	0.000136273	0.00174579	up
Pkmyt1	1.70761	0.813734	14.5496	0.000136518	0.00174742	up
Slc16a5	1.38577	5.13661	14.5394	0.000137261	0.00175544	up
Fgd1	1.34253	1.05685	14.5288	0.000138035	0.00176382	up
Mroh7	-3.11509	-2.93007	14.521	0.000138604	0.00176958	down
Cfl1	0.822169	6.73096	14.517	0.000138898	0.0017707	up
Csrnp1	1.0341	4.39623	14.5166	0.00013893	0.0017707	up
Gm38499	3.22281	-1.9396	14.5118	0.000139283	0.00177369	up
Grm8	1.13606	2.38092	14.5065	0.00013968	0.00177722	up
Gsr	0.853193	6.5977	14.4897	0.000140931	0.00179162	up
Eif4enif1	0.686614	5.04119	14.4676	0.000142591	0.00181118	up
Lif	3.07518	-2.02022	14.462	0.000143015	0.00181501	up
Klri1	-2.77195	-2.01273	14.4537	0.000143646	0.00182146	down
Capn5	1.05852	2.16868	14.4496	0.000143959	0.00182389	up
Slc20a1	1.06573	6.3917	14.4194	0.000146291	0.00185185	up
Sumo3	0.64104	5.90047	14.4167	0.000146495	0.00185287	up
Gna14	-1.49272	0.900864	14.4089	0.000147107	0.00185786	down
Atoh8	1.10917	4.68913	14.4085	0.000147139	0.00185786	up
Trp63	3.05468	-0.597347	14.4037	0.000147515	0.00186103	up
Elovl1	0.82531	4.22513	14.3891	0.000148664	0.00187394	up
Fggy	-1.05008	6.05707	14.3853	0.000148959	0.00187607	down
Anpep	-0.714295	6.3069	14.3796	0.000149415	0.00188023	down
Il1r2	2.14545	0.3083	14.3698	0.000150194	0.00188844	up
Cdkn1a	2.39216	5.76005	14.3562	0.000151281	0.00190051	up
Fitm2	-0.779078	5.33889	14.3472	0.000152007	0.0019072	down
Exd1	-1.31674	1.38506	14.3464	0.00015207	0.0019072	down
Flnc	1.64248	1.0776	14.3429	0.00015235	0.00190911	up
Crls1	0.731523	5.89177	14.3361	0.000152901	0.00191419	up
Trim24	0.733483	5.39389	14.3348	0.000153012	0.00191419	up
Aldh5a1	-0.668046	6.15115	14.3027	0.000155638	0.00194541	down
Stap1	-2.22327	0.377278	14.2954	0.000156249	0.00195141	down
Nsd3	-0.683894	6.1782	14.2663	0.000158681	0.00198013	down
Hibadh	-0.815052	7.81486	14.2521	0.000159884	0.00199348	down
Tppp3	1.63239	0.0983499	14.2406	0.000160865	0.00200402	up
Xbp1	0.884079	7.99943	14.2338	0.000161444	0.00200846	up
Mrpl18	0.793201	6.12328	14.2333	0.00016149	0.00200846	up
Trim12c	-0.899162	2.83414	14.2301	0.000161763	0.0020094	down
Dtx3l	-0.65231	6.35748	14.2292	0.000161835	0.0020094	down
Ptpn23	0.736272	4.2251	14.2163	0.00016295	0.00202156	up
Bad	0.717151	3.80272	14.2031	0.000164103	0.00203371	up
Pde4b	1.05592	4.27971	14.2019	0.000164202	0.00203371	up
Cited2	-0.881322	2.74047	14.1917	0.000165098	0.0020431	down
Ggt6	0.762896	3.37342	14.1856	0.000165637	0.00204807	up
Efna1	1.14923	5.06869	14.1819	0.00016596	0.00204875	up
Pygl	-1.09872	8.42551	14.1818	0.000165966	0.00204875	down
Serpina6	-3.18257	6.68512	14.1739	0.000166665	0.00205567	down
Wdr89	0.982363	3.37472	14.1607	0.000167836	0.0020684	up
Grid1	-2.13639	-0.411502	14.1482	0.000168955	0.00208048	down
Ifi27l2a	-1.23338	2.8721	14.1403	0.000169669	0.00208754	down
Nnmt	1.12471	8.6344	14.1147	0.000171999	0.00211447	up
Rfx4	-2.56141	-1.29158	14.1126	0.000172183	0.00211459	down
Acad11	-0.860558	8.52001	14.1114	0.000172292	0.00211459	down
Stat1	-0.994843	5.9192	14.0874	0.000174512	0.00214007	down
Zbtb2	-0.837115	3.10133	14.0802	0.000175174	0.00214642	down
Lamc2	1.49622	1.17393	14.0756	0.000175611	0.00215001	up
Slc52a2	0.755767	3.48599	14.0719	0.00017595	0.00215239	up
Mzt1	1.43635	3.37389	14.0698	0.000176149	0.00215306	up
Relb	1.33244	1.93728	14.0606	0.000177015	0.00216187	up
Gldc	1.17432	8.14475	14.0523	0.000177798	0.00216966	up
Tmem82	0.814136	4.33867	14.0485	0.000178157	0.00217129	up
Nfkbib	0.976704	3.37619	14.0478	0.000178223	0.00217129	up
Aldh9a1	-0.836604	8.07991	14.041	0.000178871	0.00217741	down
Atf6b	0.692148	4.29432	14.0344	0.000179494	0.0021832	up
Vldlr	-1.17174	0.778876	14.0054	0.000182283	0.00221533	down
Kdr	-0.78987	6.17127	14.0035	0.000182466	0.00221574	down
Fam102a	-0.720734	5.42695	14.0013	0.000182688	0.00221663	down
Crispld2	1.03206	2.29471	13.9973	0.00018307	0.00221946	up
Cul9	1.06184	3.83369	13.9951	0.000183287	0.00222029	up
Pole	1.51652	2.58139	13.9908	0.00018371	0.00222361	up
Ibtk	0.810276	7.50886	13.9718	0.000185574	0.00224435	up
Aldoa	0.701855	6.33753	13.9581	0.000186933	0.00225895	up
Spock2	1.36868	1.4763	13.9221	0.000190542	0.0023007	up
Med8	0.655058	4.35252	13.9104	0.000191731	0.00231318	up
Atp6v0a1	0.853696	6.1556	13.9042	0.000192366	0.00231828	up
Niban2	0.707299	4.09994	13.9013	0.00019267	0.00231828	up
Neurl1b	3.00955	3.2799	13.9012	0.000192679	0.00231828	up
Ptgr2	-0.687469	6.46562	13.9002	0.000192775	0.00231828	down
Diaph1	0.674842	6.75175	13.8893	0.000193896	0.00232987	up
Cd28	2.05624	1.47281	13.8871	0.000194122	0.00233071	up
Pdilt	-1.39312	3.03972	13.8727	0.000195623	0.00234684	down
Nudt19	0.687061	6.1365	13.8623	0.000196704	0.00235792	up
Gask1b	1.40031	1.5666	13.8542	0.000197554	0.0023662	up
Slf2	-0.685004	5.04559	13.8511	0.000197883	0.00236824	down
Syt3	-1.39798	0.911803	13.8422	0.000198822	0.00237758	down
Tmem30a	-0.82945	7.59545	13.8349	0.000199593	0.00238416	down
Nt5c	0.764822	3.33001	13.834	0.000199693	0.00238416	up
Ckap4	1.11397	2.79861	13.8298	0.000200142	0.00238761	up
Slc1a4	1.4205	3.08214	13.8251	0.000200643	0.00239167	up
Hsd3b2	-1.47175	5.25294	13.7958	0.000203792	0.00242728	down
Ecm2	-1.55539	0.15816	13.7938	0.000204005	0.00242787	down
Elmo2	0.672094	3.85125	13.7604	0.000207663	0.00246943	up
C2cd5	0.832766	2.92714	13.7586	0.000207867	0.00246989	up
Gba	0.627089	4.56466	13.7508	0.000208733	0.0024782	up
H3c3	3.17144	2.70436	13.7395	0.000209989	0.00249114	up
Tbcd	0.669246	5.73145	13.7177	0.000212445	0.00251827	up
Zc3h12c	-0.8081	4.89823	13.7155	0.000212688	0.00251914	down
Syn2	2.87439	-0.595028	13.6837	0.000216319	0.00256011	up
Steap4	1.00843	8.63639	13.6673	0.000218221	0.00258058	up
Plin3	0.645833	5.22899	13.6642	0.000218577	0.00258274	up
Pls1	1.64215	2.81154	13.6572	0.000219395	0.00259035	up
Wwc1	0.630581	6.13518	13.6411	0.000221292	0.00261069	up
Cchcr1	1.50674	0.724242	13.6364	0.000221838	0.00261506	up
Mapk13	1.68791	-0.578856	13.6319	0.000222379	0.00261937	up
Diaph3	2.953	1.37167	13.6259	0.000223085	0.0026256	up
Ms4a8a	2.39432	0.617069	13.6209	0.000223679	0.00263052	up
Enpep	-0.906769	6.8177	13.6181	0.000224018	0.00263244	down
Zfp638	-0.639665	5.68229	13.6052	0.000225561	0.00264848	down
Txnrd1	0.725292	7.76135	13.592	0.000227157	0.00266512	up
Marf1	-0.689886	7.12721	13.5863	0.000227842	0.00267106	down
Plekhm2	0.758008	3.98157	13.5684	0.00023003	0.00269345	up
Pm20d1	-0.720256	6.80605	13.5677	0.000230114	0.00269345	down
Nat8f6	-2.04923	-0.780527	13.565	0.000230443	0.00269519	down
Mmp13	-2.15422	-1.49339	13.5458	0.000232812	0.00272076	down
Mpp4	-1.92382	-1.10339	13.5128	0.000236941	0.00276685	down
Ikzf5	-0.809896	4.12765	13.5095	0.000237354	0.0027695	down
Dhx32	0.620804	5.00262	13.5012	0.00023841	0.00277965	up
Tmem243	-0.689131	5.26973	13.4952	0.000239175	0.00278517	down
Chaf1a	2.16839	1.84588	13.4946	0.000239257	0.00278517	up
Gcsam	-2.19512	-1.91812	13.4812	0.000240961	0.00280281	down
Prmt1	0.719284	3.88206	13.4701	0.000242399	0.00281735	up
Fam107b	-1.08515	5.6572	13.4572	0.000244065	0.0028345	down
Cbs	0.817632	8.00703	13.4517	0.000244785	0.00284065	up
Slc34a2	1.66848	-0.0183178	13.4436	0.000245845	0.00285073	up
Col1a2	1.32232	6.55115	13.4381	0.00024657	0.00285692	up
H3c8	3.45398	0.771247	13.4336	0.000247153	0.00286145	up
Abcg3	-1.22339	2.4997	13.4286	0.000247816	0.00286625	down
Shc2	1.49701	0.527529	13.4276	0.000247952	0.00286625	up
Spire2	2.39352	-2.01305	13.4027	0.00025126	0.00290055	up
Zbtb14	-0.689433	3.88097	13.4024	0.000251309	0.00290055	down
Ppp1r3c	-1.67929	5.57652	13.398	0.000251888	0.00290499	down
Pabpn1	0.654899	5.04841	13.3964	0.000252107	0.00290527	up
Shld1	-0.780161	2.82995	13.3905	0.000252908	0.00291219	down
Dcun1d3	-0.664297	5.08633	13.389	0.000253098	0.00291219	down
Lipt2	0.995848	2.12075	13.3728	0.000255302	0.00293528	up
Rtn4rl1	0.943998	3.15787	13.3688	0.000255851	0.00293933	up
Fam241a	0.971761	2.28536	13.3618	0.000256797	0.00294792	up
Pgp	0.953612	5.10144	13.3572	0.000257431	0.00295293	up
Slc7a1	0.955121	1.98523	13.3532	0.000257986	0.00295702	up
H4c12	2.23438	2.40079	13.3483	0.000258662	0.0029625	up
Large2	1.87112	-1.10106	13.3464	0.000258917	0.00296314	up
Aurka	2.78358	1.78559	13.3362	0.000260331	0.00297704	up
Cd59b	-1.6308	0.869231	13.3265	0.000261679	0.00299016	down
Keg1	-2.21786	6.69861	13.3232	0.000262146	0.0029932	down
Spint2	0.70349	6.4723	13.3121	0.000263695	0.00300859	up
Lox	1.61358	1.33872	13.3019	0.000265136	0.00302271	up
St13	-0.761079	7.20049	13.2869	0.000267267	0.00304468	down
Thpo	0.842334	2.57699	13.2818	0.000267988	0.00305056	up
Col13a1	0.92091	3.135	13.2787	0.000268439	0.00305337	up
Rcc1l	0.666521	4.62867	13.2665	0.000270194	0.00307098	up
Clec4f	-0.91386	6.17821	13.256	0.00027171	0.00308586	down
Prelid2	1.2705	1.19927	13.2532	0.00027212	0.00308817	up
Gpx7	1.60237	0.347015	13.2503	0.000272537	0.00309031	up
Ccl9	0.69239	6.82616	13.249	0.000272723	0.00309031	up
Mcm3	1.77881	3.57778	13.228	0.000275791	0.0031227	up
Ptp4a1	-1.09501	8.00477	13.2183	0.000277229	0.0031366	down
Aadat	-0.813447	5.56034	13.2126	0.000278072	0.00314142	down
Slc22a5	-1.0393	5.27036	13.2126	0.000278076	0.00314142	down
Rgs17	-2.15117	-1.69825	13.1937	0.000280898	0.00317089	down
Lrrc42	0.66053	4.02044	13.1913	0.000281256	0.00317247	up
H4c6	1.78615	3.07703	13.1899	0.000281463	0.00317247	up
Bmt2	-0.78948	4.07332	13.173	0.000284019	0.00319847	down
Sult1e1	3.37434	6.44352	13.1718	0.000284199	0.00319847	up
Ptpro	-1.35225	-0.0416566	13.163	0.000285533	0.00320881	down
Spry4	-1.05895	3.9793	13.1629	0.000285548	0.00320881	down
Zfp941	1.50605	-0.791306	13.1611	0.000285819	0.00320944	up
Afdn	0.873391	6.76338	13.1525	0.000287137	0.00322181	up
Aqp11	-0.865374	4.5779	13.1495	0.000287597	0.00322455	down
H4f16	1.41158	2.77895	13.135	0.000289823	0.00324707	up
Dct	-3.10204	1.17802	13.1242	0.000291505	0.00326345	down
Fitm1	-2.29829	-1.02753	13.1215	0.000291929	0.00326575	down
Sco2	-2.35564	-0.205044	13.1151	0.000292922	0.00327202	down
Pim1	1.17998	4.45012	13.1151	0.000292929	0.00327202	up
Rai14	0.697404	4.84967	13.1103	0.000293676	0.00327791	up
Golt1a	0.809804	4.28955	13.1086	0.000293942	0.00327843	up
Cd22	-1.34471	0.228298	13.1013	0.000295094	0.0032876	down
Gm7609	-1.05209	1.41744	13.1006	0.000295205	0.0032876	down
Pcca	-0.708236	6.11034	13.0979	0.00029562	0.00328976	down
Cdh15	2.67787	-1.51458	13.0958	0.000295956	0.00328986	up
Vps26a	-0.919702	4.59794	13.0951	0.00029607	0.00328986	down
Dbndd2	1.02554	3.13742	13.0894	0.000296966	0.00329736	up
Ddx39a	0.757712	4.28804	13.0637	0.00030108	0.00333907	up
Abcb1a	1.4257	4.57106	13.0631	0.00030117	0.00333907	up
Tgtp2	-1.34204	2.91131	13.0576	0.000302057	0.00334642	down
Sult1c2	-2.46062	1.06526	13.0533	0.000302756	0.00335167	down
Vmn2r1	2.74066	-1.04885	13.0508	0.000303162	0.00335326	up
C330007P06Rik	-0.651053	5.3902	13.0496	0.00030335	0.00335326	down
Tshz1	-0.71448	4.06198	13.0439	0.000304278	0.00336103	down
Nomo1	0.59645	6.49934	13.0378	0.00030527	0.00336949	up
Raet1e	-0.819093	3.25804	13.0329	0.000306066	0.00337578	down
Mroh6	-1.31272	1.36418	13.025	0.000307357	0.00338751	down
Mier2	0.72534	3.07568	13.0207	0.000308069	0.00339285	up
Prkacb	-0.753864	6.1587	13.0182	0.000308483	0.00339491	down
Fbxo21	-0.827565	5.92823	13.0136	0.000309244	0.00340078	down
Pakap	1.02887	5.05887	13.0064	0.000310425	0.00341124	up
Cgref1	1.81037	-0.564331	13.001	0.000311324	0.0034186	up
Oasl2	-1.27397	2.30153	12.9946	0.000312399	0.00342788	down
Szt2	0.639163	4.70305	12.9911	0.000312967	0.00343159	up
Pamr1	-0.896148	2.40219	12.9849	0.000314021	0.00344062	down
Igdcc4	2.23727	0.598215	12.9804	0.000314774	0.00344633	up
Ugt1a6a	-0.712614	7.24185	12.9738	0.000315885	0.00345596	down
Anxa6	0.798201	7.28194	12.9635	0.00031762	0.0034724	up
Nubp2	0.725535	5.00349	12.9616	0.00031795	0.00347346	up
Ttc12	1.55298	-1.18701	12.9522	0.000319544	0.00348832	up
Sptan1	0.830189	7.92288	12.9426	0.000321197	0.0035038	up
Inpp4b	-1.21225	1.74626	12.9395	0.000321723	0.00350697	down
Trp53inp2	-0.710884	7.52808	12.9363	0.000322268	0.00351035	down
ND2	-1.49358	7.77972	12.9311	0.000323164	0.00351753	down
Isoc2a	-0.70497	5.40819	12.9292	0.000323497	0.0035186	down
C2cd2	-0.74315	7.11976	12.9262	0.000324007	0.00352156	down
Nuf2	2.97365	0.324898	12.9201	0.000325069	0.00353054	up
Itgb3	1.26615	4.39814	12.9178	0.000325471	0.00353176	up
Bok	1.18671	3.14821	12.9167	0.000325655	0.00353176	up
Adgre1	-0.737864	4.99701	12.9125	0.000326398	0.0035355	down
Cdca3	2.67464	1.15585	12.912	0.000326474	0.0035355	up
Elovl3	-2.43878	2.71427	12.9101	0.000326817	0.00353665	down
Mef2c	-0.729793	3.60196	12.9041	0.000327856	0.00354531	down
Atp8a2	-2.28961	-2.03844	12.8945	0.000329557	0.00356112	down
Tbcb	0.933426	3.69427	12.8928	0.00032985	0.00356172	up
Melk	2.99461	-0.198141	12.8854	0.000331155	0.00357321	up
Eef2k	-1.13384	3.56148	12.8838	0.000331441	0.00357372	down
Hunk	1.06543	2.40228	12.8809	0.000331955	0.0035759	up
Acacb	-1.61695	7.53532	12.8789	0.000332307	0.0035759	down
Acox1	-1.04515	10.5947	12.8786	0.000332363	0.0035759	down
Nqo2	-1.01393	6.27294	12.867	0.000334433	0.00359558	down
Itch	-0.807161	6.81929	12.8605	0.000335583	0.00360534	down
Calcrl	-0.785775	5.12493	12.8432	0.000338713	0.00363635	down
Bnip2	0.905522	6.3521	12.8404	0.000339215	0.00363911	up
Kcna2	-1.28947	2.67217	12.8299	0.000341129	0.00365702	down
Niban1	-0.839117	3.1675	12.827	0.00034166	0.00365892	down
Zbtb42	1.04905	2.82492	12.8262	0.000341797	0.00365892	up
Cldn14	0.997799	2.97355	12.8107	0.000344638	0.00368669	up
Zbtb11	-0.644403	4.6892	12.8069	0.000345345	0.0036916	down
Etnppl	-1.20311	7.38895	12.7991	0.000346781	0.00370415	down
Myrf	0.689911	5.32138	12.797	0.000347183	0.00370415	up
Nrxn3	-1.52915	-0.711026	12.796	0.000347365	0.00370415	down
Gulo	-1.48302	7.9053	12.7952	0.000347512	0.00370415	down
Gdap2	0.654307	5.696	12.7713	0.000351975	0.00374904	up
Foxo1	-0.708696	6.40538	12.7668	0.000352822	0.00375538	down
Pemt	0.751782	7.71062	12.7614	0.000353849	0.00376363	up
Angptl6	-1.28289	1.45593	12.74	0.000357918	0.00380419	down
Mms22l	1.38252	2.29712	12.732	0.000359455	0.00381686	up
2610524H06Rik	2.06472	-0.716209	12.7311	0.000359622	0.00381686	up
Rasl10b	1.7858	2.45204	12.7258	0.00036065	0.00382504	up
Ppa1	0.690839	7.12948	12.7237	0.000361044	0.0038265	up
Ces1f	-2.82055	7.64496	12.7131	0.000363095	0.00384551	down
Tpx2	3.18304	1.00454	12.7056	0.000364567	0.00385836	up
Lmcd1	1.313	-0.083449	12.6993	0.000365787	0.00386852	up
Camk2a	-2.49135	-2.78121	12.6848	0.000368635	0.00389588	down
Pyroxd2	-0.935802	3.9625	12.6693	0.000371702	0.00392551	down
Pold2	0.880863	2.58749	12.6672	0.000372122	0.00392658	up
Awat2	-1.63659	-0.369086	12.6662	0.00037233	0.00392658	down
Hmgcs1	1.74595	9.5017	12.6602	0.000373521	0.00393635	up
Aox3	-1.08335	8.29276	12.6474	0.000376085	0.00396058	down
Enpp5	-0.666149	4.44034	12.6444	0.000376687	0.00396313	down
Apoa2	-0.884874	9.90115	12.6436	0.000376859	0.00396313	down
Epn3	1.83321	-0.58982	12.6417	0.000377234	0.00396327	up
Ankrd1	2.23439	-1.04328	12.6409	0.000377404	0.00396327	up
Tmem245	-0.691786	6.37318	12.6373	0.000378134	0.00396815	down
Magt1	-0.690873	6.81026	12.6264	0.000380342	0.00398851	down
Cyp2c39	1.57151	2.23881	12.6134	0.000382984	0.00401147	up
Tiparp	1.56343	4.79722	12.613	0.000383069	0.00401147	up
F2rl1	1.79052	-0.186934	12.6057	0.000384576	0.00402441	up
Hnmt	-0.719374	5.59769	12.5865	0.000388545	0.0040631	down
LOC118568062	1.84796	-1.00358	12.5807	0.000389757	0.00407292	up
Iigp1	-0.932871	8.18452	12.577	0.000390529	0.00407813	down
Grn	0.880345	8.08163	12.5749	0.000390972	0.0040799	up
Qpct	-0.953572	2.28378	12.5641	0.00039322	0.00410048	down
Rbm3	1.24349	5.94116	12.5611	0.000393864	0.00410433	up
Hpd	-1.06579	9.73184	12.5553	0.000395091	0.00411314	down
Ago3	-0.689744	5.20601	12.5545	0.00039526	0.00411314	down
Tlcd1	-0.652681	4.11777	12.5472	0.000396795	0.00412286	down
Adcy9	-0.658998	6.01705	12.5468	0.000396893	0.00412286	down
9930111J21Rik2	-1.0932	1.18529	12.5461	0.000397024	0.00412286	down
Mrpl20	0.751633	3.30428	12.5277	0.000400973	0.00416097	up
Olig1	2.00638	1.41485	12.5245	0.000401659	0.00416518	up
Ppp2cb	0.65954	5.42137	12.521	0.000402405	0.00416814	up
Tubb5	1.04821	6.32628	12.5205	0.000402502	0.00416814	up
Entpd1	-0.708047	5.54478	12.5165	0.000403373	0.00417416	down
Tmco1	-0.745502	5.99512	12.5151	0.000403669	0.00417416	down
Gpr39	0.979294	2.50287	12.514	0.000403924	0.00417416	up
Pld1	0.852608	4.10045	12.5125	0.000404237	0.00417451	up
Scara5	1.09068	6.63713	12.5084	0.00040513	0.00418083	up
XLOC_141671	1.28697	1.46055	12.5049	0.000405883	0.00418571	up
Cyp2b9	-2.85749	0.947276	12.4978	0.000407442	0.00419888	down
H3c7	1.89749	2.79018	12.4958	0.000407877	0.00419915	up
Fads1	-0.866658	8.77539	12.4951	0.000408031	0.00419915	down
Trf	1.3653	14.9153	12.4907	0.000408976	0.00420596	up
St3gal5	-0.961055	7.8844	12.4877	0.000409639	0.00420988	down
Mtss1	-0.714894	7.0749	12.483	0.000410683	0.0042177	down
Crybg2	-1.19095	2.14749	12.4816	0.000410991	0.00421796	down
Scp2	-1.00729	11.2613	12.4696	0.00041363	0.00423777	down
Kit	0.670976	4.46019	12.4692	0.000413712	0.00423777	up
Psmb5	0.804216	6.51045	12.4689	0.000413774	0.00423777	up
Hmces	0.821117	2.43033	12.4591	0.00041597	0.00425734	up
Cd300lf	1.33816	2.04352	12.453	0.000417317	0.0042682	up
Acvr2b	-0.874581	3.80498	12.4443	0.00041928	0.00428533	down
S1pr3	1.04322	1.66482	12.443	0.000419569	0.00428535	up
Tmem35b	-0.999638	1.31955	12.4318	0.000422075	0.00430566	down
Rfx5	0.781196	3.14363	12.4316	0.000422135	0.00430566	up
Zeb2	-0.693847	4.47165	12.43	0.000422494	0.00430638	down
Shprh	-0.613012	5.2496	12.4188	0.000425035	0.00432932	down
Rpusd3	0.806112	3.61404	12.4155	0.000425784	0.00433398	up
H3c4	3.00893	2.16379	12.409	0.000427259	0.00434603	up
Yy1	-0.684257	6.28356	12.4076	0.000427595	0.00434648	down
Nans	0.944787	3.20276	12.3965	0.000430149	0.00436947	up
Rnase4	1.03178	10.1465	12.3856	0.000432669	0.00439207	up
Mkrn2os	0.720123	4.157	12.3824	0.000433408	0.00439659	up
Gpsm2	0.802497	4.00744	12.3807	0.000433787	0.00439744	up
Rpl37a	1.14215	6.6463	12.3775	0.000434543	0.00440211	up
Itga8	-0.841101	4.18158	12.3688	0.000436563	0.00441957	down
Plekha7	0.744836	2.86978	12.3675	0.00043688	0.00441978	up
Cdca5	2.95469	0.481491	12.3633	0.000437845	0.00442654	up
Ptk2b	-0.64307	5.12589	12.3476	0.000441558	0.00446105	down
Lyplal1	-0.739005	3.48009	12.3354	0.000444445	0.00448458	down
XLOC_006863	-1.23609	1.63706	12.3352	0.000444488	0.00448458	down
Ak4	-0.750503	7.20304	12.3278	0.000446257	0.00449938	down
Galm	-0.779229	6.30146	12.3162	0.000449045	0.00452443	down
Tmtc2	-0.79099	4.2979	12.3111	0.000450281	0.00453382	down
Smad7	0.968584	5.17814	12.309	0.000450787	0.00453585	up
Fam222b	-0.869833	3.55871	12.305	0.000451741	0.0045395	down
LOC100039029	-1.28329	-0.221751	12.3049	0.000451759	0.0045395	down
H3c2	2.83356	2.74887	12.2987	0.000453274	0.00455166	up
Bola2	1.00878	2.38713	12.2783	0.000458251	0.00459855	up
Plekhh1	1.33477	0.623075	12.2738	0.000459373	0.0046067	up
Lifr	-0.843213	8.40481	12.2653	0.000461466	0.00462458	down
Cep170b	0.658829	6.04903	12.258	0.000463278	0.00463962	up
Ptpn21	0.836649	4.77749	12.2564	0.000463655	0.00464029	up
Gabpa	-0.703727	5.41933	12.2512	0.00046495	0.00465012	down
Nadk2	-0.838609	7.39112	12.2312	0.000469965	0.00469399	down
Crbn	-0.687907	5.3833	12.2297	0.000470346	0.00469465	down
Tpm4	0.762868	5.07156	12.2248	0.000471588	0.00470389	up
Ddx54	0.621157	5.23284	12.2207	0.000472619	0.00471103	up
Spty2d1	-0.694967	4.79024	12.2183	0.000473239	0.00471405	down
Saa4	-1.02804	8.25067	12.2035	0.000476993	0.00474722	down
Smyd4	0.799032	2.51501	12.2027	0.000477206	0.00474722	up
Fndc4	0.673621	4.46226	12.1994	0.000478057	0.00475252	up
Retnlg	1.57573	1.30965	12.1975	0.000478524	0.004754	up
Rasal1	1.843	-0.795207	12.1904	0.000480371	0.00476917	up
Cdh3	1.53381	0.768269	12.17	0.000485646	0.00481834	up
Commd2	0.835108	4.24103	12.1639	0.000487232	0.00483085	up
Col4a4	-1.19163	0.504499	12.1552	0.000489503	0.00485014	down
Pde3b	-0.713762	7.26151	12.1493	0.00049106	0.00485911	down
Ms4a4a	1.59169	0.928109	12.1298	0.000496215	0.0049044	up
Kbtbd11	-1.33085	0.643761	12.1295	0.000496295	0.0049044	down
Gtpbp2	0.805873	4.60109	12.1145	0.000500311	0.00494082	up
Apoc1	-0.84214	8.43252	12.1026	0.000503519	0.00496921	down
Igfbp3	-0.75361	4.7587	12.0803	0.000509572	0.0050223	down
Rtkn	0.991104	2.69334	12.0613	0.000514801	0.00507003	up
Ap5s1	0.92222	3.3122	12.0602	0.000515095	0.00507003	up
Acot12	-0.909251	6.8058	12.0563	0.00051618	0.00507736	down
Impdh1	0.931124	2.38442	12.051	0.000517632	0.00508829	up
Csrp3	-1.73646	2.35631	12.038	0.000521266	0.00512063	down
Abhd14b	-0.682431	7.19996	12.0367	0.000521633	0.00512087	down
Soat2	0.826021	5.17428	12.0255	0.000524764	0.00514821	up
Pycr2	1.00375	2.4883	12.023	0.000525484	0.00515189	up
Creb3l2	0.719215	4.40364	12.0148	0.000527804	0.00517123	up
S100a11	1.4276	0.97254	12.0072	0.000529965	0.005189	up
Cyb5r3	-0.744098	7.50024	11.9928	0.000534069	0.00522575	down
Atg16l2	1.03316	4.34499	11.9843	0.000536497	0.00524606	up
Atp6v0d2	-1.0184	2.6911	11.9805	0.000537597	0.00525337	down
Eif4g3	0.623236	5.34164	11.9739	0.000539504	0.00526855	up
Pvr	0.696801	3.09344	11.9686	0.000541048	0.00527692	up
Tpi1	0.789071	8.88814	11.9676	0.00054133	0.00527692	up
Oas1a	-1.2525	2.78972	11.9673	0.000541422	0.00527692	down
XLOC_040814	-2.22391	-0.676627	11.962	0.000542977	0.00528862	down
Card11	-1.60683	-0.594681	11.9597	0.000543635	0.00529157	down
Ciita	-1.38901	1.59857	11.9483	0.000546978	0.00532064	down
Nrep	-2.62938	4.82654	11.9454	0.000547821	0.00532536	down
Robo4	-0.771235	3.59713	11.9336	0.000551319	0.00535378	down
Ikbke	0.949279	4.19328	11.9331	0.000551462	0.00535378	up
Asah2	-0.664813	5.01287	11.927	0.000553267	0.00536781	down
Atf7	-1.05709	4.83992	11.9153	0.000556749	0.0053962	down
Col5a3	0.777198	3.79911	11.9147	0.000556917	0.0053962	up
Lyl1	-1.02319	2.12096	11.9114	0.000557919	0.0054024	down
Ptgr1	1.42898	2.33873	11.9056	0.000559664	0.00541578	up
Sorbs1	-0.634576	5.69692	11.9041	0.00056011	0.00541658	down
Tmc5	2.30219	1.24249	11.9009	0.000561072	0.00542236	up
Uqcr10	0.61872	6.12722	11.8986	0.00056177	0.00542559	up
Slc22a30	-1.62631	6.53944	11.8802	0.000567332	0.00547576	down
Fbxo33	-0.648679	4.78686	11.8473	0.000577437	0.00556969	down
Lin52	-0.711288	3.37284	11.8354	0.000581163	0.00560201	down
Mmab	0.865297	4.66642	11.8309	0.000582546	0.00561171	up
Btbd8	1.23809	1.63295	11.8268	0.000583857	0.00562071	up
Mfsd4b1	-0.728906	4.91874	11.8102	0.000589065	0.00566719	down
Orc1	3.08958	-1.28908	11.7986	0.00059275	0.00569896	up
Itih4	1.07368	11.5194	11.7957	0.000593683	0.00570425	up
Ddit3	-1.06022	1.89921	11.7933	0.000594441	0.00570786	down
Pask	1.79635	0.906782	11.7762	0.000599943	0.00575698	up
Lbr	0.663981	5.38815	11.7638	0.000603939	0.0057916	up
Kcne4	1.48718	-0.238256	11.759	0.000605507	0.0058029	up
Nrbp2	0.914228	5.46581	11.7578	0.000605896	0.0058029	up
Spryd4	0.586216	4.68341	11.7418	0.000611112	0.0058491	up
Wdhd1	1.35406	1.9111	11.7335	0.000613842	0.00587077	up
Ube2q2	-0.596616	5.25548	11.7316	0.00061448	0.00587077	down
Tmem125	0.913609	2.44656	11.7314	0.000614557	0.00587077	up
Tmem120a	0.761254	6.19515	11.7279	0.000615702	0.0058758	up
Nags	0.668161	6.24858	11.7274	0.000615872	0.0058758	up
Il1rn	1.44743	2.20963	11.7174	0.000619173	0.00590352	up
Gsdmd	0.611301	4.52383	11.7073	0.000622541	0.00592661	up
Xrcc2	1.35299	1.81911	11.7062	0.000622909	0.00592661	up
Prr16	-0.670938	5.29842	11.7057	0.000623104	0.00592661	down
Ttc39c	-1.11666	8.24858	11.7054	0.000623186	0.00592661	down
Rtn4	-0.610295	6.25045	11.7042	0.000623582	0.00592661	down
Isoc1	-0.761784	6.64093	11.6845	0.000630234	0.00598602	down
Dapk3	0.719451	3.86609	11.6782	0.000632369	0.00600247	up
Zfp654	-0.778755	4.9124	11.6742	0.000633726	0.00601153	down
Kcnt2	1.25757	2.944	11.6701	0.000635139	0.0060211	up
Cdk9	0.756298	4.61918	11.6669	0.000636203	0.00602735	up
Elmo1	0.995556	3.12611	11.6602	0.000638503	0.00604531	up
Grk6	0.831792	4.39222	11.6561	0.000639906	0.00605475	up
Ccdc32	0.72698	2.95786	11.6527	0.000641082	0.00606203	up
Clip2	0.91549	2.56934	11.649	0.000642379	0.00606438	up
Ephb2	1.41549	-0.334535	11.6488	0.000642457	0.00606438	up
Npdc1	1.14957	2.29987	11.6485	0.000642551	0.00606438	up
Slc10a5	-0.975308	6.76933	11.6281	0.000649634	0.00612348	down
Ap2a2	0.616038	7.09604	11.6174	0.000653375	0.00615485	up
Cyp4a10	-1.92459	8.1851	11.6118	0.000655338	0.00616749	down
Slc41a1	0.743635	3.15667	11.6112	0.000655544	0.00616749	up
Grwd1	0.721766	4.01699	11.6045	0.000657925	0.00618599	up
Hmgb2	1.66261	1.1594	11.6016	0.000658945	0.00618854	up
Spata24	1.51922	0.0431137	11.589	0.000663433	0.00622599	up
Edrf1	-0.671943	4.85177	11.5828	0.00066566	0.00624297	down
Ada	1.13908	0.953829	11.5761	0.000668042	0.00626137	up
Rorc	-0.708596	6.67374	11.5702	0.000670167	0.00627415	down
Zap70	-1.00143	2.72655	11.5688	0.00067068	0.00627415	down
Ireb2	-0.620449	7.48514	11.5681	0.000670933	0.00627415	down
Megf6	1.04291	2.11868	11.5677	0.000671089	0.00627415	up
Nqo1	1.33906	3.46008	11.566	0.000671682	0.00627577	up
Atp11b	-0.660025	6.41915	11.5484	0.000678085	0.00633162	down
1110059E24Rik	-0.688214	3.74679	11.5309	0.000684477	0.00638731	down
Tspan4	0.681678	6.89922	11.5256	0.000686458	0.00639985	up
Esco2	3.26004	1.26472	11.525	0.000686679	0.00639985	up
XLOC_122043	1.35617	-0.0843766	11.5211	0.000688101	0.0064091	up
Prc1	3.0907	1.61518	11.5147	0.000690477	0.00642721	up
Slit3	1.3871	1.53708	11.5115	0.000691687	0.00643446	up
Wdr1	0.592674	6.32017	11.5082	0.000692899	0.00643982	up
Tm6sf2	0.912528	4.54306	11.5076	0.000693127	0.00643982	up
Ankrd12	-0.74796	3.46166	11.5056	0.000693856	0.0064405	down
Cd38	0.659192	5.38027	11.5051	0.000694064	0.0064405	up
Aopep	-0.663544	6.18567	11.498	0.0006967	0.00646094	down
Ifi204	-0.767505	3.3629	11.4968	0.000697176	0.00646133	down
Gvin3	-0.845918	3.36161	11.4938	0.000698305	0.00646778	down
Kcnq5	-2.47849	-2.33	11.489	0.000700103	0.0064804	down
Acox3	-0.622747	4.68811	11.4874	0.000700705	0.00648196	down
Rasl10a	1.29273	0.658698	11.4789	0.000703907	0.00650754	up
Hilpda	1.03127	1.52452	11.473	0.000706129	0.00652403	up
Cyp4f16	0.93704	2.75919	11.4649	0.000709231	0.00654864	up
Prtn3	2.52093	2.39195	11.4518	0.00071426	0.006591	up
Plekhf1	-1.17682	2.4799	11.4472	0.000716027	0.00660321	down
Nudt22	0.831679	2.50604	11.4458	0.000716544	0.0066039	up
Ccr6	-1.89203	-1.85987	11.4407	0.000718517	0.00661799	down
Fzd8	-0.718486	3.54452	11.4272	0.000723755	0.00666212	down
Pdp2	-0.772376	5.84103	11.4236	0.000725153	0.00667087	down
Sort1	-0.656111	4.2347	11.4133	0.000729183	0.00670381	down
Irak1bp1	1.15936	0.983317	11.3959	0.00073605	0.00676277	up
Auh	-0.601319	4.83149	11.3937	0.000736942	0.0067668	down
Hmmr	3.28957	1.00449	11.388	0.000739207	0.00678342	up
Nr1d2	-0.81248	7.31153	11.3819	0.000741614	0.00680132	down
Ces1c	-1.18117	10.4805	11.377	0.000743576	0.00681513	down
Acaa1b	-2.24443	9.04821	11.3755	0.000744203	0.00681668	down
Ear2	1.57016	1.22637	11.3708	0.000746073	0.00682961	up
Satb1	-1.22554	0.540575	11.3654	0.000748261	0.00684544	down
Bhlha15	1.9588	1.03699	11.3604	0.000750253	0.00685945	up
Fosl2	0.940029	4.91709	11.3497	0.000754583	0.00689482	up
Eif2ak2	-0.634556	4.93594	11.346	0.000756123	0.00690466	down
St3gal1	0.977733	7.22552	11.3336	0.000761189	0.00694667	up
Spdl1	2.89235	-0.285495	11.329	0.000763056	0.00695945	up
Chtf18	2.85047	0.3511	11.3267	0.000764005	0.00696384	up
Src	0.870194	2.66329	11.3209	0.000766376	0.00698118	up
Gtf2a2	1.0298	4.86481	11.3163	0.000768278	0.00699424	up
Ttc7b	-0.598261	4.50942	11.3104	0.00077076	0.00701255	down
Fbxo44	1.00939	1.45386	11.3053	0.00077288	0.00702755	up
Mageh1	0.947924	1.22912	11.2976	0.000776074	0.00704814	up
Pde7b	-0.668053	3.04743	11.2976	0.000776089	0.00704814	down
Rpsa	0.713557	8.32022	11.2937	0.000777711	0.00705857	up
Foxa1	-0.961108	3.27808	11.2749	0.000785609	0.00711884	down
Aspa	-1.30231	3.32747	11.2745	0.000785784	0.00711884	down
Ccnd1	1.4426	6.78819	11.2695	0.000787915	0.00713076	up
Gm17359	-1.06718	0.885361	11.2692	0.000788057	0.00713076	down
Rtl8b	1.01687	2.54711	11.2653	0.000789673	0.00714044	up
Acat3	0.682474	7.97605	11.2644	0.000790084	0.00714044	up
Ogg1	0.855153	2.19384	11.2627	0.000790785	0.00714245	up
Tspan31	-0.731942	7.45599	11.2579	0.000792833	0.00715662	down
Ncaph	2.23615	0.89471	11.248	0.000797071	0.00718689	up
Fignl1	2.65182	0.996178	11.2479	0.000797151	0.00718689	up
9530077C05Rik	1.20078	0.805458	11.2403	0.00080042	0.007212	up
Kcnj2	-1.35303	1.0153	11.2359	0.000802308	0.00722465	down
Gm2427	-1.64692	-1.01376	11.2308	0.000804511	0.00723589	down
2200002D01Rik	1.00851	2.05653	11.2301	0.000804812	0.00723589	up
Csnk1g2	0.616666	5.6848	11.2296	0.000805012	0.00723589	up
Zmat1	-0.990701	1.71294	11.2165	0.000810712	0.00727835	down
Themis	-1.25838	0.905213	11.2103	0.000813465	0.00729867	down
Timp3	-0.724683	6.40545	11.1996	0.000818168	0.00733414	down
Ssr2	0.620861	5.34266	11.1986	0.000818573	0.00733414	up
Map3k1	0.686162	5.46353	11.1973	0.000819171	0.00733414	up
Ablim2	1.10127	1.58212	11.1968	0.000819386	0.00733414	up
Zfp455	-1.28497	0.00706883	11.1935	0.000820846	0.0073428	down
Dock8	-0.804665	5.7445	11.1813	0.000826244	0.00738667	down
Nkg7	-1.80804	-0.421999	11.1698	0.000831381	0.00742813	down
Lhpp	-1.02638	4.36461	11.1635	0.00083421	0.00744895	down
Cd320	0.872977	2.53055	11.1619	0.000834937	0.00745098	up
Mup18	-3.08122	5.1632	11.1482	0.000841141	0.00749992	down
Tfpi	-0.768374	3.17052	11.1475	0.000841428	0.00749992	down
Rplp1	0.792198	7.87371	11.1332	0.000847941	0.00755347	up
Rundc3b	1.57996	1.01681	11.1173	0.00085527	0.00761311	up
Chek1	2.03964	0.860318	11.1162	0.000855788	0.00761311	up
Art2b	-2.6434	-1.42008	11.1148	0.000856399	0.00761311	down
Tuba4a	0.918359	5.79212	11.1142	0.00085668	0.00761311	up
Scn1b	0.829257	2.20839	11.1121	0.00085768	0.00761747	up
Map3k5	-0.641939	6.09324	11.1085	0.000859345	0.00762771	down
Zfp469	1.18119	0.567859	11.1005	0.000863028	0.00764999	up
Cd96	-2.63709	-2.22586	11.0997	0.000863394	0.00764999	down
Lyzl4	-1.10944	0.584857	11.0965	0.000864888	0.00765423	down
Fyb	-0.796483	3.3	11.0845	0.000870509	0.00769931	down
Traip	2.47286	-0.820421	11.0822	0.000871596	0.00770435	up
Gm4788	-0.725675	8.51462	11.0711	0.000876841	0.00774612	down
Slpi	1.34404	2.77546	11.0658	0.000879357	0.00776375	up
Cpeb2	-0.614159	6.14064	11.0646	0.000879911	0.00776404	down
Mup16	-2.48632	4.06001	11.0617	0.000881271	0.00777144	down
Gm44173	-0.954839	6.87463	11.0559	0.000884035	0.00779121	down
Mylip	-0.738443	3.58178	11.0543	0.0008848	0.00779147	down
Rad51	2.37458	1.38191	11.0537	0.000885109	0.00779147	up
Clic1	0.7446	3.74587	11.0479	0.00088786	0.00781108	up
Ipcef1	-1.29489	0.274976	11.0457	0.00088894	0.00781596	down
Il15ra	-0.698153	4.83633	11.0399	0.000891704	0.00783565	down
Map3k2	-0.615903	6.65288	11.0371	0.000893066	0.00784071	down
Gpd1l	-0.587507	5.43492	11.0365	0.000893332	0.00784071	down
Pde6g	-2.11962	-1.67187	11.0282	0.000897358	0.00787141	down
Rarb	0.750669	2.95078	11.0253	0.00089879	0.00787765	up
Fabp7	1.34057	1.59315	11.0237	0.000899546	0.00787765	up
Bloc1s1	1.09593	3.54915	11.0235	0.000899653	0.00787765	up
Trim13	1.32954	1.0153	11.0189	0.000901866	0.00789239	up
Dcx	-2.19166	-1.85701	11.0129	0.000904795	0.00791338	down
Rccd1	1.1462	0.816774	11.0109	0.000905779	0.00791734	up
Nfib	-0.65295	7.57873	11.0056	0.000908377	0.00793539	down
Reln	-0.801444	6.92594	11.0043	0.000909001	0.00793619	down
Pfdn2	-0.653391	4.27721	11.0003	0.000910949	0.00794855	down
Rad51b	1.29911	2.09635	10.9938	0.000914194	0.0079722	up
Stra6l	0.767637	7.19862	10.9844	0.000918802	0.0080077	up
Dpep2	1.79684	-0.489409	10.9755	0.000923231	0.0080416	up
Stk35	-0.610942	4.98782	10.9708	0.000925577	0.00805077	down
Zfp518b	0.876636	2.09101	10.9706	0.000925675	0.00805077	up
Slc2a6	2.115	0.21853	10.9702	0.000925903	0.00805077	up
Aurkb	2.8741	1.17901	10.9518	0.000935128	0.00812253	up
Arl2bp	0.78764	3.18665	10.9433	0.000939444	0.00815424	up
Rps6ka4	0.65197	4.31069	10.9338	0.000944279	0.00818668	up
Amotl2	-0.634456	5.20395	10.9271	0.000947683	0.00821142	down
Sigmar1	0.61408	6.03318	10.9247	0.00094892	0.00821736	up
Zbtb22	0.706796	3.51157	10.9141	0.000954353	0.00825482	up
Fastkd5	-0.674318	3.99613	10.908	0.000957476	0.00827703	down
Aldh6a1	-0.860507	8.82388	10.9015	0.000960847	0.00830136	down
Srsf1	-0.853357	6.06226	10.8925	0.000965533	0.00833701	down
Nfkbie	1.05363	2.34805	10.885	0.000969448	0.00836535	up
XLOC_082863	1.20318	-0.335722	10.8841	0.000969936	0.00836535	up
Nectin1	0.651362	6.50849	10.881	0.000971559	0.0083745	up
Adgre4	-0.936084	3.40559	10.8793	0.000972437	0.00837723	down
Fgr	1.12062	2.78198	10.8715	0.000976536	0.00840768	up
Cyp1b1	1.0011	2.84554	10.8565	0.000984512	0.00846657	up
Tmem53	0.811772	4.36857	10.8524	0.000986672	0.00847541	up
Stc1	2.15972	-0.586722	10.8524	0.000986676	0.00847541	up
Nudt14	0.774894	3.18354	10.8367	0.000995087	0.00853453	up
Klrb1b	-1.51393	-1.65682	10.8354	0.000995756	0.00853453	down
Nat8f5	-1.44998	3.07	10.8349	0.000996036	0.00853453	down
Cdkn2aipnl	0.594733	3.98346	10.8342	0.00099642	0.00853453	up
Ap2m1	0.629193	7.18557	10.8307	0.000998322	0.00854487	up
Rps29	0.806082	4.04042	10.8298	0.000998774	0.00854487	up
C3	1.30481	14.1562	10.8283	0.000999582	0.00854688	up
Commd5	0.812059	3.49538	10.8254	0.00100117	0.00855555	up
Knstrn	3.0722	1.2493	10.8225	0.00100272	0.00856388	up
Ppp2r5b	0.606079	3.72073	10.8174	0.00100553	0.008583	up
Scand1	0.933547	1.99436	10.8151	0.00100676	0.00858391	up
Zfp36l2	-0.735891	5.56221	10.8141	0.00100728	0.00858391	down
Pgm3	0.623975	5.12165	10.814	0.00100737	0.00858391	up
Klf4	1.25334	2.0758	10.8128	0.001008	0.0085844	up
Optc	2.18673	-2.5303	10.8068	0.00101127	0.00860732	up
Gins2	2.90448	0.352288	10.8034	0.00101311	0.00861811	up
Zfp26	-0.738344	4.15203	10.791	0.00101995	0.00867134	down
Kif22	2.92721	0.848997	10.7876	0.00102182	0.00868227	up
Mark2	0.614344	4.75016	10.7853	0.00102309	0.00868809	up
Hamp2	-1.83332	5.58962	10.7822	0.00102483	0.00869789	down
Tubb1	1.38675	0.385358	10.7777	0.00102732	0.00871411	up
Cflar	-0.629011	7.43391	10.7745	0.00102907	0.00872395	down
XLOC_149519	1.06592	0.870069	10.7626	0.00103571	0.00877526	up
Piezo1	0.61038	3.90557	10.7611	0.00103655	0.00877739	up
Htra4	-2.76997	-2.40568	10.7597	0.00103735	0.00877919	down
Lekr1	1.25639	-0.506744	10.7504	0.00104257	0.00881741	up
Igsf10	-1.00403	1.56	10.7495	0.00104305	0.00881741	down
Lgmn	0.775724	6.44712	10.7466	0.00104473	0.00882665	up
Ripor2	0.879579	3.04677	10.7386	0.00104926	0.00885687	up
Tprn	0.809374	2.50221	10.7381	0.0010495	0.00885687	up
Mrpl49	-0.633304	4.36905	10.732	0.00105299	0.00888129	down
Aldh3b1	0.896971	1.83798	10.7211	0.0010592	0.00892865	up
Atf4	0.628874	5.80078	10.7179	0.00106103	0.00893904	up
H3c1	2.8552	2.37269	10.7086	0.00106639	0.00897907	up
Cyp2c37	-0.970142	6.63545	10.7066	0.00106755	0.00898214	down
XLOC_067051	-1.69176	1.43097	10.7059	0.00106795	0.00898214	down
Tmprss4	2.01618	1.15551	10.6966	0.00107335	0.0090224	up
Tipin	0.974819	2.11075	10.6883	0.00107812	0.00905745	up
Zfhx2	0.802504	2.8486	10.6799	0.00108305	0.00909368	up
Per2	-0.731884	5.39816	10.6779	0.00108425	0.00909866	down
Zdhhc12	0.825825	2.79377	10.6721	0.00108764	0.00912197	up
Paics	-0.678745	7.5964	10.6659	0.00109131	0.00914656	down
Zfp493	-1.36794	0.263394	10.665	0.0010918	0.00914656	down
Traf7	0.596619	3.71915	10.6573	0.00109639	0.00917981	up
Mcm7	1.30388	3.94043	10.6562	0.001097	0.00917981	up
Dpep1	0.977011	3.23795	10.6526	0.00109919	0.00919298	up
Rit1	0.743013	3.2191	10.6366	0.00110871	0.00926739	up
Glis2	0.835476	1.92046	10.6324	0.00111125	0.00928346	up
Eef1akmt1	0.970814	2.26275	10.6303	0.00111249	0.00928863	up
Ccdc9	0.812466	2.80116	10.6243	0.00111614	0.00931355	up
Slc6a13	0.736771	7.61747	10.6233	0.00111673	0.00931355	up
Khdc4	-0.623677	4.77729	10.6164	0.0011209	0.00934309	down
Fdx1	-0.771336	6.67574	10.6135	0.00112266	0.00935259	down
F13b	-0.683799	7.70399	10.6015	0.00112999	0.00940837	down
Lzts1	1.39791	-0.729155	10.5959	0.00113337	0.00943123	up
Flt3	-1.62867	-0.26035	10.594	0.00113454	0.00943574	down
Cyp27a1	-0.765615	8.11782	10.5892	0.00113748	0.00945493	down
Zfp780b	-0.749988	3.702	10.5808	0.00114269	0.00949293	down
Ankrd55	1.47116	-0.873454	10.5724	0.00114788	0.00952997	up
Ripk4	0.660055	4.28859	10.5714	0.0011485	0.00952997	up
Rras	0.937878	4.57197	10.5705	0.00114907	0.00952997	up
Vps37c	0.609155	4.00472	10.5684	0.00115036	0.00953538	up
Bco2	-0.784841	2.9902	10.5641	0.00115307	0.00955252	down
Pon3	-0.679587	6.75465	10.5484	0.0011629	0.0096286	down
Gadd45g	1.6504	4.42686	10.5468	0.00116391	0.00962881	up
Haus7	0.754878	3.59497	10.545	0.00116504	0.00963031	up
Cd163	0.905408	4.09894	10.543	0.00116631	0.00963543	up
Bcl10	0.613769	4.32759	10.5194	0.00118131	0.00975397	up
Cyb5d2	-0.626975	3.87832	10.5179	0.00118221	0.00975601	down
Cxcr4	-1.1083	1.73189	10.5157	0.00118362	0.00976223	down
Nfatc2	-1.35318	-0.141564	10.5093	0.00118776	0.00978829	down
H3c6	1.37294	3.81729	10.5088	0.00118809	0.00978829	up
Zfp329	-1.40128	2.86451	10.5068	0.00118935	0.00979323	down
Mrpl52	1.15182	2.76923	10.5035	0.00119148	0.00980535	up
Zfp715	-0.596508	4.19182	10.4924	0.00119867	0.00985912	down
Cpb2	0.833502	8.4794	10.4914	0.00119934	0.00985915	up
Kcnk1	1.78454	-1.78883	10.4866	0.00120245	0.00987429	up
Kdf1	1.1988	0.867939	10.4761	0.00120926	0.00992091	up
Cdkl1	-1.84375	-1.89857	10.4758	0.00120951	0.00992091	down
Bbs9	0.743807	2.9441	10.4719	0.00121206	0.00993639	up
Rtca	0.710907	2.79997	10.4589	0.00122061	0.0100009	up
Plin4	-0.963673	3.41673	10.4522	0.00122507	0.0100319	down
Ces2e	-0.882875	7.26759	10.4417	0.00123199	0.0100831	down
Msx1	1.84065	-1.92032	10.4405	0.00123279	0.0100841	up
Xkr9	-1.05303	4.4645	10.4356	0.00123612	0.0101059	down
Gltpd2	0.803581	6.2184	10.432	0.00123852	0.0101199	up
Foxm1	2.27163	0.938301	10.4116	0.00125228	0.0102267	up
Cwf19l1	-0.671374	3.1051	10.4088	0.00125413	0.0102363	down
Cdt1	1.62835	2.16546	10.4038	0.00125757	0.0102587	up
Mpdz	-0.624046	4.58712	10.3996	0.00126046	0.0102766	down
Pros1	0.748994	7.27617	10.3894	0.00126741	0.0103277	up
Baiap2	0.791735	5.52132	10.3852	0.00127031	0.0103457	up
Timm8a2	2.66739	-3.03115	10.3814	0.00127293	0.0103587	up
Mcam	0.77161	3.40949	10.3808	0.00127331	0.0103587	up
Arl6ip6	-0.613965	3.76496	10.3764	0.00127637	0.010378	down
Ace	0.941635	2.25019	10.3742	0.00127785	0.0103844	up
Cela1	2.21542	3.7211	10.3662	0.00128343	0.010424	up
Mapk7	1.04592	1.40343	10.3488	0.00129559	0.010517	up
Naa30	-0.616165	5.38127	10.3379	0.00130329	0.0105738	down
Depdc1a	3.70479	-1.01334	10.3327	0.00130696	0.0105978	up
Siglech	-2.20947	-0.879438	10.3283	0.00131004	0.010617	down
Arid5a	1.33117	2.14283	10.3236	0.00131337	0.0106276	up
Stmn1	2.68174	3.54172	10.3235	0.00131348	0.0106276	up
Jpt1	1.06466	3.77559	10.3209	0.00131531	0.0106366	up
H2-Eb1	-1.28071	4.75493	10.3193	0.00131649	0.0106381	down
Spag5	2.39437	0.487854	10.3187	0.00131692	0.0106381	up
Mcm4	1.31146	2.80456	10.3127	0.00132118	0.0106643	up
Klrb1c	-1.7715	-0.871045	10.3115	0.00132202	0.0106643	down
Cacnb4	-1.66815	-1.7956	10.31	0.00132311	0.0106643	down
XLOC_109695	-0.842343	3.88598	10.3091	0.00132374	0.0106643	down
Rfxank	0.802068	3.27015	10.3067	0.00132546	0.0106724	up
Col20a1	-1.06913	1.36717	10.294	0.00133463	0.0107404	down
Fam222a	1.09064	2.10865	10.2884	0.00133871	0.0107675	up
Tcf19	1.68919	1.45474	10.2866	0.00133999	0.0107719	up
Glipr2	1.13616	1.06002	10.282	0.00134336	0.0107895	up
Mr1	-0.84211	2.74782	10.267	0.00135432	0.0108695	down
Gimap7	-2.16371	-1.24728	10.2564	0.00136212	0.0109263	down
Robo2	-0.802653	2.48876	10.2449	0.00137063	0.0109768	down
Gstm2	0.954448	5.66269	10.2414	0.00137322	0.0109915	up
Slc35b3	0.674974	4.36421	10.2405	0.00137394	0.0109915	up
St8sia6	-2.0623	-2.4359	10.2316	0.00138052	0.0110382	down
Hibch	-0.602428	5.95684	10.2271	0.00138392	0.0110595	down
Mreg	-0.799591	4.98431	10.2185	0.00139036	0.011105	down
Eif4b	-0.71638	7.77819	10.2159	0.00139233	0.0111148	down
Wwc2	0.595986	5.41976	10.2124	0.00139503	0.0111304	up
Phf11d	-1.04241	1.37684	10.2007	0.00140387	0.0111904	down
Chordc1	-0.946996	5.52393	10.2005	0.00140405	0.0111904	down
Kcnk5	-0.782369	5.75138	10.198	0.00140591	0.0111992	down
Espl1	2.5986	0.993513	10.1818	0.00141833	0.0112921	up
Tnrc6b	-1.07896	6.07881	10.1767	0.00142223	0.0113111	down
Iqgap3	2.90009	1.46027	10.1733	0.00142485	0.0113233	up
Rpl18	0.710809	6.67992	10.1728	0.00142528	0.0113233	up
Abca14	2.54226	-1.66577	10.1715	0.00142631	0.0113254	up
Stx6	0.605445	3.49421	10.1689	0.00142829	0.0113351	up
Parp14	-0.724112	5.79393	10.1674	0.00142942	0.011338	down
Pbxip1	0.602698	4.5377	10.1657	0.00143076	0.0113426	up
Dnmt1	0.764922	3.80052	10.159	0.00143598	0.011378	up
Slc18a2	-1.80032	-2.02849	10.1548	0.00143924	0.011396	down
Smarcd2	-0.60422	5.55289	10.1541	0.00143979	0.011396	down
Slc35e2	-0.612852	7.04149	10.1492	0.00144367	0.0114207	down
Fgd6	-0.660218	5.90192	10.1477	0.0014448	0.0114211	down
Kntc1	3.51635	1.72546	10.1471	0.00144526	0.0114211	up
Ccr7	-2.4552	-1.42067	10.1388	0.0014518	0.0114668	down
Fam120c	-0.640857	3.85044	10.1342	0.00145546	0.0114896	down
Gipc2	1.32333	0.208207	10.1313	0.00145775	0.0115016	up
Pdxk	-0.879668	6.74325	10.1281	0.00146026	0.0115153	down
Llgl2	0.685081	4.58711	10.114	0.00147145	0.0115974	up
Rpl32	0.626749	6.41539	10.1092	0.00147533	0.0116218	up
Klhl24	-0.766378	7.41787	10.1062	0.00147773	0.0116296	down
N4bp2l2	-0.618452	6.43986	10.106	0.00147788	0.0116296	down
Rmnd5a	-0.679695	8.24987	10.1044	0.00147912	0.0116333	down
Col28a1	-2.1454	-2.43822	10.1019	0.00148118	0.0116433	down
Khk	-0.797398	7.86116	10.0954	0.00148636	0.0116779	down
Ppp1r14b	0.622086	3.95465	10.0862	0.00149384	0.0117304	up
Morf4l2	0.601424	6.67957	10.0793	0.00149945	0.0117683	up
Smad1	0.645811	5.01562	10.0752	0.0015028	0.0117831	up
Ankrd27	0.6478	5.67523	10.0741	0.00150371	0.0117831	up
Nlrc3	-1.453	-0.301466	10.0629	0.00151289	0.0118426	down
Lrrc20	1.30236	2.78355	10.0584	0.00151659	0.0118556	up
Runx3	-1.3595	-1.19243	10.0579	0.00151693	0.0118556	down
Hyal1	-0.604612	4.64077	10.0487	0.00152454	0.0119088	down
Samd4	0.782263	3.18112	10.0378	0.0015336	0.0119671	up
Rps6	0.706002	7.89337	10.036	0.00153512	0.0119727	up
Trim65	-0.885425	3.79426	10.0079	0.00155868	0.01215	down
Pcp4l1	-1.37726	-0.753091	10.0051	0.00156108	0.0121624	down
Dbnl	0.676011	4.57395	9.99879	0.00156643	0.0121977	up
Ssh3	0.634743	3.69805	9.98513	0.00157809	0.0122821	up
Ms4a6b	-0.951285	1.63959	9.97846	0.00158382	0.0123202	down
Tent4a	-0.616977	4.92209	9.96529	0.00159519	0.0124022	down
Efcc1	-1.38069	0.139268	9.96103	0.00159889	0.0124245	down
Tuft1	0.88813	3.15742	9.93296	0.00162345	0.0125957	up
Pak4	0.653987	3.40455	9.93065	0.00162549	0.0126049	up
Yaf2	-0.779706	3.21444	9.92429	0.00163111	0.012642	down
Fzd6	0.826059	2.65843	9.91932	0.00163553	0.012663	up
Cftr	1.63346	-0.345934	9.91509	0.0016393	0.0126856	up
Pygb	0.681661	4.02066	9.91087	0.00164306	0.0127016	up
Sec24a	-0.823298	8.00991	9.90997	0.00164386	0.0127016	down
Ror1	0.962118	3.25674	9.90895	0.00164477	0.0127016	up
Kpnb1	0.594814	7.33964	9.89747	0.00165506	0.0127745	up
Sdhaf1	0.77878	2.45283	9.89457	0.00165767	0.012788	up
Gm8251	-1.6613	-1.07807	9.87962	0.0016712	0.0128753	down
Plac9a	1.00455	1.4231	9.87928	0.00167151	0.0128753	up
Ubash3a	-2.47867	-2.12538	9.87919	0.00167158	0.0128753	down
XLOC_099967	-1.64396	4.58354	9.87269	0.0016775	0.0129142	down
Mfsd4b4	0.689046	3.06963	9.86832	0.00168149	0.0129383	up
Myorg	-0.661436	5.07244	9.86403	0.00168541	0.0129618	down
Ppip5k1	0.7522	2.50697	9.85371	0.00169489	0.013028	up
Ppp4r3b	-0.607181	5.73497	9.84969	0.00169861	0.0130498	down
Cc2d1b	0.621325	3.7261	9.83894	0.00170856	0.0131195	up
Ndufa2	0.927066	4.01049	9.83628	0.00171103	0.0131317	up
Pdcl3	0.753828	3.20632	9.82959	0.00171726	0.0131635	up
Fndc3a	-0.637494	6.74233	9.82899	0.00171783	0.0131635	down
Selp	1.02322	1.62649	9.82658	0.00172008	0.0131694	up
Phf11a	-1.44565	-1.16028	9.82628	0.00172036	0.0131694	down
Sos1	-0.729796	5.92378	9.82142	0.00172491	0.0131975	down
Kifc5b	2.12462	-0.414139	9.81218	0.0017336	0.0132571	up
Trim5	-1.14891	0.808372	9.80958	0.00173605	0.0132691	down
Slc2a1	0.839834	4.36537	9.80467	0.00174069	0.0132977	up
Pura	-0.781795	6.24388	9.79897	0.0017461	0.0133291	down
Hadhb	-0.657208	7.62185	9.79845	0.00174659	0.0133291	down
Tmem229b	-0.835709	1.75347	9.79016	0.00175448	0.0133757	down
Sgk2	0.846345	5.4214	9.7871	0.00175741	0.0133911	up
Lrtm2	1.74337	3.15326	9.78469	0.00175971	0.0134018	up
Gapdh	-1.75764	2.48518	9.7833	0.00176104	0.0134051	down
Oat	-1.07785	8.75529	9.77504	0.00176897	0.0134586	down
Shkbp1	0.701789	2.98185	9.77098	0.00177288	0.0134815	up
Rps14	0.770357	7.93265	9.76073	0.00178279	0.013543	up
Defb1	1.79808	0.634254	9.75965	0.00178384	0.0135441	up
Ormdl2	-0.970706	3.64265	9.75833	0.00178512	0.0135469	down
Bhlhe41	-1.46464	0.999944	9.75507	0.00178829	0.0135641	down
Cdh4	1.16494	0.915039	9.75102	0.00179223	0.0135871	up
Prdx5	0.670707	5.95009	9.74233	0.00180072	0.0136445	up
Orm3	1.73359	3.65628	9.73576	0.00180717	0.0136864	up
Skap1	-2.15436	-1.5623	9.71338	0.00182932	0.0138425	down
Tnip2	0.773355	2.26891	9.71305	0.00182964	0.0138425	up
Sspo	-1.44409	-0.155669	9.70852	0.00183416	0.0138598	down
Nicn1	0.591143	3.92617	9.70817	0.00183451	0.0138598	up
Pop7	0.888125	1.31813	9.70796	0.00183472	0.0138598	up
Cyp4b1	-0.763118	3.80723	9.70208	0.00184059	0.0138972	down
Bclaf1	-0.730644	5.40336	9.70025	0.00184243	0.013904	down
Olfr1442	2.63571	-2.0519	9.69144	0.00185128	0.0139637	up
Mmp2	0.708709	3.46084	9.68382	0.00185898	0.0140147	up
Ldhd	0.880456	7.43376	9.66979	0.00187322	0.014115	up
Tnk2	0.610728	4.37267	9.65317	0.00189025	0.0142304	up
Smarcd1	0.722681	2.46743	9.65298	0.00189045	0.0142304	up
Psmd10	0.643571	2.88427	9.65201	0.00189145	0.0142307	up
Pold4	0.958815	2.2324	9.64794	0.00189564	0.014255	up
Jmjd8	-0.779423	4.46304	9.64011	0.00190374	0.0143087	down
Slc9a9	-0.814385	2.48149	9.63423	0.00190984	0.0143474	down
Snx7	0.64645	4.6297	9.62621	0.0019182	0.0143919	up
Egfr	-0.933189	10.0573	9.6259	0.00191852	0.0143919	down
Gpx4	0.731843	8.14912	9.62577	0.00191866	0.0143919	up
Gm17149	-2.13889	-2.46102	9.61997	0.00192473	0.0144301	down
Kmt5b	-0.820941	4.99754	9.61701	0.00192783	0.0144461	down
Zfp60	-0.650285	3.28773	9.61537	0.00192955	0.0144518	down
Sp110	-1.06278	0.291541	9.60403	0.00194151	0.0145341	down
Clspn	3.08024	-0.400646	9.59549	0.00195056	0.0145945	up
B4galt1	0.59368	7.03444	9.59426	0.00195186	0.0145969	up
Clnk	-2.24974	-2.23126	9.58071	0.00196632	0.0146903	down
Smim24	-1.81613	-1.85932	9.57609	0.00197128	0.0147199	down
Prkab1	0.839566	4.27217	9.57175	0.00197594	0.0147474	up
Tgoln1	-0.692691	7.83818	9.56808	0.0019799	0.0147621	down
Azin1	-0.814926	7.16508	9.56807	0.00197991	0.0147621	down
Pbld2	-1.06458	6.31936	9.56717	0.00198088	0.0147621	down
Col4a3	-1.66677	1.1518	9.55852	0.00199024	0.014817	down
Trim17	-1.25882	-0.426676	9.55574	0.00199325	0.014832	down
Cacna1c	0.958346	0.900688	9.5527	0.00199656	0.0148492	up
Rpl13	0.756146	6.83544	9.54972	0.0019998	0.0148614	up
Slc25a24	0.811672	2.47836	9.54937	0.00200019	0.0148614	up
Cep164	0.598007	3.62459	9.54771	0.00200199	0.0148673	up
Zbtb41	-0.638064	5.49268	9.54169	0.00200856	0.0149088	down
Lsm4	0.880182	4.31827	9.53207	0.00201913	0.0149652	up
Wsb1	0.822045	4.91306	9.53114	0.00202015	0.0149652	up
Rps20	0.669632	6.13473	9.53024	0.00202114	0.0149652	up
Ccnb1	3.17394	1.46525	9.53019	0.00202119	0.0149652	up
Hacd3	-0.734025	8.17432	9.52401	0.00202801	0.0150083	down
Pde4d	0.963254	4.90482	9.52034	0.00203207	0.0150292	up
Trmu	0.706752	2.52168	9.51963	0.00203286	0.0150292	up
Ccdc34	1.86574	0.494175	9.51551	0.00203742	0.0150546	up
Adamts9	0.726383	2.63717	9.5138	0.00203932	0.0150546	up
Sox9	1.20929	4.09426	9.51199	0.00204133	0.015062	up
Plpp6	0.629556	4.05245	9.50587	0.00204816	0.0150872	up
Cd79b	-1.42472	0.0492203	9.5056	0.00204846	0.0150872	down
Srbd1	-0.694161	4.75607	9.50538	0.0020487	0.0150872	down
LOC115488789	0.746739	2.51495	9.5053	0.00204879	0.0150872	up
Fblim1	0.973913	1.96766	9.49921	0.00205561	0.0151299	up
Cenpt	1.11944	0.903117	9.49324	0.0020623	0.0151568	up
Gpbp1	-0.585565	5.69203	9.48998	0.00206597	0.0151762	down
Lpin3	0.706597	2.69506	9.48373	0.00207302	0.0152206	up
Tmem62	0.915646	4.76265	9.48193	0.00207506	0.015228	up
Rad54l	2.16034	0.653346	9.47267	0.00208555	0.0152975	up
Tpgs2	-0.926933	1.76808	9.46457	0.00209479	0.0153577	down
Rfx7	-0.585245	4.64641	9.46255	0.00209709	0.015367	down
Gm7592	-1.19065	0.202352	9.4606	0.00209932	0.0153758	down
Hdgfl3	-0.944878	1.50747	9.45864	0.00210157	0.0153847	down
Nup107	0.848805	2.49138	9.4545	0.00210632	0.0154119	up
[truncated: 1,499 more rows]

## Sheet: DE-mRNA-72H
	logFC	logCPM	LR	PValue	FDR	regulated
Rgs16	-6.573	4.46752	158.966	1.90345e-36	2.85745e-32	down
Cxcl14	4.32903	4.2984	138.648	5.2582e-32	3.94681e-28	up
Cxcl1	3.28276	5.12792	131.407	2.01681e-30	1.00921e-26	up
Elf3	4.91464	2.88299	130.051	3.99347e-30	1.49875e-26	up
Syt12	3.64064	3.77044	128.781	7.5719e-30	2.27339e-26	up
Mtmr11	2.99436	3.90745	127.04	1.8206e-29	4.55514e-26	up
Socs3	3.07913	5.40137	121.84	2.50241e-28	5.36659e-25	up
Rab3b	3.32641	1.33524	117.659	2.05946e-27	3.86458e-24	up
Mybl1	3.852	3.12895	115.823	5.19592e-27	8.66679e-24	up
Cyp2c37	-2.29247	6.32244	113.391	1.77199e-26	2.66012e-23	down
D17H6S56E-5	4.20034	6.48438	110.232	8.71476e-26	1.18933e-22	up
Tifa	2.63028	6.38935	105.996	7.38976e-25	9.24459e-22	up
Acot3	-3.34283	3.10257	104.813	1.34195e-24	1.54964e-21	down
Ly6d	4.63803	3.07344	100.126	1.42981e-23	1.53317e-20	up
Anxa2	1.94271	4.53253	95.707	1.3321e-22	1.33317e-19	up
Nid1	2.36411	6.86168	95.3834	1.56867e-22	1.4718e-19	up
Krt18	2.28301	7.76792	93.9081	3.30514e-22	2.71502e-19	up
Fst	2.22378	2.81686	93.8759	3.35938e-22	2.71502e-19	up
Fam83a	3.53775	1.84522	93.7594	3.56302e-22	2.71502e-19	up
Crip2	1.78726	5.2679	93.7296	3.61713e-22	2.71502e-19	up
Cldn1	1.67991	5.98916	92.3051	7.4291e-22	5.31074e-19	up
Apcs	3.37914	9.23419	92.1249	8.13761e-22	5.49274e-19	up
Cacna1b	6.69997	1.35959	92.0584	8.41546e-22	5.49274e-19	up
Tgm2	2.13211	8.35705	90.8543	1.54649e-21	9.67329e-19	up
Isyna1	3.30322	5.08609	89.7888	2.64992e-21	1.59123e-18	up
Ddr1	1.96331	3.58865	88.5834	4.87362e-21	2.81396e-18	up
Tagln2	1.81485	6.10484	86.1654	1.65498e-20	9.20171e-18	up
Col4a1	1.69707	6.97162	84.7595	3.36949e-20	1.80653e-17	up
Nrg1	2.78727	2.79589	84.2129	4.44267e-20	2.29977e-17	up
Spp1	1.70118	6.27067	83.0515	7.99446e-20	4.00043e-17	up
Tnfrsf12a	2.70832	3.73092	82.7344	9.38525e-20	4.54488e-17	up
Tubb6	2.41583	3.19076	82.2181	1.2187e-19	5.71723e-17	up
Col4a2	1.51913	6.26867	81.6955	1.58753e-19	7.22184e-17	up
Saa2	5.51475	8.64704	81.5093	1.74441e-19	7.7021e-17	up
Cd9	1.60256	4.9405	81.0482	2.20281e-19	9.44817e-17	up
Hapln4	1.83459	3.788	79.7337	4.28437e-19	1.78658e-16	up
Atp2b2	2.95897	2.52187	78.7815	6.93722e-19	2.81464e-16	up
Pkm	1.44433	5.44077	75.9485	2.91153e-18	1.15021e-15	up
Lpin1	-2.689	8.87403	74.0606	7.57556e-18	2.91601e-15	down
Ccdc120	2.50431	2.5017	73.2122	1.16435e-17	4.36981e-15	up
Chrm3	1.80613	3.61647	73.0155	1.28637e-17	4.71001e-15	up
Lipg	-2.37134	4.91478	71.9197	2.2413e-17	8.01105e-15	down
Emilin1	1.40171	5.27698	71.6506	2.5689e-17	8.96846e-15	up
Col5a1	1.59841	4.76886	71.3238	3.03159e-17	1.03432e-14	up
Fbn1	1.31507	4.7067	70.9912	3.5883e-17	1.19706e-14	up
Ajuba	1.65409	3.48614	70.4805	4.64833e-17	1.51697e-14	up
Adamts4	4.18704	2.13658	69.1491	9.12926e-17	2.91593e-14	up
Prg4	1.72093	5.43151	68.5385	1.24426e-16	3.89141e-14	up
Serpine1	3.9551	3.96676	67.177	2.48187e-16	7.60365e-14	up
Krt8	2.0159	7.83668	67.1198	2.55498e-16	7.67106e-14	up
Tmprss2	2.14114	3.75173	66.8136	2.98428e-16	8.78431e-14	up
Neu3	2.17071	4.12079	66.0783	4.3335e-16	1.25105e-13	up
Mfge8	1.61653	4.87739	65.7878	5.02186e-16	1.42242e-13	up
Nudt18	1.622	4.15151	65.7247	5.18522e-16	1.44149e-13	up
Junb	1.74073	4.77598	65.1516	6.93532e-16	1.89297e-13	up
Usp43	2.92051	2.02953	64.9475	7.6922e-16	2.06206e-13	up
F13a1	3.04126	2.61926	64.7079	8.68639e-16	2.28772e-13	up
Cd14	3.78504	4.31441	63.6888	1.45711e-15	3.7714e-13	up
Slc13a5	2.87257	3.48408	63.5598	1.55568e-15	3.95828e-13	up
C1qtnf6	1.87659	2.54059	62.8889	2.18698e-15	5.47181e-13	up
Spon2	2.37308	1.73783	62.3844	2.8255e-15	6.9535e-13	up
Lrg1	2.38565	10.0348	62.3419	2.88722e-15	6.9908e-13	up
Orm1	2.83226	10.5703	61.6644	4.07287e-15	9.70506e-13	up
Igfbp3	-1.35035	4.58029	61.2497	5.0275e-15	1.17926e-12	down
Acnat2	2.64294	7.11071	61.1593	5.26394e-15	1.21573e-12	up
Slc41a2	2.28508	7.51899	60.9395	5.88548e-15	1.33868e-12	up
Icam1	1.54183	4.66095	60.6333	6.87605e-15	1.54065e-12	up
Slc1a2	-2.32688	8.54143	60.4784	7.43909e-15	1.64229e-12	down
Tuba1a	1.2691	4.78978	60.1656	8.72031e-15	1.89724e-12	up
Adam15	1.60887	3.5146	58.7334	1.80553e-14	3.8619e-12	up
Il33	1.57868	2.70636	58.7106	1.8265e-14	3.8619e-12	up
Gm42226	1.7404	3.27177	58.4116	2.12635e-14	4.43344e-12	up
Il1rap	-1.52352	6.91583	58.3302	2.21617e-14	4.55741e-12	down
Eif4a2	-1.61007	7.55494	57.4624	3.44501e-14	6.98872e-12	down
Rasal1	3.7175	0.789917	57.3749	3.60171e-14	7.20918e-12	up
Hlf	-1.2452	5.89043	57.106	4.12954e-14	8.15692e-12	down
Gas7	1.26861	3.79675	56.5192	5.56534e-14	1.08502e-11	up
Afmid	-1.52118	6.13082	56.0891	6.92599e-14	1.33299e-11	down
XLOC_102147	-1.94235	5.5514	55.9835	7.3082e-14	1.38874e-11	down
Col1a1	1.75983	6.63415	55.6977	8.45191e-14	1.586e-11	up
Hsph1	-2.22248	5.4898	55.6322	8.73794e-14	1.61943e-11	down
Plpp2	1.28402	5.68136	55.5322	9.194e-14	1.68318e-11	up
Plscr1	1.79877	4.61568	55.3259	1.02113e-13	1.8469e-11	up
Syce1	-2.51103	6.03353	55.2812	1.04465e-13	1.86695e-11	down
Slc6a8	1.16865	4.35983	54.3804	1.652e-13	2.91762e-11	up
Mmp14	1.48387	5.90475	54.3223	1.70156e-13	2.94378e-11	up
Col5a2	1.31875	4.40183	54.3172	1.70603e-13	2.94378e-11	up
Ccl6	2.15346	4.66792	54.1372	1.86966e-13	3.18947e-11	up
Thbd	2.00846	5.39121	54.0434	1.9611e-13	3.30787e-11	up
Adamts2	1.22241	4.23705	54.0095	1.99523e-13	3.32804e-11	up
Cyp2a5	-3.21214	8.25447	53.8009	2.21868e-13	3.66009e-11	down
Prrg4	1.93867	2.9151	53.7158	2.31687e-13	3.78054e-11	up
Tnfrsf10b	2.40089	0.651738	53.6503	2.39545e-13	3.86671e-11	up
Saa1	4.22569	10.6311	53.4905	2.59842e-13	4.14974e-11	up
XLOC_032080	1.53033	5.10107	52.4124	4.4988e-13	7.10904e-11	up
Asic5	-1.82929	2.49313	52.32	4.71559e-13	7.37401e-11	down
Serpinb6b	2.37978	3.0151	52.2073	4.99407e-13	7.72897e-11	up
Hsd11b1	-1.52122	7.8904	51.4653	7.28722e-13	1.11628e-10	down
Cgn	1.26069	4.1453	50.9925	9.27185e-13	1.40595e-10	up
Gpcpd1	-1.59882	8.05083	50.9202	9.62e-13	1.44415e-10	down
Cd93	1.56615	5.89349	50.8732	9.85321e-13	1.46452e-10	up
Lasp1	1.1474	6.65375	50.794	1.02587e-12	1.50984e-10	up
Mme	-2.40363	6.16634	50.7486	1.04987e-12	1.53016e-10	down
Gys2	-2.1024	7.75199	50.6464	1.10599e-12	1.59646e-10	down
Loxl2	1.52196	3.66627	50.2838	1.33045e-12	1.90216e-10	up
Serpina3n	2.57424	10.2346	50.1409	1.43096e-12	2.01692e-10	up
Alpk1	1.65521	4.18148	50.1318	1.43759e-12	2.01692e-10	up
Dnajc12	1.97564	4.54822	49.9689	1.562e-12	2.17118e-10	up
Anxa5	1.26558	6.65905	49.8453	1.66362e-12	2.29122e-10	up
Kifc3	1.20644	4.60639	49.7577	1.73954e-12	2.36446e-10	up
Adamts12	2.16887	2.33744	49.7478	1.7483e-12	2.36446e-10	up
Tubb3	3.92001	-0.55927	49.4484	2.03655e-12	2.72971e-10	up
Syde2	-1.2592	4.17134	49.0687	2.47149e-12	3.28336e-10	down
Loxl4	2.38674	1.90882	49.01	2.5466e-12	3.34646e-10	up
Itih3	2.18036	11.0136	48.997	2.56357e-12	3.34646e-10	up
Hykk	-1.75301	6.28829	48.9095	2.68046e-12	3.46888e-10	down
Sybu	3.07426	1.78036	48.7491	2.90887e-12	3.73231e-10	up
Asap3	1.63586	4.56201	48.7187	2.95434e-12	3.75852e-10	up
Shroom3	1.26416	4.95813	48.6285	3.09336e-12	3.90232e-10	up
Slc10a1	-1.46157	7.77728	48.61	3.1227e-12	3.9065e-10	down
Egr1	2.17708	4.32391	48.5829	3.16616e-12	3.92813e-10	up
Gas2l1	1.43331	4.33971	48.1366	3.97544e-12	4.85878e-10	up
Mvp	1.47541	6.39003	48.1338	3.98102e-12	4.85878e-10	up
Frzb	1.62301	2.56553	47.944	4.38575e-12	5.30958e-10	up
Cyp46a1	-3.10061	0.284027	47.82	4.67193e-12	5.6108e-10	down
Acot12	-1.2725	6.70449	47.6975	4.97332e-12	5.92535e-10	down
Clec2d	-1.46843	7.32099	47.3751	5.86241e-12	6.92965e-10	down
Fads3	1.81338	3.23681	47.2607	6.21454e-12	7.28849e-10	up
Osmr	1.40729	4.34022	47.2241	6.33174e-12	7.36838e-10	up
Nek6	1.25173	6.14913	47.1056	6.72622e-12	7.76723e-10	up
Lrrc75a	2.16215	0.94274	47.0638	6.87135e-12	7.87425e-10	up
Pdk1	-1.62986	7.06264	46.9721	7.20059e-12	8.18903e-10	down
Scamp5	1.03807	4.68393	46.871	7.58157e-12	8.55749e-10	up
Smpd3	2.76723	5.34407	46.8082	7.82843e-12	8.77017e-10	up
Ckap4	1.39073	3.00585	46.7836	7.92737e-12	8.81524e-10	up
Plat	1.85982	1.82679	46.6702	8.39977e-12	9.24306e-10	up
Gpr108	-1.17497	3.92441	46.6619	8.43525e-12	9.24306e-10	down
Hmox1	1.60807	4.84299	46.3927	9.6777e-12	1.05277e-09	up
Marco	2.20194	4.33575	46.3539	9.87089e-12	1.06606e-09	up
Dpysl3	1.17979	3.32984	46.3299	9.99266e-12	1.0715e-09	up
Mad2l2	1.53486	2.96935	46.3051	1.01201e-11	1.07746e-09	up
Hamp2	-3.60859	5.35091	46.2525	1.03955e-11	1.099e-09	down
Gm13889	2.1714	1.82402	46.1973	1.06925e-11	1.12249e-09	up
Qsox1	1.62638	9.38939	46.035	1.16159e-11	1.21095e-09	up
Cdh1	1.64195	6.33692	45.9444	1.2166e-11	1.25955e-09	up
Golm1	1.76288	4.19364	45.7816	1.32197e-11	1.35928e-09	up
Septin11	1.08862	4.89488	45.6761	1.39515e-11	1.42476e-09	up
Pon1	-1.53591	9.01147	45.661	1.40597e-11	1.42611e-09	down
Irf7	-1.5115	4.90141	45.5371	1.49776e-11	1.50902e-09	down
Lmna	1.05399	5.36368	45.4301	1.58185e-11	1.58311e-09	up
Ier3	2.47189	1.35939	45.2545	1.73019e-11	1.72011e-09	up
Sema3f	1.29493	4.13511	45.0765	1.8949e-11	1.87147e-09	up
Gas6	1.16089	5.88981	45.0272	1.94318e-11	1.9066e-09	up
Pld1	1.14564	4.30936	44.8631	2.11297e-11	2.05974e-09	up
Acmsd	1.67972	5.98674	44.4262	2.64135e-11	2.55819e-09	up
Naaladl2	-1.76372	5.062	44.3065	2.80785e-11	2.70201e-09	down
Ano10	1.0434	4.57801	44.1362	3.06304e-11	2.92881e-09	up
Actg1	1.54089	7.75927	43.9775	3.32171e-11	3.15604e-09	up
Bbox1	-1.58756	7.10847	43.8684	3.51218e-11	3.31602e-09	down
Myadm	1.04565	5.87581	43.6058	4.01642e-11	3.76841e-09	up
Ces1e	-2.74363	5.95547	43.5237	4.18858e-11	3.90553e-09	down
Tgm1	1.34838	4.35203	43.4531	4.34243e-11	4.02399e-09	up
Etnppl	-1.53868	7.31042	43.3712	4.52811e-11	4.17031e-09	down
Gm52720	1.73743	2.53241	43.3329	4.61752e-11	4.22672e-09	up
Shc2	2.23508	1.10983	43.2435	4.83353e-11	4.39763e-09	up
Tpm1	1.24373	4.62047	42.9775	5.53735e-11	5.00763e-09	up
Dyrk3	1.9001	1.5429	42.8398	5.94119e-11	5.34067e-09	up
Coq8b	1.72042	5.48913	42.7817	6.12007e-11	5.46872e-09	up
Caskin2	1.04766	4.95388	42.6014	6.71126e-11	5.9615e-09	up
Psat1	2.54019	1.92222	42.5784	6.79061e-11	5.9965e-09	up
Pcolce	1.58146	3.5332	42.4235	7.35008e-11	6.4526e-09	up
Lcn2	5.20083	10.2435	42.2562	8.00643e-11	6.98794e-09	up
Dtx4	1.40858	3.97016	42.1551	8.43121e-11	7.31615e-09	up
Emilin2	1.28139	2.94962	42.0699	8.80692e-11	7.59824e-09	up
Specc1	1.57561	3.28845	41.9569	9.33079e-11	8.00422e-09	up
Pgm2	1.22169	3.43842	41.8576	9.81692e-11	8.33088e-09	up
Cyp2e1	-2.23348	11.4916	41.8565	9.82258e-11	8.33088e-09	down
9030624G23Rik	2.68157	2.10802	41.7463	1.03916e-10	8.764e-09	up
Inhbb	2.37353	3.54285	41.6612	1.08544e-10	9.10312e-09	up
Thbs1	2.27065	4.70742	41.6343	1.10046e-10	9.17785e-09	up
Bcam	1.37906	3.57314	41.6149	1.11144e-10	9.21453e-09	up
Acsl1	-1.95037	9.34462	41.6049	1.11714e-10	9.21453e-09	down
Clcf1	2.18763	1.81467	41.451	1.20864e-10	9.91481e-09	up
Mid1	1.76917	2.74089	41.4232	1.22594e-10	1.00021e-08	up
Cyp2c54	-2.24201	7.4566	41.3736	1.25746e-10	1.02037e-08	down
Lacc1	1.30452	4.48094	41.2601	1.3326e-10	1.07554e-08	up
Tulp2	-1.4389	2.34547	41.1653	1.39882e-10	1.12294e-08	down
Cd63	1.50384	3.80432	41.0298	1.49929e-10	1.19303e-08	up
Fbxo6	1.2561	5.11013	41.0262	1.50201e-10	1.19303e-08	up
Tnfrsf1a	1.05937	6.74343	40.9721	1.5442e-10	1.22008e-08	up
Pbld2	-1.59456	6.18319	40.849	1.64456e-10	1.29257e-08	down
Cib3	2.88599	3.9971	40.7988	1.6874e-10	1.31934e-08	up
Vcan	2.84364	1.76854	40.7288	1.74887e-10	1.36031e-08	up
Npr2	-1.48288	3.30394	40.6521	1.8189e-10	1.40749e-08	down
Lrfn3	1.6722	3.17019	40.6181	1.85084e-10	1.42486e-08	up
Mlxipl	-1.44761	5.61117	40.4819	1.98442e-10	1.5199e-08	down
A2m	3.97737	1.64382	40.4286	2.03936e-10	1.55406e-08	up
Ackr4	-1.27382	3.5342	40.3731	2.09808e-10	1.59073e-08	down
Btg2	1.61261	6.10625	40.205	2.28661e-10	1.72496e-08	up
Acot1	-3.16855	4.46512	40.0359	2.49342e-10	1.87156e-08	down
Rhod	1.34248	4.41632	39.7645	2.86502e-10	2.13979e-08	up
Rdh16	-1.44896	6.20289	39.7226	2.92724e-10	2.17543e-08	down
Steap3	1.12386	4.40653	39.6759	2.99806e-10	2.21709e-08	up
Flot1	1.13895	4.55488	39.6541	3.03168e-10	2.23096e-08	up
Map7d1	1.13434	4.95897	39.3864	3.47712e-10	2.54627e-08	up
Dysf	1.03348	3.98941	39.2583	3.71295e-10	2.70577e-08	up
Fbn2	2.01656	1.24489	39.2159	3.79436e-10	2.75173e-08	up
Trem1	2.89044	0.239193	38.6843	4.98211e-10	3.59575e-08	up
Coro1c	0.851577	5.18836	38.6636	5.03502e-10	3.61654e-08	up
Tmem43	0.937814	4.05805	38.649	5.07286e-10	3.62637e-08	up
Niban2	1.3019	4.50882	38.4782	5.53691e-10	3.93934e-08	up
Myo1c	1.01058	6.60913	38.4678	5.56648e-10	3.9417e-08	up
Pnp	1.0731	6.68647	38.4264	5.6857e-10	4.00722e-08	up
Armc1	-1.35102	5.1618	38.389	5.79575e-10	4.06569e-08	down
Hsd17b11	-1.2799	6.711	38.3409	5.94037e-10	4.14776e-08	down
Slc7a11	3.69759	1.5586	38.3008	6.06368e-10	4.21425e-08	up
Hspa1b	-2.39094	4.73541	38.2052	6.3681e-10	4.40543e-08	down
Dhrs9	2.4549	2.56808	38.0531	6.88452e-10	4.74084e-08	up
Mup17	-4.95715	4.51211	37.9332	7.32099e-10	5.00337e-08	down
Rnf144a	1.38443	3.36683	37.9301	7.33241e-10	5.00337e-08	up
Pcsk4	-2.0338	2.42989	37.8916	7.47852e-10	5.07998e-08	down
Plvap	0.907345	4.892	37.83	7.7185e-10	5.21938e-08	up
Tmem268	1.88233	5.03372	37.8141	7.78186e-10	5.23862e-08	up
Tspan9	1.01357	5.76066	37.774	7.94315e-10	5.32333e-08	up
Mpzl1	1.52531	2.27846	37.5448	8.93355e-10	5.96047e-08	up
Ifi213	-2.4261	1.60265	37.4051	9.59729e-10	6.37498e-08	down
Fndc3b	1.30937	7.02488	37.2399	1.04456e-09	6.90792e-08	up
Fam214a	-1.58261	7.84615	37.2312	1.0492e-09	6.90816e-08	down
Ccl7	3.39278	0.397993	37.1972	1.06765e-09	6.99891e-08	up
Atp4a	3.13858	0.721124	37.186	1.07382e-09	7.00877e-08	up
Zfp385a	1.77741	2.94513	37.1505	1.09357e-09	7.1068e-08	up
Med12l	1.42814	2.96986	37.093	1.1263e-09	7.28791e-08	up
Igdcc4	3.12565	1.36203	37.0659	1.14204e-09	7.35809e-08	up
Obp2a	4.23749	0.356872	37.0392	1.1578e-09	7.42776e-08	up
Tcp1	-1.00408	6.43776	36.9404	1.21794e-09	7.78029e-08	down
Clip2	1.14008	2.73297	36.806	1.30486e-09	8.30023e-08	up
Gsta1	2.41388	3.28605	36.7933	1.3134e-09	8.31929e-08	up
Ppp1r3b	-1.7119	8.79421	36.7736	1.32675e-09	8.36859e-08	down
Cdhr2	2.97618	0.719802	36.7538	1.34031e-09	8.41871e-08	up
Heg1	1.13341	6.58608	36.7183	1.3649e-09	8.53747e-08	up
Lama5	1.20299	4.10257	36.662	1.40493e-09	8.75136e-08	up
Aqp4	-1.63503	3.15177	36.6517	1.41239e-09	8.76147e-08	down
Gm7694	1.23919	4.14308	36.6195	1.43585e-09	8.87037e-08	up
Ifi27l2b	1.79348	2.91233	36.5538	1.48507e-09	9.12706e-08	up
Tpm4	1.15034	5.34505	36.5429	1.49341e-09	9.12706e-08	up
Acsm3	-0.965643	6.09995	36.54	1.49564e-09	9.12706e-08	down
Macrod1	-1.44292	3.7831	36.4342	1.57906e-09	9.56173e-08	down
Lamc1	0.922439	5.6581	36.4335	1.57961e-09	9.56173e-08	up
Tuba1c	1.09404	6.66852	36.2683	1.71941e-09	1.03662e-07	up
Ppargc1b	-1.38895	4.87852	36.2498	1.73579e-09	1.0423e-07	down
Slc25a32	-1.14945	5.77909	36.1819	1.79737e-09	1.07498e-07	down
Smoc2	1.15098	4.45036	36.0862	1.88774e-09	1.12456e-07	up
Cpne8	1.43141	3.77722	36.0713	1.90228e-09	1.12874e-07	up
Ehhadh	-1.4878	8.31759	35.9805	1.99303e-09	1.17793e-07	down
Gbp3	-2.06987	2.75685	35.9588	2.01538e-09	1.18647e-07	down
Ccl2	4.53701	1.44269	35.936	2.03903e-09	1.1957e-07	up
Tmem98	1.39032	3.25152	35.8769	2.10187e-09	1.22775e-07	up
Hpx	2.03171	13.5745	35.7913	2.19622e-09	1.27789e-07	up
Eci1	-1.21044	6.19083	35.7818	2.20705e-09	1.27923e-07	down
Btc	1.55265	2.44408	35.7163	2.28247e-09	1.31786e-07	up
Tubb2a	1.86216	5.49987	35.6789	2.32671e-09	1.33826e-07	up
G0s2	-2.82074	4.27069	35.6552	2.35522e-09	1.34949e-07	down
Galnt18	1.80817	1.71709	35.5609	2.47195e-09	1.41098e-07	up
Eppk1	1.55347	7.29556	35.5186	2.52624e-09	1.43651e-07	up
2310039H08Rik	3.38071	2.99956	35.5099	2.53756e-09	1.4375e-07	up
Apoa4	2.30123	8.55068	35.4745	2.58415e-09	1.45464e-07	up
Tmem141	1.92558	3.46156	35.4722	2.58719e-09	1.45464e-07	up
Cux2	3.67795	2.11363	35.4508	2.61578e-09	1.46523e-07	up
Gja4	1.28299	3.49609	35.3613	2.73873e-09	1.52839e-07	up
Ahsa2	-0.968988	4.64424	35.32	2.79745e-09	1.55538e-07	down
H4c17	-7.04001	1.61481	35.2511	2.89819e-09	1.60545e-07	down
Nfasc	1.90331	0.835007	35.2335	2.92456e-09	1.6141e-07	up
Xrra1	4.16412	-0.273472	35.1394	3.06932e-09	1.68779e-07	up
Tppp	-1.72005	3.43384	35.1074	3.12018e-09	1.7095e-07	down
Chil3	4.84106	4.76999	35.0689	3.18246e-09	1.73727e-07	up
Klf6	1.37224	5.36294	34.9966	3.30288e-09	1.79648e-07	up
Ptrh1	2.34	0.147617	34.8831	3.50111e-09	1.89742e-07	up
Bnip3	-1.30151	8.2035	34.8691	3.52634e-09	1.90371e-07	down
Mndal	-1.50462	3.81057	34.8626	3.53808e-09	1.90371e-07	down
Wdr93	-1.85683	1.21889	34.8233	3.61021e-09	1.93498e-07	down
Adamts1	1.11063	4.6831	34.817	3.62197e-09	1.93498e-07	up
Pex11a	-1.08445	5.56436	34.7766	3.69784e-09	1.96851e-07	down
Adamts15	2.083	2.89896	34.7462	3.75611e-09	1.99246e-07	up
Sptlc2	0.979623	5.7429	34.7376	3.7727e-09	1.99422e-07	up
Kctd17	1.6144	2.47878	34.6675	3.91116e-09	2.06015e-07	up
Slc1a4	2.0163	3.54623	34.5739	4.10379e-09	2.15406e-07	up
Tjp2	1.06831	4.30411	34.5584	4.13648e-09	2.16365e-07	up
Shank2	1.05244	4.72226	34.5072	4.24684e-09	2.21367e-07	up
L2hgdh	-1.00326	6.31295	34.4903	4.28378e-09	2.22519e-07	down
Tmem119	1.71896	2.50766	34.4031	4.48002e-09	2.3191e-07	up
Olfml3	1.30653	3.40648	34.3768	4.54108e-09	2.34263e-07	up
Dnaja1	-1.22045	7.20399	34.2508	4.84465e-09	2.49068e-07	down
Fam126b	-1.22631	5.85476	34.2074	4.9539e-09	2.53816e-07	down
Steap4	1.38354	8.91249	34.1266	5.16398e-09	2.63679e-07	up
Mup-ps12	-2.084	5.57189	33.965	5.61115e-09	2.85541e-07	down
Arrdc3	-1.68127	5.75233	33.9266	5.72305e-09	2.89436e-07	down
Slc51b	4.68949	-0.141849	33.9255	5.72625e-09	2.89436e-07	up
Mrap	1.2298	5.11063	33.8845	5.84824e-09	2.9461e-07	up
S100a11	2.206	1.5875	33.8568	5.93221e-09	2.9784e-07	up
Cxcl9	-2.04154	2.27692	33.7222	6.35712e-09	3.1811e-07	down
Sema6b	1.25876	3.37536	33.5995	6.771e-09	3.37695e-07	up
Apold1	1.7387	2.02577	33.5452	6.96273e-09	3.45247e-07	up
Cyp2c29	-1.83853	9.29867	33.5436	6.96841e-09	3.45247e-07	down
Ccr1	2.16154	1.77497	33.5037	7.11297e-09	3.50427e-07	up
Rnd2	1.72096	5.27687	33.5018	7.11966e-09	3.50427e-07	up
Kif24	1.77543	1.47002	33.4936	7.14974e-09	3.50758e-07	up
Il22ra1	1.73243	4.16886	33.4685	7.24264e-09	3.54158e-07	up
Gipc2	2.09749	0.797743	33.4489	7.31599e-09	3.56583e-07	up
Ngfr	1.81466	1.34358	33.4417	7.34316e-09	3.56749e-07	up
Col27a1	-1.64191	3.49966	33.3766	7.59338e-09	3.67716e-07	down
Fkbp10	1.53783	1.58913	33.3029	7.88662e-09	3.8051e-07	up
Cyp4a10	-3.80682	7.95976	33.295	7.91872e-09	3.8051e-07	down
Dnah1	4.28101	2.23233	33.29	7.93906e-09	3.8051e-07	up
Eln	1.44276	2.48111	33.2851	7.95897e-09	3.8051e-07	up
Fads2	-1.55791	9.25642	33.2713	8.01558e-09	3.82e-07	down
Smarca2	-1.10637	6.73696	33.1611	8.48311e-09	4.02093e-07	down
Tes	1.75874	2.32844	33.1593	8.49077e-09	4.02093e-07	up
Sgk1	1.30112	5.91991	33.1264	8.6356e-09	4.07665e-07	up
Atp8b1	1.07883	6.69526	33.0871	8.8123e-09	4.14703e-07	up
Avpr1a	1.6065	3.88089	32.9955	9.23707e-09	4.33334e-07	up
Ten1	-1.04258	5.53205	32.9689	9.36473e-09	4.37954e-07	down
S100a6	1.6846	2.13152	32.9285	9.56101e-09	4.44704e-07	up
Tm4sf4	1.88277	7.7075	32.927	9.56831e-09	4.44704e-07	up
Dusp8	1.73551	2.57366	32.8424	9.99433e-09	4.6307e-07	up
Map3k14	1.21874	2.9426	32.8208	1.01059e-08	4.66799e-07	up
Nos1ap	1.16816	3.90336	32.7721	1.0362e-08	4.7716e-07	up
Ppl	1.07671	5.2761	32.7314	1.05817e-08	4.85786e-07	up
Akr1b7	8.0213	6.13132	32.5951	1.135e-08	5.19471e-07	up
Col1a2	1.12381	6.42579	32.5771	1.14556e-08	5.22708e-07	up
Eps8l2	1.08886	4.46165	32.5709	1.14921e-08	5.22788e-07	up
Nxpe5	3.16545	-1.43874	32.4202	1.24187e-08	5.63232e-07	up
Csad	-2.12325	6.55577	32.3051	1.3177e-08	5.95822e-07	down
Asap2	1.54252	3.86176	32.2252	1.37296e-08	6.18946e-07	up
Mup3	-2.13634	11.2448	32.1001	1.46432e-08	6.58154e-07	down
Ifi44	-2.45076	2.49783	32.0338	1.51511e-08	6.78952e-07	down
Csf2rb2	1.62651	3.04733	31.9401	1.59004e-08	7.10409e-07	up
Hdac9	-1.20943	2.4871	31.842	1.67233e-08	7.44956e-07	down
Vars	0.958731	6.4478	31.7938	1.7144e-08	7.61437e-07	up
Lif	3.88225	-1.34018	31.759	1.74538e-08	7.72912e-07	up
Map2k6	-1.22803	2.9398	31.7522	1.75148e-08	7.7333e-07	down
Dhh	2.48516	-0.664573	31.7416	1.76113e-08	7.7531e-07	up
Sbk1	-0.911557	4.86465	31.7287	1.77284e-08	7.78183e-07	down
Dnase2b	-1.46786	6.30332	31.6716	1.82569e-08	7.99046e-07	down
Tsc22d3	-1.17956	7.63133	31.6626	1.83418e-08	8.00428e-07	down
Lin7a	-1.09587	4.73256	31.6524	1.84388e-08	8.0233e-07	down
Tubb5	0.961023	6.28378	31.6343	1.86115e-08	8.07504e-07	up
Txnip	-1.32103	6.85708	31.5853	1.90864e-08	8.25722e-07	down
Cd3e	-2.76343	-0.917102	31.5604	1.93328e-08	8.33975e-07	down
Gm44805	1.71564	3.22322	31.5037	1.99064e-08	8.56259e-07	up
Plpp1	1.0458	5.01913	31.3857	2.11528e-08	9.07273e-07	up
Kit	0.931785	4.6402	31.3737	2.1284e-08	9.08427e-07	up
Tuba1b	1.08189	6.25997	31.3722	2.13007e-08	9.08427e-07	up
Gipc1	1.11766	3.13349	31.2526	2.26541e-08	9.63153e-07	up
Ehd4	0.982333	3.9213	31.2476	2.27122e-08	9.63153e-07	up
Sik1	1.6958	5.88668	31.2385	2.28195e-08	9.64974e-07	up
Arhgdia	1.10375	6.10592	31.1823	2.34904e-08	9.89953e-07	up
Myh9	1.12568	8.5151	31.178	2.35421e-08	9.89953e-07	up
Serpina3i	2.48921	0.589324	31.1695	2.3645e-08	9.91504e-07	up
Gldn	1.47279	3.6264	31.1074	2.44142e-08	1.02091e-06	up
Slc15a5	-2.023	1.84253	31.0974	2.45404e-08	1.02333e-06	down
Fosl2	1.0821	5.02427	31.081	2.47486e-08	1.02916e-06	up
Itpkc	1.02683	3.64329	31.0334	2.53621e-08	1.05176e-06	up
Adamts9	1.25302	2.9987	30.8512	2.78584e-08	1.15209e-06	up
Gpx6	-2.79257	-0.380193	30.8333	2.81176e-08	1.15962e-06	down
Fam83d	3.21817	0.9019	30.798	2.8634e-08	1.17768e-06	up
Cp	1.99223	11.5221	30.7193	2.98181e-08	1.22303e-06	up
Sdc1	1.43641	9.12269	30.6585	3.07683e-08	1.25857e-06	up
Prss53	-1.64164	1.06085	30.6215	3.13596e-08	1.27927e-06	down
Itga5	0.873409	5.54523	30.5928	3.18274e-08	1.29483e-06	up
Slc25a24	1.43214	2.91823	30.5662	3.22665e-08	1.30915e-06	up
Enc1	1.70466	4.25139	30.5452	3.26186e-08	1.31783e-06	up
Prom1	3.02026	3.70427	30.5429	3.26562e-08	1.31783e-06	up
Fgl1	1.8913	8.84674	30.4676	3.39482e-08	1.3663e-06	up
Acot4	-1.19315	5.62801	30.4552	3.41668e-08	1.37142e-06	down
XLOC_060172	2.49942	1.07466	30.3179	3.66725e-08	1.46807e-06	up
Glipr2	2.00515	1.71062	30.2671	3.76462e-08	1.50179e-06	up
Cyp21a1	7.56306	4.6985	30.2635	3.77147e-08	1.50179e-06	up
Pklr	-2.79672	7.75344	30.2062	3.88467e-08	1.54277e-06	down
Depdc1a	4.54701	-0.254642	30.1631	3.97193e-08	1.5697e-06	up
Orm2	3.60524	6.3681	30.1624	3.9734e-08	1.5697e-06	up
Adgra2	0.952948	4.01842	30.1447	4.00986e-08	1.57995e-06	up
Cdh15	3.43393	-0.870032	30.113	4.07597e-08	1.60179e-06	up
Dgat2	-1.29605	8.88675	30.1044	4.09394e-08	1.60465e-06	down
Il1rn	2.10645	2.72768	30.0531	4.2038e-08	1.64342e-06	up
Apcdd1	3.49158	0.680379	30.045	4.22131e-08	1.64598e-06	up
Capn5	1.38854	2.4091	30.0014	4.31725e-08	1.67903e-06	up
1700017B05Rik	1.11634	4.40463	29.9954	4.33068e-08	1.6799e-06	up
Akr1c14	-1.96367	8.93912	29.9391	4.45827e-08	1.72173e-06	down
Npdc1	1.25012	2.38477	29.9377	4.46144e-08	1.72173e-06	up
Fbln2	1.24799	3.28596	29.9189	4.50491e-08	1.73405e-06	up
Spryd3	0.951151	3.99081	29.9039	4.53997e-08	1.74307e-06	up
Ddo	-0.923159	4.08575	29.8971	4.55604e-08	1.74478e-06	down
Clic1	0.960044	3.89631	29.8672	4.6268e-08	1.76737e-06	up
Dact1	-1.32957	3.07009	29.8043	4.77919e-08	1.82094e-06	down
Dhdh	-1.04153	7.1127	29.7902	4.81423e-08	1.82965e-06	down
Srxn1	1.45244	6.04407	29.7445	4.92908e-08	1.86857e-06	up
Mcam	1.11549	3.65022	29.6888	5.07261e-08	1.91814e-06	up
Pls1	2.15341	3.22128	29.5295	5.50723e-08	2.07725e-06	up
Rnf43	-1.04332	3.99138	29.5109	5.56043e-08	2.09206e-06	down
Col3a1	1.12866	7.44802	29.4939	5.6094e-08	2.10521e-06	up
Rell1	0.912535	4.11742	29.4487	5.7416e-08	2.14945e-06	up
Hp	2.06451	12.5435	29.3903	5.91731e-08	2.20972e-06	up
Ier5	1.01924	3.56017	29.3776	5.95624e-08	2.21874e-06	up
Vxn	2.97318	0.486156	29.3495	6.0431e-08	2.24552e-06	up
Tm6sf2	0.897884	4.54754	29.3307	6.10226e-08	2.2619e-06	up
Epha1	0.816505	5.56945	29.3024	6.192e-08	2.28951e-06	up
Elovl7	2.22734	2.00097	29.1602	6.66342e-08	2.45777e-06	up
Ciart	-1.14108	3.57656	29.1417	6.72738e-08	2.47528e-06	down
Pdilt	-1.74675	2.96865	29.0966	6.88589e-08	2.52741e-06	down
Marveld2	0.928003	3.84326	29.0727	6.97121e-08	2.55248e-06	up
Itgam	1.51087	3.33794	28.9716	7.34481e-08	2.67783e-06	up
Flna	0.987085	7.10288	28.9704	7.34922e-08	2.67783e-06	up
Map4k4	0.897545	4.88889	28.9233	7.5302e-08	2.73713e-06	up
Slc2a2	-1.71014	8.46887	28.802	8.01681e-08	2.90697e-06	down
Shfl	0.907171	3.38237	28.7646	8.17321e-08	2.95653e-06	up
Lipc	-1.41364	5.7286	28.6837	8.52174e-08	3.0752e-06	down
Radx	3.49943	-1.08321	28.6314	8.75514e-08	3.15185e-06	up
Tnfaip6	1.98198	-0.209255	28.6099	8.85289e-08	3.17941e-06	up
Eif6	0.9905	6.02319	28.5711	9.03225e-08	3.23339e-06	up
Ak1	1.64539	0.601407	28.5681	9.04625e-08	3.23339e-06	up
Nuf2	3.34216	0.656446	28.5588	9.08981e-08	3.24124e-06	up
Cyp4a32	-2.37237	3.67571	28.5239	9.25504e-08	3.29234e-06	down
Cyp2g1	-2.20298	-0.282107	28.5134	9.30526e-08	3.30238e-06	down
Reep4	1.14368	2.31607	28.472	9.50616e-08	3.36572e-06	up
Gprin3	-1.71983	6.44768	28.4327	9.70137e-08	3.42675e-06	down
Pah	-1.51947	10.1504	28.4187	9.77147e-08	3.44341e-06	down
9530077C05Rik	2.19186	1.56334	28.3543	1.0102e-07	3.546e-06	up
Cpb2	1.225	8.7575	28.3528	1.01098e-07	3.546e-06	up
Scrn3	-0.963788	5.46478	28.2905	1.04409e-07	3.65358e-06	down
Armcx4	1.97312	3.38399	28.2603	1.06048e-07	3.70231e-06	up
Gbp7	-1.24028	4.14378	28.1858	1.1021e-07	3.8324e-06	down
Ror1	1.06725	3.34013	28.1845	1.10285e-07	3.8324e-06	up
Rhou	0.971178	6.96059	28.1716	1.1102e-07	3.84089e-06	up
Marveld3	1.82804	1.27842	28.1713	1.11041e-07	3.84089e-06	up
Cldn4	3.87578	0.455768	28.1617	1.11593e-07	3.85112e-06	up
Slc27a2	-1.63997	9.71534	28.0494	1.1826e-07	4.07183e-06	down
Usp2	-1.35426	6.21914	28.0288	1.19525e-07	4.10599e-06	down
Anxa3	1.0385	2.93186	28.0172	1.20239e-07	4.12108e-06	up
Trip6	0.913666	3.79709	27.9732	1.23008e-07	4.20407e-06	up
Inava	3.0431	-0.283233	27.9698	1.23221e-07	4.20407e-06	up
Cd28	2.50168	1.85093	27.9369	1.25337e-07	4.26656e-06	up
Apoa2	-1.1869	9.81772	27.8883	1.28526e-07	4.35828e-06	down
Exph5	-0.905319	5.22573	27.887	1.28612e-07	4.35828e-06	down
Rbp1	1.22068	4.74762	27.8717	1.2963e-07	4.38291e-06	up
Plekhh1	1.76747	0.950427	27.864	1.30147e-07	4.39048e-06	up
COX3	8.39113	6.4396	27.8383	1.31886e-07	4.43919e-06	up
Jam2	1.24492	5.21952	27.7183	1.40327e-07	4.71272e-06	up
C5ar1	1.57162	1.6584	27.6866	1.4265e-07	4.78007e-06	up
Alox5ap	1.54627	2.26638	27.6619	1.44482e-07	4.83065e-06	up
Hmgcs2	-1.75606	10.1633	27.6558	1.44939e-07	4.83515e-06	down
Fgg	1.61531	12.3353	27.6426	1.45931e-07	4.85747e-06	up
Fblim1	1.26984	2.18313	27.6374	1.46323e-07	4.85972e-06	up
Ephx2	-1.37859	9.18191	27.5869	1.50194e-07	4.9773e-06	down
Epdr1	1.90962	2.12369	27.5384	1.54004e-07	5.09231e-06	up
Krt19	1.76181	1.69409	27.4797	1.58754e-07	5.23783e-06	up
Timp1	3.14983	-0.213014	27.4581	1.60533e-07	5.28492e-06	up
Prc1	3.48628	1.98541	27.4111	1.64487e-07	5.40325e-06	up
Dnajb1	-1.24335	4.87426	27.3967	1.65714e-07	5.43165e-06	down
Ccdc117	-0.879528	5.39706	27.3894	1.66338e-07	5.44024e-06	down
Fabp7	1.74975	1.90635	27.378	1.6732e-07	5.46045e-06	up
Adam12	1.6233	1.48065	27.3358	1.71012e-07	5.56883e-06	up
Cyp4a12a	-2.98043	6.69645	27.3278	1.71726e-07	5.57998e-06	down
Ccnb1	3.76127	2.00793	27.3184	1.72564e-07	5.5951e-06	up
Gbp10	-3.33909	2.69396	27.2171	1.81839e-07	5.88312e-06	down
Banp	-1.26338	3.26872	27.1964	1.83805e-07	5.93394e-06	down
Slc10a6	2.65898	1.87864	27.0958	1.93623e-07	6.23747e-06	up
Hgfac	-1.13229	6.31781	27.0277	2.00558e-07	6.44707e-06	down
Gpd2	-1.25915	5.0216	26.9988	2.03579e-07	6.53019e-06	down
Ces3b	-1.75624	8.1341	26.9775	2.05842e-07	6.58065e-06	down
Lrit2	-2.29368	2.14218	26.9757	2.06029e-07	6.58065e-06	down
Ckb	1.09373	2.64426	26.9087	2.13296e-07	6.79831e-06	up
Arid5b	-1.10644	6.64808	26.8546	2.19354e-07	6.97656e-06	down
2010003K11Rik	1.21383	3.67715	26.6782	2.40318e-07	7.62717e-06	up
Kif22	3.08195	0.991174	26.6652	2.41946e-07	7.66263e-06	up
Oat	-1.43564	8.66039	26.6535	2.43409e-07	7.69274e-06	down
Cyp4b1	-1.05833	3.71857	26.6339	2.45888e-07	7.75476e-06	down
Cdr2l	1.5365	2.45852	26.6075	2.49274e-07	7.84508e-06	up
Nfix	-1.07952	6.34253	26.5705	2.54088e-07	7.97984e-06	down
Pdp1	1.42476	2.20606	26.5312	2.59316e-07	8.12703e-06	up
H2-T24	-1.6518	2.37846	26.5261	2.60001e-07	8.13152e-06	down
Itga7	0.986839	3.79485	26.4646	2.68413e-07	8.37718e-06	up
Spns2	0.915136	4.65159	26.4582	2.69304e-07	8.38754e-06	up
Jpt2	1.01046	5.30375	26.3846	2.79761e-07	8.69517e-06	up
Bcl3	1.02206	4.00258	26.3782	2.80689e-07	8.706e-06	up
Ptprd	-1.11584	8.11957	26.3274	2.88176e-07	8.91978e-06	down
Shld1	-1.04209	2.75187	26.3076	2.91135e-07	8.99283e-06	down
Rab4b	1.01325	3.78437	26.3003	2.92249e-07	9.00871e-06	up
Itga3	1.0663	3.7632	26.2692	2.96989e-07	9.13606e-06	up
Cyp2c50	-1.31785	8.5517	26.258	2.9871e-07	9.16464e-06	down
Plpp5	1.17384	2.85012	26.2553	2.99139e-07	9.16464e-06	up
Vat1	0.949871	5.30654	26.2349	3.02306e-07	9.23779e-06	up
Lrrc20	1.32587	2.8116	26.232	3.02757e-07	9.23779e-06	up
Kctd3	0.772761	4.44152	26.2276	3.03448e-07	9.24007e-06	up
Duox2	5.3759	0.702628	26.2229	3.04194e-07	9.24404e-06	up
N4bp2l1	-1.1973	5.45195	26.1786	3.1126e-07	9.43968e-06	down
Pea15a	0.821161	4.31703	26.1229	3.20363e-07	9.69615e-06	up
Slc12a4	0.7589	5.13332	26.0912	3.25657e-07	9.83655e-06	up
Gpx3	1.13478	4.53629	26.0446	3.33615e-07	1.00567e-05	up
Gbp6	-1.9312	3.05931	25.9794	3.45076e-07	1.03813e-05	down
Msn	0.81264	6.0923	25.9544	3.49584e-07	1.04774e-05	up
Ethe1	1.30081	5.17229	25.9539	3.49665e-07	1.04774e-05	up
Stil	2.48217	0.378499	25.9449	3.51296e-07	1.05053e-05	up
Abhd14a	-0.927732	3.32086	25.8109	3.76562e-07	1.12385e-05	down
Gm40892	-2.47936	0.568251	25.7869	3.81272e-07	1.13565e-05	down
Scnn1a	-0.922237	3.65241	25.7779	3.83045e-07	1.13867e-05	down
Abca8a	-2.2404	6.90602	25.7591	3.86799e-07	1.14755e-05	down
Arpc1b	0.738614	5.09012	25.6873	4.01452e-07	1.18868e-05	up
Sox9	1.62139	4.41117	25.6794	4.03108e-07	1.19123e-05	up
Itm2c	0.834607	5.86832	25.6719	4.0467e-07	1.1935e-05	up
Aldh3b1	1.17309	2.03682	25.5985	4.20373e-07	1.23595e-05	up
Pid1	1.08916	6.91891	25.5969	4.20709e-07	1.23595e-05	up
Ndufaf4	-0.847495	5.61783	25.5798	4.24462e-07	1.24454e-05	down
Mvd	2.18326	4.18608	25.5718	4.26227e-07	1.24727e-05	up
Ace	1.34186	2.53566	25.5152	4.38903e-07	1.28187e-05	up
Cmbl	-1.07765	6.14321	25.5	4.42378e-07	1.28951e-05	down
Impdh1	1.11387	2.52106	25.4624	4.51086e-07	1.31234e-05	up
Ugt2a3	-1.05633	8.32298	25.4549	4.52838e-07	1.3149e-05	down
Nr1i3	-0.954341	5.75896	25.446	4.5493e-07	1.3168e-05	down
Ypel4	3.56917	-1.08748	25.4447	4.55247e-07	1.3168e-05	up
Iqgap3	3.41749	1.93069	25.4404	4.56254e-07	1.31717e-05	up
Rtl8b	1.05402	2.58747	25.4329	4.58033e-07	1.31977e-05	up
Rps6kl1	2.33598	-0.855808	25.4223	4.60554e-07	1.32449e-05	up
Tedc2	-0.973706	5.07206	25.411	4.63261e-07	1.32973e-05	down
Pi16	2.05289	0.160697	25.349	4.78408e-07	1.37008e-05	up
Capn10	1.05853	4.79025	25.346	4.79143e-07	1.37008e-05	up
Unc45a	0.810681	4.03224	25.3161	4.86639e-07	1.38886e-05	up
Tmem176b	1.14389	7.77572	25.2728	4.97689e-07	1.41771e-05	up
Arf2	0.871442	4.07059	25.2316	5.08428e-07	1.44555e-05	up
Bub1	3.09355	0.561567	25.2188	5.11803e-07	1.4524e-05	up
Fga	1.63225	12.7848	25.1875	5.2017e-07	1.47336e-05	up
Cd59a	-0.800354	4.99198	25.1633	5.2674e-07	1.48916e-05	down
Mt1	1.94252	7.0727	25.1408	5.32935e-07	1.50384e-05	up
Ncr1	-2.67556	-1.85435	25.1209	5.38473e-07	1.51488e-05	down
Cyp4f16	1.2932	3.01243	25.1194	5.38866e-07	1.51488e-05	up
Serpinb6a	0.907845	4.04392	25.1137	5.40469e-07	1.51655e-05	up
Diaph3	2.98895	1.41691	25.0886	5.47548e-07	1.53354e-05	up
Lhx6	1.63039	1.57372	25.0745	5.51576e-07	1.54195e-05	up
Cys1	-1.63388	1.18858	25.046	5.59798e-07	1.56202e-05	down
Tpx2	3.4184	1.22708	25.0071	5.71198e-07	1.59088e-05	up
Sowahb	1.40447	3.42916	24.9522	5.87701e-07	1.63381e-05	up
Src	1.08294	2.81648	24.9429	5.9055e-07	1.63869e-05	up
2510009E07Rik	0.791311	4.76802	24.9358	5.92711e-07	1.64166e-05	up
Syt3	-1.49064	0.902961	24.9048	6.02324e-07	1.66521e-05	down
Ddhd2	-0.892527	5.18946	24.8881	6.07558e-07	1.67659e-05	down
Tnfaip2	0.887279	4.19545	24.8831	6.09146e-07	1.67789e-05	up
Ces2a	-1.25562	8.22014	24.8669	6.14277e-07	1.68893e-05	down
Tmem62	0.772813	4.68453	24.8429	6.21992e-07	1.70701e-05	up
Cobl	0.899573	6.01878	24.8111	6.32321e-07	1.7298e-05	up
Eif4b	-0.95742	7.70608	24.8103	6.32599e-07	1.7298e-05	down
Gm3776	2.61345	2.61487	24.7928	6.3835e-07	1.74235e-05	up
Ch25h	3.00962	-0.453984	24.7768	6.43691e-07	1.75374e-05	up
Gm52675	-2.49228	1.8027	24.7467	6.53813e-07	1.77809e-05	down
Cygb	0.936795	4.22654	24.738	6.56763e-07	1.78288e-05	up
Tle4	-0.843452	4.58378	24.7345	6.57964e-07	1.78292e-05	down
Pygb	1.11169	4.313	24.7301	6.59475e-07	1.78379e-05	up
Ak4	-1.04622	7.1134	24.6928	6.72353e-07	1.81535e-05	down
Lrp4	-1.32679	5.73035	24.6764	6.78093e-07	1.82756e-05	down
Lgals4	-1.73388	1.58615	24.6473	6.8841e-07	1.85098e-05	down
Nox4	-1.00056	5.85641	24.6418	6.90391e-07	1.85098e-05	down
Dnajc10	0.810353	6.14953	24.6395	6.912e-07	1.85098e-05	up
Tceal9	0.924294	3.86994	24.6381	6.91714e-07	1.85098e-05	up
Myom3	3.60373	2.51282	24.6211	6.97817e-07	1.86153e-05	up
Rhoc	0.971264	2.90846	24.6203	6.98136e-07	1.86153e-05	up
Rmnd1	-0.75386	4.08888	24.6155	6.99865e-07	1.86256e-05	down
Olfr16	4.19753	-1.85977	24.6124	7.01005e-07	1.86256e-05	up
Fam13a	-1.20775	4.34893	24.5787	7.1336e-07	1.89204e-05	down
Hbegf	1.81985	0.913509	24.5506	7.23853e-07	1.91649e-05	up
Ar	-0.95791	5.07612	24.5457	7.25672e-07	1.91792e-05	down
Msrb3	0.760598	5.15095	24.5351	7.29672e-07	1.9251e-05	up
P3h1	0.808775	4.16359	24.5217	7.34777e-07	1.93517e-05	up
Uhrf1	2.59295	1.69946	24.5131	7.3807e-07	1.94044e-05	up
Isoc2a	-0.847154	5.36865	24.4917	7.46305e-07	1.95866e-05	down
Akr1b8	1.72441	1.90003	24.4801	7.50815e-07	1.96706e-05	up
Ddx60	-1.23873	3.5638	24.4596	7.58838e-07	1.98461e-05	down
Tmem220	-0.935705	3.73517	24.455	7.60662e-07	1.98592e-05	down
Papln	-1.45339	2.28506	24.4506	7.62398e-07	1.987e-05	down
Nos3	1.22378	3.1877	24.4329	7.69425e-07	1.99914e-05	up
Maco1	-0.757092	5.88119	24.4322	7.69718e-07	1.99914e-05	down
Hopx	-0.864214	5.03237	24.3828	7.89703e-07	2.0475e-05	down
Sstr2	1.76522	0.435614	24.3689	7.95412e-07	2.05874e-05	up
Smim3	1.71241	0.682672	24.3511	8.0282e-07	2.06971e-05	up
Cda	1.81042	2.39452	24.3509	8.02891e-07	2.06971e-05	up
Col6a3	0.929808	6.03062	24.3488	8.03784e-07	2.06971e-05	up
Slc25a21	-0.976102	3.19225	24.3219	8.15066e-07	2.0931e-05	down
Pnldc1	1.51774	1.75878	24.3205	8.15655e-07	2.0931e-05	up
H2-Aa	-1.5509	4.70005	24.3148	8.18085e-07	2.09575e-05	down
Gask1b	1.55549	1.69699	24.2827	8.31824e-07	2.12732e-05	up
Trim2	0.95319	6.32382	24.2296	8.55085e-07	2.18308e-05	up
Fitm2	-0.975144	5.28467	24.2042	8.66438e-07	2.20831e-05	down
Gtf2ird1	1.0694	4.16935	24.1544	8.89138e-07	2.25875e-05	up
Itga6	0.995755	3.6931	24.1542	8.89235e-07	2.25875e-05	up
Hebp2	2.07498	0.945097	24.1458	8.93095e-07	2.26472e-05	up
Ckap2	3.22675	0.917205	24.1357	8.9782e-07	2.27286e-05	up
Slc37a1	1.79933	2.81776	24.0163	9.55254e-07	2.41419e-05	up
Pros1	0.955367	7.42248	23.9661	9.80447e-07	2.47369e-05	up
Arhgef10l	0.893226	4.6971	23.9548	9.86263e-07	2.48402e-05	up
Ak2	-1.0773	6.8306	23.9517	9.8785e-07	2.48402e-05	down
Tmem51	0.984127	2.86103	23.9323	9.97827e-07	2.50491e-05	up
Timp3	-0.909311	6.35417	23.9285	9.9983e-07	2.50575e-05	down
Treh	2.30333	2.60908	23.8549	1.03875e-06	2.59895e-05	up
Ppp2r5a	-0.915912	7.16778	23.8226	1.05636e-06	2.63861e-05	down
Myo7b	3.72773	-0.777465	23.7865	1.07632e-06	2.68401e-05	up
Pak6	2.60777	1.09182	23.7597	1.09142e-06	2.71715e-05	up
Anln	2.45634	2.06517	23.7447	1.1e-06	2.73397e-05	up
Ackr3	2.08208	1.25068	23.6835	1.13549e-06	2.81752e-05	up
Ifit3	-1.81731	2.76455	23.6142	1.17717e-06	2.91611e-05	down
XLOC_063116	-1.07194	3.77866	23.5723	1.20309e-06	2.97541e-05	down
Ssbp4	1.34549	1.84581	23.5609	1.21022e-06	2.98812e-05	up
B3gnt3	1.1088	2.41623	23.551	1.21644e-06	2.99855e-05	up
Pbk	3.6878	1.47177	23.4945	1.2527e-06	3.08288e-05	up
Gbp9	-1.04066	3.54409	23.4827	1.26045e-06	3.09687e-05	down
XLOC_005148	-1.81632	3.51338	23.4406	1.28829e-06	3.16009e-05	down
XLOC_033249	1.61877	10.6206	23.4228	1.30031e-06	3.17941e-05	up
Tspan8	1.75771	0.894638	23.4226	1.3004e-06	3.17941e-05	up
Psmd9	-0.797887	6.46684	23.4128	1.30707e-06	3.18604e-05	down
Arhgdib	0.879795	3.26463	23.4124	1.30736e-06	3.18604e-05	up
Slc30a10	1.07052	5.14115	23.3924	1.321e-06	3.21408e-05	up
Gpr39	1.06295	2.57193	23.3595	1.3438e-06	3.26425e-05	up
Nr1h5	-1.84183	0.646849	23.3462	1.35313e-06	3.28162e-05	down
Slc17a8	-2.49393	2.99962	23.3346	1.36129e-06	3.29608e-05	down
Cpt1a	-1.32901	8.94814	23.3061	1.38158e-06	3.33981e-05	down
Dhrs7	-0.986513	3.90698	23.2931	1.391e-06	3.35717e-05	down
BC024139	-1.75724	0.873452	23.2896	1.39348e-06	3.35759e-05	down
Zrsr1	-0.85078	3.81993	23.2867	1.39564e-06	3.35759e-05	down
Abcd2	-1.09542	4.65092	23.261	1.41437e-06	3.39721e-05	down
Alpl	1.80769	4.70327	23.2285	1.43851e-06	3.44967e-05	up
Afdn	0.877653	6.78008	23.2096	1.45274e-06	3.47822e-05	up
Gpx7	1.68066	0.41556	23.1578	1.49237e-06	3.56742e-05	up
Prelp	1.34678	5.9909	23.1522	1.49671e-06	3.57211e-05	up
XLOC_122037	-1.6683	6.04794	23.1172	1.52422e-06	3.63199e-05	down
Gsto1	-0.762491	6.25041	23.1032	1.53532e-06	3.65265e-05	down
Stra6l	0.972657	7.34433	23.0863	1.54892e-06	3.67917e-05	up
Arhgef7	0.832607	5.3171	23.0622	1.56847e-06	3.71972e-05	up
Epb41l4a	2.42494	0.426297	23.0261	1.5982e-06	3.78425e-05	up
Trhde	-3.46585	-0.32247	22.9829	1.63453e-06	3.86418e-05	down
Ifit1	-1.6727	2.40603	22.9744	1.64172e-06	3.87507e-05	down
Klf10	-1.34993	4.60351	22.9361	1.67473e-06	3.94678e-05	down
Tubb4b	0.908114	6.18552	22.9218	1.68727e-06	3.97011e-05	up
Serpinf1	-0.979298	7.47423	22.9083	1.69917e-06	3.99186e-05	down
Mpp4	-2.40027	-1.16525	22.8946	1.71133e-06	4.01414e-05	down
Herpud1	-1.13517	8.87896	22.8841	1.72069e-06	4.02979e-05	down
Aurkb	2.85439	1.17121	22.8735	1.73021e-06	4.04578e-05	up
Chpf2	0.947954	5.03753	22.8647	1.73819e-06	4.05773e-05	up
Hjv	0.857346	5.88348	22.8619	1.74073e-06	4.05773e-05	up
Raet1d	-1.13446	3.9316	22.844	1.75698e-06	4.08928e-05	down
Fam110a	1.31492	1.24532	22.8288	1.77091e-06	4.11531e-05	up
Pcdh17	0.900912	3.84532	22.823	1.77623e-06	4.1213e-05	up
Nedd9	0.862348	3.74712	22.8174	1.78142e-06	4.12696e-05	up
Itgb3	1.28745	4.42531	22.7408	1.85387e-06	4.28818e-05	up
Septin5	2.36592	0.133794	22.7271	1.86712e-06	4.31218e-05	up
Itih5	0.858502	5.56297	22.7229	1.87125e-06	4.31509e-05	up
Lrit1	-1.61913	3.72016	22.7085	1.88531e-06	4.34084e-05	down
Ank	-0.795619	4.91019	22.6412	1.95257e-06	4.48881e-05	down
Gale	1.6149	3.2749	22.6374	1.95642e-06	4.48887e-05	up
Cdc20	3.51424	2.15521	22.6353	1.95857e-06	4.48887e-05	up
Ptgr1	1.7135	2.56476	22.6293	1.96463e-06	4.49589e-05	up
Rfxank	1.00321	3.41641	22.6208	1.97335e-06	4.50821e-05	up
Kif2c	3.36242	0.308646	22.6182	1.97602e-06	4.50821e-05	up
Star	6.3037	5.44509	22.6114	1.98307e-06	4.51742e-05	up
Per2	-0.910592	5.35097	22.5899	2.00539e-06	4.56135e-05	down
Glul	-1.53705	9.10348	22.5506	2.04681e-06	4.64851e-05	down
Plk1	3.11352	0.679826	22.5281	2.07092e-06	4.69618e-05	up
Fhod3	-1.62024	0.356938	22.5235	2.0759e-06	4.70036e-05	down
Snurf	1.36298	1.74712	22.4792	2.12427e-06	4.80265e-05	up
Hpgd	-0.891922	6.36634	22.4394	2.16875e-06	4.89584e-05	down
Epm2a	-0.966809	2.96212	22.4357	2.17295e-06	4.89794e-05	down
Nebl	1.697	1.62735	22.4162	2.19512e-06	4.94051e-05	up
Decr1	-1.10798	7.13788	22.4028	2.21053e-06	4.96774e-05	down
Dmac2	-0.928242	3.97542	22.3843	2.23186e-06	5.00816e-05	down
Etfrf1	-0.800164	5.20716	22.3724	2.24578e-06	5.03189e-05	down
Ntrk1	-3.70719	-1.91098	22.3468	2.27593e-06	5.09185e-05	down
Crybb3	2.08119	-0.242879	22.3159	2.31282e-06	5.16667e-05	up
Fam83g	1.32413	1.40844	22.3118	2.31782e-06	5.17015e-05	up
Gskip	0.867068	3.81684	22.3071	2.32348e-06	5.17297e-05	up
Dusp1	-1.20859	5.90602	22.305	2.32598e-06	5.17297e-05	down
Vwa7	2.00358	-0.244867	22.2859	2.34921e-06	5.21692e-05	up
Klhl21	-0.964083	5.80013	22.2268	2.42266e-06	5.37209e-05	down
Denn2b	1.18862	5.22334	22.174	2.49024e-06	5.51378e-05	up
Spag5	2.69627	0.749757	22.1538	2.5166e-06	5.56394e-05	up
Rgr	-2.29485	-1.58605	22.1409	2.53357e-06	5.59323e-05	down
Hdc	1.09545	2.72404	22.1032	2.58376e-06	5.69565e-05	up
Atxn7	-0.731968	5.49732	22.0814	2.61328e-06	5.75228e-05	down
Rhbdf1	0.847265	3.3494	22.071	2.6275e-06	5.76844e-05	up
Mmp7	2.43142	2.14743	22.0704	2.62831e-06	5.76844e-05	up
Maged2	0.97371	3.04243	22.04	2.67028e-06	5.84654e-05	up
Sbno2	0.78279	5.33468	22.039	2.67168e-06	5.84654e-05	up
Tmem176a	1.09096	7.50913	22.0336	2.67921e-06	5.85449e-05	up
Ttll8	-1.69783	2.25991	22.0203	2.69781e-06	5.88655e-05	down
Pmfbp1	1.66696	7.80972	21.99	2.74068e-06	5.97142e-05	up
A1cf	-1.06	7.99963	21.9858	2.74668e-06	5.97582e-05	down
Syn2	2.78185	-0.662007	21.9706	2.76853e-06	6.01465e-05	up
Klkb1	-1.02769	8.54584	21.96	2.78389e-06	6.03907e-05	down
Bub1b	2.07757	1.1902	21.9573	2.78782e-06	6.03907e-05	up
Hmmr	3.67552	1.36613	21.9477	2.80185e-06	6.06072e-05	up
Ifi206	-2.60342	0.536638	21.9363	2.81855e-06	6.08808e-05	down
Lynx1	1.53097	1.62596	21.8618	2.93003e-06	6.31978e-05	up
Hspa1a	-1.94814	2.67007	21.8285	2.98135e-06	6.41267e-05	down
F2rl1	2.0663	0.0446705	21.8283	2.98164e-06	6.41267e-05	up
Fgb	1.4982	12.5228	21.816	3.00083e-06	6.43821e-05	up
Gm36375	-1.08416	3.76037	21.8152	3.0021e-06	6.43821e-05	down
Ocstamp	1.68731	0.64992	21.8022	3.02249e-06	6.47271e-05	up
Lrrc8b	1.3173	2.42562	21.7635	3.08415e-06	6.59533e-05	up
Acad11	-1.00764	8.48483	21.7565	3.09534e-06	6.60985e-05	down
Tmc3	1.65104	1.61931	21.7514	3.10369e-06	6.61827e-05	up
Spsb3	0.827947	4.23431	21.718	3.15807e-06	6.72468e-05	up
Mob3a	0.979371	3.0851	21.7046	3.18024e-06	6.76228e-05	up
Ces1d	-2.86164	9.42137	21.6642	3.24799e-06	6.89657e-05	down
Akr1c12	-0.97049	6.08588	21.6611	3.25317e-06	6.89782e-05	down
Rbm3-ps	1.33022	3.57157	21.6497	3.27262e-06	6.92927e-05	up
XLOC_149519	1.62046	1.27378	21.6198	3.32398e-06	7.02812e-05	up
Igtp	-1.374	4.64733	21.5987	3.36081e-06	7.09598e-05	down
L3mbtl3	0.790269	3.59652	21.5943	3.36851e-06	7.10226e-05	up
Ccdc149	1.19756	2.09974	21.5653	3.4199e-06	7.2005e-05	up
Col12a1	1.27502	2.75795	21.5535	3.44087e-06	7.2345e-05	up
Mcm5	2.20386	2.60648	21.541	3.46351e-06	7.27192e-05	up
Elovl6	-1.73255	7.86547	21.5223	3.49737e-06	7.33276e-05	down
Cyp4f15	-0.851949	6.50641	21.4779	3.57931e-06	7.4941e-05	down
Ifi203	-1.15505	3.8478	21.4719	3.59053e-06	7.50711e-05	down
Reep5	0.74379	4.87046	21.4639	3.60555e-06	7.52804e-05	up
Slco1b2	-1.23536	10.08	21.4429	3.64517e-06	7.59182e-05	down
Deptor	-1.03906	8.27098	21.4424	3.64622e-06	7.59182e-05	down
Nfe2	2.42611	0.394165	21.4244	3.68065e-06	7.65289e-05	up
Dpys	-0.843325	7.10254	21.4182	3.69257e-06	7.66707e-05	down
St3gal1	0.987629	7.24586	21.3848	3.75744e-06	7.79097e-05	up
Melk	2.82278	-0.336341	21.3802	3.76635e-06	7.79869e-05	up
Stap1	-2.02911	0.429115	21.3322	3.86186e-06	7.98543e-05	down
Gm12250	-1.87848	1.84948	21.318	3.89058e-06	8.03376e-05	down
Btg3	1.65483	3.81854	21.2991	3.92919e-06	8.10233e-05	up
Elovl5	-1.07187	8.25669	21.2885	3.95097e-06	8.13608e-05	down
Arsg	0.904242	4.88808	21.2792	3.97008e-06	8.16422e-05	up
Sp100	-0.875768	3.24468	21.2694	3.99051e-06	8.195e-05	down
Myh10	0.702537	5.00545	21.251	4.02902e-06	8.26278e-05	up
Esco2	3.33607	1.34627	21.246	4.03955e-06	8.27308e-05	up
Slc3a1	1.04743	7.77439	21.2429	4.04601e-06	8.27503e-05	up
H1f5	2.11194	2.33784	21.2202	4.09425e-06	8.36229e-05	up
Il2rb	-1.63745	1.20992	21.2131	4.10948e-06	8.38201e-05	down
Hgf	1.07199	5.87208	21.2071	4.12239e-06	8.39693e-05	up
Mcm2	1.79317	2.54101	21.1283	4.29547e-06	8.73761e-05	up
Slc6a16	-3.57534	-1.72918	21.1234	4.30627e-06	8.74773e-05	down
Ifi208	-1.6867	0.876738	21.1154	4.32433e-06	8.77254e-05	down
Zbtb7c	1.4803	1.32115	21.1123	4.33149e-06	8.77521e-05	up
LOC68395	-1.38052	3.47265	21.0323	4.51605e-06	9.13679e-05	down
Lgmn	0.813347	6.48478	21.0194	4.54655e-06	9.18611e-05	up
Srgn	1.3063	2.61727	20.988	4.62175e-06	9.32551e-05	up
Calu	0.883719	7.41933	20.9773	4.64746e-06	9.36479e-05	up
Gid4	-0.721809	5.16888	20.9283	4.76798e-06	9.59476e-05	down
Acot9	0.97845	3.21996	20.8824	4.88362e-06	9.81431e-05	up
Epn3	2.02097	-0.434013	20.8676	4.92141e-06	9.87704e-05	up
Fkbp1a	0.670765	5.97601	20.8314	5.01536e-06	0.000100521	up
Hcn3	-3.26686	-0.666996	20.8202	5.04475e-06	0.000100976	down
Top2a	2.40139	3.70485	20.8033	5.0895e-06	0.000101736	up
Ccna2	2.39043	2.25939	20.7477	5.23957e-06	0.000104596	up
S1pr2	0.839855	3.20865	20.7414	5.25666e-06	0.000104798	up
Gp1bb	2.70888	-0.617475	20.7129	5.33558e-06	0.00010623	up
Fat1	0.843631	7.37426	20.6901	5.39948e-06	0.00010736	up
Ugt3a1	-1.19877	5.82635	20.6661	5.46761e-06	0.000108549	down
Ano6	0.668736	4.66164	20.6639	5.47372e-06	0.000108549	up
Bmper	2.49632	5.22482	20.6547	5.50016e-06	0.000108929	up
Cdh4	1.63619	1.26601	20.6403	5.54186e-06	0.000109611	up
Fstl1	0.930412	4.91958	20.6306	5.56987e-06	0.00011002	up
C4bp	1.03454	10.144	20.6122	5.62375e-06	0.000110938	up
Cyp27a1	-0.983851	8.05353	20.5848	5.70476e-06	0.000112388	down
Atp11a	1.11007	5.77227	20.5737	5.73776e-06	0.00011289	up
Tgfa	0.783497	5.30472	20.5688	5.75275e-06	0.000113037	up
Nfkb2	1.05538	3.52077	20.5637	5.76791e-06	0.000113187	up
Mup16	-2.92734	4.01959	20.5513	5.8054e-06	0.000113774	down
Tmem25	-1.19021	4.05723	20.5485	5.81385e-06	0.000113791	down
Procr	2.08667	0.713656	20.5443	5.82664e-06	0.000113893	up
Oas3	-1.70052	2.05219	20.5416	5.83478e-06	0.000113903	down
Bri3	-0.826259	4.69434	20.5368	5.84943e-06	0.000114041	down
Efemp2	1.015	2.10548	20.522	5.89507e-06	0.000114782	up
Fgd1	1.42994	1.13315	20.4997	5.96415e-06	0.000115976	up
Pgd	1.02781	6.00704	20.4649	6.07357e-06	0.000117951	up
Lbp	1.59166	7.37652	20.4597	6.09016e-06	0.000118121	up
S100a10	0.846184	5.76746	20.4458	6.13453e-06	0.000118828	up
Tgtp2	-1.63912	2.84735	20.4374	6.16154e-06	0.000119197	down
Ccnjl	2.80794	-1.88697	20.424	6.2047e-06	0.000119878	up
Igfbp1	1.72308	7.01219	20.4114	6.24571e-06	0.000120515	up
Noct	-1.13109	5.36649	20.4	6.28311e-06	0.000121081	down
Il4ra	0.918167	5.74487	20.3953	6.29837e-06	0.000121219	up
Il1r1	1.27538	7.85125	20.3814	6.34422e-06	0.000121816	up
Raph1	0.873137	6.42967	20.381	6.3456e-06	0.000121816	up
Csrp1	0.793592	4.8092	20.3098	6.58607e-06	0.000126271	up
Ugt2b1	-2.19454	8.99349	20.2731	6.71373e-06	0.000128554	down
H3c3	2.43472	2.07479	20.2699	6.72502e-06	0.000128606	up
Myl12b	0.769317	4.61108	20.2617	6.75384e-06	0.000128993	up
Igsf8	0.829362	3.44538	20.2416	6.82522e-06	0.000130191	up
Cadm4	1.44036	3.24208	20.2337	6.85335e-06	0.000130561	up
Tiparp	1.00899	4.42064	20.2278	6.8746e-06	0.0001308	up
Tlcd1	-0.893591	4.04156	20.2205	6.90108e-06	0.000131131	down
Racgap1	2.69761	1.84066	20.2181	6.90945e-06	0.000131131	up
Il6ra	-0.825099	6.39747	20.1953	6.99234e-06	0.000132537	down
Stk10	1.01653	3.51992	20.1797	7.04964e-06	0.000133379	up
Foxo3	-0.993527	6.84582	20.1784	7.05457e-06	0.000133379	down
Rbm3	1.06353	5.83181	20.1673	7.09553e-06	0.000133985	up
Cyp4f13	-0.723717	4.92928	20.1528	7.14961e-06	0.000134837	down
Tlr7	-0.87066	3.15841	20.1354	7.21471e-06	0.000135894	down
XLOC_122039	-1.58161	8.1428	20.1277	7.24409e-06	0.000136276	down
Chmp2b	0.72966	4.96602	20.1169	7.2849e-06	0.000136872	up
Plxnc1	0.88655	6.22652	20.0982	7.35651e-06	0.000138045	up
Lox	2.35187	1.94306	20.0797	7.42796e-06	0.000139212	up
Spire2	2.41988	-1.977	20.0719	7.45827e-06	0.000139605	up
Armcx2	1.05706	2.25815	20.0664	7.47976e-06	0.000139833	up
Lpl	1.22421	6.48561	20.0575	7.51481e-06	0.000140314	up
Gan	0.926131	3.34787	20.0314	7.61804e-06	0.000142065	up
Nolc1	-0.948701	4.06836	20.0195	7.66547e-06	0.000142772	down
Chst11	2.0363	2.0181	20.0019	7.73669e-06	0.00014392	up
Aldh3a2	-1.96179	7.48824	19.9851	7.80468e-06	0.000145001	down
Tnfrsf23	1.49123	0.475279	19.9828	7.81413e-06	0.000145001	up
Akr1c18	2.75723	0.316845	19.9792	7.82897e-06	0.000145064	up
Clba1	1.67973	0.216761	19.9773	7.83685e-06	0.000145064	up
Rab44	2.46293	-1.53889	19.9503	7.94834e-06	0.000146946	up
Gbe1	-1.04213	6.98952	19.9417	7.98402e-06	0.000147424	down
Pi15	1.81851	1.07971	19.8953	8.18023e-06	0.000150862	up
Ephb2	1.97277	0.0894483	19.8825	8.23487e-06	0.000151683	up
Slfn5	-0.649835	4.85571	19.8231	8.49502e-06	0.000156283	down
Aifm3	-1.67313	1.29586	19.7607	8.77678e-06	0.000161269	down
Rasl10b	1.85322	2.51033	19.7431	8.85813e-06	0.000162565	up
Faap20	0.8206	3.30939	19.7402	8.87146e-06	0.000162611	up
Ralgds	1.14542	1.57792	19.731	8.91448e-06	0.0001632	up
Ppara	-1.55625	8.7414	19.7127	9e-06	0.000164565	down
Ly6c1	2.26577	1.30594	19.7045	9.03873e-06	0.000164882	up
Aoc1	3.03366	-0.996644	19.7044	9.0393e-06	0.000164882	up
Enpep	-0.824815	6.86121	19.6837	9.13775e-06	0.000166476	down
Mvk	1.39062	5.05846	19.6682	9.21212e-06	0.000167627	up
Tagln	1.1596	2.7928	19.6651	9.22689e-06	0.000167693	up
Lss	1.51217	7.23074	19.6409	9.34463e-06	0.000169627	up
Ambp	1.07811	10.8893	19.6097	9.49864e-06	0.000172214	up
Bmyc	1.96413	2.29375	19.5977	9.55857e-06	0.000173092	up
Jpt1	0.872143	3.66323	19.5769	9.66282e-06	0.000174705	up
Knstrn	2.73452	0.965866	19.5753	9.67094e-06	0.000174705	up
Tjp3	0.925229	3.78521	19.558	9.75888e-06	0.000176082	up
Gprc5b	1.77364	2.17873	19.5486	9.80734e-06	0.000176744	up
Srebf2	0.892467	6.37703	19.5402	9.85024e-06	0.000177304	up
Mustn1	1.64828	0.660593	19.5269	9.91914e-06	0.000178331	up
Aqp11	-0.945119	4.56572	19.5213	9.94826e-06	0.00017864	down
Sult2a8	-4.12051	9.0192	19.5053	1.0032e-05	0.000179929	down
Itk	-1.78039	0.179231	19.4879	1.01238e-05	0.000181358	down
P2ry1	-1.14702	4.25139	19.4725	1.02057e-05	0.000182607	down
Rtkn	1.08112	2.76558	19.4678	1.02308e-05	0.000182839	up
Eny2	-0.788422	4.24997	19.458	1.02838e-05	0.000183568	down
Pla2g7	1.23531	3.87022	19.445	1.03538e-05	0.000184598	up
Nmrk1	-1.16892	4.88445	19.4316	1.04269e-05	0.00018568	down
Mafk	0.67304	4.46069	19.3933	1.0638e-05	0.000189215	up
Pex6	-0.90275	6.15413	19.3662	1.07902e-05	0.000191696	down
Arhgap44	1.30873	1.84594	19.3497	1.08834e-05	0.000193122	up
Ostc	0.790032	5.84143	19.3451	1.091e-05	0.000193367	up
Arhgap42	-1.0376	6.80586	19.3335	1.09765e-05	0.000194226	down
Des	0.911475	2.43284	19.3321	1.09844e-05	0.000194226	up
Nans	0.989952	3.24939	19.3216	1.10453e-05	0.000195072	up
Ppp1r3g	-2.58836	0.942641	19.307	1.113e-05	0.000196338	down
B4galt6	0.838556	3.29193	19.3	1.11707e-05	0.000196825	up
Kif20a	2.54416	1.96657	19.2834	1.12679e-05	0.000198305	up
Sult1a1	1.25764	8.8683	19.2682	1.13583e-05	0.000199662	up
Traf3	0.875531	4.44235	19.2417	1.1517e-05	0.000202215	up
Nek2	2.18536	2.51411	19.233	1.15699e-05	0.000202905	up
Cdcp1	1.2158	3.83843	19.2258	1.16131e-05	0.00020341	up
Luc7l	-0.665961	5.49447	19.2238	1.16257e-05	0.00020341	down
Stat3	0.849186	7.19593	19.218	1.1661e-05	0.000203789	up
Mapk13	2.50008	0.0659774	19.2084	1.17196e-05	0.000204575	up
Tacc2	1.01529	6.37009	19.1773	1.19124e-05	0.000207698	up
Sumo3	0.673587	5.93579	19.1718	1.19464e-05	0.000208005	up
Atp6v0e	0.638463	4.94958	19.17	1.19577e-05	0.000208005	up
Akr1c13	-0.806515	6.27657	19.1675	1.19735e-05	0.000208039	down
Slc16a6	1.05859	3.57667	19.1633	1.2e-05	0.000208044	up
Foxn3	-0.768176	6.76887	19.163	1.20015e-05	0.000208044	down
Tarsl2	-0.789661	3.86653	19.1482	1.2095e-05	0.000209423	down
Ltbp4	-0.831573	5.53685	19.142	1.21343e-05	0.000209621	down
Retsat	-1.84041	8.0024	19.142	1.21343e-05	0.000209621	down
Adcy1	1.73575	0.855314	19.1386	1.21561e-05	0.000209756	up
Ttc7b	-0.755837	4.46414	19.1354	1.21768e-05	0.000209872	down
Aurka	2.40865	1.47465	19.1077	1.23542e-05	0.000212685	up
Cdca3	2.49327	1.00951	19.1049	1.23726e-05	0.000212757	up
Pitpnm1	0.862586	3.27936	19.1025	1.23883e-05	0.000212784	up
Slc41a1	0.77221	3.19033	19.0981	1.24166e-05	0.000213026	up
Pclaf	2.32564	1.48579	19.0839	1.25093e-05	0.000214372	up
Fgfr4	0.701623	5.69395	19.0788	1.25429e-05	0.000214703	up
Cenpi	2.77193	0.457504	19.0711	1.25935e-05	0.000215323	up
Neurl1b	2.66564	2.99083	19.0599	1.26676e-05	0.000216343	up
Auh	-0.682569	4.8133	19.0554	1.2698e-05	0.000216463	down
Agmo	-0.749677	6.3019	19.0546	1.27034e-05	0.000216463	down
Ube2c	3.47374	0.185224	19.0494	1.27378e-05	0.000216803	up
Gstm5	0.931699	2.88061	19.0194	1.29397e-05	0.000219989	up
Nup93	0.956441	2.76574	19.0166	1.29584e-05	0.000220058	up
Adamts13	-1.30949	1.78098	19.0029	1.30521e-05	0.000221398	down
Ankrd55	1.96655	-0.497494	18.9984	1.3083e-05	0.000221673	up
Tmem131l	-1.04093	3.96039	18.9925	1.31236e-05	0.000222109	down
H2bc22	2.48015	0.128305	18.9889	1.3148e-05	0.000222273	up
Pycr2	0.932749	2.45436	18.9773	1.32283e-05	0.000223378	up
Ttc23	-0.879988	5.92049	18.9636	1.33236e-05	0.000224735	down
Serpina3m	1.30895	9.67484	18.9468	1.34416e-05	0.000226471	up
Slc34a2	1.86114	0.137225	18.9253	1.3594e-05	0.000228781	up
Fyb2	0.947797	5.48878	18.9065	1.37285e-05	0.000230787	up
Ttc12	2.05017	-0.806963	18.9037	1.37489e-05	0.000230871	up
Nadk2	-0.903433	7.38561	18.8923	1.38307e-05	0.000231891	down
Mroh6	-1.40199	1.35946	18.891	1.38405e-05	0.000231891	down
Tmcc1	-0.666558	5.62973	18.8747	1.39592e-05	0.000233618	down
Acss3	-1.0668	5.16493	18.8419	1.42012e-05	0.000237354	down
Abcd3	-1.27348	9.50726	18.8402	1.4214e-05	0.000237354	down
Cftr	2.02188	-0.0381455	18.8255	1.43238e-05	0.000238921	up
Slc6a9	-0.78915	4.79989	18.7878	1.46101e-05	0.000243425	down
Slc7a1	1.47789	2.3619	18.7854	1.46284e-05	0.00024346	up
Pkmyt1	1.84487	0.93067	18.7717	1.47335e-05	0.00024467	up
Esrrg	-3.20206	-1.08642	18.7717	1.47336e-05	0.00024467	down
Npy1r	-1.96578	-0.640362	18.7569	1.48485e-05	0.000246304	down
Nop53	-0.713977	4.35998	18.7371	1.50033e-05	0.000248598	down
Lrrc59	0.816793	6.97938	18.7102	1.52165e-05	0.000251853	up
Mgll	-1.29832	7.20218	18.7047	1.52606e-05	0.000252304	down
Trf	1.45301	14.9923	18.7022	1.52807e-05	0.000252359	up
Gpsm2	0.807089	4.02173	18.6867	1.54055e-05	0.00025414	up
Rab11fip4	1.45012	3.83551	18.6843	1.54245e-05	0.000254174	up
Nr1h4	-0.768881	6.16021	18.662	1.56058e-05	0.00025688	down
Rpap3	1.08001	3.22066	18.6468	1.57314e-05	0.000258664	up
Apol7e	0.805006	4.42005	18.6392	1.57937e-05	0.000259403	up
Mavs	-0.722776	5.99246	18.6158	1.59886e-05	0.000262091	down
Rasd1	2.25795	1.76607	18.6154	1.59922e-05	0.000262091	up
Cdc42ep5	1.6544	0.785639	18.6023	1.61024e-05	0.000263609	up
Vwa8	-0.970604	7.75605	18.565	1.64208e-05	0.000268529	down
Fchsd1	1.43533	0.665565	18.5464	1.65821e-05	0.000270872	up
Cited2	-1.09207	2.68729	18.5438	1.66047e-05	0.000270946	down
Ncaph	2.19111	0.875496	18.5333	1.66959e-05	0.000272138	up
Fam160a1	1.17635	2.77682	18.5238	1.67794e-05	0.000273203	up
Snrk	-0.720342	6.41725	18.5202	1.68112e-05	0.000273423	down
L3hypdh	-0.779873	4.15336	18.5157	1.68514e-05	0.000273781	down
Pik3ap1	0.9549	6.88209	18.5103	1.6899e-05	0.000274256	up
Slc16a1	0.778206	6.63615	18.5031	1.69628e-05	0.000274995	up
Dennd3	0.814143	3.13504	18.4971	1.70167e-05	0.000275571	up
Akr1c19	-1.21206	6.61559	18.4929	1.70537e-05	0.000275874	down
Ces1b	-1.31967	6.0771	18.4886	1.70927e-05	0.000276207	down
Slc66a1	0.759146	3.31112	18.4813	1.71579e-05	0.000276962	up
Abhd6	-1.0391	4.70634	18.4345	1.75846e-05	0.000283544	down
Kcnk3	4.79119	2.46439	18.4226	1.76949e-05	0.000285017	up
LOC100039029	-1.82558	-0.33667	18.416	1.77557e-05	0.00028569	down
Ggt6	0.786557	3.40246	18.4055	1.78545e-05	0.000286972	up
Cenpf	2.71693	1.59117	18.401	1.78964e-05	0.000287338	up
Nid2	0.781581	3.75446	18.3881	1.80184e-05	0.000288988	up
Cdc25c	3.7916	-0.82055	18.3792	1.81026e-05	0.000290028	up
Cd74	-1.34093	5.31168	18.3756	1.81363e-05	0.000290259	down
Gbp2b	-2.51152	0.0955743	18.3721	1.81697e-05	0.000290483	down
Plekhm3	0.787972	3.53224	18.3581	1.83043e-05	0.000292324	up
Klrk1	-1.74056	0.57668	18.3552	1.83314e-05	0.000292386	down
Ednrb	1.15431	5.24537	18.3536	1.83472e-05	0.000292386	up
Slc13a2	-2.78699	0.128682	18.3425	1.84545e-05	0.000293785	down
H4c14	1.03403	3.9132	18.3359	1.8518e-05	0.000294483	up
Tex264	-0.677032	4.86052	18.3206	1.86678e-05	0.000296552	down
Slc22a30	-1.53329	6.58238	18.308	1.87919e-05	0.000298208	down
Cldn14	0.970523	2.96739	18.2951	1.89194e-05	0.000299914	up
Mrc2	0.807502	3.34971	18.2876	1.89937e-05	0.000300774	up
Psph	1.23749	2.60671	18.28	1.90698e-05	0.00030166	up
Pdk3	1.0974	1.91436	18.2752	1.91176e-05	0.000302098	up
Lman2l	-0.889783	4.06907	18.248	1.93926e-05	0.000306122	down
Cfh	1.15723	11.3658	18.2438	1.94353e-05	0.000306473	up
Kng2	0.999726	8.91727	18.2273	1.96048e-05	0.000308822	up
Tprkb	-0.821297	6.81415	18.2165	1.97167e-05	0.000310259	down
Hnrnpdl	-0.665697	4.79715	18.1867	2.00271e-05	0.000314813	down
H4c6	1.55722	2.91488	18.1842	2.00532e-05	0.000314894	up
Acsm5	-1.42429	6.92703	18.1593	2.03172e-05	0.000318604	down
Abi3bp	-1.0547	2.08456	18.158	2.03319e-05	0.000318604	down
Fmo3	3.93179	3.83907	18.1544	2.03702e-05	0.000318624	up
Car5a	-1.23044	4.79608	18.1532	2.03825e-05	0.000318624	down
Slc11a2	0.709158	5.80363	18.1519	2.03968e-05	0.000318624	up
Cd24a	1.04583	2.5158	18.1217	2.0723e-05	0.000323058	up
Ms4a4b	-1.69426	-0.247239	18.1207	2.07338e-05	0.000323058	down
B3galt1	1.1851	7.67193	18.1196	2.07452e-05	0.000323058	up
Acox2	0.891556	7.47546	18.0983	2.09792e-05	0.000326078	up
Zbtb11	-0.702541	4.68415	18.098	2.09826e-05	0.000326078	down
Pif1	4.26072	-0.887637	18.0863	2.11118e-05	0.000327746	up
Oas2	-1.71921	1.59032	18.0565	2.14449e-05	0.000332572	down
Cd38	0.754831	5.45553	18.0471	2.15506e-05	0.000333868	up
Vill	1.31006	1.99756	18.042	2.16081e-05	0.000334414	up
Pde4d	0.955421	4.91235	18.0287	2.17605e-05	0.000336424	up
[truncated: 2,311 more rows]

## Sheet: DE miRNA-12H
	logFC	logCPM	LR	PValue	FDR	regulated
[truncated: 52 more rows]

## Sheet: DE miRNA-24H
	logFC	logCPM	LR	PValue	FDR	regulated
[truncated: 78 more rows]

[truncated: 10 more sheets: DE miRNA-48H, DE miRNA-72H, DE circRNA-12H, DE circRNA-24H, DE circRNA-48H, DE circRNA-72H, DE lncRNA-12H, DE lncRNA-24H, DE lncRNA-48H, DE lncRNA-72H]
