# Supplementary material for: Integrated analysis of lncRNA/circRNA–miRNA–mRNA in the proliferative phase of liver regeneration in mice with liver fibrosis
Source: BMC Genomics. 2023 Jul 24;24:417. doi: 10.1186/s12864-023-09478-z (PMC10364436; doi:10.1186/s12864-023-09478-z)
Supplement: Supplementary file 4 — Additional file 4: Supplementary Table S4. DE mRNAs of each WGCNA modules. [file 12864_2023_9478_MOESM4_ESM.xlsx]

## Sheet: geneInfo
geneSymbol	moduleColor	GS.12H	p.GS.12H	GS.0H	p.GS.0H	MM.turquoise	p.MM.turquoise	MM.brown	p.MM.brown	MM.green	p.MM.green	MM.blue	p.MM.blue	MM.grey	p.MM.grey	MM.yellow	p.MM.yellow	MM.red	p.MM.red
1110065P20Rik	blue	0.496401	0.00616361	-0.469507	0.0101816	-0.546639	0.00215339	0.165862	0.389854	-0.397275	0.032843	0.823798	4.02e-08	-0.0104494	0.957096	-0.0541696	0.780179	-0.203953	0.288592
1600014C10Rik	blue	-0.619027	0.000343517	0.357707	0.0567592	0.484774	0.00769448	-0.0120021	0.950728	0.238842	0.212111	-0.607822	0.000469841	0.113372	0.558167	0.107551	0.578676	0.0814604	0.674426
1700010I14Rik	blue	0.350059	0.06266	-0.434606	0.0184766	-0.415492	0.0249934	0.303451	0.109544	0.0303204	0.875928	0.514313	0.00431336	0.199327	0.299902	0.414466	0.0253906	0.0686971	0.723271
1700034J05Rik	blue	0.543413	0.00231517	-0.413388	0.0258129	-0.491157	0.00681859	0.250713	0.189585	-0.321671	0.0888276	0.511588	0.00455971	-0.0729627	0.706817	-0.000175696	0.999278	-0.318391	0.0923182
1700066B19Rik	blue	0.167159	0.386104	-0.508528	0.0048505	-0.529529	0.00313675	0.35534	0.0585371	-0.0197832	0.918868	0.499186	0.00583812	0.259649	0.173763	0.433786	0.018724	0.256121	0.179895
1810055G02Rik	blue	0.474661	0.00927581	-0.160072	0.406843	-0.395593	0.033658	0.0927217	0.632372	-0.23495	0.219877	0.602387	0.000544637	-0.231364	0.227203	-0.105511	0.585944	-0.329616	0.0807877
2010003K11Rik	blue	0.66271	8.96e-05	-0.487927	0.00725064	-0.586073	0.000835513	0.254366	0.183	-0.0218717	0.910336	0.745241	3.52e-06	-0.165803	0.390023	0.410164	0.0271115	-0.105598	0.58563
4931428F04Rik	blue	0.565969	0.00137385	-0.379216	0.0424785	-0.338284	0.072666	-0.0632545	0.74444	-0.199533	0.299394	0.713885	1.37e-05	0.0292695	0.880197	0.0324576	0.867256	-0.11541	0.551067
6430548M08Rik	blue	0.515097	0.00424464	-0.389917	0.03653	-0.480214	0.00837669	0.172469	0.370974	0.0566752	0.770275	0.819048	5.58e-08	-0.0410117	0.832709	0.40384	0.0298125	-0.073141	0.706132
9530077C05Rik	blue	0.366768	0.050343	-0.332192	0.0783046	-0.249166	0.192422	-0.104297	0.590284	-0.16015	0.406611	0.394113	0.0343886	0.017727	0.927278	0.0400997	0.836379	0.473535	0.00946773
A2m	blue	0.419427	0.0235177	-0.258226	0.176219	-0.230587	0.228811	-0.103434	0.593381	-0.137999	0.475297	0.540704	0.002459	0.0418188	0.829464	0.00453159	0.981387	0.100145	0.605242
Aars	blue	0.48006	0.00840069	-0.342925	0.0685843	-0.148084	0.443307	-0.342127	0.0692737	-0.302551	0.110653	0.599921	0.000581879	-0.0545008	0.778868	-0.188754	0.326785	0.0274732	0.887502
Aass	blue	0.699075	2.46e-05	-0.24562	0.199036	-0.417763	0.0241329	0.0145126	0.940439	-0.446978	0.0150598	0.42753	0.0207027	-0.177887	0.355899	-0.275475	0.148071	-0.319723	0.0908877
Abca2	blue	-0.471498	0.00982329	-0.138551	0.473517	0.147661	0.444625	0.112755	0.560327	-0.132673	0.492663	-0.432731	0.0190462	0.230436	0.229125	-0.0306051	0.874771	0.471348	0.0098499
Abcf3	blue	0.847445	6.66e-09	-0.273558	0.151027	-0.403954	0.0297618	-0.122625	0.526272	-0.25179	0.187625	0.920734	1.51e-12	-0.279877	0.141437	-0.163226	0.397538	-0.379592	0.042257
Abcg5	blue	-0.626146	0.00027979	0.428658	0.0203336	0.36956	0.0484859	0.139116	0.471697	0.103026	0.594845	-0.686097	3.98e-05	-0.00172894	0.992898	-0.100131	0.605293	-0.089028	0.646051
Abhd15	blue	-0.550107	0.00199049	0.141366	0.464487	0.17563	0.362134	0.192366	0.317439	-0.201411	0.294774	-0.55794	0.00166126	0.207804	0.279388	-0.110665	0.567665	-0.127815	0.508775
Abhd2	blue	-0.57081	0.00122232	-0.249068	0.192601	-0.12396	0.521743	0.412489	0.0261698	-0.0354598	0.855101	-0.482947	0.00796198	0.486289	0.00747837	0.371117	0.0474743	0.462111	0.0116104
Acadl	blue	0.443982	0.0158349	0.101047	0.601978	-0.0848148	0.661792	-0.169936	0.378147	-0.122094	0.528079	0.502439	0.00547642	-0.528251	0.00322358	-0.265468	0.163976	-0.440253	0.0168454
Acat2	blue	-0.641651	0.000175792	-0.019435	0.920292	0.122436	0.526913	0.240362	0.209129	-0.191709	0.319127	-0.635769	0.000210303	0.36851	0.049178	-0.111402	0.565073	0.0971185	0.616244
Acnat1	blue	0.477008	0.00888647	-0.393256	0.0348175	-0.189698	0.324327	-0.271712	0.153916	-0.117403	0.544163	0.640035	0.000184734	-0.0250896	0.897208	0.0324827	0.867155	0.388989	0.0370177
Acpp	blue	0.507629	0.00493887	-0.355926	0.0580928	-0.42236	0.0224646	0.0010506	0.995684	-0.295409	0.119755	0.457694	0.012541	-0.02778	0.886253	-0.004652	0.980893	-0.190902	0.321206
Acsl3	blue	-0.473789	0.00942422	-0.184596	0.337748	-0.0791089	0.683335	0.33646	0.0743207	-0.190743	0.321617	-0.480701	0.00830149	0.385859	0.0387013	-0.0199931	0.918011	0.042054	0.828519
Acsl4	blue	-0.696348	2.72e-05	0.112995	0.559485	0.247987	0.194603	0.168182	0.383162	0.462294	0.0115731	-0.579443	0.000987907	0.401881	0.030692	0.37427	0.045477	0.486681	0.00742332
Actg1	blue	0.709747	1.62e-05	-0.6759	5.72e-05	-0.705319	1.93e-05	0.269777	0.156985	-0.437258	0.0176949	0.764809	1.36e-06	-0.000563506	0.997685	0.108982	0.573606	-0.142978	0.459358
Adat2	blue	0.482581	0.00801644	-0.382511	0.0405699	-0.413805	0.025649	0.0163456	0.932931	-0.563214	0.00146716	0.494471	0.00639814	0.114789	0.553225	-0.239153	0.2115	-0.167531	0.385032
Adat3	blue	0.504641	0.00524251	-0.472182	0.00970268	-0.571764	0.00119422	0.22816	0.233883	-0.448018	0.0147985	0.638399	0.000194195	-0.186771	0.331985	-0.0627163	0.746544	-0.0606598	0.754598
Adcy1	blue	0.586486	0.000826727	-0.404133	0.0296824	-0.494393	0.00640786	-0.0355763	0.854629	-0.431409	0.0194567	0.671776	6.6e-05	-0.0536153	0.782375	-0.179256	0.35215	-0.0366155	0.85043
Adh5	blue	-0.621798	0.000317338	0.403889	0.0297905	0.569218	0.00127045	-0.187038	0.331281	0.038926	0.841107	-0.796161	2.41e-07	0.0606875	0.75449	-0.268166	0.159572	0.0617005	0.750519
Adrm1	blue	0.600586	0.000571621	-0.432865	0.019005	-0.534602	0.00281143	0.173204	0.368907	-0.560317	0.00157119	0.723508	9.21e-06	-0.0739543	0.70301	-0.180553	0.348619	-0.422581	0.0223868
Afap1l2	blue	0.0875009	0.651739	-0.44387	0.0158644	-0.308606	0.103349	0.152896	0.428462	0.0624986	0.747396	0.308731	0.103202	0.346057	0.0659319	0.403598	0.0299197	0.544801	0.00224435
Agap2	blue	0.521298	0.00373333	-0.0914436	0.637092	0.0109123	0.955198	-0.384926	0.039215	0.0990281	0.609292	0.52725	0.00329308	-0.261074	0.171329	0.0637164	0.742636	0.436959	0.0177817
Agk	blue	0.479874	0.00842963	-0.532587	0.00293697	-0.449554	0.014419	0.185876	0.33435	-0.419903	0.0233441	0.498744	0.0058887	0.13826	0.474457	-0.0519616	0.788935	-0.0470377	0.80855
Agt	blue	0.44472	0.0156409	-0.339328	0.0717315	-0.387643	0.0377347	-0.0177772	0.927072	-0.290195	0.12674	0.69499	2.87e-05	-0.155656	0.420074	-0.0125439	0.948507	-0.120896	0.532164
Ahcy	blue	-0.360065	0.055031	0.555537	0.00175683	0.432848	0.0190102	-0.186139	0.333653	-0.0146627	0.939824	-0.669717	7.08e-05	-0.187724	0.32948	-0.375441	0.0447524	-0.396952	0.0329982
Aimp2	blue	0.534239	0.00283372	-0.396768	0.033087	-0.401957	0.0306572	0.0680981	0.725591	-0.0120293	0.950617	0.813524	8.09e-08	0.0317589	0.87009	0.282189	0.138042	-0.0405425	0.834596
Ak3	blue	-0.732683	6.21e-06	0.695568	2.81e-05	0.680941	4.79e-05	-0.161733	0.401926	0.603211	0.000532663	-0.773006	8.88e-07	-0.043066	0.824455	0.0275787	0.887072	-0.0646586	0.738961
Akap5	blue	-0.439223	0.0171337	0.438824	0.0172463	0.340349	0.0708278	-0.0186164	0.923639	0.0952971	0.622904	-0.570472	0.0012324	-0.0178273	0.926867	-0.26371	0.16689	-0.20749	0.28013
Akr1d1	blue	-0.750783	2.71e-06	0.248443	0.193758	0.385221	0.039052	0.108222	0.576298	0.179619	0.351159	-0.82546	3.57e-08	0.257607	0.177294	0.0436751	0.822011	0.129738	0.502366
Alb	blue	-0.463881	0.011254	0.452611	0.013688	0.516882	0.00409166	-0.208319	0.278171	0.176891	0.358642	-0.718638	1.13e-05	0.0539244	0.78115	-0.230479	0.229035	0.306074	0.106358
Aldh1a7	blue	-0.629811	0.000251244	0.097407	0.615191	0.317659	0.0931111	0.107619	0.578436	0.447324	0.0149724	-0.556383	0.00172267	0.246949	0.196539	0.447649	0.0148908	0.345887	0.0660742
Aldh1b1	blue	-0.514404	0.00430538	-0.0711358	0.713848	0.270377	0.156028	-0.0300034	0.877215	-0.071949	0.710715	-0.514035	0.00433797	0.288299	0.129354	0.0312806	0.87203	0.579756	0.000980199
Aldh1l1	blue	-0.485833	0.00754289	0.098292	0.611968	0.21951	0.252573	0.0385661	0.842558	-0.159942	0.407228	-0.664201	8.53e-05	0.375375	0.0447925	-0.185025	0.336607	0.115339	0.551315
Aldob	blue	0.72261	9.57e-06	0.182466	0.34345	0.136778	0.47925	-0.597695	0.000617404	-0.0489254	0.801016	0.516766	0.00410147	-0.489369	0.00705495	-0.375042	0.044998	-0.403002	0.0301862
Aldoc	blue	-0.667056	7.75e-05	0.403312	0.0300472	0.489071	0.00709505	-0.0464779	0.810787	0.143765	0.456865	-0.819873	5.28e-08	0.180115	0.349809	-0.169845	0.378407	0.076207	0.694388
Alg12	blue	0.809227	1.07e-07	-0.319858	0.0907441	-0.422291	0.0224891	-0.116869	0.54601	-0.23764	0.21449	0.951935	2.13e-15	-0.214966	0.262774	-0.0975714	0.614592	-0.215867	0.260729
Alg2	blue	0.621728	0.000317971	-0.255409	0.18115	-0.331239	0.0792167	-0.0904771	0.640671	-0.233467	0.222887	0.771015	9.86e-07	-0.0188052	0.922867	-0.153284	0.427277	-0.288185	0.129512
Alg8	blue	0.621082	0.000323927	-0.356799	0.057436	-0.28534	0.133509	-0.158684	0.410975	-0.0073393	0.969859	0.786878	4.14e-07	-0.103933	0.591591	0.123544	0.523152	0.321609	0.088892
Alkbh2	blue	0.785238	4.55e-07	-0.591054	0.000734934	-0.672008	6.55e-05	0.171902	0.372574	-0.288426	0.129176	0.874653	5.56e-10	-0.117249	0.544698	0.178539	0.35411	-0.153174	0.427614
Alkbh6	blue	0.453377	0.0135098	-0.440517	0.016772	-0.528222	0.0032256	0.29469	0.120701	-0.375102	0.0449607	0.699501	2.42e-05	0.0428776	0.825211	0.0401842	0.836039	-0.183344	0.341092
Alyref	blue	0.56221	0.00150254	-0.501015	0.00563231	-0.524297	0.00350563	0.219862	0.251794	-0.348208	0.0641567	0.57252	0.00117236	-0.0565244	0.77087	0.0828223	0.669286	0.0153732	0.936913
Amigo3	blue	0.791643	3.15e-07	-0.218561	0.254682	-0.264133	0.166186	-0.287162	0.130939	-0.246176	0.197989	0.828782	2.81e-08	-0.188988	0.326173	-0.227198	0.235916	-0.195675	0.309026
Ampd2	blue	0.759336	1.79e-06	-0.367811	0.0496429	-0.359814	0.0552133	-0.177468	0.357051	-0.232676	0.224503	0.933238	1.61e-13	-0.0915026	0.636874	-0.0769754	0.691455	-0.0832393	0.667715
Angptl4	blue	0.615969	0.000374604	0.0841953	0.664119	-0.104648	0.589028	-0.261071	0.171335	-0.189853	0.323923	0.586294	0.000830804	-0.423963	0.0219056	-0.354535	0.0591509	-0.26852	0.159001
Ankrd9	blue	-0.526235	0.00336482	0.143714	0.457025	0.332977	0.0775598	-0.0148847	0.938914	0.0240019	0.901643	-0.565677	0.00138347	0.0897215	0.643474	-0.106341	0.582982	0.125138	0.517765
Ap2m1	blue	0.378565	0.0428639	-0.657524	0.000106319	-0.493535	0.00651467	0.14248	0.460939	-0.466939	0.0106601	0.686892	3.87e-05	0.0810702	0.675902	0.0852064	0.660323	0.0401508	0.836173
Aplp2	blue	-0.699375	2.43e-05	0.602339	0.000545342	0.626254	0.000278906	-0.0395317	0.838666	0.731149	6.64e-06	-0.836352	1.6e-08	0.0185079	0.924083	0.327173	0.0831988	0.14377	0.456847
Apon	blue	0.510667	0.00464558	-0.451485	0.0139535	-0.249793	0.191268	-0.282634	0.137395	-0.40837	0.0278564	0.502161	0.00550649	0.0269528	0.88962	-0.190887	0.321245	0.186998	0.331387
Arcn1	blue	0.592509	0.000707638	-0.382931	0.0403316	-0.496173	0.006191	0.093477	0.62959	-0.0205307	0.915813	0.872383	6.98e-10	-0.145647	0.45093	0.199386	0.299756	-0.191178	0.320496
Arf1	blue	0.488797	0.00713197	-0.524056	0.00352345	-0.44767	0.0148854	0.0463643	0.811241	-0.294373	0.12112	0.772583	9.08e-07	0.0388072	0.841586	0.0835271	0.666632	0.0747917	0.6998
Arf4	blue	0.632339	0.000233088	-0.444006	0.0158287	-0.537768	0.0026235	0.0989932	0.609419	-0.221271	0.248692	0.916221	3.11e-12	-0.123694	0.522644	0.0518109	0.789534	-0.170469	0.376631
Arfgap1	blue	0.695449	2.82e-05	-0.50789	0.00491307	-0.544865	0.00224112	0.0616954	0.750539	-0.5339	0.00285468	0.844609	8.39e-09	-0.0129524	0.946832	-0.155372	0.420932	-0.018684	0.923363
Arfgap3	blue	0.6359	0.000209474	-0.496188	0.0061891	-0.641417	0.000177061	0.210561	0.272914	-0.384807	0.0392812	0.885335	1.78e-10	-0.0763775	0.693737	-0.0236448	0.903099	-0.226619	0.237144
Arfip1	blue	0.42591	0.0212422	-0.200867	0.296107	-0.285327	0.133528	0.118969	0.538769	0.341995	0.0693876	0.497884	0.00598841	-0.00299332	0.987705	0.438637	0.0172996	0.0213522	0.912458
Arfip2	blue	0.501716	0.00555509	-0.258027	0.176563	-0.299524	0.114445	-0.165286	0.391523	-0.341089	0.0701769	0.650164	0.000134717	-0.200793	0.296289	-0.305532	0.10701	-0.222775	0.245406
Arhgef10	blue	0.37111	0.0474789	-0.0995231	0.607496	-0.0408721	0.833271	-0.195415	0.309681	-0.0980093	0.612997	0.468049	0.010451	-0.134624	0.486264	-0.0183897	0.924567	0.0119047	0.951127
Arhgef9	blue	-0.694337	2.94e-05	0.190894	0.321227	0.258027	0.176564	0.23872	0.212351	0.31831	0.0924051	-0.672231	6.5e-05	0.351489	0.0615214	0.212472	0.268484	0.21631	0.259729
Arl15	blue	0.660621	9.61e-05	-0.134427	0.486908	-0.240969	0.207947	-0.139539	0.470336	0.233264	0.223302	0.549087	0.00203726	-0.242186	0.205589	0.211406	0.270949	-0.0814309	0.674538
Armcx3	blue	0.789414	3.58e-07	-0.287733	0.13014	-0.373914	0.0456991	-0.157353	0.414962	-0.0796103	0.681432	0.873115	6.49e-10	-0.167544	0.384995	0.0117166	0.951899	-0.166392	0.388319
Arntl	blue	0.421391	0.022808	-0.579228	0.000993225	-0.687037	3.85e-05	0.475738	0.00909543	-0.293754	0.12194	0.45505	0.0131271	0.188291	0.327993	0.284001	0.135422	-0.0347383	0.858019
Arrdc2	blue	-0.369834	0.0483069	0.292023	0.124257	0.183033	0.341926	0.177179	0.357848	-0.0047245	0.980595	-0.515192	0.00423639	-0.0084583	0.965266	-0.118557	0.540186	-0.266312	0.162589
Arsg	blue	0.86167	1.94e-09	-0.480536	0.00832688	-0.5807	0.000957277	0.00567964	0.976673	-0.441666	0.0164565	0.8755	5.1e-10	-0.16183	0.401641	-0.117878	0.542524	-0.171093	0.37486
As3mt	blue	0.651617	0.000128629	-0.0964604	0.618647	0.0233022	0.904497	-0.597726	0.000616909	-0.302569	0.11063	0.529345	0.00314915	-0.216442	0.25943	-0.422727	0.0223356	-0.0306254	0.874689
Asb5	blue	0.543253	0.00232345	-0.484438	0.00774302	-0.44387	0.0158646	0.119401	0.537285	-0.339935	0.0711933	0.760565	1.68e-06	-0.0218195	0.910549	0.0357458	0.853944	-0.0897901	0.643219
Asns	blue	0.376613	0.0440364	-0.357382	0.0570006	-0.361722	0.0538413	0.160296	0.406175	-0.277684	0.144714	0.506126	0.00508969	0.0401036	0.836363	0.055672	0.774237	-0.00624796	0.974339
Ass1	blue	-0.414135	0.0255195	0.287743	0.130127	0.362207	0.0534968	-0.150749	0.435054	-0.160592	0.405299	-0.683765	4.33e-05	0.10967	0.571173	-0.341744	0.0696057	-0.0531744	0.784123
Atf5	blue	0.782872	5.19e-07	-0.362321	0.0534163	-0.300711	0.112947	-0.293974	0.121649	-0.399462	0.031807	0.812774	8.5e-08	-0.209002	0.276562	-0.229782	0.230485	-0.150499	0.435822
Atf6b	blue	0.667748	7.57e-05	-0.618448	0.000349223	-0.60823	0.000464614	0.14869	0.441422	-0.37067	0.0477631	0.901824	2.42e-11	-0.0196999	0.919209	0.114872	0.552939	-0.124188	0.520972
Atg13	blue	0.644506	0.000160924	-0.34114	0.0701323	-0.511962	0.00452516	0.119011	0.538623	-0.401878	0.0306933	0.746768	3.28e-06	-0.149156	0.439977	-0.182842	0.342438	-0.385604	0.0388413
Atg9b	blue	0.749582	2.87e-06	-0.483147	0.00793233	-0.48816	0.00721873	-0.0890009	0.646151	-0.320611	0.0899443	0.735271	5.54e-06	-0.0718472	0.711108	-0.0580386	0.764901	-0.133889	0.48867
Atp11a	blue	0.390681	0.0361325	-0.359621	0.0553531	-0.107963	0.577215	-0.279325	0.142257	-0.101573	0.60008	0.449331	0.0144736	0.132458	0.493369	0.0332827	0.863913	0.352228	0.0609398
Atp2a2	blue	0.737483	5.01e-06	-0.522556	0.00363628	-0.708309	1.72e-05	0.24753	0.195454	-0.372588	0.0465338	0.863424	1.65e-09	-0.083301	0.667483	-0.000690807	0.997162	-0.389206	0.0369034
Atp2b2	blue	0.423779	0.0219691	-0.415688	0.0249183	-0.304306	0.108498	-0.103967	0.591468	-0.296703	0.118066	0.635652	0.000211048	0.0837772	0.66569	-0.0498572	0.797303	0.184678	0.33753
Atp6v0a4	blue	0.62009	0.000333261	-0.332574	0.0779421	-0.337312	0.0735441	-0.180129	0.34977	-0.281498	0.139051	0.696818	2.68e-05	-0.0125207	0.948602	-0.115834	0.549594	-0.0272119	0.888565
B3gat3	blue	0.715077	1.31e-05	-0.43676	0.0178397	-0.476264	0.00900842	0.00895919	0.96321	-0.417063	0.0243953	0.864296	1.52e-09	-0.154938	0.422247	-0.111072	0.56623	-0.227758	0.234732
BC024978	blue	0.246648	0.197102	-0.17859	0.353971	-0.148669	0.441488	-0.147861	0.444001	-0.130342	0.50036	0.440288	0.0168357	-0.288521	0.129045	-0.0934843	0.629563	-0.0556829	0.774194
BC029722	blue	0.435304	0.0182684	-0.694486	2.92e-05	-0.778717	6.53e-07	0.494851	0.00635144	-0.286247	0.132226	0.78625	4.29e-07	0.122219	0.527652	0.392473	0.0352134	-0.123651	0.522789
Bcas3	blue	-0.443146	0.0160569	0.78575	4.42e-07	0.698896	2.47e-05	-0.26931	0.157732	0.413593	0.0257322	-0.706937	1.81e-05	-0.187899	0.32902	-0.212939	0.267408	-0.211498	0.270735
Bckdhb	blue	-0.755107	2.2e-06	0.215408	0.261769	0.296434	0.118415	0.242386	0.205204	0.273776	0.150689	-0.834148	1.89e-08	0.310804	0.100789	0.308507	0.103466	0.164126	0.394902
Bckdk	blue	0.747435	3.18e-06	-0.583572	0.000890386	-0.665137	8.27e-05	0.178293	0.354784	-0.342526	0.0689279	0.907467	1.13e-11	0.0514614	0.790922	0.137631	0.476487	-0.193728	0.313961
Bet1	blue	0.636143	0.000207947	-0.207685	0.279668	-0.138891	0.472421	-0.347716	0.0645602	-0.00243829	0.989984	0.750296	2.78e-06	-0.153718	0.425954	-0.0566567	0.770348	-0.0547031	0.778068
Bhlha15	blue	0.648005	0.000144232	-0.347355	0.0648565	-0.454224	0.0133149	0.00222963	0.990841	-0.275518	0.148004	0.869859	8.96e-10	-0.149143	0.440016	-0.0884599	0.648165	-0.214057	0.264845
Bmp8b	blue	0.477301	0.00883881	-0.376479	0.0441172	-0.467132	0.0106234	0.146822	0.447246	-0.251799	0.187609	0.519978	0.00383751	-0.00907271	0.962745	-0.0330707	0.864771	0.217603	0.256821
Bop1	blue	0.731121	6.64e-06	-0.59042	0.000747117	-0.60105	0.000564565	0.144144	0.455666	-0.368939	0.0488941	0.895144	5.66e-11	0.0103761	0.957397	0.0611967	0.752493	-0.103424	0.593418
Brd8	blue	0.647927	0.000144585	-0.392079	0.0354136	-0.598708	0.000601006	0.222942	0.245043	-0.345358	0.0665171	0.701314	2.25e-05	-0.0417068	0.829914	-0.0254995	0.895538	-0.15178	0.43188
Bysl	blue	0.566214	0.0013658	-0.378635	0.0428224	-0.377215	0.0436718	-0.0188157	0.922824	-0.115887	0.549413	0.795684	2.48e-07	-0.150732	0.435105	0.0706814	0.715601	-0.129333	0.503712
C1ql3	blue	0.152215	0.430547	-0.247846	0.194866	-0.0932919	0.630271	-0.0279701	0.88548	0.241733	0.206465	0.36887	0.0489398	0.174806	0.364427	0.3901	0.0364346	0.32978	0.0806283
C2cd5	blue	0.728406	7.47e-06	-0.548089	0.00208393	-0.604055	0.000520649	0.106621	0.581986	-0.339762	0.0713461	0.941939	2.57e-14	-0.0320598	0.868869	0.0589546	0.761296	-0.066782	0.730698
C4bp	blue	-0.294073	0.121517	-0.442824	0.0161433	-0.204363	0.287604	0.286197	0.132295	-0.358951	0.0558426	-0.30402	0.108846	0.57774	0.00103074	0.0648157	0.738348	0.520742	0.00377688
C9orf72	blue	0.65312	0.000122591	-0.293245	0.122619	-0.415152	0.0251246	-0.0243275	0.900315	-0.141079	0.465405	0.66147	9.34e-05	-0.116718	0.546531	0.0491501	0.80012	-0.0485519	0.802505
Cad	blue	0.747573	3.16e-06	-0.415054	0.0251623	-0.5034	0.00537326	-0.00096693	0.996028	-0.314405	0.0966983	0.965627	2.5e-17	-0.11551	0.55072	-0.0725181	0.708526	-0.167553	0.384971
Calm1	blue	0.421449	0.0227876	-0.495594	0.00626074	-0.532815	0.00292255	0.264326	0.165865	0.0133377	0.945253	0.784307	4.79e-07	0.0748235	0.699679	0.407586	0.0281875	-0.0874756	0.651834
Calr	blue	0.709891	1.61e-05	-0.482953	0.00796111	-0.514625	0.00428596	0.0115649	0.952521	-0.286831	0.131404	0.940981	3.19e-14	-0.0813885	0.674698	0.00873434	0.964133	-0.177958	0.355705
Calu	blue	0.403769	0.0298438	-0.679409	5.06e-05	-0.661183	9.43e-05	0.337256	0.0735952	-0.200076	0.298054	0.747843	3.12e-06	0.164163	0.394795	0.314979	0.0960581	0.322657	0.0877976
Camk2n2	blue	0.67759	5.39e-05	-0.458786	0.0123054	-0.466948	0.0106584	-0.0389722	0.840921	-0.392848	0.0350234	0.749792	2.84e-06	-0.00669272	0.972513	-0.099335	0.608178	-0.0438831	0.821177
Capn8	blue	0.596316	0.00064035	-0.388887	0.0370719	-0.392162	0.0353716	-0.113457	0.55787	-0.361146	0.0542525	0.788206	3.84e-07	-0.099624	0.60713	-0.157855	0.413453	-0.0511038	0.792343
Car5b	blue	-0.648106	0.000143772	0.0801861	0.679249	0.243517	0.203032	0.0643442	0.740187	0.17803	0.355507	-0.388404	0.0373279	0.283214	0.136556	0.0937546	0.628568	0.287402	0.130604
Casp6	blue	-0.639874	0.000185644	0.387526	0.0377975	0.48848	0.00717498	-0.00843272	0.965371	0.170201	0.377393	-0.839775	1.23e-08	0.0625181	0.747319	-0.0675453	0.727735	0.0301978	0.876425
Catsper2	blue	0.730733	6.76e-06	-0.141744	0.46328	-0.228378	0.233425	-0.226281	0.237864	-0.20741	0.280319	0.806491	1.28e-07	-0.304211	0.108613	-0.216076	0.260257	-0.41814	0.0239921
Cbs	blue	0.662083	9.15e-05	-0.494466	0.00639884	-0.363898	0.05231	-0.147411	0.445404	-0.598855	0.000598669	0.556324	0.00172501	-0.0177993	0.926982	-0.292906	0.123072	-0.0407723	0.833672
Cbx7	blue	-0.315495	0.0954854	0.556618	0.00171329	0.38112	0.041367	0.0627341	0.746474	0.402816	0.0302697	-0.5128	0.00444873	-0.0438733	0.821216	0.140564	0.46705	-0.348826	0.0636542
Ccdc134	blue	0.727256	7.85e-06	-0.25448	0.182797	-0.318047	0.0926899	-0.21915	0.253371	-0.276531	0.146459	0.83894	1.31e-08	-0.201288	0.295075	-0.205049	0.285953	-0.213314	0.266546
Ccdc149	blue	0.64087	0.000180061	-0.519869	0.00384623	-0.640731	0.000180835	0.196424	0.307142	-0.428734	0.0203089	0.89725	4.36e-11	-0.00894276	0.963278	-0.0615726	0.75102	-0.232749	0.224353
Ccdc167	blue	0.592599	0.000705981	-0.214754	0.263256	-0.216604	0.259067	-0.273049	0.15182	-0.202375	0.29242	0.841028	1.12e-08	-0.209396	0.275638	-0.196217	0.307661	-0.0339029	0.861401
Ccdc51	blue	0.57605	0.00107488	-0.54415	0.00227733	-0.376159	0.0443126	-0.134993	0.48506	-0.473614	0.00945413	0.680013	4.95e-05	0.0444917	0.818737	-0.114494	0.554253	0.356653	0.0575458
Ccdc89	blue	0.429301	0.0201258	-0.208595	0.277519	-0.283846	0.135644	-0.0289183	0.881624	-0.0112931	0.953635	0.443452	0.0159754	0.222149	0.24677	0.122874	0.525426	-0.092725	0.63236
Ccdc9	blue	0.44626	0.0152427	-0.296919	0.117785	-0.493892	0.00646995	0.2536	0.184368	-0.446583	0.0151602	0.589508	0.000764955	-0.258074	0.176482	-0.155705	0.419924	-0.4175	0.0242311
Ccne1	blue	0.357403	0.056985	-0.374597	0.0452733	-0.32797	0.0824062	0.0135592	0.944345	-0.289367	0.127877	0.544872	0.00224077	-0.0690499	0.721905	-0.0698623	0.718764	0.471745	0.00977961
Ccnf	blue	0.550983	0.00195107	-0.475687	0.00910385	-0.440604	0.0167481	0.00303257	0.987543	-0.320052	0.0905376	0.578086	0.00102192	0.0118222	0.951466	-0.00455884	0.981275	0.224045	0.242657
Cct3	blue	0.724288	8.91e-06	-0.43317	0.0189116	-0.503501	0.00536257	0.0326472	0.866487	-0.331874	0.0786085	0.951196	2.6e-15	-0.163672	0.396232	-0.046006	0.812674	-0.235338	0.219096
Cdc14b	blue	-0.376276	0.0442412	0.706523	1.84e-05	0.543289	0.00232158	-0.151347	0.433212	0.434828	0.0184102	-0.612015	0.000418456	-0.180762	0.348051	-0.126728	0.512417	-0.354416	0.0592422
Cdc34	blue	0.451162	0.0140306	-0.298518	0.115727	-0.258573	0.175617	-0.131592	0.496224	-0.263899	0.166574	0.484002	0.00780653	-0.0100208	0.958855	-0.0814209	0.674576	-0.136775	0.479261
Cdc42ep5	blue	0.602646	0.00054085	-0.591512	0.000726238	-0.776747	7.27e-07	0.366224	0.0507114	-0.528638	0.00319711	0.704765	1.97e-05	0.00921104	0.962177	-0.017693	0.927417	-0.16763	0.384748
Cdh13	blue	-0.618568	0.000348034	0.641854	0.000174693	0.523883	0.00353628	-0.0971056	0.61629	0.414805	0.0252587	-0.662038	9.17e-05	-0.0675925	0.727551	-0.0892632	0.645176	-0.121059	0.531607
Cdipt	blue	0.535326	0.00276751	-0.69137	3.28e-05	-0.649392	0.000138054	0.271202	0.154719	-0.369956	0.0482269	0.861363	2e-09	0.0686135	0.723594	0.244948	0.200306	-0.00367039	0.984924
Cdk20	blue	0.555615	0.00175364	-0.466681	0.0107091	-0.318015	0.0927241	-0.184273	0.338608	-0.599129	0.000594312	0.67155	6.65e-05	-0.0239105	0.902016	-0.295966	0.119025	0.125766	0.51565
Cdk2ap2	blue	0.579566	0.000984858	-0.364851	0.0516501	-0.462892	0.0114521	0.114227	0.555185	0.0902636	0.641462	0.838992	1.31e-08	-0.0793929	0.682257	0.325964	0.0844109	-0.161165	0.403602
Cdk5rap3	blue	0.598995	0.000596444	-0.510105	0.0046987	-0.508419	0.00486113	0.0889891	0.646195	-0.479136	0.00854534	0.834047	1.91e-08	-0.103586	0.592836	-0.111049	0.566312	-0.16424	0.394571
Cdpf1	blue	0.515357	0.00422206	-0.610011	0.000442359	-0.654142	0.000118631	0.289583	0.12758	-0.420014	0.0233035	0.798094	2.15e-07	0.0258179	0.894241	0.118257	0.541218	-0.0372167	0.848002
Cend1	blue	0.831514	2.3e-08	-0.295263	0.119947	-0.432272	0.0191879	-0.011273	0.953718	-0.384132	0.0396563	0.584688	0.000865523	-0.255007	0.181862	-0.226561	0.237268	-0.338589	0.072392
Cep131	blue	0.60044	0.000573865	-0.348131	0.0642202	-0.448401	0.014703	0.123207	0.524295	-0.452202	0.0137841	0.46589	0.0108608	0.0415469	0.830557	-0.109622	0.571341	-0.247932	0.194706
Cep164	blue	0.332847	0.0776835	-0.462938	0.0114427	-0.592381	0.000709992	0.423975	0.0219014	-0.274855	0.149022	0.647062	0.000148572	0.0974911	0.614885	0.162656	0.399209	-0.26346	0.167307
Cep41	blue	0.59631	0.000640465	-0.235209	0.219354	-0.146582	0.447997	-0.250467	0.190034	-0.0604082	0.755585	0.686093	3.98e-05	-0.160553	0.405416	-0.0546482	0.778285	0.149652	0.438441
Cep78	blue	0.593616	0.000687454	-0.557897	0.00166294	-0.517493	0.00404042	0.189218	0.325573	-0.219928	0.251649	0.697519	2.61e-05	0.0980202	0.612957	0.263387	0.16743	0.0434671	0.822845
Cfb	blue	-0.545081	0.00223027	-0.225364	0.23982	-0.0990493	0.609215	0.426844	0.0209296	-0.155538	0.42043	-0.599909	0.000582079	0.62465	0.00029224	0.232201	0.225478	0.271733	0.153883
Cgref1	blue	0.455253	0.0130813	-0.485426	0.0076008	-0.65051	0.000133244	0.351766	0.061303	-0.266619	0.162086	0.726927	7.97e-06	-0.0331635	0.864395	0.1803	0.349306	-0.232325	0.225224
Chchd6	blue	0.0921108	0.634626	-0.278658	0.143252	-0.323616	0.0868049	0.256961	0.178421	-0.233263	0.223304	0.401591	0.0308237	0.235874	0.218017	0.0943425	0.626407	-0.248568	0.193525
Chd3	blue	0.672065	6.53e-05	-0.183554	0.340529	-0.219694	0.252165	-0.296315	0.11857	-0.276974	0.145787	0.824918	3.71e-08	-0.253205	0.185075	-0.259885	0.173359	-0.333278	0.0772763
Chid1	blue	0.47175	0.00977874	-0.0943479	0.626387	0.0845787	0.662678	-0.505906	0.00511206	-0.101224	0.601339	0.585137	0.000855677	-0.131546	0.496376	-0.230897	0.228168	0.187567	0.329893
Chmp6	blue	0.152427	0.429896	-0.663449	8.75e-05	-0.538842	0.00256223	0.319728	0.090883	-0.697301	2.63e-05	0.490203	0.0069438	0.254579	0.182621	-0.0448437	0.817327	0.174586	0.365041
Chrdl2	blue	0.416095	0.0247626	-0.460898	0.01186	-0.520381	0.00380544	0.218328	0.2552	-0.0580794	0.76474	0.666592	7.87e-05	0.16254	0.399549	0.356962	0.0573146	0.0652035	0.736838
Chsy3	blue	0.640289	0.000183304	-0.559093	0.00161702	-0.633599	0.000224477	0.153489	0.426654	-0.251482	0.188185	0.720677	1.04e-05	-0.0214453	0.912077	0.142996	0.459301	-0.152159	0.430718
Cidec	blue	0.378964	0.042627	-0.290778	0.125945	-0.477041	0.00888111	0.288577	0.128967	-0.200494	0.297024	0.528461	0.00320919	-0.185492	0.335368	0.0671791	0.729156	-0.249488	0.191829
Cish	blue	-0.528929	0.00317725	-0.0414286	0.831033	0.0687751	0.722969	0.263942	0.166503	-0.0263208	0.892193	-0.539035	0.00255137	0.151099	0.433973	0.142597	0.460568	0.2822	0.138026
Cks1b	blue	0.404161	0.0296703	-0.388808	0.0371133	-0.440332	0.0168235	0.0806112	0.677639	-0.3427	0.0687779	0.740494	4.38e-06	0.0093219	0.961722	-0.0649113	0.737976	-0.000845002	0.996529
Clcn5	blue	0.314801	0.0962565	-0.543371	0.00231733	-0.543933	0.00228839	0.313511	0.0977022	0.129231	0.50405	0.589585	0.000763436	0.28535	0.133495	0.600058	0.00057976	0.288366	0.12926
Cldn14	blue	0.5894	0.00076709	-0.59327	0.000693707	-0.488863	0.00712305	-0.0551026	0.776488	-0.563398	0.00146076	0.701191	2.26e-05	0.028366	0.88387	-0.157466	0.414622	0.220285	0.250861
Cldn15	blue	0.35193	0.0611737	-0.344075	0.0676009	-0.46842	0.010382	0.290306	0.126588	-0.0164226	0.932616	0.535541	0.00275455	0.109935	0.570239	0.351874	0.061218	-0.175884	0.36143
Cldn2	blue	0.349076	0.0634512	-0.203041	0.290801	-0.0616515	0.750711	-0.196471	0.307024	-0.0848888	0.661514	0.448477	0.0146842	-0.219706	0.252138	-0.000372828	0.998469	-0.136119	0.481392
Clec9a	blue	-0.375481	0.0447273	0.468358	0.0103934	0.274727	0.14922	0.106914	0.58094	0.421712	0.0226939	-0.515266	0.00422998	0.0228312	0.906419	0.180947	0.347549	-0.243254	0.203535
Clock	blue	0.482855	0.00797567	-0.402776	0.0302874	-0.455613	0.0130006	0.200768	0.296351	0.145128	0.452563	0.588459	0.000785929	0.0409218	0.83307	0.420252	0.0232173	0.10242	0.597028
Clptm1l	blue	0.526356	0.00335622	-0.481591	0.00816555	-0.576731	0.00105689	0.210429	0.273222	-0.260915	0.171599	0.891762	8.51e-11	-0.0384418	0.843059	0.106744	0.581548	-0.153405	0.426909
Clpx	blue	0.575922	0.00107829	-0.497044	0.00608715	-0.619869	0.000335371	0.37669	0.0439894	-0.206159	0.283297	0.569585	0.00125922	0.0551451	0.776319	0.27938	0.142176	-0.157997	0.41303
Cltb	blue	0.67162	6.64e-05	-0.579257	0.000992503	-0.692848	3.11e-05	0.231317	0.2273	-0.31177	0.0996786	0.894366	6.23e-11	-0.101597	0.599994	0.126531	0.513077	-0.282576	0.137479
Cltc	blue	0.41905	0.023656	-0.535591	0.00275155	-0.58116	0.00094628	0.367629	0.0497646	0.0884579	0.648172	0.713258	1.41e-05	0.0724758	0.708689	0.54941	0.00202237	-0.0193269	0.920734
Clvs1	blue	0.516869	0.00409277	-0.136184	0.481181	-0.0396068	0.838364	-0.368238	0.0493585	-0.220444	0.250509	0.657883	0.000105083	-0.162574	0.39945	-0.269802	0.156944	0.144619	0.454167
Cnih1	blue	0.300644	0.113031	-0.0382265	0.843927	-0.0138881	0.942997	-0.137722	0.476193	0.129824	0.502081	0.415402	0.0250281	-0.114303	0.55492	0.145858	0.450267	-0.127813	0.50878
Cntn2	blue	0.645041	0.000158267	-0.2995	0.114475	-0.226883	0.236584	-0.215302	0.262011	-0.327984	0.0823924	0.620996	0.000324722	-0.209457	0.275494	-0.160519	0.405515	-0.108311	0.57598
Cntnap1	blue	0.800707	1.83e-07	-0.275954	0.147338	-0.363671	0.0524684	-0.170507	0.376523	-0.240036	0.209766	0.723902	9.06e-06	-0.287015	0.131144	-0.108504	0.575296	-0.258749	0.175313
Cntrob	blue	0.543862	0.00229205	-0.369582	0.048472	-0.369231	0.0487023	0.00245762	0.989905	-0.252496	0.18635	0.587613	0.000803198	0.09178	0.635849	0.0617993	0.750132	0.113797	0.556684
Cog6	blue	0.775986	7.57e-07	-0.379994	0.0420214	-0.417735	0.0241434	-0.122893	0.52536	-0.253798	0.184012	0.948534	5.25e-15	-0.184881	0.336988	-0.0993054	0.608285	-0.114133	0.55551
Cog8	blue	0.688218	3.68e-05	-0.41298	0.0259747	-0.50546	0.00515779	0.0760615	0.694944	-0.182131	0.344349	0.906524	1.29e-11	-0.139629	0.470048	0.119227	0.537884	-0.285568	0.133185
Col15a1	blue	0.55908	0.00161752	-0.238528	0.212732	-0.0167474	0.931287	-0.480301	0.00836327	-0.132751	0.492404	0.581447	0.000939456	-0.0599509	0.757381	-0.131314	0.497142	0.263735	0.166849
Commd2	blue	0.188386	0.327747	-0.576003	0.00107612	-0.421819	0.0226558	0.214792	0.263169	-0.374582	0.0452827	0.363087	0.0528765	0.0110576	0.954602	0.157064	0.415829	0.137318	0.477499
Copa	blue	0.714498	1.34e-05	-0.46754	0.0105464	-0.52447	0.00349283	0.0235785	0.90337	-0.30429	0.108517	0.964268	4.18e-17	-0.131598	0.496204	-0.0203603	0.91651	-0.173909	0.366932
Copb2	blue	0.72663	8.07e-06	-0.393933	0.0344782	-0.460986	0.0118417	-0.0205258	0.915834	-0.0845546	0.662769	0.901542	2.52e-11	-0.164124	0.39491	0.0908252	0.639381	-0.144812	0.453557
Cope	blue	0.422915	0.0222698	-0.585474	0.00084836	-0.530346	0.00308228	0.161898	0.40144	-0.543849	0.0022927	0.740083	4.46e-06	0.0711634	0.713742	-0.0954698	0.622271	-0.219321	0.252992
Copg1	blue	0.760674	1.67e-06	-0.474271	0.00934202	-0.468514	0.0103646	-0.0957396	0.621284	-0.351061	0.0618608	0.965672	2.45e-17	-0.122657	0.526164	-0.0872661	0.652616	-0.0909919	0.638764
Coq8a	blue	-0.471454	0.00983111	0.36718	0.0500656	0.488094	0.00722773	-0.0498172	0.797462	0.206402	0.282717	-0.634855	0.000216174	-0.0179148	0.926509	0.0159906	0.934385	-0.00721294	0.970378
Corin	blue	-0.466641	0.0107168	0.171226	0.374485	0.205694	0.284408	0.0695571	0.719943	-0.0356388	0.854377	-0.522453	0.00364418	-0.0333466	0.863653	-0.107165	0.580049	0.296537	0.118281
Cpm	blue	-0.482717	0.0079962	-0.229703	0.230651	-0.101474	0.600436	0.402316	0.0304947	-0.143487	0.457742	-0.556493	0.00171826	0.521551	0.00371362	0.140387	0.467617	0.248298	0.194027
Cpt2	blue	0.638659	0.000192661	0.166597	0.387725	0.0905471	0.640411	-0.524749	0.00347233	-0.0375838	0.84652	0.589151	0.000772029	-0.514273	0.00431695	-0.343891	0.0677578	-0.28708	0.131054
Cptp	blue	0.439519	0.0170505	-0.60257	0.000541954	-0.597606	0.000618871	0.322383	0.0880824	-0.271767	0.153828	0.729618	7.09e-06	0.0130776	0.946319	0.32602	0.0843546	-0.124343	0.520447
Crat	blue	0.605507	0.000500519	-0.257882	0.176815	-0.280314	0.140791	-0.200437	0.297164	-0.358807	0.0559478	0.646445	0.000151473	-0.296681	0.118095	-0.22847	0.233232	-0.195649	0.30909
Creb3	blue	0.765275	1.33e-06	-0.426854	0.0209265	-0.492921	0.00659199	-0.0325395	0.866924	-0.505864	0.00511634	0.848438	6.13e-09	-0.181837	0.345144	-0.217493	0.257067	-0.27642	0.146628
Crebl2	blue	-0.388834	0.0370997	0.556456	0.00171973	0.510165	0.004693	-0.111184	0.565836	0.267892	0.160016	-0.495825	0.00623282	-0.173964	0.366777	-0.16011	0.406727	-0.406183	0.0287875
Creld1	blue	0.691171	3.31e-05	-0.188998	0.326147	-0.171336	0.374173	-0.342246	0.0691706	-0.255277	0.181383	0.777702	6.9e-07	-0.236415	0.216932	-0.230295	0.229417	-0.173313	0.368601
Creld2	blue	0.852381	4.4e-09	-0.206124	0.283381	-0.27117	0.15477	-0.308273	0.103741	-0.165549	0.390761	0.871361	7.73e-10	-0.296165	0.118765	-0.177508	0.356943	-0.23603	0.217703
Crem	blue	0.421692	0.0227009	-0.218439	0.254954	-0.126971	0.511601	-0.294576	0.120851	0.0570085	0.76896	0.563861	0.00144477	-0.12659	0.512878	0.0288346	0.881965	-0.00470926	0.980657
Cry2	blue	-0.584146	0.000877514	0.530442	0.00307591	0.423418	0.0220945	0.00299699	0.98769	0.0832629	0.667626	-0.641114	0.000178719	-0.0972536	0.615751	-0.256764	0.178765	-0.263724	0.166867
Crybb3	blue	0.79812	2.14e-07	-0.404616	0.0294697	-0.475763	0.00909121	-0.104743	0.588689	-0.385233	0.0390454	0.915116	3.69e-12	-0.129598	0.502832	-0.156596	0.417238	-0.14618	0.449257
Cryl1	blue	-0.505063	0.0051987	0.0198702	0.918513	-0.052037	0.788636	0.431309	0.019488	-0.200839	0.296177	-0.59488	0.000665047	0.164464	0.393916	-0.0805188	0.677989	-0.251265	0.188578
Ctif	blue	0.397036	0.0329579	-0.0940482	0.627489	-0.249514	0.191782	-0.0477074	0.805875	-0.299162	0.114906	0.541295	0.00242696	-0.278831	0.142994	-0.301911	0.111447	-0.219953	0.251594
Ctso	blue	-0.742925	3.92e-06	0.518417	0.00396391	0.625328	0.00028654	-0.084482	0.663041	0.552071	0.00190307	-0.803129	1.58e-07	0.0643739	0.740071	0.160624	0.405205	0.124672	0.519338
Cxcl10	blue	-0.447363	0.0149627	0.280465	0.140568	0.270877	0.155233	0.0324323	0.867359	0.319638	0.0909786	-0.521671	0.00370433	0.404659	0.0294505	0.0978828	0.613457	0.0412649	0.831691
Cxxc1	blue	0.697971	2.56e-05	-0.347034	0.0651211	-0.253598	0.184372	-0.289502	0.12769	-0.246381	0.197603	0.785399	4.51e-07	-0.130225	0.500748	-0.064266	0.740492	-0.131389	0.496896
Cyb561a3	blue	0.534487	0.00281847	0.179446	0.35163	0.200963	0.295872	-0.476261	0.00900879	0.0921455	0.634498	0.512453	0.00448025	-0.403948	0.0297645	-0.165485	0.390948	-0.210131	0.273917
Cyp17a1	blue	0.532219	0.00296046	-0.174175	0.366187	-0.140793	0.466317	-0.377643	0.0434141	-0.217777	0.256431	0.49337	0.00653536	-0.115054	0.552306	-0.195013	0.310699	0.249632	0.191565
Cyp2c38	blue	-0.485438	0.00759914	0.112114	0.562572	0.0877895	0.650663	0.230498	0.228995	-0.119776	0.535999	-0.637452	0.000199863	0.117744	0.542989	-0.16927	0.380046	-0.260684	0.171992
Cyp2d22	blue	-0.601431	0.000558816	0.519192	0.00390069	0.392602	0.035148	0.139708	0.469795	0.244989	0.200229	-0.69634	2.72e-05	-0.156732	0.416826	-0.00828742	0.965967	-0.343302	0.0682606
Cyp2r1	blue	-0.721599	9.98e-06	0.152025	0.43113	0.305541	0.107	0.151255	0.433496	0.245417	0.199419	-0.579006	0.000998736	0.268874	0.158431	0.0964517	0.618678	0.212964	0.267352
Cyp39a1	blue	-0.290693	0.126061	0.380115	0.0419507	0.47924	0.00852891	-0.371212	0.0474134	0.0828696	0.669108	-0.562022	0.00150921	-0.127422	0.510089	-0.31017	0.101522	0.18233	0.343815
Cyp3a25	blue	-0.458594	0.0123464	0.329838	0.0805715	0.237274	0.215218	0.189431	0.325021	0.0645736	0.739292	-0.580607	0.00095952	-0.0436566	0.822085	-0.0928511	0.631895	-0.209685	0.27496
Cyp3a59	blue	-0.586035	0.000836304	0.0793471	0.682431	0.14909	0.44018	0.254727	0.182359	-0.14135	0.464538	-0.655775	0.000112535	0.0599588	0.75735	-0.09079	0.639511	0.0578722	0.765556
Cyp4a10	blue	0.566965	0.00134141	0.141487	0.464102	0.0040884	0.983207	-0.397895	0.0325466	-0.0577659	0.765975	0.423891	0.0219305	-0.450868	0.0141009	-0.256329	0.179529	-0.343305	0.0682582
Cyp4a14	blue	0.607756	0.000470686	-0.047368	0.80723	-0.150252	0.436586	-0.311806	0.0996378	-0.26317	0.167792	0.468792	0.010313	-0.382426	0.0406183	-0.31173	0.0997246	-0.331724	0.0787514
Cyp4f39	blue	0.871021	7.99e-10	-0.13735	0.477398	-0.184627	0.337664	-0.328881	0.0815075	-0.198036	0.303109	0.64178	0.000175093	-0.348221	0.0641465	-0.234644	0.220497	-0.139258	0.471239
Dapk3	blue	0.831683	2.28e-08	-0.530618	0.00306431	-0.557887	0.00166331	-0.00209341	0.991401	-0.492932	0.00659063	0.933681	1.47e-13	-0.168849	0.381251	-0.116707	0.546571	-0.226431	0.237542
Dcaf6	blue	-0.444318	0.0157464	0.457119	0.0126665	0.256969	0.178407	0.165249	0.391633	0.0770169	0.691297	-0.582539	0.000913964	-0.111728	0.563925	-0.1724	0.371169	-0.3001	0.113716
Dctpp1	blue	-0.804586	1.44e-07	0.456966	0.0127001	0.574608	0.00111382	-0.101158	0.601579	0.191296	0.320191	-0.753045	2.43e-06	-0.0401664	0.83611	-0.114344	0.554775	0.279031	0.142696
Dcxr	blue	-0.612133	0.000417091	0.426253	0.021127	0.579617	0.000983602	-0.195704	0.308954	0.0732002	0.705904	-0.82026	5.14e-08	-0.00362651	0.985104	-0.201642	0.294209	0.102833	0.595542
Ddah1	blue	-0.75428	2.29e-06	0.30745	0.104715	0.381644	0.0410654	0.14093	0.46588	0.235198	0.219377	-0.830181	2.54e-08	0.0576742	0.766336	0.0133237	0.94531	0.0774247	0.689743
Ddit3	blue	0.655155	0.000114815	0.163627	0.396363	0.140677	0.46669	-0.615261	0.000382154	0.100815	0.602818	0.529764	0.00312099	-0.389665	0.0366619	-0.307751	0.104358	-0.126653	0.512666
Ddost	blue	0.576391	0.00106585	-0.477481	0.00880956	-0.403632	0.0299047	-0.0642022	0.740741	-0.315564	0.095409	0.875893	4.9e-10	-0.0197856	0.918858	-0.0296398	0.878692	0.0613543	0.751876
Ddx28	blue	0.827034	3.19e-08	-0.47906	0.00855727	-0.634962	0.000215482	0.0779913	0.687585	-0.495986	0.00621347	0.818372	5.85e-08	-0.1298	0.50216	-0.151285	0.433403	-0.284149	0.135209
Ddx39a	blue	0.726167	8.23e-06	-0.565714	0.00138224	-0.535565	0.00275311	0.00930662	0.961785	-0.431498	0.0194289	0.826191	3.39e-08	-0.0539613	0.781004	-0.0318477	0.869729	0.111326	0.565339
Ddx49	blue	0.664937	8.32e-05	-0.551386	0.00193317	-0.657635	0.000105936	0.233431	0.22296	-0.567153	0.00133533	0.827542	3.08e-08	-0.0642718	0.740469	-0.122076	0.528141	-0.281705	0.138747
Ddx56	blue	0.613887	0.000397171	-0.418168	0.0239817	-0.531792	0.00298783	0.122071	0.528156	-0.517964	0.00400123	0.785112	4.58e-07	-0.158011	0.412989	-0.224574	0.241517	-0.175527	0.362421
Def8	blue	0.575316	0.00109454	-0.435746	0.0181374	-0.293136	0.122764	-0.124352	0.520418	-0.341275	0.0700146	0.634765	0.00021676	-0.123404	0.523628	-0.0830479	0.668436	0.0845301	0.662861
Dennd10	blue	0.443411	0.0159862	-0.364713	0.0517458	-0.453473	0.0134876	0.232776	0.2243	0.257008	0.178339	0.656548	0.000109752	-0.00485569	0.980056	0.521034	0.003754	-0.0708564	0.714926
Derl1	blue	0.713139	1.41e-05	-0.347151	0.0650245	-0.331535	0.0789323	-0.205462	0.284964	-0.470093	0.0100751	0.846114	7.43e-09	-0.209462	0.275483	-0.297803	0.116645	-0.153793	0.425725
Derl3	blue	0.559951	0.00158478	-0.279535	0.141945	-0.363972	0.0522585	-0.0705234	0.716211	-0.26117	0.171166	0.850396	5.21e-09	-0.169318	0.379909	-0.142914	0.459562	-0.241351	0.207205
Dhcr24	blue	-0.574799	0.00110859	-0.312441	0.098913	-0.0203233	0.916661	0.277206	0.145436	-0.279044	0.142676	-0.426555	0.0210261	0.466804	0.0106857	0.038829	0.841498	0.502151	0.00550766
Dhcr7	blue	-0.578106	0.00102141	-0.0730215	0.706591	0.0858963	0.657737	0.191912	0.318604	-0.217881	0.256198	-0.560676	0.00155798	0.508101	0.00489225	-0.153003	0.428135	0.214776	0.263205
Dhdds	blue	0.313187	0.0980679	-0.452168	0.0137919	-0.417177	0.0243524	0.0326307	0.866555	-0.38393	0.0397693	0.64258	0.000170823	-0.128064	0.507944	0.0059149	0.975707	0.0416473	0.830153
Dhtkd1	blue	-0.564812	0.00141241	0.401847	0.0307072	0.343473	0.0681148	0.125579	0.516276	0.0806954	0.67732	-0.776141	7.51e-07	0.0643437	0.740189	-0.0624221	0.747695	-0.20735	0.280462
Dhx29	blue	0.602509	0.00054285	-0.292899	0.123082	-0.205599	0.284634	-0.205182	0.285635	-0.101827	0.599162	0.713038	1.42e-05	-0.162046	0.401004	-0.0107001	0.956068	-0.0279641	0.885505
Dhx34	blue	0.667536	7.63e-05	-0.451511	0.0139475	-0.429984	0.0199071	0.0229277	0.906025	-0.396929	0.0330092	0.741961	4.09e-06	0.0458063	0.813473	-0.021767	0.910763	-0.119564	0.536725
Dhx38	blue	0.487647	0.00728914	-0.61625	0.000371655	-0.706847	1.82e-05	0.461794	0.0116753	-0.210449	0.273175	0.792258	3.04e-07	0.0768376	0.691981	0.422658	0.0223597	-0.0873813	0.652186
Dixdc1	blue	-0.518653	0.00394456	0.25392	0.183795	0.41633	0.0246731	-0.0927861	0.632135	0.0902507	0.64151	-0.517468	0.00404252	-0.060596	0.754848	-0.144105	0.455788	0.166762	0.387249
Dmap1	blue	0.773034	8.86e-07	-0.484659	0.00771096	-0.484141	0.00778629	-0.0478126	0.805455	-0.421633	0.0227221	0.868417	1.03e-09	-0.0250613	0.897324	-0.0550364	0.776749	-0.0196519	0.919405
Dnah11	blue	-0.545187	0.00222498	0.155673	0.420021	0.244059	0.201997	0.115266	0.551567	0.174386	0.365599	-0.6081	0.000466267	0.151418	0.432994	0.234277	0.221241	0.418283	0.0239393
Dnah7b	blue	-0.661785	9.24e-05	0.584487	0.000869962	0.558043	0.00165728	-0.10486	0.58827	0.455932	0.0129292	-0.691098	3.31e-05	0.181612	0.34575	-0.0385181	0.842751	0.0571216	0.768514
Dnajb11	blue	0.782015	5.45e-07	-0.398932	0.0320556	-0.477632	0.00878522	-0.0631412	0.744883	-0.232887	0.224073	0.958855	2.72e-16	-0.162986	0.398239	-0.0319474	0.869325	-0.231303	0.227329
Dnajb4	blue	0.370295	0.0480066	-0.271561	0.154152	-0.273972	0.150385	0.108891	0.573928	0.335606	0.0751052	0.54175	0.0024026	-0.0280615	0.885108	0.570188	0.00124094	0.0414677	0.830875
Dnajc10	blue	0.429428	0.0200849	-0.618237	0.000351327	-0.717165	1.2e-05	0.431411	0.019456	-0.190004	0.323533	0.835567	1.7e-08	0.0787002	0.684889	0.368581	0.0491307	-0.008305	0.965895
Dnajc12	blue	0.377262	0.0436433	-0.462598	0.0115115	-0.211099	0.271663	-0.25233	0.186649	-0.424462	0.021734	0.500465	0.00569355	0.0346322	0.858448	-0.175178	0.363392	0.336859	0.0739562
Dnajc3	blue	0.764766	1.36e-06	-0.244002	0.202105	-0.323151	0.0872852	-0.177917	0.355817	-0.0743217	0.701601	0.893112	7.24e-11	-0.287288	0.130762	-0.0616157	0.750851	-0.300031	0.113804
Dnlz	blue	0.503931	0.005317	-0.509124	0.00479261	-0.357839	0.0566613	-0.088326	0.648663	-0.416666	0.0245453	0.764888	1.35e-06	0.0119308	0.951021	-0.0628519	0.746014	0.101128	0.601688
Dnpep	blue	0.776055	7.54e-07	-0.505481	0.0051556	-0.558555	0.00163753	0.0322963	0.86791	-0.42087	0.0229947	0.922714	1.09e-12	-0.0899148	0.642756	-0.0851175	0.660656	-0.218058	0.255803
Dpagt1	blue	0.567788	0.00131508	-0.367534	0.049828	-0.447735	0.0148692	0.093693	0.628795	-0.122052	0.528222	0.850408	5.21e-09	-0.140022	0.468787	0.105525	0.585891	-0.278769	0.143086
Dpp3	blue	0.567899	0.00131159	-0.491089	0.00682742	-0.518112	0.00398902	0.132919	0.491852	-0.444374	0.0157316	0.818096	5.96e-08	-0.0715748	0.712156	-0.0540787	0.780539	-0.203697	0.289212
Dpp9	blue	0.924745	7.69e-13	-0.316809	0.0940379	-0.336323	0.0744455	-0.269536	0.157369	-0.273905	0.150489	0.751784	2.58e-06	-0.201636	0.294224	-0.157335	0.415015	-0.157392	0.414845
Dsg1b	blue	-0.440037	0.0169054	0.224644	0.241365	0.106145	0.583679	0.158928	0.410246	-0.00110599	0.995457	-0.470861	0.00993693	-0.0308668	0.873709	-0.127273	0.510587	-0.302695	0.110475
Dsg2	blue	-0.722917	9.44e-06	0.640163	0.000184011	0.724439	8.86e-06	-0.159587	0.408282	0.600466	0.00057346	-0.804885	1.41e-07	-0.0778971	0.687943	0.0909768	0.638819	0.0611147	0.752815
Dtwd1	blue	0.598043	0.000611732	-0.445497	0.0154389	-0.596713	0.000633679	0.24752	0.195473	-0.373149	0.0461792	0.790638	3.34e-07	-0.0197793	0.918884	0.03459	0.858619	-0.376183	0.0442977
Dus2	blue	0.733798	5.91e-06	-0.577193	0.00104485	-0.578807	0.00100372	0.0472002	0.8079	-0.459717	0.0121073	0.915941	3.25e-12	-0.0507901	0.793591	-0.0503459	0.795358	-0.105537	0.585851
Dusp23	blue	0.506422	0.00505969	-0.472922	0.00957365	-0.564036	0.00143875	0.224707	0.241231	-0.145498	0.451396	0.867267	1.15e-09	-0.125211	0.517517	0.237594	0.214582	-0.189795	0.324075
Dxo	blue	0.408623	0.0277503	-0.572445	0.00117451	-0.714577	1.33e-05	0.445377	0.0154699	-0.443668	0.015918	0.753819	2.34e-06	0.088321	0.648682	0.0864788	0.655558	-0.148098	0.443265
E030018B13Rik	blue	0.692822	3.11e-05	-0.40316	0.0301151	-0.62908	0.000256726	0.214053	0.264854	-0.49939	0.00581485	0.599421	0.0005897	-0.0605015	0.755219	-0.169671	0.378903	-0.404157	0.0296721
Ears2	blue	0.809436	1.06e-07	-0.163039	0.398084	-0.15964	0.408124	-0.375284	0.0448489	-0.271798	0.153779	0.819868	5.28e-08	-0.28303	0.136822	-0.304159	0.108677	-0.123125	0.524574
Ech1	blue	0.636084	0.000208312	0.0864662	0.655605	-0.00640471	0.973696	-0.409339	0.0274521	-0.107538	0.578722	0.581221	0.000944822	-0.579065	0.000997264	-0.323827	0.0865877	-0.371409	0.0472867
Echs1	blue	-0.62133	0.000321634	0.404274	0.0296203	0.495629	0.00625661	-0.11535	0.551277	-0.119403	0.537278	-0.773405	8.69e-07	0.107238	0.57979	-0.366873	0.0502723	-0.0461302	0.812178
Eci2	blue	0.312632	0.0986968	0.0968341	0.617282	-0.102443	0.596945	-0.0374646	0.847002	-0.0277359	0.886433	0.344476	0.0672605	-0.426232	0.0211338	-0.109046	0.573376	-0.283492	0.136154
Edem2	blue	0.335121	0.0755532	-0.514701	0.00427921	-0.55264	0.00187835	0.305923	0.106539	-0.213871	0.26527	0.78734	4.04e-07	0.0908893	0.639143	0.245729	0.19883	-0.0871244	0.653145
Eef1akmt1	blue	0.536708	0.00268519	-0.608293	0.000463808	-0.453727	0.013429	0.0442727	0.819615	-0.403519	0.0299549	0.692437	3.15e-05	0.0375746	0.846557	0.0610526	0.753058	0.0288303	0.881982
Eef1akmt3	blue	0.608065	0.000466713	-0.339895	0.0712287	-0.423854	0.0219433	0.00174628	0.992827	-0.242633	0.204729	0.836768	1.55e-08	-0.116697	0.546605	-0.0409606	0.832914	-0.197192	0.305216
Eef1g	blue	0.592334	0.000710871	-0.418783	0.023754	-0.400242	0.031444	-0.0503316	0.795415	-0.164264	0.3945	0.888258	1.28e-10	-0.118975	0.538747	0.0971571	0.616103	-0.0886472	0.647467
Eef2kmt	blue	0.565922	0.00137539	-0.511988	0.00452279	-0.651117	0.000130696	0.312662	0.0986622	-0.384489	0.0394576	0.837621	1.45e-08	0.0156589	0.935743	0.0695461	0.719986	-0.17354	0.367966
Eif2b4	blue	0.693329	3.05e-05	-0.562512	0.00149179	-0.581451	0.000939374	0.123763	0.522412	-0.595993	0.000645838	0.772926	8.91e-07	-0.126756	0.512321	-0.174222	0.366058	-0.142354	0.46134
Eif3g	blue	0.811457	9.27e-08	-0.338387	0.0725733	-0.469151	0.0102469	0.0102256	0.958014	-0.392393	0.035254	0.824533	3.81e-08	-0.255287	0.181366	-0.142487	0.460917	-0.405016	0.0292942
Eif4a1	blue	0.598033	0.000611888	-0.546846	0.00214336	-0.68388	4.31e-05	0.36537	0.051294	-0.202706	0.291614	0.812761	8.51e-08	-0.0131364	0.946078	0.262186	0.169447	-0.289111	0.128229
Eif4ebp2	blue	-0.524098	0.00352035	0.637891	0.000197216	0.610027	0.000442172	-0.229094	0.231923	0.426498	0.0210451	-0.636413	0.000206255	-0.0362843	0.851768	-0.156018	0.41898	-0.221214	0.248817
Eipr1	blue	0.14573	0.450669	-0.56894	0.00127903	-0.290889	0.125793	0.111362	0.565212	-0.253811	0.18399	0.431656	0.0193793	0.287827	0.13001	0.252166	0.186946	0.514519	0.0042952
Elovl3	blue	0.671256	6.72e-05	0.0440257	0.820605	-0.0226082	0.907329	-0.264439	0.165677	-0.0143228	0.941216	0.385527	0.0388834	-0.253677	0.184229	-0.182402	0.34362	-0.188759	0.326772
Eme2	blue	0.687651	3.76e-05	-0.292902	0.123078	-0.333705	0.0768744	-0.0886605	0.647418	-0.315292	0.0957098	0.822239	4.48e-08	-0.229678	0.230702	-0.105958	0.584346	-0.223042	0.244827
Emilin1	blue	0.193977	0.313327	-0.718908	1.12e-05	-0.487554	0.00730197	0.234729	0.220325	-0.406541	0.0286334	0.417204	0.0243423	0.453082	0.0135782	0.196515	0.306913	0.510885	0.00462512
Eml6	blue	0.664062	8.57e-05	-0.353957	0.0595955	-0.397697	0.0326409	-0.0133918	0.945031	-0.0391671	0.840135	0.826637	3.28e-08	-0.052641	0.786238	0.197854	0.303563	-0.0526201	0.786321
Emp2	blue	-0.635416	0.000212555	-0.0448708	0.817219	0.0825031	0.67049	0.391117	0.0359068	-0.00274667	0.988718	-0.602715	0.000539838	0.377806	0.0433166	0.162759	0.398906	0.222241	0.24657
Enpp2	blue	-0.638059	0.000196215	0.0834826	0.666799	0.0323431	0.86772	0.531096	0.00303295	0.313133	0.0981289	-0.542229	0.00237711	0.152126	0.430821	0.459644	0.0121227	0.0286754	0.882612
Enpp3	blue	-0.638143	0.000195711	0.347435	0.0647905	0.54869	0.00205575	-0.164248	0.394547	0.312419	0.0989384	-0.762144	1.56e-06	0.215876	0.260709	0.0186787	0.923384	0.418756	0.0237639
Entpd2	blue	-0.69437	2.93e-05	0.0817943	0.673165	0.167398	0.385415	0.414371	0.0254273	0.346571	0.0655041	-0.628107	0.000264177	0.292233	0.123975	0.520988	0.00375757	0.202665	0.291714
Entpd5	blue	-0.687156	3.83e-05	0.0786649	0.685023	0.25127	0.188569	0.273319	0.1514	0.3757	0.0445931	-0.471226	0.00987177	0.180174	0.349647	0.482457	0.00803494	0.1608	0.404684
Entpd6	blue	0.462351	0.0115616	-0.431309	0.0194879	-0.379577	0.0422659	0.0687515	0.72306	-0.10463	0.589091	0.730606	6.8e-06	0.0376609	0.846209	0.286599	0.131729	0.231663	0.226585
Entpd7	blue	0.674519	6e-05	-0.459109	0.0122364	-0.595374	0.00065646	0.173066	0.369295	-0.103769	0.592178	0.887592	1.38e-10	-0.0543216	0.779577	0.209743	0.274825	-0.183365	0.341035
Epha2	blue	0.439755	0.0169843	-0.205413	0.28508	-0.328548	0.0818347	0.0711241	0.713894	-0.249841	0.19118	0.579933	0.000975863	-0.222574	0.245844	-0.0796968	0.681104	-0.106558	0.582207
Epop	blue	-0.520909	0.00376379	-0.0447179	0.817831	-0.116326	0.547889	0.433697	0.018751	-0.335365	0.0753277	-0.627958	0.000265334	0.341057	0.0702054	-0.0980017	0.613024	-0.101339	0.600926
Ercc1	blue	0.533137	0.00290226	-0.454043	0.0133564	-0.470657	0.00997346	0.0787907	0.684544	-0.342803	0.0686892	0.747208	3.21e-06	0.068004	0.725956	-0.083977	0.664939	-0.125101	0.517889
Erg28	blue	-0.558793	0.00162846	-0.0205197	0.915858	-0.017413	0.928562	0.375073	0.0449788	-0.0726034	0.708198	-0.528683	0.00319399	0.304828	0.107863	-0.0351328	0.856423	-0.0499043	0.797116
Ero1b	blue	0.789521	3.56e-07	-0.263452	0.167321	-0.384585	0.0394044	-0.0475522	0.806495	-0.0259731	0.893609	0.855375	3.4e-09	-0.258418	0.175885	0.0444484	0.818911	-0.248156	0.19429
Erp29	blue	0.491768	0.00673931	-0.420325	0.0231912	-0.41042	0.0270064	0.0511266	0.792253	-0.21387	0.265272	0.846196	7.38e-09	-0.0366758	0.850186	0.06905	0.721905	-0.0622871	0.748223
Etfdh	blue	0.632689	0.000230662	0.205724	0.284337	0.0386202	0.84234	-0.361754	0.053819	0.0588875	0.76156	0.511848	0.0045357	-0.592316	0.000711212	-0.228207	0.233784	-0.48233	0.00805396
Evi5l	blue	0.530808	0.00305184	-0.406168	0.0287936	-0.460747	0.0118915	0.17322	0.368863	-0.234632	0.22052	0.573144	0.00115458	0.287688	0.130203	0.139235	0.471313	0.0933618	0.630013
Exoc3l2	blue	0.14934	0.439406	-0.526814	0.00332378	-0.547687	0.00210302	0.288375	0.129248	-0.492151	0.00669004	0.441424	0.0165223	0.221531	0.248121	0.0404273	0.83506	-0.058931	0.761389
F830016B08Rik	blue	-0.597346	0.000623155	0.378689	0.0427903	0.358624	0.0560824	0.0664605	0.731947	0.463172	0.0113957	-0.668965	7.26e-05	0.0522039	0.787973	0.216085	0.260236	0.151603	0.432424
Fabp2	blue	0.397944	0.032523	0.0172336	0.929296	-0.130922	0.498441	-0.140447	0.467425	0.0099414	0.95918	0.42934	0.0201134	-0.425007	0.0215476	-0.0860506	0.65716	-0.498858	0.00587564
Fam114a1	blue	0.636757	0.000204122	-0.494235	0.00642738	-0.439169	0.0171488	0.0394325	0.839066	-0.0338761	0.861509	0.853788	3.9e-09	-0.0420719	0.828447	0.283761	0.135767	0.168398	0.382542
Fam131c	blue	0.448131	0.0147702	-0.413692	0.0256932	-0.43923	0.0171316	0.19482	0.311187	-0.181512	0.346021	0.677569	5.4e-05	0.0268134	0.890187	0.167875	0.384043	-0.0203419	0.916585
Fam13c	blue	-0.340943	0.070305	0.292744	0.123289	0.330043	0.0803724	-0.0148607	0.939013	0.381524	0.0411343	-0.465476	0.0109408	0.385898	0.0386801	0.253883	0.183862	0.223647	0.243517
Fam166a	blue	0.541488	0.0024166	-0.475746	0.00909414	-0.51169	0.00455029	0.189662	0.32442	-0.21977	0.251998	0.853417	4.03e-09	-0.0353857	0.8554	0.157633	0.414121	-0.073938	0.703072
Fam184a	blue	0.640012	0.000184864	-0.125942	0.515056	-0.0955767	0.62188	-0.354072	0.0595064	-0.118515	0.54033	0.628705	0.000259573	-0.323007	0.0874348	-0.305841	0.106638	-0.141727	0.463335
Fam210a	blue	-0.693308	3.05e-05	0.359587	0.0553779	0.196077	0.308014	0.388862	0.0370848	0.281287	0.13936	-0.647783	0.000145244	0.0794304	0.682115	0.173028	0.369401	-0.223305	0.244257
Fam222a	blue	0.516809	0.00409788	-0.318467	0.0922359	-0.283108	0.136708	-0.102022	0.598461	-0.247025	0.196397	0.435454	0.0182238	-0.0881129	0.649457	-0.0419324	0.829007	-0.0712414	0.713441
Farp1	blue	0.700768	2.3e-05	-0.490006	0.00696991	-0.460324	0.0119796	0.0448175	0.817432	-0.111074	0.566226	0.768261	1.14e-06	-0.0576971	0.766246	0.191571	0.319483	0.234003	0.221796
Fbn2	blue	0.512398	0.00448523	-0.457574	0.012567	-0.407718	0.0281312	0.0773611	0.689985	-0.236474	0.216815	0.475572	0.00912306	0.172616	0.370561	0.0807031	0.677291	0.188898	0.326409
Fbxw8	blue	0.492611	0.00663138	-0.549539	0.00201642	-0.519407	0.0038833	0.204934	0.286229	-0.566453	0.001358	0.696218	2.74e-05	0.044399	0.819109	-0.0862265	0.656501	0.0331154	0.86459
Fcor	blue	0.291229	0.125331	-0.480375	0.00835186	-0.459632	0.0121252	0.22645	0.237504	-0.35845	0.0562104	0.518912	0.00392345	0.0732388	0.705756	0.059203	0.760319	-0.127435	0.510046
Fdps	blue	-0.600805	0.000568287	-0.0229084	0.906104	0.0378865	0.845299	0.288445	0.129151	-0.22794	0.234346	-0.596267	0.000641182	0.381718	0.0410228	-0.147712	0.444467	-0.0363272	0.851595
Fen1	blue	0.204463	0.287364	-0.48283	0.00797934	-0.31878	0.0918984	0.105661	0.585406	-0.254112	0.183452	0.505972	0.00510536	0.104654	0.589007	0.126391	0.513548	0.539375	0.00253233
Fgf21	blue	0.478116	0.00870738	-0.229178	0.231747	-0.4314	0.0194594	0.210742	0.272492	-0.212551	0.268301	0.510122	0.00469705	-0.182719	0.342769	-0.0241683	0.900964	-0.26306	0.167977
Fh1	blue	0.624767	0.000291252	-0.0956115	0.621752	-0.0602907	0.756047	-0.498275	0.00594287	-0.339023	0.0720041	0.458022	0.0124699	-0.367814	0.0496411	-0.430576	0.0197189	-0.153709	0.425983
Fibin	blue	-0.47236	0.00967155	0.282835	0.137103	0.306024	0.106418	0.150247	0.4366	0.259707	0.173664	-0.48824	0.0072078	0.323048	0.0873924	0.232254	0.225369	-0.0211024	0.913478
Ficd	blue	0.827703	3.04e-08	-0.163145	0.397774	-0.221205	0.248836	-0.297454	0.117094	-0.232162	0.225558	0.739765	4.52e-06	-0.253669	0.184244	-0.251147	0.188793	-0.3439	0.0677502
Fkbp11	blue	0.596665	0.000634478	-0.401071	0.0310616	-0.416134	0.0247478	-0.0241512	0.901034	-0.319028	0.0916319	0.904985	1.59e-11	-0.131234	0.497408	-0.0873417	0.652334	-0.0721256	0.710036
Flad1	blue	0.865783	1.32e-09	-0.20752	0.28006	-0.238765	0.212264	-0.322617	0.0878398	-0.308898	0.103006	0.83884	1.32e-08	-0.330816	0.0796242	-0.297663	0.116825	-0.30356	0.10941
Fmn1	blue	-0.621328	0.000321649	-0.0044256	0.981822	0.106887	0.581038	0.325834	0.0845422	0.142095	0.462162	-0.581695	0.000933626	0.312231	0.0991524	0.252708	0.185968	0.434939	0.018377
Fmo1	blue	-0.748463	3.03e-06	0.354689	0.0590336	0.420826	0.0230103	0.071134	0.713855	0.301568	0.111875	-0.825397	3.59e-08	0.223748	0.243296	0.0977099	0.614087	-0.0226812	0.907031
Fmod	blue	-0.52968	0.00312658	0.552763	0.00187306	0.573842	0.00113499	-0.186828	0.331834	0.468376	0.0103901	-0.611897	0.000419835	0.146457	0.448388	0.049273	0.79963	0.15935	0.408987
Fndc4	blue	0.526864	0.00332025	-0.487007	0.00737786	-0.554219	0.00181123	0.239808	0.210213	-0.477638	0.00878424	0.718888	1.12e-05	-0.0808836	0.676608	-0.101927	0.598802	-0.162841	0.398666
Fntb	blue	0.613028	0.000406812	-0.60279	0.000538751	-0.528092	0.0032346	0.083247	0.667686	-0.275191	0.148506	0.856923	2.97e-09	0.045911	0.813055	0.140087	0.468579	0.0722923	0.709394
Focad	blue	0.343243	0.0683115	-0.599846	0.000583053	-0.614846	0.000386632	0.37365	0.0458644	-0.537894	0.00261624	0.683257	4.41e-05	0.145944	0.449998	0.00728987	0.970062	-0.149767	0.438085
Foxq1	blue	-0.452413	0.0137344	-0.00183149	0.992477	0.0111847	0.95408	0.315548	0.0954263	-0.267753	0.16024	-0.594621	0.00066958	0.184741	0.337361	-0.124127	0.521179	0.14211	0.462114
Frat2	blue	-0.384199	0.0396191	0.261693	0.17028	0.0372776	0.847756	0.278795	0.143047	-0.0686817	0.72333	-0.460663	0.0119088	0.15668	0.416985	-0.0917562	0.635936	-0.301265	0.112253
Ftsj3	blue	0.752701	2.47e-06	-0.330259	0.0801631	-0.468197	0.0104234	0.0495642	0.79847	-0.222705	0.245558	0.855922	3.24e-09	-0.180722	0.348161	-0.0305959	0.874809	-0.365311	0.0513345
G6pc	blue	0.732246	6.33e-06	0.0987376	0.610347	0.044936	0.816957	-0.490876	0.00685531	-0.0377749	0.845749	0.589559	0.000763936	-0.375294	0.0448429	-0.273429	0.151228	-0.252491	0.186359
Gabbr2	blue	0.741769	4.13e-06	-0.317148	0.0936675	-0.399715	0.0316888	-0.157048	0.415876	-0.513882	0.00435153	0.640915	0.000179817	0.0205521	0.915726	-0.347674	0.0645939	-0.368444	0.0492216
Gale	blue	0.565696	0.00138286	-0.507358	0.00496574	-0.453925	0.0133835	-0.0158392	0.935005	-0.276515	0.146483	0.866979	1.18e-09	-0.0174982	0.928214	0.0346643	0.858319	0.0511387	0.792205
Gbf1	blue	0.749347	2.9e-06	-0.267431	0.160764	-0.23273	0.224394	-0.293326	0.12251	-0.094247	0.626758	0.873772	6.08e-10	-0.189996	0.323552	-0.0592426	0.760164	-0.0826674	0.66987
Gfpt1	blue	0.729919	7e-06	-0.358169	0.0564178	-0.437923	0.0175033	-0.0759234	0.695471	-0.123456	0.523452	0.92714	5.04e-13	-0.166063	0.389271	0.0316848	0.87039	-0.118161	0.541548
Gm10320	blue	0.615097	0.000383914	-0.27352	0.151087	-0.282095	0.138178	-0.0162627	0.933271	0.0140524	0.942324	0.626933	0.00027343	0.0181158	0.925687	0.216512	0.259273	-0.0567747	0.769883
Gm11437	blue	-0.556384	0.00172261	0.0255558	0.895309	0.0983466	0.611769	0.319466	0.0911625	0.0190564	0.92184	-0.671024	6.77e-05	0.340179	0.0709777	0.125798	0.51554	0.0565155	0.770905
Gm30990	blue	-0.428342	0.0204365	0.381299	0.0412639	0.339053	0.0719773	-0.0123257	0.949401	0.233717	0.222378	-0.490773	0.00686882	0.0948534	0.624531	-0.0290103	0.88125	-0.0601776	0.756491
Gm32234	blue	-0.26777	0.160213	0.384601	0.0393951	0.336555	0.0742331	-0.0549001	0.777288	0.456553	0.0127913	-0.420876	0.0229924	0.0666765	0.731108	0.0679078	0.726329	0.255998	0.180112
Gm38821	blue	0.503656	0.00534609	0.137281	0.477621	0.0960736	0.620061	-0.498352	0.00593398	-0.0445957	0.818321	0.59127	0.000730832	-0.335907	0.0748279	-0.440146	0.0168751	-0.169714	0.378779
Gm40011	blue	0.647186	0.000147993	-0.202996	0.290911	-0.354684	0.0590369	-0.106721	0.58163	-0.292097	0.124158	0.506414	0.00506045	-0.265154	0.164492	-0.156437	0.417715	-0.2822	0.138025
Gm8587	blue	0.444975	0.0155744	-0.372141	0.046818	-0.431707	0.0193635	0.17873	0.353588	-0.278805	0.143033	0.487117	0.00736253	-0.138186	0.474693	-0.0163959	0.932726	-0.107076	0.580364
Gmds	blue	0.519406	0.00388344	-0.39381	0.0345398	-0.37218	0.046793	-0.0122282	0.949801	-0.165787	0.390072	0.801471	1.75e-07	0.0112205	0.953934	0.0707597	0.715299	-0.0775494	0.689267
Gmppa	blue	0.761469	1.61e-06	-0.538199	0.0025988	-0.612052	0.000418034	0.0853929	0.659624	-0.395396	0.0337544	0.954366	1.07e-15	-0.09605	0.620148	-0.0269896	0.88947	-0.199329	0.299898
Gmppb	blue	0.775223	7.89e-07	-0.404226	0.0296416	-0.479074	0.00855512	-0.0871678	0.652983	-0.377434	0.0435397	0.940096	3.88e-14	-0.160878	0.404453	-0.173924	0.36689	-0.22922	0.23166
Gnat1	blue	0.403778	0.0298396	-0.365399	0.0512738	-0.384585	0.0394041	-0.0199912	0.918018	-0.303085	0.109994	0.466563	0.0107316	-0.00948453	0.961055	-0.122462	0.526825	-0.0874861	0.651795
Gnat2	blue	0.441158	0.0165953	-0.227181	0.235952	-0.0745992	0.700538	-0.326692	0.0836793	-0.136791	0.479207	0.584776	0.000863581	-0.0552659	0.775842	-0.146013	0.449782	-0.0198825	0.918462
Gnmt	blue	-0.453637	0.0134497	0.389528	0.0367338	0.392042	0.0354326	-0.0997027	0.606844	-0.0999843	0.605824	-0.756055	2.1e-06	0.0421957	0.827949	-0.315077	0.0959487	-0.171457	0.37383
Golga2	blue	0.680517	4.86e-05	-0.508703	0.0048334	-0.698211	2.54e-05	0.27572	0.147695	-0.473859	0.00941218	0.843453	9.2e-09	-0.0504098	0.795104	-0.0293081	0.88004	-0.326638	0.0837331
Golt1b	blue	0.550614	0.00196759	-0.368806	0.0489824	-0.435254	0.0182832	0.0667671	0.730756	0.0665219	0.731708	0.793526	2.82e-07	-0.0303163	0.875944	0.250924	0.189199	-0.0240683	0.901372
Gorasp2	blue	0.3321	0.0783931	-0.516361	0.00413583	-0.689142	3.56e-05	0.495125	0.00631782	-0.0590064	0.761092	0.719723	1.08e-05	0.0510307	0.792634	0.422851	0.0222923	-0.228484	0.233203
Gosr2	blue	0.65202	0.000126983	-0.143426	0.457936	-0.143377	0.45809	-0.270567	0.155725	-0.0488823	0.801188	0.617821	0.0003555	-0.278227	0.143898	-0.0791518	0.683173	0.00203661	0.991634
Got1	blue	-0.0499161	0.797069	0.367005	0.0501831	0.272592	0.152534	-0.300834	0.112793	-0.145096	0.452663	-0.37589	0.0444766	-0.180867	0.347766	-0.429503	0.0200609	-0.236614	0.216534
Gpatch4	blue	0.502306	0.00549079	-0.240632	0.208602	-0.470799	0.00994792	0.258418	0.175885	-0.135617	0.483026	0.54451	0.00225902	-0.0959357	0.620566	0.0894353	0.644537	-0.460078	0.0120312
Gpatch8	blue	-0.359394	0.0555186	0.342221	0.0691915	0.302201	0.111087	-0.0949235	0.624274	0.124247	0.520773	-0.582245	0.000920763	0.0883204	0.648684	-0.132386	0.493608	0.0566488	0.77038
Gpcpd1	blue	-0.299654	0.114281	0.579893	0.000976847	0.375723	0.0445789	-0.075569	0.696826	0.206201	0.283195	-0.50977	0.00473059	-0.27174	0.15387	-0.203717	0.289162	-0.327797	0.0825779
Gpld1	blue	-0.71776	1.17e-05	0.279987	0.141274	0.278381	0.143667	0.254147	0.183391	-0.0267729	0.890352	-0.836662	1.57e-08	0.177235	0.357693	-0.0841715	0.664208	-0.0639859	0.741584
Gpn2	blue	0.329356	0.0810421	-0.434626	0.0184706	-0.53478	0.00280058	0.461241	0.011789	-0.0818804	0.67284	0.586694	0.000822347	-0.150051	0.437207	0.38866	0.037192	-0.261505	0.170597
Gpr137c	blue	-0.488222	0.00721018	0.117576	0.543566	0.0664145	0.732126	0.27978	0.141581	-0.00191005	0.992154	-0.536669	0.0026875	0.210074	0.274051	-0.0366774	0.85018	-0.0462923	0.811529
Gpt	blue	-0.578865	0.00100228	0.105896	0.584569	0.23486	0.22006	0.107442	0.579065	-0.267711	0.160308	-0.686034	3.99e-05	0.181463	0.346153	-0.189022	0.326084	0.0208891	0.914349
Gramd1c	blue	0.467815	0.0104949	-0.641309	0.00017765	-0.588568	0.000783725	0.277317	0.145269	-0.471175	0.00988072	0.633975	0.000221963	0.0682283	0.725087	0.0062062	0.974511	-0.0108075	0.955627
Grhpr	blue	0.736883	5.15e-06	-0.320482	0.0900808	-0.193147	0.315442	-0.409826	0.0272503	-0.446348	0.0152203	0.730213	6.91e-06	-0.219761	0.252016	-0.344377	0.0673449	0.0965176	0.618438
Grik5	blue	-0.343711	0.0679113	0.473161	0.00953217	0.350821	0.062051	-0.0523914	0.787229	0.123203	0.524309	-0.544998	0.00223442	-0.0238885	0.902105	-0.254321	0.18308	-0.26299	0.168094
Grina	blue	0.650669	0.000132571	-0.261125	0.171243	-0.45308	0.0135787	0.0532574	0.783794	-0.123591	0.522995	0.834334	1.87e-08	-0.215547	0.261454	0.0221437	0.909225	-0.424959	0.0215641
Grip1	blue	0.487773	0.00727177	-0.282499	0.137591	-0.187115	0.33108	-0.21518	0.262286	-0.432186	0.0192147	0.481605	0.00816338	-0.106278	0.583207	-0.34894	0.0635612	0.0212936	0.912697
Gripap1	blue	0.770121	1.03e-06	-0.427114	0.02084	-0.51598	0.00416842	0.0459854	0.812757	-0.135438	0.483608	0.840078	1.2e-08	-0.102784	0.595716	0.12708	0.511234	-0.163993	0.395293
Gsta2	blue	-0.558879	0.00162515	0.0150682	0.938163	0.01724	0.92927	0.430916	0.0196116	0.0295987	0.878859	-0.645693	0.000155078	0.185505	0.335332	0.182205	0.344153	-0.0943153	0.626507
Gstcd	blue	0.4387	0.0172817	-0.491535	0.0067695	-0.58978	0.000759588	0.311234	0.100294	-0.10899	0.573577	0.724637	8.78e-06	0.0354966	0.854952	0.304195	0.108632	0.0156874	0.935626
Gstm1	blue	-0.538811	0.00256404	-0.0432042	0.823901	-0.0417499	0.829741	0.500821	0.00565378	0.289008	0.128371	-0.523664	0.00355262	0.227006	0.236322	0.485304	0.00761819	0.0137651	0.943501
Gstm7	blue	-0.537764	0.00262372	0.28598	0.132602	0.505148	0.0051899	-0.223672	0.243463	0.141668	0.463524	-0.689605	3.5e-05	0.250207	0.190509	-0.102303	0.597448	0.385888	0.0386857
Gstt2	blue	-0.308219	0.103804	0.245247	0.19974	0.128874	0.50524	0.111261	0.565568	-0.201964	0.293423	-0.337272	0.0735799	-0.180173	0.349651	-0.315232	0.0957763	-0.41091	0.0268064
Gtf2f1	blue	0.686756	3.89e-05	-0.314901	0.0961453	-0.421533	0.0227577	0.00598002	0.975439	0.0076921	0.968411	0.831892	2.24e-08	-0.178322	0.354706	0.181258	0.346708	-0.158612	0.411189
Gtf3c5	blue	0.477873	0.00874645	-0.232422	0.225024	-0.205809	0.284132	-0.096851	0.61722	0.0849017	0.661466	0.705085	1.95e-05	-0.390842	0.0360492	0.214711	0.263353	0.0194626	0.920179
Gtf3c6	blue	0.291217	0.125349	-0.375051	0.0449925	-0.449562	0.0144171	0.291057	0.125564	0.255786	0.180484	0.639513	0.000187705	0.0290151	0.881231	0.580515	0.000961736	-0.0647498	0.738605
Gtpbp3	blue	0.359917	0.0551383	-0.485593	0.00757703	-0.292132	0.124111	-0.0345887	0.858624	-0.600479	0.000573259	0.434685	0.0184529	0.130675	0.499258	-0.219922	0.251661	0.180256	0.349424
Gtpbp6	blue	0.549738	0.00200731	-0.324575	0.0858208	-0.467048	0.0106393	0.192338	0.317512	-0.491434	0.00678259	0.666783	7.82e-05	-0.105069	0.587522	-0.196645	0.306586	-0.347544	0.0647007
Gucy2c	blue	0.468273	0.0104094	-0.293357	0.122469	-0.110532	0.568132	-0.292641	0.123427	-0.159214	0.409395	0.467713	0.010514	-0.020045	0.917798	-0.0236412	0.903114	0.540078	0.00249333
Guk1	blue	0.416089	0.0247647	-0.427315	0.0207737	-0.554331	0.00180655	0.29421	0.121335	-0.478416	0.00865941	0.624562	0.000292988	-0.15904	0.409913	-0.105355	0.586499	-0.297563	0.116953
H2-Q2	blue	-0.564616	0.001419	0.215847	0.260775	0.29525	0.119963	0.154442	0.423753	0.35308	0.0602746	-0.52413	0.00351795	0.209726	0.274863	0.318857	0.0918157	0.308553	0.103411
Hacl1	blue	-0.454107	0.0133416	-0.0650334	0.7375	0.0273784	0.887887	0.147831	0.444096	-0.24219	0.205582	-0.534685	0.00280637	0.193317	0.315007	-0.137487	0.476954	-0.00199547	0.991803
Hapln1	blue	0.176717	0.359123	-0.195554	0.309331	0.0043224	0.982246	-0.247736	0.19507	0.252704	0.185976	0.346016	0.0659661	-0.0822066	0.671608	0.261448	0.170694	0.585111	0.000856243
Hapln4	blue	0.632937	0.000228964	-0.597583	0.000619239	-0.66588	8.06e-05	0.191887	0.318669	-0.39989	0.0316072	0.934042	1.37e-13	0.0489431	0.800945	0.0507548	0.793731	-0.103863	0.59184
Hars	blue	0.601966	0.00055084	-0.558552	0.00163767	-0.654059	0.000118946	0.213947	0.265098	-0.350002	0.0627053	0.922485	1.13e-12	0.029215	0.880418	0.0843529	0.663526	-0.193174	0.315372
Hcar2	blue	0.239273	0.211262	-0.288558	0.128994	-0.4112	0.0266884	0.172856	0.369886	-0.190486	0.322282	0.500666	0.00567111	-0.098929	0.609652	0.0672652	0.728822	-0.113593	0.557395
Hdac5	blue	-0.548197	0.00207887	0.40092	0.0311309	0.55942	0.00160467	-0.10094	0.602366	0.231505	0.22691	-0.613196	0.000404913	0.0363119	0.851656	0.0129401	0.946882	0.135634	0.482969
Hdhd3	blue	0.127813	0.508782	-0.368952	0.0488857	-0.0251939	0.896784	-0.160649	0.405131	-0.0668289	0.730516	0.321475	0.0890331	0.102508	0.596709	0.146049	0.449669	0.403583	0.0299267
Hhip	blue	-0.522174	0.00366555	0.325012	0.0853753	0.209541	0.275298	0.252683	0.186013	0.416611	0.0245663	-0.506745	0.0050271	-0.0635621	0.743239	0.272645	0.15245	-0.267482	0.16068
Hid1	blue	0.177275	0.357585	-0.367073	0.0501375	-0.520092	0.0038284	0.376869	0.0438811	-0.138943	0.472254	0.614851	0.000386574	0.211722	0.270218	0.204437	0.287426	0.00908266	0.962704
Higd2a	blue	-0.609419	0.00044965	0.437898	0.0175106	0.398676	0.0321763	0.082937	0.668854	0.500887	0.00564649	-0.65355	0.000120908	0.0473072	0.807473	0.184188	0.338836	-0.085906	0.657701
Hmgcr	blue	-0.490817	0.00686299	-0.132784	0.492298	-0.0960862	0.620015	0.395967	0.0334756	-0.297853	0.11658	-0.539153	0.00254475	0.312787	0.0985209	-0.101114	0.601736	-0.0613466	0.751906
Hmgcs1	blue	-0.480126	0.00839032	-0.263844	0.166666	-0.233759	0.222293	0.512547	0.00447169	-0.277143	0.145531	-0.471496	0.00982377	0.443042	0.0160847	0.0126539	0.948056	-0.0341473	0.860411
Hmgxb4	blue	0.768076	1.15e-06	-0.336455	0.0743249	-0.294893	0.120433	-0.190657	0.32184	-0.0611916	0.752513	0.786577	4.21e-07	-0.123715	0.522575	0.122781	0.525741	0.0909722	0.638836
Hnmt	blue	-0.677632	5.38e-05	0.695133	2.85e-05	0.747422	3.18e-06	-0.220513	0.250357	0.596497	0.000637298	-0.810295	9.99e-08	-0.146329	0.44879	-0.0236426	0.903108	0.179113	0.35254
Hnrnpdl	blue	0.360135	0.0549803	0.144709	0.453883	-0.133079	0.491327	0.125624	0.516126	0.188048	0.328629	0.313023	0.0982535	-0.338013	0.0729104	0.0486279	0.802202	-0.361688	0.0538654
Hras	blue	0.131634	0.496085	-0.379039	0.0425829	-0.416684	0.0245385	0.270964	0.155096	-0.139083	0.471803	0.493523	0.00651614	0.191016	0.320913	0.231197	0.227548	0.135366	0.483842
Hrg	blue	-0.539717	0.00251329	-0.103295	0.593881	-0.0895938	0.643948	0.435734	0.0181409	-0.165285	0.391529	-0.663025	8.87e-05	0.455258	0.0130803	0.0981315	0.612552	-0.067261	0.728838
Hsd17b6	blue	-0.608201	0.000464976	0.126462	0.513308	0.176708	0.359148	0.277823	0.144505	0.156441	0.417705	-0.683988	4.3e-05	0.116763	0.546378	0.211129	0.271592	0.121449	0.530275
Hsp90b1	blue	0.82225	4.48e-08	-0.220639	0.25008	-0.304544	0.108207	-0.234937	0.219905	-0.112315	0.561868	0.900047	3.06e-11	-0.27245	0.152756	-0.109238	0.572699	-0.203978	0.288532
Hspa13	blue	0.712371	1.46e-05	-0.346012	0.0659693	-0.410252	0.0270752	-0.109173	0.572928	-0.183911	0.339575	0.917529	2.53e-12	-0.166598	0.387722	-0.0730411	0.706515	-0.14629	0.448911
Hspa5	blue	0.845574	7.76e-09	-0.291795	0.124566	-0.398486	0.0322659	-0.165352	0.391333	-0.242977	0.204066	0.935509	1.02e-13	-0.257685	0.177158	-0.153764	0.425815	-0.246084	0.198161
Hyou1	blue	0.831465	2.31e-08	-0.307945	0.104128	-0.332372	0.0781342	-0.260779	0.171831	-0.265112	0.164563	0.922072	1.21e-12	-0.228183	0.233835	-0.18849	0.327475	-0.204451	0.287392
Iba57	blue	0.546294	0.00217025	-0.285407	0.133414	-0.12713	0.511069	-0.291978	0.124318	-0.223883	0.243006	0.703895	2.04e-05	-0.0689225	0.722398	-0.157596	0.414233	0.120728	0.532739
Ica1	blue	0.196614	0.306663	-0.424574	0.0216954	-0.498125	0.00596037	0.331825	0.0786556	0.002568	0.989452	0.639816	0.000185974	0.113062	0.559253	0.363388	0.0526656	0.16916	0.380361
Idi1	blue	-0.52829	0.00322091	-0.122475	0.526781	-0.0780777	0.687256	0.395383	0.0337608	-0.118368	0.540835	-0.547645	0.00210504	0.409123	0.0275419	0.00425005	0.982543	-0.0340322	0.860877
Ifrd2	blue	0.234473	0.220842	-0.431821	0.019328	-0.226727	0.236915	-0.111752	0.563842	-0.459255	0.0122052	0.504154	0.00529348	-0.0520287	0.788668	-0.134655	0.486162	0.167345	0.385569
Ift122	blue	0.133123	0.491184	-0.51156	0.00456224	-0.395272	0.0338155	0.241824	0.206288	-0.15946	0.40866	0.465631	0.0109108	0.25591	0.180266	0.320642	0.089911	0.490633	0.00688711
Igf2bp2	blue	0.493235	0.00655233	-0.529305	0.00315182	-0.563476	0.00145807	0.269168	0.157959	0.0778995	0.687934	0.620681	0.000327668	0.0147076	0.93964	0.520368	0.00380649	0.106846	0.581183
Igfbp3	blue	0.447634	0.0148946	0.18464	0.337631	-0.0237783	0.902555	-0.111402	0.565072	0.284414	0.13483	0.470557	0.00999144	-0.41173	0.0264743	0.121718	0.52936	-0.39824	0.0323823
Igsf5	blue	-0.0269085	0.8898	-0.34282	0.0686752	-0.399814	0.0316428	0.404868	0.0293591	-0.170449	0.376689	0.484087	0.0077941	0.00345009	0.985829	0.176879	0.358675	-0.0771705	0.690711
Ikbip	blue	0.355769	0.0582116	-0.510142	0.00469523	-0.511163	0.00459921	0.292817	0.123191	0.0850642	0.660856	0.652843	0.000123683	0.276298	0.146813	0.549204	0.00203187	0.338417	0.0725468
Il18	blue	-0.632144	0.000234446	0.464166	0.0111976	0.483701	0.00785055	0.00701813	0.971177	0.590983	0.000736295	-0.588551	0.000784057	0.0339329	0.861279	0.299051	0.115047	0.0541967	0.780072
Il4i1b	blue	0.80454	1.44e-07	-0.0696453	0.719602	-0.134165	0.487765	-0.263399	0.167409	-0.204508	0.287254	0.605544	0.000500012	-0.394213	0.0343391	-0.244014	0.202083	-0.345485	0.0664107
Imp4	blue	0.695895	2.77e-05	-0.480252	0.00837083	-0.444911	0.0155912	-0.0594046	0.759527	-0.38464	0.0393738	0.901486	2.53e-11	-0.0931159	0.630919	-0.0983979	0.611582	-0.0129672	0.946771
Impact	blue	0.424472	0.0217304	-0.414056	0.0255505	-0.498165	0.00595564	0.281378	0.139226	-0.100498	0.603963	0.675514	5.8e-05	0.0870296	0.653499	0.293454	0.122339	-0.128177	0.507564
Insc	blue	0.475349	0.00916027	-0.364721	0.0517402	-0.234074	0.221652	-0.258614	0.175547	-0.405324	0.0291596	0.58581	0.000841135	-0.0172525	0.929219	-0.2083	0.278216	0.15974	0.407827
Insig1	blue	-0.571145	0.00121237	0.00269795	0.988918	0.151624	0.43236	0.136214	0.481081	-0.194183	0.312801	-0.560731	0.00155596	0.27135	0.154486	-0.194489	0.312025	0.0769118	0.691698
Ints1	blue	0.444402	0.0157242	-0.51486	0.00426538	-0.385003	0.0391726	0.0239475	0.901865	-0.323581	0.0868412	0.762258	1.55e-06	0.0311174	0.872692	0.0283669	0.883866	0.237122	0.215521
Ints10	blue	0.53951	0.0025248	-0.532537	0.00294019	-0.54484	0.00224237	0.28273	0.137255	-0.0204136	0.916292	0.712615	1.44e-05	0.0475823	0.806374	0.389267	0.0368709	0.0230537	0.905511
Ints3	blue	0.734843	5.64e-06	-0.286174	0.132328	-0.225145	0.24029	-0.286987	0.131185	-0.224998	0.240606	0.851316	4.82e-09	-0.141405	0.464362	-0.13689	0.478886	-0.0591043	0.760707
Intu	blue	0.45929	0.0121978	-0.465548	0.0109269	-0.58817	0.000791794	0.329079	0.0813133	-0.13617	0.481224	0.747943	3.1e-06	0.015615	0.935923	0.222755	0.245451	-0.0947487	0.624916
Ipmk	blue	-0.648402	0.00014244	0.466392	0.0107644	0.416707	0.02453	0.0495368	0.798579	0.243128	0.203777	-0.813931	7.88e-08	-0.00824996	0.966121	-0.0130521	0.946424	0.00205124	0.991574
Ipo4	blue	0.661804	9.24e-05	-0.41489	0.0252256	-0.555635	0.00175286	0.193227	0.315236	-0.249815	0.191228	0.891122	9.18e-11	-0.103953	0.591519	0.0675521	0.727708	-0.27065	0.155594
Iqcc	blue	0.626012	0.000280887	-0.267675	0.160368	-0.446727	0.0151237	0.203082	0.290702	-0.0986891	0.610524	0.55845	0.00164157	-0.143915	0.456389	0.234797	0.220187	-0.221478	0.248238
Iqcg	blue	-0.492554	0.00663859	0.39385	0.0345201	0.406562	0.0286243	-0.0183645	0.92467	0.38209	0.0408096	-0.562339	0.00149792	-0.079154	0.683165	0.0493736	0.79923	0.0211509	0.913279
Irak2	blue	0.759213	1.8e-06	-0.401918	0.0306752	-0.51445	0.00430133	0.0575132	0.766971	-0.382264	0.0407105	0.818981	5.61e-08	-0.205098	0.285837	-0.0876392	0.651224	-0.222442	0.24613
Irf1	blue	-0.648625	0.000141441	0.408531	0.0277888	0.545758	0.00219659	-0.161542	0.402489	0.362882	0.0530207	-0.655876	0.000112167	0.11659	0.546977	0.0913481	0.637445	0.2451	0.200019
Irf6	blue	0.64208	0.000173483	-0.510448	0.00466624	-0.460212	0.0120032	0.0214537	0.912043	-0.0865029	0.655468	0.738649	4.76e-06	-0.0838566	0.665392	0.215696	0.261116	0.110941	0.566694
Irgq	blue	0.697618	2.6e-05	-0.600838	0.000567787	-0.719342	1.1e-05	0.296973	0.117716	-0.42086	0.0229982	0.874585	5.6e-10	0.022453	0.907963	0.0815032	0.674265	-0.27441	0.149708
Itfg2	blue	0.573211	0.00115269	-0.428008	0.0205455	-0.557848	0.00166483	0.127731	0.509055	-0.570822	0.00122196	0.739336	4.61e-06	-0.0799987	0.679959	-0.203992	0.288499	-0.336245	0.0745177
Itih4	blue	0.679503	5.04e-05	-0.572095	0.0011846	-0.48466	0.00771094	-0.120143	0.53474	-0.48884	0.00712621	0.815511	7.09e-08	0.0377796	0.84573	-0.149429	0.439131	-0.0656839	0.734967
Izumo4	blue	-0.502862	0.00543079	0.518121	0.00398831	0.429962	0.019914	-0.00103413	0.995752	0.223647	0.243515	-0.726148	8.23e-06	-0.0345379	0.85883	-0.0820729	0.672113	-0.158492	0.411549
Jak3	blue	0.418793	0.0237506	-0.479174	0.00853925	-0.245745	0.1988	-0.12767	0.509259	-0.320812	0.0897313	0.460431	0.0119573	0.218969	0.253774	-0.00787544	0.967658	0.424391	0.0217582
Jazf1	blue	0.609419	0.000449653	-0.105542	0.585831	-0.105376	0.586425	-0.261036	0.171394	0.0950923	0.623655	0.698325	2.53e-05	-0.163817	0.395806	0.0366304	0.85037	0.0398612	0.837339
Jph1	blue	-0.377716	0.0433707	0.462723	0.0114861	0.479624	0.00846871	-0.154171	0.424575	0.315422	0.0955664	-0.556687	0.00171051	-0.105072	0.587512	-0.117765	0.542914	-0.210156	0.273858
Jpt2	blue	0.459562	0.0121402	-0.579607	0.000983859	-0.630966	0.000242798	0.30814	0.103898	-0.142172	0.461918	0.863455	1.65e-09	0.0527013	0.785999	0.318774	0.0919045	0.0476264	0.806198
Katnal1	blue	0.50261	0.00545791	-0.297781	0.116673	-0.383608	0.03995	0.0535385	0.782679	-0.134799	0.485691	0.614421	0.000391268	-0.110784	0.567245	0.0177672	0.927113	-0.16112	0.403735
Kbtbd12	blue	0.385477	0.0389111	-0.249849	0.191164	-0.276103	0.147111	0.114517	0.554175	-0.0475712	0.806419	0.577381	0.00103999	-0.0595273	0.759045	0.141483	0.464115	-0.11522	0.551728
Kcnc3	blue	0.60608	0.000492759	-0.350661	0.062179	-0.478898	0.00858291	0.0957993	0.621065	-0.165947	0.389607	0.628438	0.000261625	-0.0658868	0.734178	0.0457892	0.813542	-0.262842	0.168343
Kcne3	blue	-0.584342	0.000873171	0.278394	0.143648	0.288308	0.129341	0.0943106	0.626524	0.311613	0.099859	-0.578027	0.00102341	0.0407973	0.833571	0.116948	0.545736	0.00992105	0.959264
Kcnn2	blue	-0.401007	0.0310913	0.697775	2.58e-05	0.609485	0.000448839	-0.257897	0.176789	0.184857	0.337053	-0.710646	1.56e-05	-0.161327	0.403123	-0.404047	0.0297207	-0.226976	0.236386
Kctd15	blue	0.824185	3.91e-08	-0.337752	0.0731458	-0.462834	0.0114638	-0.0316627	0.87048	-0.320577	0.0899799	0.726105	8.25e-06	-0.197198	0.305201	-0.110037	0.569877	-0.385546	0.0388734
Kdelr2	blue	0.57701	0.00104962	-0.365602	0.0511354	-0.378399	0.0429624	-0.0812028	0.6754	-0.161736	0.401918	0.88397	2.07e-10	-0.0392238	0.839907	-0.00418928	0.982793	0.00789987	0.967558
Kdm2b	blue	0.198191	0.302723	-0.503108	0.00540443	-0.343591	0.0680136	0.119853	0.535736	-0.156231	0.418336	0.441994	0.0163671	0.00350986	0.985583	0.291776	0.124591	0.445271	0.0154974
Kif1b	blue	-0.527447	0.0032793	0.731807	6.45e-06	0.625704	0.00028342	-0.177467	0.357056	0.331849	0.0786325	-0.639011	0.000190608	-0.296394	0.118467	-0.231453	0.227018	-0.350244	0.0625119
Kif9	blue	0.528093	0.00323452	-0.319508	0.0911176	-0.373966	0.0456666	0.12838	0.506887	0.0551797	0.776183	0.644176	0.000162586	0.0459927	0.812728	0.294255	0.121276	-0.165172	0.391857
Kiss1	blue	0.568156	0.00130347	-0.13074	0.499043	-0.198129	0.302878	-0.280139	0.14105	-0.262065	0.169651	0.56387	0.00144447	-0.271589	0.154108	-0.216164	0.260058	-0.282201	0.138024
Klc2	blue	0.585234	0.00085358	-0.629497	0.000253583	-0.741144	4.25e-06	0.368215	0.049374	-0.452989	0.0135999	0.827002	3.2e-08	0.164075	0.395052	0.0934301	0.629762	-0.230274	0.229461
Klf10	blue	0.484724	0.0077016	0.216396	0.259535	0.0321478	0.868512	-0.307596	0.104542	0.0647503	0.738603	0.413896	0.0256133	-0.447673	0.0148848	-0.263509	0.167225	-0.31211	0.099291
Klf11	blue	0.378965	0.0426267	-0.109183	0.572894	-0.360806	0.0544968	0.161413	0.40287	-0.287392	0.130617	0.438614	0.0173061	-0.255035	0.181812	-0.218331	0.255193	-0.332864	0.0776675
Klf13	blue	-0.816554	6.61e-08	0.414659	0.0253155	0.503147	0.00540029	0.114205	0.555262	0.489295	0.00706481	-0.747079	3.23e-06	0.0712083	0.713569	0.290942	0.125721	0.138733	0.472931
Klhdc4	blue	0.711567	1.51e-05	-0.330295	0.0801282	-0.297866	0.116563	-0.178204	0.35503	-0.261627	0.17039	0.864522	1.49e-09	-0.119665	0.536381	-0.0878737	0.650349	0.0386029	0.842409
Kpnb1	blue	0.468386	0.0103882	-0.652806	0.00012383	-0.625512	0.00028501	0.260299	0.17265	-0.268993	0.158239	0.819856	5.28e-08	0.0974922	0.614881	0.285182	0.133734	-0.00817365	0.966434
Krtcap2	blue	0.524746	0.00347251	-0.401557	0.0308392	-0.425492	0.0213832	0.0224042	0.908162	-0.0992624	0.608441	0.865449	1.37e-09	-0.0646517	0.738988	0.1293	0.503823	-0.058994	0.761141
Kyat3	blue	-0.586402	0.000828512	0.0743437	0.701517	0.0473408	0.807339	0.267823	0.160128	-0.0652444	0.736678	-0.509201	0.00478521	0.121723	0.529342	-0.0830257	0.66852	-0.172183	0.37178
Lars	blue	0.701811	2.21e-05	-0.557811	0.00166628	-0.682905	4.47e-05	0.268498	0.159036	-0.540573	0.00246613	0.811881	9.01e-08	0.0316177	0.870662	-0.0936879	0.628813	-0.273661	0.150868
Lbhd1	blue	0.512828	0.00444614	0.087821	0.650545	0.0509243	0.793057	-0.300731	0.112922	-0.092417	0.633496	0.465599	0.0109171	-0.272686	0.152386	-0.178845	0.353272	-0.248604	0.193459
Ldha	blue	0.881628	2.68e-10	-0.477398	0.00882311	-0.501286	0.00560231	-0.149394	0.439239	-0.468701	0.0103298	0.90201	2.37e-11	-0.194243	0.31265	-0.211242	0.27133	-0.116261	0.548115
Ldlr	blue	-0.620154	0.000332648	-0.0525315	0.786672	0.13534	0.483928	0.172589	0.370637	-0.229615	0.230833	-0.560881	0.00155044	0.293919	0.121722	-0.203118	0.290614	0.0663758	0.732276
Lenep	blue	0.735467	5.49e-06	-0.135463	0.483528	-0.0960107	0.620291	-0.432126	0.0192332	-0.225695	0.239112	0.67732	5.44e-05	-0.310027	0.101688	-0.269651	0.157185	-0.210993	0.271907
Leng9	blue	0.652891	0.000123492	-0.411768	0.0264591	-0.605714	0.000497704	0.149142	0.440021	-0.409996	0.0271806	0.708033	1.73e-05	-0.0604628	0.755371	-0.0762431	0.69425	-0.328203	0.0821754
Lig3	blue	0.803253	1.56e-07	-0.454739	0.0131977	-0.468839	0.0103044	-0.0658242	0.734421	-0.297456	0.117092	0.951152	2.63e-15	-0.195399	0.309723	-0.0396818	0.838062	-0.0820815	0.67208
Litaf	blue	0.332005	0.0784836	-0.257718	0.1771	-0.189088	0.325912	-0.128341	0.507017	-0.039031	0.840684	0.435069	0.0183382	0.260805	0.171787	0.0796441	0.681304	0.216018	0.260387
LOC118567495	blue	0.566488	0.00135686	-0.359259	0.0556174	-0.261934	0.169872	-0.0841303	0.664363	-0.309993	0.101728	0.432223	0.0192032	-0.00411636	0.983092	-0.123884	0.522001	-0.0844812	0.663044
Loxl4	blue	0.432022	0.0192655	-0.306496	0.105852	-0.242576	0.204837	-0.0402028	0.835964	-0.0966204	0.618062	0.426443	0.0210633	0.099257	0.608461	0.112338	0.561786	0.108087	0.576775
Lrp11	blue	0.417986	0.0240497	-0.463539	0.0113222	-0.357407	0.056982	0.0984119	0.611531	-0.105475	0.58607	0.619114	0.000342665	0.144966	0.453071	0.1804	0.349035	0.319473	0.0911548
Lrrc41	blue	0.600924	0.000566474	-0.564128	0.00143563	-0.65027	0.000134261	0.33015	0.0802688	-0.369709	0.0483885	0.81612	6.81e-08	-0.0647417	0.738637	0.176506	0.359708	-0.105571	0.585729
Lrrc46	blue	0.518572	0.00395124	-0.313859	0.0973099	-0.421094	0.0229141	0.135618	0.48302	-0.170841	0.375576	0.559805	0.00159022	-0.0676843	0.727196	0.0756349	0.696574	-0.0876481	0.65119
Lrrc59	blue	0.735292	5.53e-06	-0.525853	0.00339223	-0.642962	0.000168818	0.137425	0.477155	-0.298333	0.115964	0.968154	9.04e-18	-0.113244	0.558615	0.0869148	0.653928	-0.161584	0.402366
Lrrc73	blue	0.414553	0.0253566	-0.391283	0.0358214	-0.363104	0.0528649	0.129512	0.503117	-2.23e-05	0.999908	0.474163	0.00936035	0.033473	0.863141	0.300679	0.112988	0.143218	0.458595
Lrrfip2	blue	0.259729	0.173625	-0.0934363	0.629739	-0.254455	0.182841	0.174803	0.364435	0.416755	0.0245119	0.437857	0.0175223	-0.165086	0.392107	0.446172	0.0152652	-0.152646	0.429229
Lsm4	blue	0.210306	0.273508	-0.544047	0.00228257	-0.484002	0.00780657	0.280132	0.141061	-0.539344	0.00253404	0.454512	0.0132492	0.205538	0.284781	0.0504018	0.795136	0.205789	0.284179
LTO1	blue	0.582737	0.000909403	-0.412807	0.0260433	-0.443776	0.0158894	0.0265948	0.891077	-0.3251	0.0852863	0.887886	1.34e-10	-0.0697786	0.719087	-0.0110375	0.954684	-0.128916	0.505102
Ly6g2	blue	-0.642625	0.000170588	0.426988	0.0208818	0.644349	0.000161713	-0.266069	0.162986	0.11772	0.543071	-0.699706	2.4e-05	-0.034235	0.860056	-0.185236	0.336045	0.301461	0.112008
Mad1l1	blue	0.314345	0.0967652	-0.480781	0.00828928	-0.285981	0.1326	-0.0373344	0.847527	-0.301805	0.111579	0.429526	0.0200535	0.292867	0.123124	0.0386318	0.842293	0.549424	0.00202172
Maged1	blue	0.590884	0.000738188	-0.211249	0.271313	-0.239962	0.209912	-0.123952	0.52177	0.103868	0.591824	0.828558	2.86e-08	-0.211975	0.26963	0.115664	0.550185	-0.0317196	0.870249
Mageh1	blue	0.517689	0.00402405	-0.629144	0.000256239	-0.682929	4.46e-05	0.252214	0.186859	-0.536587	0.00269229	0.756443	2.06e-06	0.125021	0.518157	-0.0102489	0.957919	0.107079	0.580353
Magohb	blue	0.337113	0.0737244	-0.26101	0.171437	-0.287235	0.130836	0.0968157	0.617349	0.204603	0.287025	0.406828	0.0285102	-0.0854052	0.659577	0.380732	0.0415913	0.0356269	0.854425
Manf	blue	0.842374	1e-08	-0.392105	0.0354004	-0.49913	0.00584444	-0.0595133	0.7591	-0.273889	0.150514	0.966219	1.98e-17	-0.202177	0.292903	-0.0759543	0.695353	-0.24566	0.198961
Map3k10	blue	0.240721	0.20843	-0.470266	0.0100439	-0.451301	0.0139974	0.250537	0.189905	-0.499672	0.00578274	0.54533	0.00221785	0.11574	0.549921	-0.00987066	0.95947	0.116716	0.546538
Mapre3	blue	0.420872	0.022994	-0.601791	0.000553442	-0.686787	3.88e-05	0.446292	0.0152344	-0.255726	0.180591	0.770247	1.03e-06	-0.0685487	0.723845	0.305711	0.106795	-0.0877639	0.650758
Mblac2	blue	-0.547626	0.00210592	-0.0313496	0.87175	0.0932157	0.630552	0.279894	0.141413	0.0920616	0.634808	-0.515812	0.00418279	0.231705	0.226499	0.136538	0.480031	0.0259456	0.893721
Mcfd2	blue	0.430457	0.0197565	-0.228514	0.233139	-0.0216548	0.911222	-0.420157	0.0232517	-0.148977	0.440531	0.630911	0.000243196	-0.115156	0.551951	-0.128056	0.507969	0.130326	0.500413
Meak7	blue	0.458275	0.0124151	-0.559581	0.0015986	-0.543025	0.00233529	0.300288	0.113479	-0.559691	0.0015945	0.534245	0.00283337	0.0963563	0.619027	-0.0069503	0.971456	-0.0256293	0.895009
Mesd	blue	0.665483	8.17e-05	-0.247511	0.195489	-0.165121	0.392005	-0.372325	0.0467008	-0.210538	0.272967	0.821868	4.6e-08	-0.149547	0.438765	-0.179129	0.352498	-0.0104712	0.957007
Met	blue	-0.668002	7.51e-05	0.541896	0.00239481	0.647868	0.000144854	-0.181585	0.345823	0.513977	0.00434309	-0.764897	1.35e-06	0.0640885	0.741184	0.134857	0.485502	0.155306	0.421133
Mettl1	blue	0.713898	1.37e-05	-0.52433	0.00350317	-0.623313	0.000303776	0.153538	0.426503	-0.24701	0.196425	0.902757	2.14e-11	0.0166606	0.931642	0.142331	0.461413	-0.172899	0.369764
Mfsd6	blue	0.420859	0.0229986	-0.588749	0.000780079	-0.537848	0.00261892	0.254905	0.182043	0.0789489	0.683943	0.629108	0.00025651	0.15569	0.41997	0.519613	0.00386674	0.148232	0.442847
Mgll	blue	0.747555	3.16e-06	0.129272	0.503915	0.0538055	0.781621	-0.502702	0.00544803	-0.0341613	0.860354	0.628604	0.000260346	-0.545064	0.00223113	-0.316462	0.0944186	-0.303733	0.109198
Mgst3	blue	-0.718348	1.14e-05	0.20769	0.279658	0.372822	0.0463859	0.03512	0.856475	0.07848	0.685725	-0.756136	2.09e-06	0.159742	0.407823	-0.0446657	0.81804	0.213559	0.265985
Mical2	blue	0.593511	0.00068935	-0.500093	0.00573529	-0.411388	0.0266124	0.00690214	0.971654	-0.123617	0.522904	0.671393	6.69e-05	0.0659245	0.734031	0.230368	0.229266	0.130682	0.499234
Micalcl	blue	0.70246	2.16e-05	-0.34206	0.0693317	-0.408272	0.0278977	-0.0678661	0.72649	-0.206685	0.282042	0.781502	5.6e-07	-0.238988	0.211823	0.0495471	0.798538	-0.11036	0.568739
Micu1	blue	0.809325	1.06e-07	-0.537453	0.00264173	-0.582947	0.000904591	0.0917485	0.635965	-0.388948	0.0370394	0.934941	1.15e-13	-0.09937	0.608051	-0.0351763	0.856247	-0.173514	0.368039
Mier2	blue	0.399335	0.0318662	-0.672803	6.37e-05	-0.605464	0.000501099	0.363594	0.0525222	-0.507344	0.00496714	0.615507	0.000379519	0.10658	0.582131	0.0787009	0.684886	0.13902	0.472006
Mindy2	blue	-0.605879	0.000495477	0.33887	0.0721409	0.292047	0.124225	0.254374	0.182986	0.554129	0.00181501	-0.681689	4.66e-05	0.119493	0.53697	0.390342	0.0363083	0.0793221	0.682526
Mlec	blue	0.717237	1.2e-05	-0.401418	0.0309029	-0.329568	0.0808353	-0.194062	0.313109	-0.160837	0.404573	0.908691	9.5e-12	-0.136238	0.481005	0.0206784	0.91521	0.0924239	0.633471
Mlx	blue	0.627076	0.000272285	-0.48329	0.0079111	-0.44983	0.0143518	-0.0301308	0.876698	-0.196567	0.306782	0.842779	9.71e-09	-0.0868421	0.6542	0.0704491	0.716497	-0.082403	0.670867
Mmab	blue	-0.578332	0.00101567	-0.0465092	0.810662	-0.0286987	0.882517	0.323182	0.0872531	-0.244524	0.201111	-0.504024	0.00530718	0.39656	0.0331876	-0.136377	0.480553	-0.105019	0.587701
Mmadhc	blue	0.620926	0.000325378	-0.357608	0.0568326	-0.500136	0.00573038	0.0522332	0.787856	-0.493429	0.00652788	0.819348	5.47e-08	-0.222205	0.246648	-0.279028	0.142699	-0.272765	0.152262
Mocs3	blue	0.625566	0.000284556	-0.188084	0.328537	-0.194396	0.312261	-0.120347	0.534041	-0.423383	0.0221064	0.541453	0.00241846	-0.283437	0.136233	-0.257834	0.176899	-0.245192	0.199845
Mogs	blue	0.634532	0.00021828	-0.167325	0.385626	-0.121623	0.529684	-0.340425	0.0707608	-0.303215	0.109834	0.764511	1.38e-06	-0.24309	0.20385	-0.281827	0.138569	-0.0788715	0.684237
Morc4	blue	0.521946	0.00368303	-0.352613	0.0606385	-0.44902	0.0145499	0.147337	0.445635	0.0679434	0.726191	0.788522	3.77e-07	-0.0960079	0.620301	0.33789	0.0730212	0.00282129	0.988411
Morf4l2	blue	0.681528	4.69e-05	-0.563292	0.00146446	-0.642599	0.000170723	0.162475	0.399741	-0.262664	0.168641	0.962913	6.86e-17	-0.0685147	0.723977	0.125944	0.515048	-0.0752628	0.697997
Mppe1	blue	0.556769	0.00170727	-0.370219	0.0480557	-0.393195	0.0348484	0.0378857	0.845302	-0.479388	0.00850559	0.560548	0.00156265	-0.00561756	0.976928	-0.172192	0.371756	-0.0505394	0.794588
Mpv17l	blue	-0.574389	0.00111984	0.469076	0.0102606	0.490683	0.00688051	-0.0762149	0.694357	0.315638	0.0953268	-0.766687	1.23e-06	0.147154	0.446207	-0.122734	0.525903	-0.0661819	0.73303
Mpz	blue	0.202742	0.291528	-0.319238	0.0914068	-0.32841	0.0819707	0.153844	0.42557	-0.0697891	0.719046	0.523941	0.003532	-0.0626562	0.746779	0.184144	0.338952	-0.216165	0.260056
Mroh1	blue	0.397233	0.0328631	-0.550523	0.00197168	-0.672216	6.5e-05	0.43961	0.0170249	-0.509056	0.00479926	0.694698	2.9e-05	0.135786	0.482474	0.0374482	0.847068	-0.290289	0.126612
Mrpl17	blue	0.714623	1.33e-05	-0.41967	0.0234289	-0.531929	0.00297904	0.0820405	0.672235	-0.385278	0.039021	0.900275	2.97e-11	-0.191721	0.319095	-0.0481266	0.804202	-0.290727	0.126014
Mrpl23	blue	-0.458873	0.0122868	-0.202107	0.293074	-0.0669017	0.730233	0.339174	0.0718689	-0.394596	0.0341489	-0.38069	0.0416158	0.21106	0.271752	-0.0612828	0.752156	0.098514	0.61116
Mrpl52	blue	0.342128	0.0692728	-0.49751	0.00603223	-0.648056	0.000143999	0.417486	0.0242365	-0.236093	0.217577	0.717401	1.19e-05	-0.0745441	0.700749	0.227222	0.235865	-0.207717	0.279592
Mrps12	blue	0.573975	0.00113128	-0.278068	0.144137	-0.210527	0.272992	-0.300376	0.113368	-0.418817	0.0237418	0.716997	1.21e-05	-0.0772574	0.69038	-0.319067	0.0915895	-0.0783109	0.686369
Mrps18b	blue	0.784563	4.72e-07	-0.460988	0.0118414	-0.573245	0.00115175	0.0893115	0.644997	-0.307328	0.104859	0.946458	8.84e-15	-0.20918	0.276144	0.0123313	0.949379	-0.318735	0.0919473
Mrps31	blue	0.647442	0.000146811	-0.296546	0.11827	-0.525522	0.00341608	0.164814	0.392899	-0.0839921	0.664882	0.613461	0.00040193	-0.19173	0.319074	0.0996535	0.607023	-0.401499	0.0308657
Mthfr	blue	0.491058	0.00683152	-0.409171	0.0275219	-0.461061	0.0118263	0.182921	0.342226	-0.116439	0.547499	0.602262	0.000546476	0.0831839	0.667924	0.273223	0.151548	-0.0490936	0.800345
Mtif3	blue	0.517314	0.00405534	-0.037579	0.846539	-0.0597451	0.758189	-0.193293	0.315069	0.0452307	0.815777	0.463182	0.0113937	-0.528627	0.00319783	-0.0406497	0.834165	-0.232724	0.224405
Mtmr4	blue	0.808162	1.15e-07	-0.19489	0.31101	-0.305529	0.107014	-0.236542	0.216679	-0.208315	0.278179	0.84071	1.14e-08	-0.300075	0.113749	-0.195848	0.30859	-0.366051	0.0508292
Mug2	blue	-0.491527	0.00677046	0.285877	0.132749	0.289277	0.128001	0.111356	0.565232	0.200819	0.296225	-0.577661	0.00103278	0.298121	0.116236	0.109236	0.572705	0.00930775	0.96178
Mybbp1a	blue	0.688238	3.68e-05	-0.371779	0.0470494	-0.514168	0.00432616	0.155147	0.421613	-0.379884	0.0420856	0.753982	2.33e-06	-0.186728	0.332097	-0.0564654	0.771103	-0.301516	0.111939
Mydgf	blue	0.284782	0.134304	-0.525411	0.00342411	-0.395964	0.0334769	0.0860915	0.657007	-0.591086	0.000734322	0.581679	0.000934	0.10739	0.57925	-0.170598	0.376264	0.167005	0.386549
Mypop	blue	0.354369	0.0592786	-0.421515	0.022764	-0.460497	0.0119434	0.251517	0.188122	0.129775	0.502242	0.518675	0.00394281	0.107123	0.580198	0.471177	0.0098804	-0.0958664	0.620819
Naif1	blue	0.163389	0.39706	-0.505568	0.00514664	-0.547227	0.00212502	0.437315	0.0176784	-0.205923	0.283859	0.517897	0.00400678	0.123353	0.5238	0.308028	0.104031	-0.133037	0.491466
Nans	blue	0.544291	0.00227016	-0.576804	0.00105499	-0.580491	0.000962314	0.175826	0.361592	-0.257847	0.176876	0.916331	3.06e-12	-0.00985487	0.959535	0.149058	0.44028	0.0675141	0.727856
Nars	blue	0.711232	1.53e-05	-0.359276	0.0556049	-0.447592	0.0149051	-0.00273777	0.988754	-0.115298	0.551456	0.900826	2.76e-11	-0.130651	0.499337	0.054813	0.777633	-0.254254	0.1832
Nbas	blue	0.858688	2.54e-09	-0.368612	0.0491107	-0.44826	0.0147381	-0.130501	0.499835	-0.344982	0.0668331	0.949538	4.05e-15	-0.201252	0.295163	-0.177135	0.357971	-0.189937	0.323705
Nceh1	blue	0.449551	0.0144199	-0.0378321	0.845518	-0.248433	0.193775	0.0234981	0.903698	-0.00159749	0.993438	0.574745	0.00111006	-0.297929	0.116482	0.0013092	0.994622	-0.295259	0.119952
Ncoa5	blue	0.772491	9.12e-07	-0.342354	0.0690766	-0.391904	0.0355031	-0.0510425	0.792587	-0.242369	0.205237	0.755748	2.13e-06	-0.0875891	0.65141	-0.00449809	0.981525	-0.23219	0.225501
Neil1	blue	0.567913	0.00131114	-0.350842	0.0620345	-0.301967	0.111377	-0.100388	0.604363	-0.311678	0.0997846	0.749253	2.92e-06	0.00551311	0.977357	-0.0951898	0.623298	0.189178	0.325679
Nek4	blue	0.453746	0.0134246	-0.535361	0.00276539	-0.538776	0.00256602	0.252768	0.18586	-0.286998	0.131168	0.614214	0.00039354	0.063339	0.74411	0.165208	0.391752	-0.0603635	0.755761
Nelfe	blue	0.75383	2.34e-06	-0.304931	0.107738	-0.394604	0.0341449	-0.0936961	0.628783	-0.207438	0.280253	0.927172	5.01e-13	-0.240068	0.209704	-0.0838712	0.665337	-0.189618	0.324535
Nfxl1	blue	0.499927	0.00575397	-0.226983	0.236372	-0.416702	0.0245318	0.116139	0.548536	-0.109103	0.573175	0.741956	4.09e-06	-0.210703	0.272583	-0.0109982	0.954845	-0.316597	0.0942706
Ngdn	blue	0.796598	2.35e-07	-0.0702917	0.717105	-0.149762	0.4381	-0.365229	0.0513907	-0.0998973	0.606139	0.788304	3.82e-07	-0.334039	0.0765611	-0.260436	0.172416	-0.288169	0.129534
Nhej1	blue	0.741411	4.2e-06	-0.625385	0.000286063	-0.642534	0.000171067	0.197007	0.305678	-0.385436	0.0389337	0.782019	5.44e-07	-0.0301208	0.876738	0.11863	0.539935	-0.0132218	0.945728
Nhlrc2	blue	-0.625306	0.000286718	0.652865	0.000123596	0.497609	0.00602054	-0.0498372	0.797383	0.297037	0.117633	-0.587985	0.000795562	-0.0625382	0.74724	-0.104786	0.588535	-0.371658	0.0471266
Nme1	blue	0.511212	0.00459464	-0.454359	0.0132841	-0.387696	0.0377062	-0.0254382	0.895788	-0.302829	0.110309	0.564579	0.00142027	0.142794	0.45994	0.0159015	0.93475	0.167194	0.386005
Nme6	blue	0.720482	1.05e-05	-0.369528	0.0485074	-0.359697	0.0552977	-0.182763	0.342651	-0.320894	0.0896443	0.932232	1.95e-13	-0.181577	0.345845	-0.167114	0.386233	-0.0726029	0.7082
Nmral1	blue	0.531985	0.00297541	-0.446197	0.0152589	-0.327835	0.0825397	-0.0751998	0.698238	-0.180065	0.349944	0.780818	5.82e-07	-0.0344886	0.859029	0.11013	0.56955	0.306893	0.105377
Nnmt	blue	0.706918	1.81e-05	-0.474966	0.00922452	-0.499793	0.0057691	-0.0912565	0.637784	-0.60565	0.000498576	0.595366	0.000656606	-0.0805583	0.677839	-0.282935	0.136958	-0.168902	0.381099
Nol12	blue	0.55557	0.00175548	-0.448793	0.014606	-0.578062	0.00102253	0.251763	0.187676	-0.304503	0.108258	0.77792	6.82e-07	-0.0733059	0.705498	0.110948	0.566667	-0.130713	0.499132
Nol6	blue	0.667191	7.71e-05	-0.405062	0.0292741	-0.552885	0.0018678	0.223309	0.244248	-0.249274	0.192222	0.833042	2.06e-08	-0.0865415	0.655323	0.109937	0.570231	-0.344778	0.0670057
Nomo1	blue	0.422305	0.0224839	-0.658889	0.000101682	-0.707747	1.75e-05	0.382653	0.0404892	-0.52163	0.00370752	0.812183	8.84e-08	0.0392926	0.839629	0.0481169	0.804241	-0.160773	0.404762
Nop53	blue	-0.102918	0.595236	0.556792	0.00170636	0.39875	0.032141	-0.182515	0.343318	0.297577	0.116935	-0.373038	0.0462493	-0.293694	0.122021	-0.0703433	0.716906	-0.279121	0.142561
Npas2	blue	0.64995	0.000135632	-0.246483	0.197412	-0.297632	0.116865	0.00720793	0.970398	-0.0721615	0.709898	0.482102	0.00808824	-0.0675804	0.727599	0.0758729	0.695664	-0.114267	0.555045
Npc2	blue	-0.699689	2.4e-05	0.457582	0.0125654	0.515716	0.00419108	0.0386982	0.842025	0.349447	0.0631514	-0.843972	8.83e-09	0.210799	0.272359	0.11993	0.535471	0.16847	0.382337
Nr2c2ap	blue	0.265479	0.163957	-0.380544	0.0417005	-0.413639	0.0257142	0.213671	0.265729	-0.277364	0.145196	0.60819	0.000465124	0.0964424	0.618713	0.0338449	0.861635	-0.0654284	0.735962
Nrn1	blue	-0.606279	0.000490101	0.50241	0.00547958	0.61233	0.000414811	-0.226688	0.236998	0.352889	0.060423	-0.769308	1.08e-06	-0.0625923	0.747029	-0.11612	0.548604	0.118138	0.541631
Nsdhl	blue	-0.6439	0.000163984	-0.121887	0.528784	-0.0555366	0.774772	0.399657	0.0317157	-0.199573	0.299295	-0.59041	0.000747305	0.454582	0.0132332	-0.0356073	0.854504	0.0247224	0.898705
Nsmce1	blue	0.398327	0.0323412	-0.205062	0.285923	-0.341879	0.0694882	0.0664504	0.731986	-0.143441	0.457889	0.562824	0.00148081	-0.223541	0.243746	0.0101751	0.958222	-0.0287818	0.882179
Nt5c3b	blue	0.289883	0.127167	-0.493985	0.00645847	-0.423738	0.0219833	0.238788	0.212217	-0.192805	0.316316	0.507869	0.00491516	0.501556	0.00557268	0.330221	0.0802	0.29449	0.120965
Nubp2	blue	0.304002	0.108869	-0.499337	0.00582087	-0.315156	0.0958613	-0.0364898	0.850938	-0.568347	0.00129748	0.463919	0.0112466	0.0625463	0.747209	-0.208571	0.277576	0.0388612	0.841368
Nubpl	blue	-0.573323	0.00114954	0.284179	0.135166	0.38912	0.0369486	-0.00870893	0.964237	-0.0471901	0.807941	-0.715091	1.31e-05	0.144913	0.453239	-0.276361	0.146718	-0.120786	0.532539
Nucb2	blue	0.452585	0.0136942	-0.5053	0.0051742	-0.564048	0.00143837	0.222724	0.245517	-0.167919	0.383919	0.843842	8.92e-09	-0.00031776	0.998695	0.204783	0.286593	-0.150431	0.436033
Nup43	blue	0.275665	0.147779	-0.39205	0.0354287	-0.29839	0.115891	0.114137	0.555497	-0.0893173	0.644975	0.504597	0.00524711	0.0940773	0.627381	0.161416	0.402862	0.0542696	0.779783
Nus1	blue	0.609427	0.000449547	-0.425764	0.0212914	-0.624437	0.000294054	0.287844	0.129986	-0.109476	0.571857	0.845797	7.62e-09	-0.082572	0.67023	0.228022	0.234174	-0.281846	0.138542
Ocstamp	blue	0.59702	0.000628548	-0.579944	0.000975599	-0.732488	6.26e-06	0.303072	0.11001	-0.405747	0.0289759	0.787221	4.06e-07	0.0835339	0.666606	0.096449	0.618689	-0.148814	0.441038
Odc1	blue	0.455476	0.0130312	-0.355319	0.0585531	-0.533271	0.00289383	0.314995	0.0960404	-0.133659	0.489423	0.763903	1.42e-06	-0.0942368	0.626795	0.186037	0.333922	-0.291437	0.12505
Ogt	blue	0.154294	0.424203	0.139515	0.470415	0.108434	0.575545	-0.154494	0.423595	0.49263	0.00662889	0.361802	0.0537844	-0.249906	0.191062	0.332838	0.0776913	-0.0966898	0.617808
Olfm3	blue	-0.601966	0.00055084	0.489439	0.00704554	0.651835	0.000127736	-0.173112	0.369166	0.669899	7.04e-05	-0.642045	0.000173669	-0.0513276	0.791454	0.177978	0.355651	0.235545	0.218679
Osbp	blue	0.645682	0.000155135	-0.512468	0.00447887	-0.639994	0.000184965	0.22074	0.249858	-0.318921	0.0917465	0.875625	5.03e-10	-0.00480477	0.980265	0.0534101	0.783188	-0.300986	0.112601
Ostc	blue	0.554336	0.00180635	-0.560213	0.00157505	-0.467654	0.0105251	-0.00268201	0.988983	-0.235222	0.21933	0.882087	2.55e-10	0.0170583	0.930014	0.116824	0.546167	0.216274	0.25981
P3h1	blue	0.715165	1.3e-05	-0.52014	0.00382462	-0.601375	0.00055966	0.109054	0.573349	-0.416644	0.0245536	0.947239	7.28e-15	-0.0887366	0.647135	-0.0567423	0.77001	-0.0929719	0.63145
P4hb	blue	0.46083	0.0118742	-0.630426	0.000246715	-0.586258	0.000831568	0.152261	0.430407	-0.528013	0.00324003	0.816434	6.66e-08	0.0226488	0.907163	-0.0578258	0.765739	-0.126869	0.511942
Pacsin3	blue	0.591341	0.000729486	-0.457313	0.012624	-0.531041	0.00303659	0.219326	0.25298	-0.431001	0.0195846	0.664902	8.33e-05	0.0181986	0.925348	0.0331519	0.864442	-0.29303	0.122905
Pagr1a	blue	0.247297	0.195889	-0.37228	0.0467298	-0.207171	0.280888	-0.0952735	0.622991	-0.340221	0.0709401	0.403468	0.0299777	0.0623692	0.747902	0.00972453	0.96007	0.229419	0.231243
Pank3	blue	-0.620946	0.000325195	0.35151	0.0615052	0.34338	0.0681939	0.0875324	0.651622	0.339111	0.0719256	-0.663191	8.82e-05	0.075352	0.697656	-0.0106254	0.956374	-0.141461	0.464185
Papss1	blue	0.657087	0.000107844	-0.487773	0.00727176	-0.490321	0.00692818	0.0194468	0.920243	-0.21081	0.272334	0.90835	9.97e-12	0.0612437	0.752309	0.0894339	0.644542	-0.00820613	0.966301
Pard3b	blue	-0.572398	0.00117588	0.539875	0.00250453	0.62814	0.000263925	-0.268446	0.15912	0.305077	0.107561	-0.733623	5.95e-06	0.0962318	0.619483	-0.111609	0.564343	0.0589048	0.761492
Parn	blue	0.598204	0.000609128	-0.352701	0.0605694	-0.443598	0.0159364	0.0543884	0.779313	-0.234783	0.220216	0.852132	4.5e-09	-0.145655	0.450904	-0.0553652	0.775449	-0.221048	0.249181
Parp3	blue	0.269894	0.156797	-0.507798	0.00492216	-0.54503	0.00223282	0.392424	0.0352379	-0.0931552	0.630774	0.698897	2.47e-05	0.13044	0.500035	0.362909	0.0530019	0.0649878	0.737678
Pclo	blue	-0.365804	0.0509968	0.459809	0.012088	0.462785	0.0114736	-0.183358	0.341053	0.339762	0.0713466	-0.537338	0.00264837	0.312729	0.0985862	-0.078295	0.686429	-0.191982	0.318427
Pcsk9	blue	-0.573658	0.00114014	-0.207636	0.279784	-0.039623	0.838299	0.299342	0.114677	-0.360656	0.0546043	-0.472643	0.00962205	0.37067	0.0477629	-0.136909	0.478825	0.156329	0.41804
Pde4c	blue	-0.493749	0.00648786	0.440397	0.0168054	0.502242	0.0054977	-0.0967007	0.617769	0.0857665	0.658223	-0.473427	0.00948631	-0.152986	0.428187	-0.247692	0.195151	0.00719279	0.97046
Pde6c	blue	-0.542128	0.00238248	0.255457	0.181066	0.166594	0.387734	0.218362	0.255125	0.104162	0.590767	-0.548722	0.00205425	-0.0902906	0.641362	-0.0440648	0.820448	-0.15016	0.43687
Pdgfc	blue	0.242658	0.204679	-0.360795	0.0545044	-0.300025	0.113811	0.215197	0.262249	0.249406	0.191979	0.365395	0.0512767	0.0501377	0.796186	0.645516	0.00015594	0.205314	0.285318
Pdia3	blue	0.669076	7.24e-05	-0.282759	0.137214	-0.351992	0.0611254	-0.090596	0.64023	-0.0476188	0.806229	0.908893	9.23e-12	-0.200181	0.297796	0.0524437	0.787021	-0.157273	0.415201
Pdia4	blue	0.77209	9.32e-07	-0.343563	0.0680372	-0.365536	0.0511803	-0.166153	0.389011	-0.229508	0.231058	0.932137	1.99e-13	-0.18529	0.335903	-0.111802	0.563668	-0.140924	0.465899
Pdia6	blue	0.689399	3.53e-05	-0.3672	0.0500523	-0.364355	0.0519927	-0.138163	0.47477	-0.228917	0.232293	0.927008	5.16e-13	-0.168889	0.381136	-0.0796439	0.681305	-0.0557545	0.773911
Pdpr	blue	-0.379395	0.0423728	0.572962	0.00115977	0.449111	0.0145277	-0.132983	0.491642	0.000373294	0.998467	-0.539426	0.0025295	-0.150962	0.434396	-0.367391	0.0499236	-0.419505	0.0234889
Pdzk1ip1	blue	-0.542698	0.00235238	0.0970418	0.616524	0.183624	0.340342	0.170631	0.376172	-0.0208088	0.914677	-0.642721	0.00017008	0.223328	0.244206	-0.0903924	0.640985	0.0651857	0.736907
Pelo	blue	0.624397	0.000294397	-0.292936	0.123031	-0.361097	0.054288	-0.0365707	0.850611	-0.269501	0.157425	0.842164	1.02e-08	-0.188233	0.328145	-0.146833	0.447212	-0.209525	0.275335
Pelp1	blue	0.249152	0.192448	-0.471463	0.00982951	-0.187884	0.329061	-0.0642842	0.740421	-0.478359	0.0086685	0.37309	0.0462163	0.183128	0.34167	-0.119374	0.537378	0.533488	0.00288025
Pfn1	blue	0.110953	0.56665	-0.461457	0.0117444	-0.406798	0.0285231	0.398531	0.0322448	-0.211086	0.271692	0.452107	0.0138063	0.131801	0.495535	0.240673	0.208523	0.124591	0.519609
Pgap3	blue	0.580814	0.000954525	-0.485649	0.00756904	-0.580836	0.000954002	0.287906	0.1299	-0.303954	0.108928	0.697376	2.62e-05	0.112262	0.562055	0.152633	0.429269	-0.305059	0.107582
Pgm3	blue	0.660158	9.75e-05	-0.563983	0.0014406	-0.624585	0.000292791	0.188397	0.327718	-0.316228	0.0946757	0.906466	1.3e-11	-0.141271	0.464791	0.133874	0.48872	-0.0846728	0.662325
Pgp	blue	-0.0406539	0.834148	-0.594682	0.000668506	-0.39224	0.0353317	0.296032	0.118939	-0.427312	0.0207747	0.391056	0.0359382	0.351763	0.0613056	0.103732	0.592312	0.418529	0.0238479
Phf14	blue	-0.3889	0.0370648	0.419805	0.0233796	0.268363	0.159254	0.117709	0.543107	0.222334	0.246366	-0.45725	0.0126379	0.0408755	0.833257	-0.0350731	0.856665	-0.190768	0.321553
Phospho1	blue	0.443688	0.0159126	-0.291445	0.125039	-0.21546	0.261652	0.000232699	0.999044	0.0807372	0.677162	0.58958	0.000763532	0.0736243	0.704276	0.35505	0.0587577	-0.0985811	0.610916
Pick1	blue	0.571087	0.00121408	-0.622662	0.000309536	-0.699452	2.42e-05	0.342297	0.0691265	-0.563478	0.00145798	0.770519	1.01e-06	0.000221272	0.999091	0.0042674	0.982472	-0.156329	0.41804
Pidd1	blue	0.490234	0.00693971	-0.333906	0.076686	-0.31369	0.0975006	-0.0627803	0.746294	-0.178765	0.353493	0.727769	7.68e-06	-0.168615	0.38192	0.0635247	0.743385	0.129502	0.50315
Piga	blue	0.612172	0.000416637	-0.285736	0.132948	-0.364465	0.0519166	-0.102947	0.595131	-0.0232376	0.904761	0.840868	1.13e-08	-0.128794	0.505506	0.0577661	0.765974	0.0347	0.858174
Pih1d2	blue	0.251137	0.188811	-0.431806	0.0193326	-0.354822	0.058932	0.226638	0.237103	0.128681	0.505885	0.420338	0.0231863	0.240309	0.209234	0.479271	0.00852408	0.277735	0.144637
Pin1	blue	0.566319	0.00136237	-0.42422	0.021817	-0.397032	0.0329598	-0.0518809	0.789255	-0.491903	0.00672198	0.830115	2.55e-08	-0.0136741	0.943874	-0.213276	0.266633	0.0403795	0.835253
Pkp1	blue	0.478598	0.00863055	-0.247295	0.195893	-0.0015663	0.993566	-0.514161	0.00432683	-0.257026	0.178308	0.50128	0.00560302	-0.127226	0.510745	-0.29376	0.121933	0.349207	0.0633455
Pla2g12a	blue	0.522772	0.00361987	-0.334245	0.0763687	-0.519071	0.00391049	0.170668	0.376066	-0.208061	0.278779	0.718248	1.15e-05	-0.183355	0.341062	0.110932	0.566724	-0.345383	0.066496
Plau	blue	-0.542396	0.00236829	0.191652	0.319274	0.372118	0.0468325	0.0724678	0.708719	0.259829	0.173454	-0.53059	0.00306614	0.335693	0.0750246	0.286935	0.131257	0.387318	0.0379092
Plcxd1	blue	0.651293	0.000129965	0.136719	0.479441	-0.0352625	0.855898	-0.293042	0.122889	0.0739706	0.702947	0.524671	0.00347803	-0.411017	0.0267627	-0.219635	0.252296	-0.44316	0.0160533
Plekha7	blue	0.205918	0.283873	-0.620362	0.000330679	-0.51105	0.00460968	0.316794	0.0940544	-0.390887	0.0360257	0.499464	0.00580637	0.191528	0.319594	0.173601	0.367793	0.337289	0.0735645
Plin2	blue	0.613915	0.000396858	-0.257388	0.177675	-0.419344	0.0235482	0.035733	0.853996	-0.315721	0.0952355	0.643878	0.000164095	-0.24395	0.202205	-0.151597	0.432444	-0.239811	0.210207
Plin5	blue	0.432286	0.0191836	0.0264061	0.891845	-0.181801	0.345242	0.0396544	0.838172	-0.17897	0.35293	0.378893	0.042669	-0.314344	0.0967668	-0.178227	0.354966	-0.325537	0.0848431
Plod3	blue	0.606468	0.000487572	-0.395113	0.0338937	-0.365241	0.0513821	-0.0431055	0.824296	-0.10542	0.586269	0.820018	5.22e-08	0.00600942	0.975319	0.129582	0.502884	0.0874121	0.652071
Plpp5	blue	0.515708	0.00419176	-0.561888	0.00151403	-0.701152	2.27e-05	0.3635	0.0525875	-0.105585	0.585677	0.819666	5.35e-08	-0.0147777	0.939352	0.372157	0.0468078	-0.178164	0.35514
Plrg1	blue	0.671714	6.61e-05	-0.599528	0.000588024	-0.666251	7.96e-05	0.171337	0.37417	-0.45605	0.0129028	0.796404	2.38e-07	-0.0687808	0.722947	-0.0259721	0.893613	-0.0347385	0.858018
Plscr2	blue	-0.670423	6.91e-05	0.0756649	0.696459	0.191619	0.319359	0.317423	0.0933672	0.171751	0.372999	-0.588512	0.000784857	0.200228	0.297678	0.300594	0.113094	0.114778	0.553264
Pmf1	blue	-0.626262	0.000278842	0.0955839	0.621854	0.310197	0.101491	0.0386506	0.842217	0.123984	0.521661	-0.562935	0.00147691	0.133922	0.48856	0.0904008	0.640954	0.581487	0.000938528
Pmvk	blue	-0.534793	0.00279977	-0.158203	0.412413	-0.108725	0.574513	0.384228	0.0396027	-0.347943	0.0643737	-0.538424	0.00258594	0.399371	0.0318495	-0.121602	0.529754	-0.0128133	0.947403
Pno1	blue	0.626965	0.000273175	-0.271731	0.153885	-0.391287	0.0358196	0.0508139	0.793496	0.139569	0.470242	0.815021	7.33e-08	-0.210399	0.27329	0.247883	0.194797	-0.23534	0.219092
Pnpla7	blue	0.500063	0.00573866	-0.344688	0.0670811	-0.299998	0.113845	0.00449234	0.981548	-0.217428	0.257213	0.74998	2.82e-06	-0.238477	0.212832	0.0551516	0.776294	0.00138681	0.994303
Poglut2	blue	0.546249	0.00217243	-0.476302	0.00900204	-0.507521	0.00494957	0.115995	0.549036	-0.137661	0.476391	0.662734	8.96e-05	0.00398889	0.983616	0.134745	0.485869	0.145228	0.452247
Polr1e	blue	0.677284	5.45e-05	-0.50931	0.00477476	-0.590243	0.000750553	0.162033	0.401042	-0.463379	0.0113541	0.796353	2.38e-07	-0.0500009	0.796731	-0.0923469	0.633755	-0.169567	0.3792
Polr3d	blue	0.700927	2.29e-05	-0.481929	0.00811436	-0.55956	0.00159939	0.111722	0.563946	-0.241241	0.207418	0.887967	1.32e-10	-0.162874	0.39857	0.0510319	0.792629	-0.181555	0.345904
Polr3g	blue	-0.636407	0.000206292	0.0191605	0.921414	0.0225788	0.907449	0.380642	0.0416437	0.0519199	0.7891	-0.551558	0.00192559	0.411173	0.0266994	0.127479	0.509899	-0.166447	0.38816
Pomgnt1	blue	0.65221	0.000126217	-0.389823	0.0365793	-0.489689	0.0070121	0.0603097	0.755972	-0.303685	0.109256	0.915156	3.66e-12	-0.123496	0.523316	-0.0372162	0.848004	-0.118466	0.540498
Pomgnt2	blue	0.457627	0.0125556	-0.395249	0.0338267	-0.18905	0.326012	-0.114914	0.552793	-0.22422	0.242279	0.586158	0.000833692	0.144931	0.453184	0.0549355	0.777148	0.158618	0.411174
Ppib	blue	0.437402	0.0176533	-0.468038	0.010453	-0.355722	0.058247	-0.0651183	0.73717	-0.36822	0.0493704	0.783544	5e-07	-0.00567905	0.976675	-0.105126	0.587317	0.0917399	0.635997
Ppil1	blue	0.196911	0.305918	-0.500893	0.00564586	-0.296041	0.118927	0.098883	0.609819	-0.100061	0.605546	0.439569	0.0170364	0.177301	0.357514	0.30707	0.105166	0.263298	0.167578
Ppip5k1	blue	0.73418	5.81e-06	-0.548894	0.00204625	-0.607044	0.000479961	0.0923848	0.633615	-0.456919	0.0127105	0.914252	4.21e-12	-0.000376326	0.998454	-0.0519863	0.788837	-0.184441	0.33816
Ppm1f	blue	0.348085	0.0642577	-0.5952	0.000659468	-0.392905	0.0349948	0.0845027	0.662964	-0.352581	0.0606632	0.656899	0.000108506	0.15596	0.419155	0.110876	0.566922	0.359831	0.0552008
Ppp2r1b	blue	0.77961	6.22e-07	-0.43875	0.0172676	-0.461241	0.0117889	-0.0780635	0.68731	-0.323879	0.0865342	0.774921	8.02e-07	-0.122807	0.525652	-0.026651	0.890848	-0.0730002	0.706672
Pqbp1	blue	0.691973	3.21e-05	-0.171586	0.373466	-0.297673	0.116812	-0.0895123	0.644251	0.0808309	0.676807	0.705103	1.95e-05	-0.247654	0.195223	0.16317	0.397701	-0.352489	0.0607351
Prdx6	blue	-0.431303	0.0194898	0.306375	0.105997	0.410892	0.0268137	-0.187942	0.328908	0.0700318	0.718109	-0.417384	0.0242746	-0.0837339	0.665853	-0.115037	0.552365	-0.0121811	0.949994
Preb	blue	0.478546	0.00863868	-0.388977	0.0370238	-0.386459	0.038374	-0.010497	0.956901	-0.249876	0.191116	0.811812	9.05e-08	-0.0884268	0.648288	0.0031161	0.9872	-0.104358	0.590065
Prmt1	blue	0.28068	0.140252	-0.646244	0.000152433	-0.792917	2.92e-07	0.68171	4.66e-05	-0.341795	0.0695618	0.584616	0.000867108	0.161386	0.402951	0.327064	0.0833069	-0.186418	0.332917
Prmt7	blue	0.551819	0.00191409	-0.454308	0.0132956	-0.503303	0.00538357	0.143151	0.458808	-0.615218	0.000382608	0.652599	0.000124655	-0.114131	0.555518	-0.213174	0.266868	-0.269675	0.157148
Prox2	blue	0.46182	0.01167	-0.383321	0.0401115	-0.263351	0.167489	-0.154753	0.422808	-0.324862	0.0855282	0.476464	0.00897539	-0.113312	0.558377	-0.0867536	0.65453	0.184308	0.338514
Prpf31	blue	0.495234	0.00630453	-0.527321	0.00328814	-0.654192	0.000118439	0.365943	0.0509024	-0.143754	0.456898	0.815485	7.1e-08	0.0579184	0.765374	0.329744	0.0806635	-0.167883	0.384022
Prpf40b	blue	0.544914	0.00223867	-0.453636	0.01345	-0.520583	0.00378942	0.254615	0.182557	-0.498749	0.00588811	0.643523	0.000165912	-0.111036	0.56636	-0.0868133	0.654307	-0.168383	0.382586
Prrc1	blue	0.845285	7.94e-09	-0.160987	0.40413	-0.254154	0.183378	-0.31725	0.0935563	-0.267896	0.160009	0.850383	5.22e-09	-0.314066	0.0970776	-0.315762	0.0951896	-0.248763	0.193166
Prune1	blue	0.37334	0.046059	-0.61676	0.000366339	-0.759867	1.74e-06	0.526336	0.00335767	-0.43793	0.0175013	0.702785	2.13e-05	0.168982	0.380869	0.157199	0.415422	-0.259812	0.173484
Psmb5	blue	0.423448	0.022084	-0.575782	0.00108201	-0.601163	0.000562858	0.306989	0.105264	-0.608082	0.000466497	0.686646	3.9e-05	0.0207918	0.914746	-0.048653	0.802102	-0.211557	0.270599
Psmc2	blue	0.756661	2.04e-06	-0.439227	0.0171326	-0.44722	0.0149986	-0.0679241	0.726266	-0.427579	0.0206867	0.895686	5.3e-11	-0.192211	0.317838	-0.160305	0.406149	-0.300366	0.113381
Psmc4	blue	0.631609	0.000238209	-0.596698	0.00063392	-0.682845	4.48e-05	0.268964	0.158286	-0.321026	0.0895056	0.898968	3.51e-11	-0.0907171	0.639781	0.172302	0.371446	-0.246626	0.197143
Psmc5	blue	0.686863	3.87e-05	-0.378566	0.042863	-0.49654	0.00614702	0.0528388	0.785453	-0.250288	0.190361	0.883819	2.11e-10	-0.132476	0.49331	0.0396861	0.838044	-0.419561	0.0234685
Psmd1	blue	0.546903	0.00214064	-0.429933	0.0199233	-0.499316	0.00582329	0.179236	0.352203	-0.0289378	0.881545	0.828111	2.95e-08	-0.18584	0.334444	0.274628	0.149371	-0.236199	0.217365
Psmd13	blue	0.435807	0.0181192	-0.585823	0.000840849	-0.586602	0.000824281	0.226215	0.238004	-0.52491	0.0034605	0.794686	2.63e-07	0.00493838	0.979717	-0.0153864	0.936859	-0.193216	0.315266
Psmd14	blue	0.596577	0.000635964	-0.513402	0.00439443	-0.606617	0.000485593	0.238747	0.212298	-0.19051	0.32222	0.904904	1.61e-11	-0.0707576	0.715307	0.214529	0.263768	-0.199909	0.298464
Psmd2	blue	0.676421	5.62e-05	-0.344422	0.0673062	-0.31305	0.098223	-0.168109	0.383372	-0.354015	0.059551	0.881838	2.62e-10	-0.215185	0.262275	-0.170805	0.375678	-0.174775	0.364512
Psmd3	blue	0.60968	0.000446424	-0.442147	0.0163256	-0.501647	0.00556261	0.0863619	0.655995	-0.47225	0.00969077	0.840971	1.12e-08	-0.162646	0.399238	-0.145545	0.451249	-0.31306	0.0982114
Psmd4	blue	0.741103	4.26e-06	-0.481953	0.00811068	-0.578677	0.00100698	0.123601	0.522959	-0.445151	0.0155286	0.906538	1.28e-11	-0.160579	0.405338	-0.0505061	0.79472	-0.292102	0.124152
Psme1	blue	-0.716456	1.24e-05	0.355107	0.058714	0.520373	0.00380611	-0.0134161	0.944931	0.183605	0.340393	-0.795401	2.52e-07	0.058436	0.763336	0.00159384	0.993453	0.241798	0.206339
Pter	blue	0.249499	0.191809	-0.226335	0.237747	0.0527978	0.785616	-0.310444	0.101206	0.146471	0.448344	0.378536	0.0428811	0.00416575	0.982889	0.170256	0.377237	0.405738	0.0289799
Ptges	blue	0.703816	2.05e-05	-0.497048	0.00608668	-0.546265	0.00217163	0.0660979	0.733357	-0.209941	0.274361	0.922327	1.16e-12	-0.0511591	0.792124	0.1397	0.46982	-0.0524238	0.7871
Ptprs	blue	-0.558432	0.00164225	0.155622	0.420176	0.326489	0.0838828	-0.030315	0.875949	0.055353	0.775497	-0.526261	0.003363	0.469246	0.0102296	0.0263348	0.892136	0.494581	0.00638456
Ptpru	blue	0.354737	0.0589963	-0.33248	0.078031	-0.332136	0.078358	0.170623	0.376194	-0.341621	0.0697126	0.409999	0.0271794	0.281501	0.139046	-0.0433218	0.823428	-0.10388	0.591782
Pycr2	blue	0.759689	1.76e-06	-0.507568	0.0049449	-0.496987	0.0060939	-0.0268109	0.890197	-0.384227	0.0396037	0.901764	2.44e-11	0.00479743	0.980295	-0.0141979	0.941728	-0.0136726	0.94388
Qrsl1	blue	0.477258	0.00884572	-0.559831	0.00158927	-0.554957	0.00178059	0.280451	0.140589	-0.333581	0.0769907	0.716592	1.23e-05	-0.063434	0.743739	0.1434	0.458018	0.0129264	0.946939
Qtrt1	blue	0.315748	0.0952055	-0.358424	0.0562296	-0.200622	0.296709	-0.109205	0.572817	-0.468084	0.0104445	0.371591	0.0471696	0.224146	0.242438	-0.251421	0.188296	0.190005	0.32353
Rab30	blue	0.464757	0.0110811	-0.150796	0.434907	-0.186619	0.332385	-0.150173	0.436828	-0.207528	0.28004	0.464576	0.0111167	-0.28625	0.132221	-0.177343	0.357398	-0.128006	0.508138
Rab34	blue	0.22177	0.247598	-0.314551	0.0965348	-0.465376	0.0109603	0.386799	0.0381894	0.0307121	0.874337	0.630831	0.000243774	0.0069989	0.971256	0.354384	0.0592671	-0.140822	0.466226
Rab38	blue	0.488016	0.00723838	-0.392486	0.0352066	-0.370541	0.0478464	0.108395	0.575684	-0.161017	0.40404	0.645888	0.000154138	0.00737249	0.969723	0.124265	0.520712	0.0718292	0.711177
Rabl3	blue	0.604434	0.000515316	-0.545037	0.00223249	-0.646561	0.000150927	0.260789	0.171815	-0.313304	0.0979357	0.71052	1.57e-05	-0.0146568	0.939848	0.110692	0.567569	-0.24245	0.20508
Rad23a	blue	-0.564434	0.00142518	0.364533	0.0518698	0.496445	0.00615842	-0.124703	0.51923	-8.7e-05	0.999643	-0.663905	8.61e-05	-0.0606191	0.754758	-0.227343	0.235608	0.106992	0.580663
Ran	blue	0.578742	0.00100535	-0.591742	0.000721918	-0.507532	0.00494848	0.0699992	0.718235	-0.399709	0.0316916	0.845801	7.62e-09	0.0150078	0.93841	0.0318865	0.869572	0.145628	0.450988
Ranbp1	blue	0.264417	0.165713	-0.378573	0.0428588	-0.417682	0.0241632	0.321043	0.0894877	0.280719	0.140194	0.496431	0.00616002	0.0382912	0.843666	0.640258	0.000183476	0.151823	0.43175
Rarres2	blue	-0.634034	0.000221571	0.0415197	0.830666	-0.0287257	0.882407	0.526786	0.00332574	-0.148075	0.443334	-0.665407	8.19e-05	0.246807	0.196805	0.0521894	0.788031	-0.0939444	0.62787
Rars	blue	0.402433	0.030442	-0.341576	0.069752	-0.473733	0.00943377	0.317424	0.0933668	0.290821	0.125886	0.620672	0.000327752	-0.103904	0.591693	0.610346	0.000438287	-0.104441	0.589768
Rasl11b	blue	0.301335	0.112166	-0.524998	0.00345412	-0.31268	0.0986414	0.00143144	0.99412	-0.257887	0.176806	0.455303	0.0130702	0.126196	0.514203	0.131818	0.49548	0.124649	0.519414
Rassf1	blue	0.59343	0.000690808	-0.576919	0.001052	-0.670183	6.97e-05	0.308257	0.10376	-0.393106	0.0348933	0.749937	2.82e-06	-0.0358386	0.853569	0.180021	0.350064	-0.139215	0.471378
Rbm42	blue	0.846956	6.93e-09	-0.420576	0.0231004	-0.491755	0.00674105	-0.0140217	0.94245	-0.458873	0.0122866	0.870214	8.65e-10	-0.163938	0.395452	-0.131099	0.497855	-0.310078	0.10163
Rbmx2	blue	0.243569	0.202932	-0.567892	0.00131181	-0.466331	0.0107759	0.295969	0.119021	-0.316097	0.0948201	0.507147	0.00498687	-0.0375601	0.846616	0.181231	0.34678	0.0442731	0.819614
Rbp1	blue	-0.604462	0.000514935	-0.311001	0.100562	-0.0869798	0.653685	0.464929	0.0110475	-0.0347549	0.857952	-0.493029	0.00657825	0.429028	0.0202138	0.411562	0.0265418	0.602198	0.000547417
Rbp4	blue	-0.365865	0.0509554	0.508878	0.0048164	0.460486	0.0119458	-0.186069	0.333839	-0.0357518	0.85392	-0.606924	0.000481543	-0.312102	0.0993002	-0.398638	0.0321942	-0.338499	0.072473
Rdh16f2	blue	-0.615814	0.00037625	0.467562	0.0105424	0.643508	0.000165989	-0.310387	0.101271	0.108414	0.575616	-0.798656	2.07e-07	0.0849144	0.661418	-0.260549	0.172224	0.329867	0.0805434
Recql	blue	0.492564	0.00663725	-0.339228	0.0718212	-0.298919	0.115214	-0.00439349	0.981954	0.0478502	0.805305	0.646923	0.000149221	-0.0398946	0.837205	0.278254	0.143857	0.311359	0.10015
Rep15	blue	0.421068	0.0229235	-0.408123	0.0279603	-0.476803	0.00891995	0.237888	0.213998	-0.357225	0.0571179	0.535123	0.00277972	-0.0851411	0.660568	0.000393928	0.998382	-0.131839	0.495409
Resf1	blue	-0.433369	0.018851	0.298616	0.115601	0.101634	0.599858	0.356818	0.0574223	0.617543	0.000358306	-0.419075	0.0236465	0.00930258	0.961801	0.521379	0.00372701	-0.156448	0.417683
Retsat	blue	0.599059	0.00059543	0.135368	0.483836	-0.0250354	0.897429	-0.373426	0.0460048	-0.128383	0.506878	0.466529	0.0107381	-0.485475	0.00759376	-0.345897	0.0660652	-0.462516	0.0115281
Rexo2	blue	0.397251	0.0328543	-0.430353	0.0197897	-0.450147	0.0142747	0.183709	0.340115	0.0368701	0.849402	0.766462	1.25e-06	-0.111674	0.564115	0.334924	0.0757363	-0.163767	0.395954
Ribc1	blue	0.651409	0.000129486	-0.118843	0.539201	-0.178671	0.35375	-0.205248	0.285475	-0.0724664	0.708725	0.609121	0.000453362	-0.2849	0.134136	-0.101247	0.601257	-0.0457068	0.813871
Rilp	blue	-0.610192	0.000440153	0.297448	0.117102	0.44154	0.0164907	-0.0464385	0.810945	0.142578	0.460628	-0.55379	0.00182928	-0.0667221	0.730931	-0.00871081	0.96423	0.0832146	0.667808
Rint1	blue	0.800408	1.86e-07	-0.248828	0.193045	-0.301493	0.111968	-0.264083	0.166268	-0.256579	0.17909	0.900069	3.05e-11	-0.270473	0.155875	-0.227128	0.236065	-0.205668	0.284469
Rnase4	blue	-0.547407	0.00211637	-0.115446	0.550941	-0.0326887	0.86632	0.261157	0.171188	-0.34958	0.0630442	-0.518995	0.00391668	0.328612	0.0817717	-0.118708	0.539668	0.101974	0.598634
Rnaseh2b	blue	-0.782828	5.2e-07	0.144742	0.453778	0.325328	0.0850545	0.161143	0.403667	0.19374	0.31393	-0.684964	4.15e-05	0.277967	0.144289	0.252877	0.185664	0.421605	0.022732
Rnf126	blue	0.605537	0.000500111	-0.302077	0.111241	-0.358704	0.0560233	-0.0444645	0.818846	-0.284798	0.134281	0.801101	1.79e-07	-0.00680773	0.972041	-0.113854	0.556486	-0.0116002	0.952376
Rnf128	blue	-0.599201	0.000593177	0.630226	0.000248178	0.786853	4.15e-07	-0.377971	0.0432181	0.59328	0.000693527	-0.750417	2.76e-06	-0.142853	0.459754	0.0202775	0.916848	0.283476	0.136177
Rnf26	blue	0.595836	0.00064852	-0.485817	0.00754517	-0.433342	0.018859	0.0670719	0.729572	-0.107123	0.580197	0.802985	1.59e-07	-0.0419183	0.829064	0.208259	0.278313	0.316241	0.0946612
Ropn1l	blue	-0.525394	0.00342529	0.251131	0.188823	0.255892	0.180297	0.0961523	0.619773	-0.0452124	0.815851	-0.687144	3.83e-05	0.243857	0.202381	-0.153755	0.425843	-0.087842	0.650467
Rpa2	blue	0.192604	0.31683	-0.502226	0.00549947	-0.410096	0.0271392	0.19546	0.309568	-0.440646	0.0167364	0.546335	0.00216823	0.0538341	0.781508	-0.00685536	0.971846	0.306225	0.106177
Rpf2	blue	0.520138	0.00382472	-0.216887	0.258428	-0.376414	0.0441571	0.152649	0.429219	0.23429	0.221214	0.587526	0.000805004	-0.0583841	0.76354	0.391211	0.0358585	-0.229469	0.231139
Rpl13a	blue	0.406592	0.0286115	-0.504866	0.00521913	-0.566714	0.00134952	0.326582	0.08379	-0.429186	0.0201629	0.650803	0.000132009	-0.0493346	0.799385	0.123464	0.523425	-0.285417	0.133401
Rpn1	blue	0.619226	0.000341582	-0.517195	0.00406531	-0.571737	0.00119503	0.132142	0.49441	-0.352871	0.0604374	0.92676	5.4e-13	-0.0231499	0.905118	-0.00332446	0.986345	-0.110017	0.569947
Rps12	blue	0.245471	0.199318	-0.328532	0.0818514	-0.315367	0.095627	0.130823	0.498767	-0.201977	0.29339	0.477058	0.00887827	-0.098733	0.610364	0.0301547	0.8766	-0.100889	0.60255
Rps21	blue	0.251482	0.188184	-0.520599	0.00378817	-0.53883	0.00256296	0.303167	0.109893	-0.416955	0.0244363	0.601492	0.000557898	0.128967	0.504932	0.065582	0.735364	-0.0378487	0.845451
Rps26	blue	0.262582	0.16878	-0.35891	0.0558727	-0.410399	0.0270149	0.235171	0.219432	0.0441923	0.819937	0.635614	0.00021129	-0.0288033	0.882092	0.368655	0.0490821	-0.0956055	0.621775
Rps6ka5	blue	-0.688045	3.71e-05	0.301059	0.11251	0.280622	0.140337	0.312811	0.0984937	0.458156	0.0124408	-0.727909	7.64e-06	0.303561	0.109409	0.392684	0.0351065	0.0176631	0.927539
Rps8	blue	0.172091	0.372038	-0.28553	0.133239	-0.383375	0.0400807	0.346117	0.0658821	-0.12654	0.513045	0.44393	0.0158485	0.117166	0.544982	0.177785	0.356181	-0.0787898	0.684548
Rpusd3	blue	0.32511	0.0852759	-0.615706	0.000377396	-0.700739	2.3e-05	0.548813	0.00205002	-0.350493	0.0623127	0.6474	0.000147004	0.115978	0.549096	0.294146	0.12142	-0.133133	0.49115
Rsad1	blue	0.607028	0.000480168	-0.240318	0.209216	-0.469909	0.0101085	0.124994	0.51825	-0.202575	0.291934	0.689961	3.46e-05	-0.276335	0.146757	-0.0252184	0.896684	-0.39752	0.0327253
Rtl8a	blue	0.104291	0.590306	-0.606975	0.000480866	-0.495903	0.00622349	0.334491	0.0761387	-0.0716719	0.711783	0.400606	0.0312757	0.523197	0.00358771	0.463836	0.0112631	0.426649	0.0209946
Rtl8b	blue	0.168041	0.383568	-0.745319	3.51e-06	-0.618011	0.000353588	0.45104	0.0140596	-0.232777	0.224298	0.459628	0.0121262	0.553379	0.00184669	0.466067	0.0108266	0.449538	0.0144228
Rusc1	blue	0.550759	0.00196111	-0.156893	0.416344	-0.304	0.108871	-0.0750323	0.698879	-0.162771	0.398872	0.6476	0.000146081	-0.215884	0.26069	-0.150861	0.434708	-0.461334	0.0117698
S100a10	blue	0.743863	3.75e-06	-0.514722	0.00427745	-0.563876	0.00144425	0.159742	0.407821	-0.227529	0.235215	0.875648	5.02e-10	-0.145696	0.450775	0.161522	0.402548	0.00324901	0.986655
Saa1	blue	0.449982	0.0143148	-0.659659	9.91e-05	-0.643698	0.000165014	0.241122	0.207649	-0.492151	0.00669006	0.700972	2.28e-05	0.187839	0.329179	0.0388818	0.841285	-0.107915	0.577386
Saa2	blue	0.642719	0.000170094	-0.602579	0.000541825	-0.638892	0.000191301	0.14843	0.442231	-0.331792	0.0786868	0.829726	2.63e-08	0.240327	0.209198	0.124351	0.520421	-0.136661	0.479632
Saa3	blue	0.275538	0.147973	-0.396356	0.0332864	-0.381739	0.0410108	0.211011	0.271867	0.136462	0.480278	0.538004	0.00260996	0.0525047	0.786779	0.57358	0.00114231	0.0599588	0.757349
Sacs	blue	-0.603676	0.000526014	0.00521058	0.978599	0.0163978	0.932718	0.398994	0.0320264	0.464083	0.011214	-0.417962	0.0240586	0.358626	0.0560807	0.537728	0.00262583	0.34493	0.0668773
Scd2	blue	-0.459799	0.01209	-0.197364	0.304787	-0.0834936	0.666758	0.380666	0.0416296	0.0357562	0.853902	-0.47472	0.0092659	0.615494	0.000379656	0.304058	0.108801	0.281478	0.139079
Scfd1	blue	0.704496	1.99e-05	-0.337037	0.0737939	-0.369282	0.0486688	-0.134222	0.487578	-0.137775	0.476024	0.894939	5.8e-11	-0.183776	0.339936	-0.0206104	0.915488	-0.0766477	0.692705
Scfd2	blue	0.821356	4.76e-08	-0.234111	0.221578	-0.283594	0.136007	-0.317644	0.0931267	-0.311031	0.100528	0.836376	1.6e-08	-0.264084	0.166267	-0.327445	0.0829269	-0.24637	0.197624
Scpep1	blue	-0.686956	3.86e-05	0.159394	0.408857	0.358852	0.0559149	-0.0450453	0.81652	-0.120336	0.534079	-0.654019	0.0001191	0.310221	0.101463	-0.23203	0.22583	0.215893	0.260672
Sdf2l1	blue	0.797958	2.16e-07	-0.350083	0.0626405	-0.406975	0.0284475	-0.146456	0.448391	-0.241417	0.207076	0.950414	3.21e-15	-0.211492	0.270751	-0.105201	0.587049	-0.201237	0.2952
Sds	blue	-0.272094	0.153314	0.0455267	0.814592	0.0115539	0.952566	0.0766619	0.692651	-0.355317	0.0585543	-0.521355	0.00372891	0.293102	0.12281	-0.304212	0.108613	-0.0303265	0.875903
Sdsl	blue	0.678269	5.27e-05	-0.528856	0.00318221	-0.728184	7.55e-06	0.332022	0.078467	-0.45612	0.0128873	0.788739	3.72e-07	-0.0559985	0.772947	0.0336485	0.862431	-0.296332	0.118548
Sebox	blue	0.586814	0.000819825	-0.230266	0.229477	-0.121426	0.530356	-0.439002	0.0171962	-0.310257	0.101422	0.580384	0.000964893	-0.0585874	0.762741	-0.327649	0.0827242	0.0340959	0.860619
Sec11c	blue	0.416923	0.0244483	-0.471821	0.00976622	-0.476916	0.00890141	0.13688	0.47892	-0.14618	0.449257	0.809129	1.08e-07	-0.0218827	0.910291	0.195482	0.309512	-0.0632455	0.744475
Sec13	blue	0.666354	7.94e-05	-0.603169	0.000533267	-0.668267	7.44e-05	0.213314	0.266547	-0.301049	0.112523	0.946362	9.06e-15	-0.0239831	0.90172	0.163124	0.397834	-0.0757539	0.696119
Sec22b	blue	0.604245	0.000517966	-0.586874	0.000818558	-0.701844	2.21e-05	0.268592	0.158885	-0.398751	0.0321406	0.912146	5.76e-12	0.0273415	0.888038	0.0690903	0.721749	-0.174034	0.366581
Sec23b	blue	0.772918	8.92e-07	-0.347365	0.0648481	-0.421437	0.0227917	-0.101612	0.599938	-0.190656	0.321844	0.927923	4.38e-13	-0.232943	0.223956	-0.0453882	0.815147	-0.217579	0.256875
Sec24d	blue	0.697312	2.63e-05	-0.40544	0.0291092	-0.55355	0.00183943	0.077464	0.689593	-0.294461	0.121003	0.897813	4.06e-11	-0.198824	0.30115	-0.0332254	0.864145	-0.227282	0.235738
Sec61a1	blue	0.646854	0.000149545	-0.573076	0.00115653	-0.599085	0.000595012	0.0914749	0.636977	-0.45643	0.0128184	0.946682	8.37e-15	-0.0214035	0.912248	-0.0603631	0.755762	-0.063831	0.742189
Sec61b	blue	0.512687	0.00445898	-0.491578	0.00676392	-0.426834	0.0209331	0.00286075	0.988249	-0.398943	0.0320504	0.828619	2.85e-08	0.00783173	0.967838	-0.0770329	0.691236	-0.0365691	0.850617
Sec61g	blue	0.469967	0.010098	-0.580926	0.000951843	-0.536392	0.0027038	0.0820594	0.672164	-0.527222	0.00329505	0.808168	1.15e-07	0.0625673	0.747127	-0.110639	0.567754	0.0206848	0.915184
Selenbp1	blue	-0.692238	3.18e-05	0.0979199	0.613322	0.115255	0.551604	0.398668	0.0321797	-0.0222554	0.908769	-0.743236	3.86e-06	0.3622	0.0535017	0.0927991	0.632087	-0.0115151	0.952725
Selenok	blue	0.751935	2.57e-06	-0.313603	0.097598	-0.456318	0.0128433	-0.0834121	0.667064	-0.385086	0.0391267	0.883391	2.21e-10	-0.1899	0.323801	-0.248573	0.193517	-0.384567	0.0394142
Selenos	blue	0.37354	0.0459332	-0.680864	4.8e-05	-0.768293	1.14e-06	0.444608	0.0156703	-0.646167	0.000152799	0.712646	1.44e-05	0.162506	0.39965	-0.0164571	0.932475	-0.198622	0.30165
Septin11	blue	0.48635	0.00746976	-0.472384	0.0096673	-0.450732	0.0141335	0.157394	0.414838	0.0373159	0.847601	0.694916	2.87e-05	0.0697836	0.719068	0.385459	0.038921	0.131602	0.496191
Septin9	blue	0.48624	0.00748528	-0.545492	0.00220976	-0.426676	0.0209855	0.159789	0.407683	-0.203852	0.288838	0.68391	4.31e-05	0.11366	0.557162	0.277523	0.144958	0.0815817	0.673968
Serhl	blue	-0.706134	1.87e-05	0.514115	0.00433089	0.505974	0.00510521	0.0764252	0.693554	0.283728	0.135814	-0.825166	3.65e-08	0.126426	0.513428	0.0502896	0.795582	-0.0941656	0.627057
Serp1	blue	0.549724	0.00200794	-0.25813	0.176384	-0.267462	0.160714	-0.138483	0.473737	0.151417	0.432997	0.814868	7.4e-08	-0.191831	0.318813	0.197423	0.304637	-0.0665918	0.731437
Serpina10	blue	0.507598	0.00494191	-0.399759	0.0316684	-0.17673	0.359087	-0.34868	0.0637725	-0.357205	0.0571329	0.544092	0.0022803	0.060665	0.754578	-0.210387	0.273319	0.272361	0.152896
Serpina3k	blue	0.821528	4.71e-08	-0.327009	0.0833622	-0.482567	0.00801848	-0.0782711	0.68652	-0.435367	0.0182494	0.851647	4.69e-09	-0.16666	0.387544	-0.271937	0.153562	-0.426065	0.0211899
Serpina3m	blue	0.625284	0.000286903	-0.552442	0.00188692	-0.746317	3.35e-06	0.281276	0.139375	-0.53789	0.00261646	0.786966	4.12e-07	0.00985399	0.959539	-0.083253	0.667663	-0.287099	0.131027
Serpina3n	blue	0.811133	9.46e-08	-0.538742	0.00256789	-0.636867	0.000203443	0.051998	0.78879	-0.466956	0.0106568	0.865245	1.39e-09	0.0051859	0.9787	-0.0896035	0.643912	-0.212143	0.269242
Serpina7	blue	0.616137	0.000372833	-0.157629	0.414133	-0.20396	0.288575	-0.183957	0.339451	0.139438	0.470661	0.725945	8.31e-06	-0.250808	0.18941	0.132227	0.49413	-0.108086	0.576779
Serpinb9b	blue	0.49409	0.00644533	-0.279487	0.142017	-0.277772	0.144581	-0.0384845	0.842887	-0.0646151	0.73913	0.440322	0.0168262	0.221954	0.247196	0.122309	0.527347	0.177428	0.357163
Serpinh1	blue	0.214356	0.264162	-0.305645	0.106874	-0.0815305	0.674162	-0.136769	0.47928	0.0355414	0.854771	0.396216	0.0333543	0.18717	0.330934	0.178417	0.354446	0.279338	0.142238
Sfrp1	blue	-0.483201	0.00792422	-0.121538	0.529973	-0.0717611	0.711439	0.318992	0.0916709	-0.0258237	0.894217	-0.438139	0.0174415	0.454518	0.0132478	0.238508	0.21277	0.283315	0.136409
Sftpa1	blue	-0.484415	0.0077463	0.369955	0.0482279	0.331238	0.079218	-0.0278958	0.885782	0.122945	0.525185	-0.541787	0.0024006	0.189746	0.3242	-0.0787121	0.684843	0.0844241	0.663259
Sgpp2	blue	-0.515403	0.00421809	0.0964463	0.618698	0.0995674	0.607335	0.278812	0.143022	-0.0362115	0.852062	-0.560436	0.00156679	0.241061	0.207769	0.061987	0.749397	-0.0624853	0.747447
Sgsm3	blue	0.643013	0.000168554	-0.614552	0.000389833	-0.599624	0.000586517	0.0645306	0.73946	-0.547399	0.00211677	0.808641	1.11e-07	-0.0343987	0.859394	-0.0607805	0.754125	0.0105813	0.956555
Sh2d4a	blue	-0.610019	0.000442267	0.312356	0.0990105	0.468943	0.0102852	0.0338328	0.861684	0.337778	0.0731221	-0.744677	3.61e-06	0.0997993	0.606494	0.0883463	0.648588	0.302617	0.110572
Shc1	blue	0.582312	0.00091922	-0.589826	0.000758687	-0.555674	0.00175127	0.103805	0.592049	-0.481602	0.00816387	0.851466	4.76e-09	0.039398	0.839205	-0.049176	0.800017	-0.0228918	0.906171
Shld2	blue	0.458937	0.0122731	0.212607	0.268172	0.165725	0.39025	-0.422948	0.0222584	0.395229	0.0338364	0.543951	0.00228747	-0.435072	0.0183372	0.0411568	0.832125	0.013473	0.944698
Siae	blue	-0.693661	3.01e-05	0.490889	0.00685352	0.712219	1.47e-05	-0.270017	0.156601	0.401082	0.0310566	-0.732814	6.17e-06	-0.0237426	0.9027	-0.00628853	0.974173	0.398274	0.0323665
Skida1	blue	-0.56903	0.00127623	0.263296	0.167582	0.470696	0.0099664	-0.0772468	0.690421	0.512345	0.00449006	-0.617177	0.000362042	0.34987	0.0628109	0.285602	0.133138	0.379019	0.0425946
Slc16a6	blue	0.464546	0.0111226	-0.593955	0.000681379	-0.632495	0.000232007	0.30585	0.106627	-0.0863869	0.655901	0.799252	2e-07	0.087658	0.651153	0.412124	0.0263158	0.00759434	0.968812
Slc16a7	blue	-0.678096	5.3e-05	0.403979	0.0297508	0.297906	0.116512	0.226246	0.237938	0.476467	0.00897492	-0.57169	0.00119638	-0.0891447	0.645617	0.309934	0.101796	-0.139872	0.469267
Slc17a4	blue	-0.475954	0.00905956	0.0908918	0.639134	0.180377	0.349097	0.285805	0.132849	0.234944	0.219891	-0.51636	0.00413591	0.0594843	0.759213	0.271343	0.154498	0.100578	0.603673
Slc17a9	blue	0.706324	1.85e-05	-0.402392	0.0304603	-0.40374	0.0298566	-0.147496	0.445139	-0.257191	0.178019	0.921143	1.41e-12	-0.130666	0.499286	-0.0623024	0.748163	-0.119396	0.537303
Slc19a2	blue	-0.55954	0.00160015	0.209931	0.274385	0.297828	0.116613	-0.0215501	0.911649	-0.157322	0.415053	-0.689917	3.46e-05	0.139802	0.469492	-0.328507	0.0818752	-0.0339831	0.861076
Slc22a18	blue	-0.71161	1.5e-05	0.145622	0.451008	0.311855	0.0995815	0.0939503	0.627848	-0.112659	0.560662	-0.790513	3.36e-07	0.243145	0.203745	-0.0985311	0.611098	0.15592	0.419277
Slc22a4	blue	-0.608472	0.000461525	0.24357	0.20293	0.324279	0.0861237	0.190067	0.323367	0.338821	0.0721844	-0.630634	0.000245203	0.102606	0.596359	0.328476	0.0819057	0.0235396	0.903529
Slc25a1	blue	-0.706781	1.82e-05	0.35319	0.0601892	0.42629	0.0211145	0.0105872	0.956531	0.0881187	0.649436	-0.7056	1.91e-05	0.11722	0.544797	-0.202184	0.292886	-0.0757327	0.6962
Slc25a15	blue	0.772059	9.33e-07	-0.538645	0.00257338	-0.592635	0.000705321	0.0490612	0.800475	-0.544697	0.00224959	0.660376	9.68e-05	-0.078315	0.686353	-0.155841	0.419516	-0.250247	0.190437
Slc25a22	blue	0.8274	3.11e-08	-0.355769	0.0582117	-0.470132	0.0100681	-0.0432787	0.823602	-0.480818	0.00828354	0.73817	4.86e-06	-0.258288	0.176111	-0.274847	0.149034	-0.254097	0.183479
Slc25a25	blue	0.714112	1.36e-05	-0.324447	0.0859518	-0.327122	0.0832495	-0.181605	0.34577	-0.358361	0.0562758	0.62084	0.000326184	-0.21647	0.259368	-0.191951	0.318504	-0.258545	0.175667
Slc25a47	blue	0.457548	0.0125728	-0.0625067	0.747364	-0.265671	0.163641	0.0733235	0.705431	-0.243862	0.202373	0.461487	0.0117382	-0.303914	0.108976	-0.214513	0.263804	-0.337732	0.0731635
Slc25a48	blue	-0.738128	4.87e-06	-0.178609	0.353918	-0.116405	0.547616	0.583483	0.000892394	-0.108457	0.575462	-0.557611	0.00167406	0.509505	0.00475598	0.296886	0.117829	0.100868	0.602626
Slc2a8	blue	-0.718041	1.16e-05	0.29809	0.116276	0.193149	0.315437	0.32601	0.084365	0.0187632	0.923039	-0.712479	1.45e-05	0.130879	0.498581	-0.0202675	0.916889	-0.253325	0.18486
Slc30a10	blue	0.757976	1.91e-06	-0.564923	0.00140865	-0.608879	0.000456391	0.136687	0.479547	-0.350784	0.0620804	0.756327	2.07e-06	-0.00291508	0.988026	0.0665308	0.731674	-0.111842	0.563526
Slc30a3	blue	0.687647	3.76e-05	-0.206624	0.282187	-0.233195	0.223442	-0.248862	0.192983	-0.204387	0.287547	0.718304	1.14e-05	-0.259311	0.174344	-0.20662	0.282198	0.163446	0.396892
Slc30a5	blue	0.705072	1.95e-05	-0.236301	0.217161	-0.312364	0.099001	-0.190613	0.321955	-0.10669	0.581737	0.844196	8.67e-09	-0.319878	0.0907224	-0.100788	0.602914	-0.197471	0.304519
Slc34a2	blue	0.46783	0.0104919	-0.417086	0.0243869	-0.452328	0.0137543	0.278386	0.14366	-0.233044	0.223752	0.451288	0.0140005	0.136259	0.480936	0.129744	0.502344	-0.138362	0.474126
Slc35b1	blue	0.7413	4.22e-06	-0.492287	0.00667268	-0.494632	0.00637834	-0.0499534	0.79692	-0.341004	0.0702521	0.967343	1.26e-17	-0.120031	0.535125	-0.0517114	0.789929	-0.121654	0.529577
Slc35c1	blue	0.398755	0.0321389	-0.358665	0.0560521	-0.533275	0.0028936	0.268443	0.159126	0.00137667	0.994345	0.77323	8.77e-07	0.000638724	0.997376	0.329381	0.0810174	-0.215293	0.262031
Slc39a1	blue	0.293005	0.12294	-0.74683	3.27e-06	-0.619057	0.000343229	0.287569	0.130369	-0.634037	0.000221547	0.561656	0.00152235	0.290379	0.126489	0.0342739	0.859898	0.256527	0.179181
Slc39a11	blue	0.142016	0.462414	-0.525389	0.00342567	-0.312909	0.0983826	0.0889118	0.646483	-0.345785	0.0661593	0.568447	0.00129434	0.136574	0.479913	0.0557409	0.773964	0.274734	0.149209
Slc39a13	blue	0.612685	0.000410725	-0.416677	0.0245414	-0.408022	0.0280027	0.00291458	0.988028	-0.306813	0.105473	0.834132	1.9e-08	0.0290581	0.881056	0.0345278	0.858871	0.0756648	0.69646
Slc39a6	blue	0.351587	0.0614443	-0.426176	0.0211528	-0.5793	0.000991439	0.388389	0.037336	0.0523003	0.78759	0.558683	0.00163265	0.266709	0.16194	0.442305	0.0162828	-0.163669	0.396238
Slc39a7	blue	0.68999	3.45e-05	-0.455168	0.0131004	-0.509205	0.00478487	0.0011806	0.99515	-0.439747	0.0169865	0.942344	2.34e-14	-0.0894723	0.644399	-0.130149	0.501002	-0.157859	0.413444
Slc43a1	blue	-0.444493	0.0157003	0.00845247	0.96529	0.192821	0.316275	-0.0101035	0.958515	-0.261438	0.170712	-0.562257	0.00150086	0.2892	0.128106	-0.220239	0.250961	0.565795	0.0013796
Slc44a1	blue	-0.618355	0.000350154	-0.0200904	0.917613	0.196162	0.307801	0.197937	0.303355	0.0985057	0.611191	-0.624523	0.000293316	0.377999	0.043201	0.266819	0.16176	0.394423	0.0342345
Slc9a3r1	blue	-0.665582	8.14e-05	0.036343	0.851531	0.289767	0.127327	0.0103999	0.957299	-0.127842	0.508686	-0.55387	0.00182589	0.281265	0.139392	-0.0978015	0.613753	0.327973	0.0824028
Slx4	blue	0.23391	0.221985	-0.309162	0.102697	-0.213208	0.26679	0.0486965	0.801928	0.26017	0.17287	0.463882	0.011254	-0.0249463	0.897793	0.437243	0.0176995	0.244344	0.201455
Smad9	blue	-0.410189	0.0271011	0.4801	0.00839448	0.375269	0.0448577	0.014398	0.940908	0.173321	0.36858	-0.610706	0.000433942	-0.239281	0.211247	-0.187556	0.329921	-0.308466	0.103514
Smarca4	blue	0.676343	5.63e-05	-0.478466	0.00865143	-0.362188	0.0535109	-0.131018	0.498122	-0.107166	0.580044	0.825422	3.58e-08	-0.0745368	0.700777	0.167082	0.386326	0.192327	0.31754
Smarcb1	blue	0.371677	0.0471149	-0.633721	0.000223658	-0.498565	0.00590932	0.23619	0.217383	-0.232872	0.224102	0.58531	0.000851919	0.297405	0.117157	0.309646	0.102132	0.233599	0.222618
Smco4	blue	0.70096	2.28e-05	-0.37663	0.0440257	-0.238533	0.212722	-0.350472	0.0623296	-0.390534	0.0362086	0.704703	1.98e-05	-0.122044	0.528248	-0.217662	0.256689	0.113921	0.556252
Smg9	blue	0.34961	0.0630207	-0.441012	0.0166355	-0.563127	0.0014702	0.411293	0.0266509	-0.302032	0.111296	0.639127	0.000189935	-0.03756	0.846616	0.180279	0.349362	-0.372392	0.0466585
Smim22	blue	-0.404266	0.029624	0.170208	0.377374	0.151708	0.432101	0.150765	0.435004	0.010978	0.954928	-0.527265	0.00329203	0.00501292	0.97941	0.0567631	0.769929	0.16785	0.384115
Smo	blue	0.409065	0.0275657	-0.401505	0.0308632	-0.229407	0.231269	-0.00922027	0.962139	-0.303992	0.10888	0.466326	0.010777	0.0856889	0.658514	0.0171091	0.929806	0.299191	0.114869
Smyd1	blue	0.706109	1.87e-05	-0.233494	0.222831	-0.244558	0.201048	-0.249153	0.192446	-0.195083	0.31052	0.688372	3.66e-05	-0.0371264	0.848366	-0.122801	0.525675	-0.199039	0.300617
Smyd5	blue	0.690612	3.37e-05	-0.49142	0.00678435	-0.567902	0.00131148	0.140387	0.467617	-0.267065	0.161359	0.89343	6.97e-11	-0.130166	0.500944	0.0717155	0.711615	-0.136681	0.479567
Snd1	blue	0.564006	0.00143978	-0.346275	0.0657507	-0.186379	0.333019	-0.303203	0.109848	-0.436415	0.0179405	0.732613	6.22e-06	-0.0909496	0.63892	-0.279746	0.141632	0.0595272	0.759045
Snrpa	blue	0.747768	3.13e-06	-0.537262	0.00265279	-0.576425	0.00106494	0.0943006	0.626561	-0.236206	0.217351	0.895283	5.56e-11	-0.0236501	0.903078	0.124518	0.519856	-0.0999587	0.605916
Snrpf	blue	0.446944	0.0150686	-0.436426	0.0179372	-0.505395	0.0051645	0.224102	0.242533	-0.331876	0.0786063	0.6702	6.97e-05	0.0558946	0.773357	0.070605	0.715896	-0.0777034	0.688681
Snx22	blue	0.362212	0.0534937	-0.117443	0.544028	-0.0330698	0.864775	-0.279157	0.142508	-0.0829964	0.66863	0.44215	0.016325	-0.13443	0.486897	-0.144282	0.455231	-0.179306	0.352012
Spata17	blue	0.691407	3.28e-05	-0.139516	0.47041	-0.18126	0.346702	-0.289034	0.128336	-0.177874	0.355936	0.630835	0.000243746	-0.109739	0.570928	-0.213887	0.265234	-0.0941416	0.627145
Spcs2	blue	0.50823	0.0048796	-0.446284	0.0152366	-0.501345	0.00559581	0.136414	0.480433	-0.253758	0.184085	0.672287	6.48e-05	0.00372704	0.984691	0.0534222	0.78314	-0.104028	0.59125
Spcs3	blue	0.533816	0.00285985	-0.410117	0.0271308	-0.438451	0.0173524	0.0719388	0.710755	-0.00565962	0.976755	0.864952	1.43e-09	-0.062299	0.748176	0.210859	0.272219	-0.0142184	0.941644
Spidr	blue	0.447382	0.014958	-0.410465	0.026988	-0.31596	0.0949714	0.0142434	0.941541	0.151115	0.433924	0.617424	0.000359517	0.00218964	0.991006	0.46269	0.0114928	0.281957	0.138379
Spryd3	blue	0.622729	0.000308941	-0.729426	7.15e-06	-0.864703	1.47e-09	0.458627	0.0123394	-0.606802	0.000483149	0.809277	1.07e-07	0.134917	0.485307	0.0497714	0.797645	-0.185835	0.334458
Spryd4	blue	0.570972	0.00121749	-0.681883	4.63e-05	-0.78795	3.9e-07	0.441252	0.0165697	-0.561662	0.00152212	0.778412	6.64e-07	0.0106925	0.956099	0.090461	0.64073	-0.274401	0.149722
Sptssa	blue	-0.674641	5.98e-05	0.477287	0.00884104	0.669389	7.16e-05	-0.203086	0.290691	0.409791	0.027265	-0.763833	1.43e-06	0.00157567	0.993528	0.0426508	0.826122	0.433365	0.018852
Sqor	blue	-0.68882	3.6e-05	0.0094638	0.96114	0.0212422	0.912906	0.432553	0.0191012	-0.10735	0.57939	-0.755636	2.15e-06	0.346976	0.0651693	0.034114	0.860546	0.0538384	0.781491
Srf	blue	0.626095	0.000280203	-0.656375	0.000110369	-0.713094	1.42e-05	0.342598	0.0688659	-0.628158	0.000263781	0.724408	8.87e-06	0.068007	0.725944	-0.0139457	0.942761	-0.194344	0.312395
Srm	blue	0.636764	0.000204074	-0.139808	0.469473	-0.177798	0.356144	-0.272192	0.15316	-0.0639011	0.741915	0.851765	4.64e-09	-0.289414	0.127811	-0.0974433	0.615059	-0.159958	0.40718
Srp54a	blue	0.273842	0.150587	-0.241628	0.206667	-0.284996	0.133999	0.100234	0.604919	-0.0710808	0.71406	0.437038	0.0177587	0.099153	0.608839	0.0387149	0.841958	-0.078234	0.686661
Srp54b	blue	0.533317	0.00289096	-0.354449	0.0592169	-0.513539	0.0043822	0.234619	0.220547	0.118923	0.538927	0.763221	1.47e-06	-0.100482	0.604023	0.354579	0.0591176	-0.115827	0.549621
Srp54c	blue	0.432505	0.019116	-0.305819	0.106665	-0.430163	0.01985	0.16206	0.400963	0.131045	0.498032	0.737858	4.93e-06	-0.0839187	0.665158	0.325631	0.0847471	-0.141394	0.464397
Srp68	blue	0.766845	1.22e-06	-0.298526	0.115717	-0.362727	0.0531295	-0.151888	0.43155	-0.224936	0.240737	0.933646	1.48e-13	-0.224237	0.242241	-0.108368	0.575779	-0.214623	0.263553
Srp9	blue	0.580314	0.000966578	-0.35303	0.0603133	-0.542428	0.00236662	0.191537	0.31957	-0.165011	0.392324	0.825663	3.52e-08	-0.15536	0.420968	0.0708816	0.714829	-0.328355	0.0820253
Srpr	blue	0.778171	6.73e-07	-0.406326	0.0287255	-0.53777	0.00262341	-0.00322591	0.986749	-0.456349	0.0128363	0.87359	6.19e-10	-0.164562	0.393631	-0.24109	0.207711	-0.329333	0.081065
Srprb	blue	0.720885	1.03e-05	-0.428336	0.0204384	-0.498056	0.00596839	-0.0265068	0.891435	-0.315062	0.0959661	0.968851	6.74e-18	-0.119633	0.536488	-0.0702181	0.717389	-0.162426	0.399884
Ssr1	blue	0.64724	0.000147745	-0.476973	0.0088922	-0.487045	0.00737247	0.0178988	0.926574	-0.160151	0.406607	0.949517	4.07e-15	-0.0959105	0.620658	0.110159	0.569448	-0.00776429	0.968114
Ssr2	blue	0.696894	2.67e-05	-0.523607	0.00355693	-0.570241	0.00123933	0.0826322	0.670003	-0.256461	0.179297	0.950755	2.93e-15	-0.0837924	0.665633	0.0810777	0.675874	-0.0988845	0.609814
Ssr3	blue	0.582691	0.000910464	-0.455396	0.0130492	-0.501491	0.00557972	0.0773738	0.689937	-0.102623	0.596295	0.916955	2.77e-12	-0.0748402	0.699615	0.182917	0.342237	-0.108336	0.575893
Ssx2ip	blue	0.306054	0.106383	-0.507137	0.00498785	-0.568216	0.00130159	0.369555	0.0484897	0.0781107	0.68713	0.553992	0.00182077	0.0702615	0.717222	0.523501	0.00356487	0.0601628	0.756549
St6galnac3	blue	0.461136	0.0118108	-0.261075	0.171328	-0.344729	0.067047	0.0814794	0.674355	0.11585	0.54954	0.669674	7.09e-05	-0.0256367	0.894979	0.377777	0.0433338	-0.0355145	0.85488
Stk36	blue	0.456139	0.012883	-0.128177	0.507564	-0.218614	0.254564	-0.0653508	0.736264	0.106498	0.582423	0.578536	0.00101052	0.0830085	0.668584	0.185352	0.335738	-0.152297	0.430296
Stt3a	blue	0.607917	0.000468615	-0.466487	0.0107462	-0.468571	0.0103539	0.00240362	0.990127	-0.30176	0.111635	0.912062	5.83e-12	-0.0260908	0.893129	-0.0444223	0.819015	-0.0496185	0.798254
Stt3b	blue	0.544137	0.00227797	-0.646494	0.000151243	-0.778438	6.63e-07	0.408388	0.0278488	-0.401267	0.0309717	0.866666	1.22e-09	0.0497374	0.79778	0.140691	0.466644	-0.204835	0.286468
Stx1b	blue	0.385849	0.0387069	-0.271792	0.153789	-0.489675	0.00701395	0.254899	0.182054	-0.296082	0.118874	0.633196	0.000227198	-0.0585008	0.763081	-0.0043222	0.982247	-0.397216	0.0328714
Stx4a	blue	0.513506	0.00438509	-0.432987	0.0189678	-0.534568	0.00281351	0.280142	0.141046	-0.0817512	0.673328	0.760215	1.71e-06	0.0112313	0.953889	0.300504	0.113207	-0.231871	0.226156
Stx5a	blue	0.777492	6.98e-07	-0.286309	0.132138	-0.381308	0.0412585	-0.150799	0.434897	-0.240547	0.208768	0.907288	1.16e-11	-0.222766	0.245426	-0.178333	0.354677	-0.218807	0.254133
Sugp1	blue	0.782868	5.19e-07	-0.42497	0.0215602	-0.556934	0.00170072	0.0993369	0.608171	-0.349765	0.0628958	0.805074	1.39e-07	0.0047159	0.98063	-0.0840407	0.6647	-0.333827	0.0767601
Supt5	blue	0.517849	0.00401075	-0.596375	0.000639365	-0.727269	7.85e-06	0.45017	0.0142693	-0.418404	0.0238944	0.782017	5.44e-07	0.187669	0.329624	0.157942	0.413196	-0.354914	0.0588611
Surf4	blue	0.544096	0.0022801	-0.54886	0.00204782	-0.580797	0.000954934	0.165922	0.38968	-0.28478	0.134307	0.927179	5.01e-13	-0.0493783	0.799211	0.139094	0.471769	-0.0928465	0.631912
Swsap1	blue	0.547804	0.00209747	-0.680803	4.81e-05	-0.804702	1.43e-07	0.404046	0.029721	-0.533023	0.0029094	0.781567	5.58e-07	0.1285	0.506487	0.0584139	0.763423	-0.249594	0.191633
Syne4	blue	0.194644	0.311633	-0.286383	0.132034	-0.0145237	0.940393	-0.248252	0.194111	0.00217045	0.991085	0.333043	0.0774981	0.0414947	0.830767	0.095607	0.621769	0.45233	0.0137539
Sys1	blue	0.44085	0.0166802	-0.39787	0.0325582	-0.292613	0.123465	-0.113627	0.557276	-0.56646	0.00135777	0.669712	7.08e-05	-0.0305883	0.87484	-0.286113	0.132414	0.00980351	0.959746
Syt12	blue	0.775438	7.8e-07	-0.608885	0.00045632	-0.712222	1.47e-05	0.14558	0.45114	-0.576986	0.00105025	0.800609	1.84e-07	-0.0156162	0.935918	-0.11687	0.546007	-0.127098	0.511174
Syvn1	blue	0.865137	1.41e-09	-0.250361	0.190228	-0.354167	0.059434	-0.232594	0.224672	-0.233604	0.222608	0.895447	5.45e-11	-0.289263	0.128019	-0.194624	0.311683	-0.266092	0.162949
Tacc2	blue	0.503435	0.00536951	-0.487712	0.00728017	-0.569896	0.00124975	0.0673957	0.728315	-0.516947	0.00408618	0.551979	0.00190709	0.109061	0.573324	-0.162675	0.399152	0.0699751	0.718328
Taf1d	blue	0.349132	0.0634059	-0.109351	0.572299	-0.229561	0.230946	0.193643	0.314176	0.364909	0.0516107	0.388647	0.0371991	-0.13493	0.485265	0.42875	0.0203037	-0.0945045	0.625812
Tapbp	blue	-0.687673	3.76e-05	0.478212	0.00869207	0.600268	0.000576515	-0.0912511	0.637804	0.38425	0.0395907	-0.85556	3.35e-09	0.211634	0.270421	0.0975049	0.614834	0.181641	0.345672
Tars	blue	0.772497	9.12e-07	-0.29418	0.121375	-0.319916	0.0906822	-0.116298	0.547987	-0.187551	0.329935	0.708734	1.69e-05	-0.115838	0.549581	-0.0895197	0.644223	-0.128527	0.506396
Tbc1d7	blue	0.523068	0.00359742	-0.445194	0.0155176	-0.352583	0.0606621	-0.0517991	0.78958	-0.336053	0.0746934	0.749439	2.89e-06	-0.0352564	0.855923	-0.0491751	0.80002	0.0190853	0.921722
Tbc1d8	blue	0.675333	5.84e-05	-0.00135672	0.994427	-0.0917986	0.63578	-0.374052	0.0456127	-0.124026	0.521522	0.499876	0.00575969	-0.437224	0.017705	-0.250754	0.189509	-0.247835	0.194887
Tbcb	blue	0.504332	0.00527486	-0.514949	0.00425753	-0.643162	0.000167777	0.339985	0.0711486	-0.330047	0.0803681	0.837938	1.42e-08	0.0417803	0.829619	0.133382	0.490334	-0.235977	0.21781
Tbrg1	blue	0.736865	5.16e-06	-0.518204	0.00398147	-0.671064	6.76e-05	0.228118	0.233972	-0.423218	0.0221641	0.859264	2.41e-09	-0.113311	0.558382	-0.00293615	0.98794	-0.24723	0.196014
Tceal8	blue	0.48159	0.00816571	-0.272198	0.153151	-0.433068	0.018943	0.114119	0.555562	-0.243187	0.203664	0.684821	4.17e-05	-0.114189	0.555318	-0.0647589	0.73857	-0.105664	0.585396
Tceal9	blue	0.33532	0.0753687	-0.47912	0.00854777	-0.365497	0.0512066	0.028534	0.883186	-0.151147	0.433825	0.651173	0.000130464	0.299959	0.113894	0.145672	0.45085	0.485848	0.00754076
Tdg	blue	0.578274	0.00101714	-0.361772	0.0538057	-0.484713	0.00770319	0.23418	0.221436	-0.247098	0.196261	0.532747	0.00292687	-0.22673	0.236908	0.0055985	0.977006	-0.223259	0.244356
Tdg-ps	blue	0.341287	0.0700042	-0.399679	0.0317054	-0.521082	0.00375018	0.171948	0.372443	-0.555966	0.00173943	0.574772	0.00110932	-0.104829	0.588379	-0.168327	0.382747	-0.220091	0.251288
Tecr	blue	-0.575952	0.00107748	0.543395	0.00231612	0.539287	0.00253724	-0.124962	0.518356	0.504265	0.00528184	-0.725304	8.54e-06	0.168235	0.383011	0.00296274	0.98783	-0.0558834	0.773401
Tedc2	blue	0.705949	1.88e-05	0.113868	0.556435	0.134259	0.487458	-0.620027	0.000333862	0.0401555	0.836154	0.566145	0.00136807	-0.395737	0.0335875	-0.305803	0.106684	-0.213479	0.266167
Tfdp2	blue	-0.745276	3.51e-06	0.389884	0.0365473	0.328247	0.0821319	0.263433	0.167353	0.373459	0.0459843	-0.752843	2.46e-06	0.158873	0.41041	0.256393	0.179416	0.0999934	0.605791
Tfg	blue	0.481213	0.0082231	-0.266336	0.162549	-0.381617	0.041081	0.115877	0.549446	0.262489	0.168936	0.737427	5.03e-06	-0.163613	0.396402	0.419688	0.0234224	-0.159864	0.407459
Tg	blue	0.548433	0.00206774	-0.271038	0.154979	-0.343752	0.0678762	0.00800066	0.967144	-0.228778	0.232585	0.493579	0.00650914	-0.131016	0.498128	-0.0112209	0.953932	-0.166538	0.387897
Tha1	blue	0.45312	0.0135695	-0.305612	0.106913	-0.280363	0.140719	-0.0882877	0.648806	-0.358326	0.0563014	0.441766	0.0164291	0.216646	0.258971	-0.104013	0.591303	-0.00935613	0.961582
Thg1l	blue	0.546745	0.00214825	-0.488066	0.00723156	-0.539276	0.00253786	0.237365	0.215037	-0.189131	0.325801	0.68986	3.47e-05	0.000866538	0.996441	0.266431	0.162394	-0.0924269	0.633459
Thoc6	blue	0.536202	0.00271508	-0.5506	0.00196824	-0.452046	0.0138207	-0.00594869	0.975568	-0.434514	0.0185043	0.805842	1.33e-07	0.0851593	0.660499	-0.0476894	0.805947	0.156256	0.418263
Thop1	blue	0.464217	0.0111875	-0.54133	0.00242511	-0.49121	0.00681163	0.156658	0.41705	-0.335695	0.0750233	0.7519	2.57e-06	0.181394	0.34634	0.11279	0.560204	0.0302464	0.876228
Thpo	blue	0.659797	9.87e-05	-0.712448	1.45e-05	-0.69114	3.31e-05	0.159988	0.40709	-0.488334	0.00719492	0.820437	5.08e-08	-0.0411091	0.832317	0.0290414	0.881124	-0.0234406	0.903933
Tinag	blue	-0.487747	0.00727526	-0.0553639	0.775454	0.12765	0.509326	0.13346	0.490076	-0.0796588	0.681248	-0.531094	0.00303312	0.199031	0.300635	-0.0733082	0.705489	0.194706	0.311475
Tjap1	blue	0.256053	0.180014	-0.623933	0.000298377	-0.541011	0.0024423	0.309791	0.101963	-0.447409	0.0149511	0.53504	0.00278476	0.198617	0.301663	0.107331	0.579457	0.185615	0.335041
Tkfc	blue	0.683426	4.38e-05	0.00825356	0.966106	0.0204853	0.915999	-0.387745	0.0376796	0.0453226	0.815409	0.686435	3.93e-05	-0.444187	0.0157808	-0.096156	0.61976	-0.182005	0.34469
Tkt	blue	-0.697482	2.61e-05	0.262599	0.168751	0.334524	0.0761083	0.223747	0.243299	0.367631	0.0497632	-0.622592	0.000310164	0.224376	0.241942	0.295909	0.1191	0.139373	0.470871
Tle3	blue	-0.498367	0.00593227	-0.170371	0.376911	0.0363708	0.851419	0.203735	0.28912	-0.201299	0.295048	-0.503285	0.00538548	0.532034	0.00297232	0.0819589	0.672543	0.426671	0.0209871
Tmbim6	blue	-0.620481	0.000329552	0.505816	0.00512134	0.594551	0.000670812	-0.161777	0.401796	0.0283096	0.884099	-0.796818	2.32e-07	-0.00382706	0.98428	-0.332975	0.0775619	0.0456501	0.814098
Tmco4	blue	-0.623565	0.000301573	0.20666	0.282102	0.401192	0.031006	-0.0319021	0.869509	-0.0264516	0.89166	-0.573322	0.00114957	0.163738	0.396038	-0.0914474	0.637078	0.282509	0.137577
Tmed2	blue	0.485079	0.00765051	-0.363862	0.0523353	-0.500504	0.00568921	0.208229	0.278382	0.0320249	0.869011	0.811928	8.99e-08	-0.11889	0.53904	0.276435	0.146605	-0.20046	0.297107
Tmed3	blue	0.705558	1.91e-05	-0.447753	0.0148647	-0.491458	0.0067795	-0.0368771	0.849373	-0.315441	0.0955452	0.959812	1.99e-16	-0.121639	0.52963	-0.0603051	0.75599	-0.137405	0.47722
Tmed4	blue	0.46195	0.0116432	-0.427022	0.0208707	-0.570302	0.0012375	0.277468	0.14504	-0.264705	0.165235	0.820259	5.14e-08	-0.102685	0.596072	0.121466	0.530219	-0.272827	0.152166
Tmed9	blue	0.718726	1.12e-05	-0.548412	0.00206874	-0.587084	0.000814174	0.0493019	0.799515	-0.549368	0.00202429	0.933626	1.49e-13	-0.0620114	0.749302	-0.158367	0.411921	-0.0707365	0.715388
Tmem107	blue	0.339738	0.0713679	-0.393791	0.0345495	-0.246444	0.197485	-0.121799	0.529083	-0.140627	0.46685	0.557562	0.00167601	0.156411	0.417793	0.074062	0.702597	0.314715	0.0963519
Tmem125	blue	0.823423	4.12e-08	-0.419933	0.0233332	-0.491998	0.00670976	-0.119237	0.537848	-0.421381	0.0228119	0.878932	3.57e-10	-0.215622	0.261284	-0.192608	0.31682	-0.119742	0.536116
Tmem139	blue	0.50431	0.0052772	-0.316043	0.09488	-0.255454	0.18107	-0.0930949	0.630997	-0.24307	0.203889	0.5036	0.00535197	0.0100875	0.958581	-0.0356113	0.854488	0.0733281	0.705413
Tmem161a	blue	0.52671	0.00333109	-0.419168	0.0236125	-0.368664	0.049076	-0.0392952	0.839619	-0.430847	0.0196331	0.734297	5.78e-06	0.0162632	0.933269	-0.104774	0.588578	-0.0690846	0.721771
Tmem167	blue	0.734645	5.69e-06	-0.481141	0.00823401	-0.535333	0.00276705	0.0150029	0.93843	-0.240801	0.208274	0.952715	1.71e-15	-0.167023	0.386495	0.0361842	0.852172	-0.084341	0.663571
Tmem177	blue	0.437119	0.0177352	-0.651732	0.000128158	-0.46822	0.0104192	0.0811317	0.675669	-0.552068	0.00190321	0.635263	0.000213539	0.0420286	0.828621	-0.0192281	0.921138	0.399741	0.0316767
Tmem214	blue	0.698462	2.51e-05	-0.451343	0.0139874	-0.504012	0.00530848	0.00699115	0.971288	-0.242905	0.204205	0.959093	2.52e-16	-0.123979	0.52168	0.0198984	0.918398	-0.176027	0.361033
Tmem218	blue	0.18642	0.33291	-0.354897	0.0588745	-0.167875	0.384044	-0.035485	0.854999	-0.0676645	0.727272	0.395542	0.0336832	0.285619	0.133113	0.153445	0.426787	0.285666	0.133047
Tmem248	blue	0.336409	0.0743667	-0.563508	0.00145697	-0.677947	5.33e-05	0.510108	0.00469839	-0.322893	0.0875528	0.692893	3.1e-05	-0.0431839	0.823982	0.189408	0.32508	-0.302796	0.11035
Tmem258	blue	0.559375	0.00160638	-0.239826	0.210177	-0.271563	0.154149	-0.120766	0.532609	0.103711	0.592387	0.704512	1.99e-05	-0.208221	0.278401	0.165464	0.391009	0.0172715	0.929142
Tmem39a	blue	0.63055	0.000245811	-0.00400199	0.983562	-0.0378432	0.845473	-0.382637	0.0404981	-0.0425157	0.826664	0.660111	9.77e-05	-0.263544	0.167167	-0.281305	0.139334	-0.119699	0.536263
Tmem67	blue	0.582573	0.000913176	-0.40921	0.0275054	-0.546054	0.00218202	0.218755	0.25425	-0.0879726	0.64998	0.605161	0.000505245	0.0609002	0.753655	0.209844	0.274588	-0.0593757	0.75964
Tmem97	blue	-0.84864	6.03e-09	0.29123	0.12533	0.409256	0.0274864	0.0718661	0.711035	0.115819	0.549649	-0.812442	8.69e-08	0.305693	0.106817	-0.0692602	0.721092	0.216479	0.259348
Tnfaip8l1	blue	0.423838	0.0219488	0.0634193	0.743797	-0.0387322	0.841888	-0.294826	0.120522	-0.0534536	0.783016	0.4832	0.00792442	-0.371261	0.0473819	-0.146265	0.448991	-0.0153342	0.937073
Tns3	blue	-0.599799	0.000583783	0.34914	0.0633994	0.604447	0.000515138	-0.197778	0.303752	0.364556	0.0518535	-0.573595	0.0011419	0.143953	0.45627	0.150714	0.435159	0.401818	0.0307204
Tor3a	blue	0.518074	0.00399217	-0.147632	0.444716	-0.326925	0.0834463	0.038701	0.842014	-0.0121905	0.949956	0.652282	0.000125925	-0.219467	0.252669	0.0987117	0.610441	-0.223823	0.243135
Tpbgl	blue	0.554949	0.00178094	-0.295526	0.119601	-0.394898	0.0339998	0.143732	0.456968	0.0144724	0.940603	0.712243	1.47e-05	-0.117178	0.544941	0.257166	0.178063	-0.107529	0.578757
Tpgs1	blue	0.259422	0.174153	-0.594623	0.000669554	-0.480842	0.00827982	0.222255	0.24654	-0.599094	0.000594875	0.494144	0.00643865	0.1361	0.481452	-0.0574129	0.767366	0.22651	0.237374
Tpmt	blue	-0.572959	0.00115984	0.00882013	0.963781	0.301138	0.112411	-0.00570166	0.976582	-0.0201844	0.917228	-0.574593	0.00111422	0.336825	0.0739873	0.00202743	0.991672	0.506125	0.00508984
Tpte	blue	0.769473	1.07e-06	-0.352311	0.060875	-0.367972	0.0495357	-0.171756	0.372986	-0.525514	0.00341666	0.551563	0.00192534	-0.139905	0.469163	-0.321446	0.0890632	-0.283015	0.136844
Trabd	blue	0.637902	0.000197151	-0.310734	0.10087	-0.408648	0.02774	-0.0558879	0.773384	-0.386776	0.0382022	0.888104	1.3e-10	-0.207589	0.279895	-0.207896	0.27917	-0.295125	0.120127
Trim14	blue	0.508545	0.00484887	-0.514501	0.00429679	-0.350218	0.0625321	0.0555903	0.774559	-0.33897	0.072051	0.598158	0.000609873	0.0321605	0.868461	0.0620603	0.74911	0.155855	0.419471
Trmo	blue	0.62157	0.000319423	-0.272528	0.152634	-0.469062	0.0102633	0.154123	0.424721	-0.0834323	0.666988	0.725164	8.59e-06	-0.173162	0.369025	0.12824	0.507354	-0.216133	0.260128
Trmt12	blue	0.727137	7.89e-06	-0.316018	0.094907	-0.435437	0.0182286	-0.0119319	0.951016	-0.276303	0.146805	0.807255	1.22e-07	-0.0814801	0.674352	-0.0263927	0.8919	-0.233033	0.223774
Trmt6	blue	0.652477	0.00012514	-0.488574	0.00716219	-0.666935	7.78e-05	0.307528	0.104622	-0.25927	0.174415	0.869666	9.13e-10	-0.0467372	0.809751	0.166514	0.387967	-0.275163	0.148549
Trmt61a	blue	0.753009	2.44e-06	-0.204406	0.2875	-0.277359	0.145204	-0.236475	0.216811	-0.341079	0.0701857	0.825026	3.68e-08	-0.269449	0.157509	-0.320437	0.0901282	-0.304526	0.108229
Trpc3	blue	-0.432905	0.018993	0.388604	0.0372217	0.430004	0.0199006	-0.148856	0.440907	0.487072	0.00736871	-0.469694	0.0101476	-0.037785	0.845708	0.158397	0.411832	0.332602	0.077915
Tsen2	blue	0.690628	3.37e-05	-0.480518	0.00832972	-0.507163	0.0049852	0.0910446	0.638568	-0.442514	0.0162265	0.84363	9.08e-09	-0.0481973	0.80392	-0.060875	0.753754	-0.238511	0.212765
Tsfm	blue	0.520218	0.00381839	-0.346232	0.0657863	-0.232848	0.224151	-0.104596	0.589213	-0.425939	0.0212324	0.68659	3.91e-05	-0.0778754	0.688026	-0.214786	0.263182	0.0219213	0.910133
Tspan7	blue	0.152162	0.430708	-0.571884	0.00119073	-0.468213	0.0104205	0.300241	0.113538	-0.137713	0.476222	0.440693	0.0167233	0.410866	0.0268244	0.346572	0.0655038	0.190883	0.321257
Tspyl2	blue	0.687157	3.83e-05	-0.321369	0.0891445	-0.499686	0.0057812	0.0543156	0.779601	-0.232744	0.224364	0.795065	2.57e-07	-0.0892049	0.645393	-0.0840924	0.664505	-0.347594	0.0646597
Tsr3	blue	0.722161	9.75e-06	-0.479908	0.00842431	-0.615854	0.000375821	0.173273	0.368714	-0.451851	0.0138668	0.87136	7.73e-10	-0.0781275	0.687066	-0.0287994	0.882108	-0.320709	0.0898408
Tssc4	blue	0.646335	0.000151998	-0.216658	0.258943	-0.452381	0.0137419	0.0842282	0.663995	-0.333497	0.0770693	0.662318	9.08e-05	-0.190536	0.322153	-0.175698	0.361945	-0.396432	0.0332493
Ttbk1	blue	0.438972	0.0172045	-0.178955	0.352971	-0.239973	0.20989	0.0373865	0.847317	0.0302766	0.876105	0.469979	0.0100957	-0.145859	0.450262	0.100656	0.603391	-0.187735	0.329451
Ttc16	blue	0.529235	0.00315653	-0.349749	0.0629088	-0.512291	0.00449504	0.191018	0.320907	-0.18298	0.342068	0.650924	0.0001315	0.0226561	0.907134	0.0895612	0.644069	-0.20687	0.281603
Ttc25	blue	0.406892	0.028483	0.235682	0.218403	0.130769	0.498945	-0.375882	0.0444818	-0.0257958	0.894331	0.357844	0.0566578	-0.332781	0.0777451	-0.324976	0.085412	-0.276651	0.146276
Ttc30a1	blue	0.443176	0.0160489	-0.334325	0.0762937	-0.31789	0.0928601	0.0845203	0.662897	0.208236	0.278366	0.638933	0.000191061	-0.038866	0.841349	0.458632	0.0123383	0.100914	0.60246
Ttc36	blue	-0.698979	2.47e-05	0.334273	0.0763419	0.451639	0.013917	-0.029118	0.880813	0.0207934	0.91474	-0.851291	4.83e-09	0.114661	0.553671	-0.16998	0.378022	0.043096	0.824335
Ttc39a	blue	0.480388	0.00834976	-0.271664	0.153991	-0.15637	0.417919	-0.103656	0.592582	0.0801652	0.679328	0.575444	0.00109109	-0.045658	0.814067	0.255825	0.180415	0.268165	0.159574
Ttc41	blue	0.703346	2.08e-05	-0.192569	0.316919	-0.250943	0.189164	-0.238031	0.213715	-0.182593	0.343106	0.751904	2.57e-06	-0.105208	0.587026	-0.179085	0.352616	-0.238451	0.212882
Ttll12	blue	0.342256	0.0691615	-0.492594	0.00663351	-0.412907	0.0260037	0.133175	0.491011	-0.0630296	0.745319	0.706879	1.81e-05	0.163258	0.397443	0.351092	0.061836	0.275775	0.147612
Ttll5	blue	-0.475409	0.00915015	0.221475	0.248243	0.27384	0.150589	0.0423606	0.827287	0.170482	0.376594	-0.529264	0.00315461	0.129621	0.502755	-0.0940849	0.627353	-0.101843	0.599105
Ttpal	blue	0.539415	0.00253011	-0.413543	0.0257521	-0.399321	0.0318731	-0.167197	0.385996	-0.490944	0.0068464	0.701587	2.23e-05	-0.146758	0.447445	-0.300292	0.113474	-0.126312	0.513811
Tuba4a	blue	0.460187	0.0120085	-0.438546	0.0173253	-0.471934	0.00974626	0.197258	0.305049	-0.300796	0.112841	0.714695	1.33e-05	0.0294994	0.879263	0.0910658	0.63849	-0.136525	0.480073
Tubb4b	blue	0.485042	0.00765581	-0.533475	0.00288106	-0.580222	0.000968829	0.271355	0.154478	-0.148975	0.440538	0.868084	1.06e-09	-0.0402273	0.835865	0.296551	0.118263	-0.0059378	0.975613
Tubb5	blue	0.379984	0.0420275	-0.496559	0.00614475	-0.509181	0.00478719	0.261425	0.170734	0.0125786	0.948364	0.784831	4.65e-07	0.0253374	0.896199	0.441134	0.016602	0.161303	0.403195
Txlna	blue	0.708144	1.73e-05	-0.237515	0.214739	-0.362518	0.0532769	-0.145473	0.451477	-0.138964	0.472186	0.899176	3.42e-11	-0.18288	0.342337	-0.0817191	0.673449	-0.262371	0.169134
Txnl4b	blue	0.367957	0.0495453	0.31327	0.0979735	0.233348	0.223131	-0.372409	0.0466476	0.361034	0.0543328	0.463973	0.0112358	-0.48116	0.00823121	-0.067643	0.727356	-0.326878	0.0834929
Txnrd3	blue	-0.616814	0.00036578	0.395659	0.0336256	0.281881	0.138491	0.184611	0.337708	-0.00183011	0.992482	-0.673185	6.29e-05	0.185306	0.335861	-0.225342	0.239867	-0.328026	0.082351
Uba5	blue	0.68332	4.4e-05	-0.44664	0.0151458	-0.500667	0.00567095	-0.0181633	0.925493	-0.324863	0.0855277	0.922472	1.13e-12	-0.038606	0.842397	-0.07419	0.702106	-0.0825427	0.67034
Ubb	blue	0.639572	0.000187371	-0.534344	0.00282724	-0.63237	0.00023287	0.149355	0.439361	-0.689279	3.54e-05	0.722733	9.52e-06	0.0867354	0.654598	-0.247679	0.195177	-0.157594	0.414236
Ube2g2	blue	0.611028	0.000430083	-0.41822	0.0239626	-0.489704	0.00701012	0.0485572	0.802484	-0.354661	0.0590544	0.880784	2.93e-10	-0.0889702	0.646266	-0.0319191	0.86944	-0.141608	0.463715
Ube2s	blue	0.362697	0.0531511	-0.343785	0.0678481	-0.150691	0.43523	-0.197691	0.303969	-0.345307	0.0665601	0.521236	0.00373814	-0.102759	0.595808	-0.187335	0.330502	0.521073	0.00375088
Ubfd1	blue	0.764882	1.35e-06	-0.0868627	0.654123	-0.112964	0.559596	-0.422709	0.0223418	-0.12734	0.510364	0.828245	2.93e-08	-0.314898	0.0961479	-0.261386	0.1708	-0.235967	0.217831
Ubl3	blue	-0.402348	0.0304805	0.145438	0.451588	0.220913	0.249477	0.0235125	0.903639	-0.0897015	0.643548	-0.450975	0.0140754	0.278864	0.142945	-0.0940278	0.627564	0.057814	0.765785
Ubox5	blue	0.502924	0.00542419	-0.541596	0.00241082	-0.661394	9.36e-05	0.427655	0.0206615	-0.405451	0.0291043	0.570861	0.0012208	-0.0269361	0.889688	0.127495	0.509845	-0.254026	0.183606
Ubxn4	blue	0.596392	0.000639076	-0.137577	0.476662	-0.166287	0.388623	-0.216983	0.258213	0.196623	0.306642	0.722603	9.57e-06	-0.237762	0.214247	0.129112	0.504448	-0.226155	0.23813
Ufc1	blue	0.298441	0.115825	-0.544361	0.00226659	-0.43729	0.0176858	0.14266	0.460367	-0.571707	0.00119587	0.633818	0.000223006	0.0556556	0.774301	-0.109534	0.571653	0.022664	0.907101
Ufd1	blue	0.478903	0.00858214	-0.557256	0.001688	-0.744037	3.72e-06	0.492379	0.00666097	-0.3651	0.051479	0.730305	6.88e-06	-0.0036891	0.984847	0.159598	0.408249	-0.439601	0.0170273
Ufl1	blue	0.600013	0.000580461	-0.146005	0.449806	-0.333616	0.0769581	-0.0028368	0.988348	0.059661	0.758519	0.765401	1.32e-06	-0.305549	0.10699	0.0475134	0.806649	-0.344051	0.0676213
Ufm1	blue	0.715599	1.28e-05	-0.317074	0.0937484	-0.383995	0.0397328	-0.110097	0.569666	-0.075874	0.69566	0.908195	1.02e-11	-0.251505	0.188142	0.0280792	0.885036	-0.258753	0.175306
Uggt1	blue	0.589884	0.00075756	-0.474967	0.00922422	-0.393967	0.0344615	-0.0983033	0.611927	-0.30313	0.109938	0.866015	1.3e-09	-0.0622993	0.748175	-0.0657932	0.734542	0.0198083	0.918766
Ugt1a1	blue	-0.435905	0.0180903	0.492749	0.00661373	0.30869	0.10325	0.0381857	0.844092	0.0320434	0.868936	-0.657476	0.000106486	-0.147415	0.445394	-0.342971	0.0685448	-0.551051	0.00194806
Ugt1a5	blue	-0.468218	0.0104194	0.476203	0.00901842	0.407667	0.0281528	-0.0290295	0.881172	0.252603	0.186158	-0.672755	6.38e-05	0.172556	0.370729	-0.118415	0.540675	-0.168894	0.381121
Ugt2b35	blue	-0.565853	0.00137766	0.172136	0.371912	0.364273	0.0520494	0.128695	0.505836	0.437312	0.0176796	-0.480552	0.0083244	0.0489364	0.800972	0.354095	0.0594891	0.187276	0.330656
Unc13b	blue	0.323173	0.0872627	-0.429089	0.0201941	-0.35321	0.0601736	0.132376	0.493638	-0.102242	0.597668	0.570609	0.0012283	0.122333	0.527265	0.15305	0.427993	0.150979	0.434343
Unc45a	blue	0.678031	5.31e-05	-0.763666	1.44e-06	-0.752994	2.44e-06	0.285984	0.132597	-0.606379	0.000488756	0.802358	1.65e-07	0.104763	0.588617	0.0231267	0.905213	0.0395993	0.838394
Ung	blue	0.672657	6.4e-05	-0.399535	0.0317726	-0.377253	0.043649	-0.214267	0.264365	-0.396669	0.0331348	0.885062	1.84e-10	-0.156556	0.417358	-0.223919	0.242929	0.0255416	0.895367
Uroc1	blue	-0.568431	0.00129486	0.246344	0.197673	0.417301	0.0243059	-0.109645	0.571261	-0.121673	0.529514	-0.768218	1.14e-06	0.161719	0.401966	-0.250271	0.190392	0.167532	0.385029
Uso1	blue	0.697475	2.61e-05	-0.343822	0.0678161	-0.453884	0.0133929	-0.00345955	0.98579	-0.088182	0.6492	0.93416	1.34e-13	-0.226081	0.238288	0.0890417	0.646	-0.247315	0.195856
Utp14b	blue	-0.384415	0.0394985	-0.0795268	0.681749	0.00147147	0.993956	0.216699	0.258851	-0.149211	0.439807	-0.464999	0.0110337	0.286821	0.131417	-0.112533	0.561105	-0.0316818	0.870402
Vcp	blue	0.635511	0.00021195	-0.360022	0.0550623	-0.436152	0.0180176	0.0537381	0.781888	-0.156878	0.416389	0.909853	8.05e-12	-0.180237	0.349478	0.080344	0.678651	-0.230636	0.228709
Vps37c	blue	0.576476	0.00106361	-0.693697	3.01e-05	-0.784358	4.78e-07	0.408047	0.0279925	-0.530227	0.00309015	0.802403	1.65e-07	0.0468676	0.809229	0.127046	0.511348	-0.17599	0.361135
Vps45	blue	0.453465	0.0134893	-0.44353	0.0159545	-0.406515	0.0286442	0.0858066	0.658073	-0.0358558	0.8535	0.696397	2.72e-05	0.0895684	0.644042	0.260924	0.171584	0.158509	0.411497
Wars	blue	0.760036	1.73e-06	-0.526437	0.00335049	-0.609934	0.000443304	0.0711745	0.713699	-0.265843	0.163358	0.920144	1.67e-12	-0.023372	0.904212	0.0749669	0.699129	-0.0823085	0.671224
Wdr25	blue	0.443433	0.0159805	-0.398518	0.0322508	-0.252042	0.187171	-0.146171	0.449284	-0.562268	0.00150045	0.517455	0.00404356	0.105832	0.584795	-0.32453	0.0858674	-0.134936	0.485246
Wdr74	blue	0.840228	1.19e-08	-0.449377	0.0144623	-0.542437	0.00236613	-0.00280946	0.98846	-0.464969	0.0110397	0.911317	6.51e-12	-0.146719	0.447568	-0.177671	0.356493	-0.28698	0.131194
Wdr90	blue	0.530546	0.00306904	-0.397699	0.0326399	-0.429064	0.0202024	-0.0201593	0.917331	-0.444156	0.0157889	0.761354	1.62e-06	0.135427	0.483642	-0.198735	0.30137	0.0437964	0.821525
Wfs1	blue	0.768925	1.1e-06	-0.378886	0.0426734	-0.518533	0.00395436	0.028699	0.882516	-0.276292	0.146822	0.872085	7.19e-10	-0.0792194	0.682916	-0.0931989	0.630613	-0.329412	0.0809876
Wnt2	blue	0.555952	0.00173998	-0.624022	0.000297608	-0.686119	3.98e-05	0.246912	0.196609	-0.413652	0.025709	0.760763	1.67e-06	-0.0830873	0.668287	0.0839249	0.665135	-0.178052	0.355447
XLOC_000976	blue	0.639279	0.000189055	-0.224108	0.242521	-0.391701	0.0356067	-0.0203572	0.916522	-0.233173	0.223487	0.696824	2.68e-05	-0.125631	0.516103	-0.160305	0.406149	-0.279066	0.142644
XLOC_017512	blue	-0.515251	0.00423131	-0.126108	0.514499	-0.103996	0.591364	0.404028	0.0297289	-0.158414	0.411783	-0.540912	0.00244766	0.425275	0.0214568	-0.0266799	0.890731	-0.0729877	0.706721
XLOC_030101	blue	0.408047	0.0279926	-0.354941	0.0588408	-0.464611	0.0111098	0.210232	0.273682	-0.0391479	0.840213	0.66282	8.93e-05	-0.00484583	0.980097	0.233821	0.222167	-0.0618984	0.749744
XLOC_032080	blue	0.698337	2.53e-05	-0.693042	3.08e-05	-0.732765	6.18e-06	0.297305	0.117287	-0.493998	0.00645678	0.768229	1.14e-06	-0.00133278	0.994525	0.0780026	0.687542	-0.155008	0.422035
XLOC_048258	blue	0.785911	4.38e-07	-0.135511	0.483369	-0.210602	0.272818	-0.334063	0.0765386	-0.322587	0.0878708	0.716997	1.21e-05	-0.260603	0.172131	-0.372279	0.04673	-0.265881	0.163296
XLOC_055862	blue	0.372473	0.0466067	-0.376161	0.0443111	-0.409026	0.0275823	0.172062	0.37212	-0.578983	0.000999324	0.529476	0.00314032	0.073286	0.705575	-0.227755	0.234738	-0.220827	0.249665
XLOC_072880	blue	0.523254	0.00358339	-0.279083	0.142617	-0.426574	0.0210195	0.0839335	0.665103	-0.000604505	0.997517	0.805107	1.39e-07	-0.189445	0.324983	0.166537	0.387901	-0.225714	0.239072
XLOC_081988	blue	-0.325197	0.0851873	0.187288	0.330624	0.353818	0.0597026	-0.220118	0.251228	-0.237524	0.214721	-0.575787	0.00108189	0.0797751	0.680807	-0.367501	0.04985	0.0754765	0.69718
XLOC_103083	blue	0.420317	0.023194	-0.281346	0.139272	-0.520667	0.00378284	0.234016	0.221769	-0.467484	0.010557	0.602492	0.000543097	-0.119819	0.535852	-0.137797	0.475952	-0.485264	0.00762397
Xrcc4	blue	0.631421	0.000239543	-0.574979	0.00110369	-0.545108	0.00222892	0.130285	0.500551	-0.177606	0.356671	0.814024	7.83e-08	0.126335	0.513736	0.20594	0.283819	0.138065	0.475086
Ydjc	blue	0.41124	0.0266723	-0.344262	0.0674419	-0.253502	0.184543	-0.120763	0.532618	-0.156466	0.417628	0.602973	0.000536093	0.180662	0.348323	0.0532395	0.783864	0.192359	0.317457
Yif1a	blue	0.637536	0.000199353	-0.258616	0.175543	-0.313083	0.0981851	-0.134339	0.487195	-0.330521	0.0799085	0.849637	5.55e-09	-0.227091	0.236142	-0.236802	0.216158	-0.285638	0.133087
Yipf2	blue	0.515682	0.00419402	-0.375358	0.0448032	-0.456241	0.0128603	0.0928944	0.631735	-0.277498	0.144995	0.874963	5.39e-10	-0.104445	0.589755	-0.0275825	0.887057	-0.174462	0.365387
Yipf5	blue	0.627122	0.00027192	-0.367554	0.0498149	-0.375252	0.0448684	-0.105418	0.586274	-0.129946	0.501675	0.891928	8.35e-11	-0.162402	0.399955	0.00392835	0.983864	-0.0412178	0.83188
Yjefn3	blue	0.637399	0.000200188	-0.191077	0.320756	-0.184277	0.338597	-0.252356	0.186602	-0.181504	0.346042	0.456619	0.0127766	-0.323025	0.0874162	-0.169263	0.380067	-0.18752	0.330015
Yrdc	blue	0.553727	0.00183194	-0.392204	0.0353501	-0.576127	0.00107282	0.247155	0.196154	-0.454223	0.0133151	0.763592	1.45e-06	-0.13205	0.494713	-0.129667	0.502602	-0.402904	0.03023
Zbtb45	blue	0.742879	3.92e-06	-0.555761	0.00174772	-0.560139	0.00157779	0.118691	0.539726	-0.327986	0.08239	0.781892	5.48e-07	-0.0193935	0.920461	0.112062	0.562753	0.0760967	0.694809
Zbtb7b	blue	0.550113	0.00199024	-0.349459	0.0631417	-0.231329	0.227274	-0.223594	0.24363	-0.336164	0.0745913	0.537967	0.00261208	-0.199941	0.298386	-0.186389	0.332993	0.0868595	0.654134
Zbtb7c	blue	0.554291	0.00180823	-0.534146	0.00283945	-0.434818	0.0184133	0.00927397	0.961919	-0.2224	0.246222	0.528866	0.00318155	0.266412	0.162425	0.180692	0.348242	0.27517	0.148538
Zc4h2	blue	0.562966	0.00147585	-0.272884	0.152077	-0.224919	0.240775	-0.0923464	0.633757	0.187587	0.329839	0.556084	0.00173469	-0.0715177	0.712376	0.249035	0.192663	0.0309964	0.873183
Zdhhc12	blue	0.456674	0.0127645	-0.607704	0.000471368	-0.683169	4.42e-05	0.376309	0.0442212	-0.508606	0.00484291	0.71781	1.17e-05	0.161774	0.401804	0.0810958	0.675805	-0.193759	0.313882
Zfp324	blue	0.715659	1.28e-05	-0.344666	0.0670997	-0.382033	0.0408422	-0.119644	0.536451	-0.148804	0.441068	0.927218	4.97e-13	-0.164463	0.393921	-0.00881548	0.9638	-0.0821498	0.671822
Zfp330	blue	0.58784	0.000798528	-0.419767	0.0233935	-0.542197	0.00237881	0.186492	0.332721	-0.288031	0.129725	0.79977	1.94e-07	-0.129129	0.50439	0.0339727	0.861118	-0.205192	0.28561
Zfp513	blue	0.711051	1.54e-05	-0.58012	0.00097131	-0.669412	7.16e-05	0.173495	0.36809	-0.630122	0.000248945	0.788498	3.78e-07	-0.0106009	0.956475	-0.156931	0.41623	-0.150709	0.435177
Zfp692	blue	0.49837	0.00593193	-0.272995	0.151904	-0.263966	0.166464	-0.168579	0.382023	-0.139157	0.471566	0.702266	2.17e-05	-0.0507942	0.793575	0.00592329	0.975672	0.192411	0.317325
Zfp960	blue	-0.412543	0.0261483	0.412791	0.0260497	0.296398	0.118462	0.0498817	0.797206	0.567567	0.0013221	-0.495395	0.0062849	-0.0483243	0.803413	0.225471	0.239592	-0.246963	0.196512
Zfp964	blue	-0.309212	0.102638	0.549135	0.00203507	0.478462	0.00865216	-0.249223	0.192317	0.385761	0.038755	-0.496444	0.00615844	0.0148471	0.939068	-0.123978	0.521684	-0.211706	0.270254
Zfpl1	blue	0.731934	6.41e-06	-0.41709	0.0243853	-0.55919	0.00161335	0.133373	0.490362	-0.369597	0.0484619	0.849753	5.5e-09	-0.0771682	0.69072	-0.0555741	0.774624	-0.314332	0.0967798
Zfpm1	blue	0.734794	5.65e-06	-0.298909	0.115228	-0.308485	0.103491	-0.257441	0.177583	-0.163578	0.396506	0.814627	7.52e-08	-0.26274	0.168513	-0.0939681	0.627783	-0.248314	0.193996
Zfyve19	blue	0.27256	0.152584	-0.508938	0.00481061	-0.591046	0.000735084	0.469415	0.0101985	-0.30451	0.108249	0.628819	0.000258705	0.00128312	0.994729	0.20635	0.28284	-0.2729	0.152052
Znhit3	blue	0.651355	0.000129709	-0.222989	0.244941	-0.242005	0.205938	-0.2227	0.245569	-0.317487	0.0932982	0.686809	3.88e-05	-0.194469	0.312078	-0.203063	0.290747	-0.177207	0.357771
Znrd2	blue	0.501662	0.00556096	-0.41953	0.0234798	-0.490901	0.006852	0.230715	0.228545	-0.563524	0.00145639	0.637813	0.000197687	0.0449074	0.817072	-0.131744	0.495723	-0.20228	0.292652
Zrsr2	blue	0.472653	0.00962031	-0.190592	0.32201	-0.384679	0.039352	0.154669	0.423063	0.113468	0.557834	0.628643	0.000260045	-0.0855596	0.658999	0.220514	0.250356	0.00391907	0.983903
1700056E22Rik	brown	-0.0639198	0.741842	-0.353835	0.0596898	-0.552476	0.00188546	0.732823	6.17e-06	-0.150018	0.437307	0.102703	0.596009	0.120227	0.534452	0.340512	0.070684	-0.257449	0.177569
1810010H24Rik	brown	-0.35922	0.0556454	-0.354646	0.059066	-0.418725	0.0237755	0.753302	2.4e-06	-0.232064	0.22576	-0.295808	0.119232	0.312982	0.0982997	0.268941	0.158323	-0.0136279	0.944064
2200002D01Rik	brown	-0.488045	0.00723435	-0.472486	0.00964954	-0.341158	0.070117	0.6028	0.000538599	-0.145358	0.451838	-0.244035	0.202043	0.480497	0.008333	0.410446	0.0269959	0.329738	0.0806694
2410004B18Rik	brown	0.154835	0.422559	0.50729	0.00497259	0.646426	0.000151563	-0.815911	6.9e-08	0.283001	0.136863	-0.0293241	0.879975	-0.269866	0.156842	-0.330954	0.0794906	0.0177314	0.92726
A2ml1	brown	-0.255693	0.180648	-0.329206	0.0811886	-0.3701	0.0481332	0.462812	0.0114682	0.320137	0.0904475	0.117906	0.54243	0.236951	0.21586	0.656592	0.000109594	0.335303	0.0753844
A4galt	brown	-0.239397	0.211019	-0.398179	0.0324113	-0.482638	0.00800789	0.629016	0.00025721	-0.0192963	0.920859	-0.0147217	0.939582	0.474928	0.00923085	0.540787	0.0024545	0.303208	0.109843
A530016L24Rik	brown	-0.0539611	0.781005	-0.392435	0.0352325	-0.35157	0.0614574	0.464461	0.0111393	-0.374327	0.0454412	0.0250894	0.897209	0.202793	0.291402	0.0782113	0.686747	-0.0383308	0.843506
AA986860	brown	-0.281686	0.138775	-0.401207	0.0309992	-0.487016	0.00737657	0.639833	0.000185879	-0.336364	0.074408	-0.232777	0.224296	0.577193	0.00104485	0.177336	0.357416	-0.189078	0.32594
Aanat	brown	-0.167422	0.385346	-0.359514	0.0554313	-0.540316	0.00248023	0.699853	2.38e-05	-0.28921	0.128093	-0.0504582	0.794911	0.369892	0.0482691	0.240066	0.209708	-0.276154	0.147033
Abca14	brown	-0.144512	0.454503	-0.398889	0.0320756	-0.430937	0.0196048	0.572187	0.00118195	-0.260977	0.171494	-0.053285	0.783684	0.239232	0.211344	0.192001	0.318377	-0.114737	0.553406
Abca5	brown	-0.00633609	0.973977	-0.572209	0.00118132	-0.753753	2.35e-06	0.887788	1.35e-10	-0.0748442	0.699599	0.24977	0.191311	0.28654	0.131812	0.637584	0.000199067	-0.136465	0.480267
Abca6	brown	-0.494083	0.00644621	0.0288502	0.881901	-0.183026	0.341945	0.628034	0.000264743	-0.0505064	0.794719	-0.475477	0.00913886	0.106959	0.580783	0.130456	0.499984	-0.339919	0.0712068
Abca7	brown	-0.19941	0.299699	-0.717733	1.17e-05	-0.639948	0.000185227	0.728018	7.6e-06	-0.36145	0.054035	0.100656	0.603393	0.593431	0.000690804	0.506746	0.00502705	0.097769	0.613872
Abcb1a	brown	-0.360568	0.0546681	-0.366066	0.0508186	-0.529518	0.00313747	0.876504	4.6e-10	-0.065238	0.736703	-0.090772	0.639578	0.255871	0.180335	0.487744	0.00727574	-0.184747	0.337345
Abcb4	brown	-0.111111	0.566093	-0.288678	0.128827	-0.458315	0.0124064	0.684076	4.28e-05	-0.108075	0.576816	0.077448	0.689654	-0.0382947	0.843652	0.316782	0.0940676	-0.204796	0.286561
Abcc3	brown	-0.524835	0.00346599	0.0123602	0.94926	-0.123883	0.522004	0.594103	0.000678748	-0.0269849	0.889489	-0.514929	0.00425932	0.0825098	0.670464	0.231416	0.227096	-0.258557	0.175646
Abcc5	brown	-0.214171	0.264584	-0.464985	0.0110366	-0.645633	0.000155369	0.881031	2.86e-10	0.00984385	0.95958	0.105509	0.585951	0.429674	0.0200062	0.672351	6.47e-05	-0.0237684	0.902595
Ablim1	brown	-0.263172	0.16779	-0.499389	0.0058149	-0.505468	0.00515691	0.713671	1.38e-05	-0.114125	0.55554	0.0220338	0.909674	0.353297	0.0601055	0.466226	0.0107961	0.234248	0.221299
Acaa2	brown	0.0114838	0.952853	0.662509	9.02e-05	0.796616	2.34e-07	-0.850061	5.36e-09	0.138469	0.473781	-0.219634	0.252298	-0.449052	0.0145421	-0.570108	0.00124334	0.00806667	0.966873
Acat1	brown	0.51387	0.00435265	0.438219	0.0174187	0.350005	0.062703	-0.657355	0.000106907	0.260861	0.171691	0.371783	0.0470464	-0.488875	0.00712141	-0.274752	0.14918	-0.431939	0.0192913
Acox1	brown	0.535442	0.00276048	0.426937	0.0208988	0.442552	0.0162164	-0.820855	4.93e-08	0.0825499	0.670313	0.269845	0.156875	-0.509729	0.00473453	-0.516022	0.00416481	-0.17746	0.357074
Acox2	brown	-0.126483	0.513236	-0.661261	9.41e-05	-0.810779	9.68e-08	0.943454	1.81e-14	-0.257378	0.177693	0.188763	0.32676	0.384554	0.0394216	0.544118	0.00227895	-0.123749	0.522459
Adam4	brown	0.144631	0.454127	0.282394	0.137744	0.354778	0.0589651	-0.524439	0.00349512	0.206243	0.283096	0.102854	0.595465	-0.0180101	0.926119	-0.196701	0.306446	0.228287	0.233616
Adam8	brown	0.0902885	0.64137	-0.550306	0.00198148	-0.648913	0.00014016	0.686026	3.99e-05	-0.106797	0.581356	0.295947	0.11905	0.525461	0.00342045	0.589789	0.000759426	0.0239361	0.901911
Adamts2	brown	-0.165124	0.391995	-0.609056	0.000454166	-0.567125	0.00133625	0.686767	3.89e-05	-0.177313	0.357479	0.0852762	0.660061	0.636484	0.00020581	0.547322	0.00212044	0.355816	0.0581761
Adamts3	brown	-0.161802	0.401723	-0.385965	0.0386434	-0.583503	0.000891952	0.715072	1.31e-05	-0.34305	0.0684771	0.0790047	0.683732	0.380669	0.0416284	0.224774	0.241087	-0.253781	0.184044
Adamts6	brown	-0.420189	0.0232403	-0.213409	0.266329	-0.35063	0.0622036	0.743405	3.83e-06	0.0501492	0.796141	-0.347302	0.0648998	0.380607	0.0416641	0.473025	0.00955575	-0.140335	0.467783
Adamts9	brown	-0.171499	0.373712	-0.473967	0.00939381	-0.404988	0.0293064	0.535864	0.00273522	0.0511701	0.79208	0.0395441	0.838616	0.559615	0.00159733	0.521831	0.00369196	0.451373	0.0139802
Adcy2	brown	-0.206823	0.281715	-0.352151	0.0609999	-0.314715	0.0963523	0.519918	0.0038423	-0.092256	0.63409	-0.0129225	0.946955	0.38532	0.0389977	0.342003	0.0693808	0.0873723	0.652219
Adgrg1	brown	-0.0271973	0.888624	-0.518141	0.00398667	-0.650338	0.000133975	0.720418	1.05e-05	-0.0423618	0.827282	0.301903	0.111457	0.364291	0.0520372	0.622501	0.00031098	-0.0878158	0.650565
Adh4	brown	-0.0622409	0.748404	0.127978	0.508229	0.477628	0.0087858	-0.544049	0.00228247	0.105584	0.585683	-0.0399626	0.836931	-0.0536205	0.782354	-0.18233	0.343815	0.396785	0.0330786
Afap1	brown	-0.0322239	0.868203	-0.464694	0.0110935	-0.365078	0.0514944	0.422433	0.0224389	0.126292	0.513879	0.188844	0.32655	0.45636	0.012834	0.651367	0.000129657	0.528188	0.00322797
Agap1	brown	-0.0223349	0.908445	-0.60022	0.000577245	-0.781825	5.5e-07	0.931567	2.22e-13	-0.237494	0.21478	0.193963	0.313361	0.427374	0.0207542	0.521352	0.00372912	-0.150889	0.43462
Agfg2	brown	-0.542968	0.00233826	-0.318411	0.0922966	-0.241508	0.2069	0.607773	0.000470475	-0.31166	0.0998054	-0.43351	0.0188078	0.324132	0.0862744	0.15336	0.427047	0.0182404	0.925177
Aifm2	brown	-0.292962	0.122997	-0.480681	0.00830463	-0.633558	0.000224748	0.872442	6.94e-10	-0.333114	0.0774307	-0.0345658	0.858717	0.422917	0.0222689	0.35135	0.0616311	-0.16029	0.406195
Ajuba	brown	-0.0389592	0.840973	-0.626359	0.000278055	-0.679382	5.06e-05	0.840087	1.2e-08	-0.30905	0.102828	0.171202	0.374552	0.301345	0.112153	0.451149	0.0140338	-0.0403393	0.835414
Alcam	brown	-0.171539	0.3736	-0.405733	0.0289818	-0.485215	0.00763099	0.676316	5.64e-05	0.217036	0.258095	0.0918682	0.635523	0.501989	0.00552526	0.727895	7.64e-06	0.196146	0.30784
Alpl	brown	-0.104002	0.591343	-0.532231	0.0029597	-0.742921	3.92e-06	0.896455	4.82e-11	-0.331686	0.0787885	0.158617	0.411174	0.357905	0.0566127	0.332368	0.0781378	-0.239155	0.211495
Amigo2	brown	-0.115673	0.550155	-0.20027	0.297576	-0.395592	0.0336583	0.49949	0.0058034	-0.0493855	0.799182	0.167025	0.386492	-0.00447536	0.981618	0.319755	0.0908534	-0.29454	0.120899
Ank	brown	0.414369	0.0254284	0.471962	0.00974141	0.459093	0.0122398	-0.715577	1.28e-05	0.1953	0.309972	0.329988	0.0804258	-0.432407	0.0191463	-0.401518	0.0308573	-0.241657	0.206613
Ankrd1	brown	0.0494187	0.79905	-0.502253	0.00549652	-0.596923	0.000630162	0.711584	1.5e-05	0.00503728	0.97931	0.242389	0.205199	0.364142	0.0521405	0.58847	0.000785698	-0.0350147	0.856901
Ankrd27	brown	-0.0339316	0.861284	-0.543858	0.00229228	-0.701653	2.22e-05	0.804035	1.49e-07	-0.385501	0.0388981	0.203627	0.289382	0.228664	0.232824	0.251999	0.187247	-0.232026	0.225838
Ankrd42	brown	-0.225893	0.23869	-0.253528	0.184496	-0.451196	0.0140226	0.746473	3.32e-06	0.198934	0.300877	0.0553325	0.775578	0.199664	0.299071	0.670839	6.82e-05	-0.195292	0.309994
Ankrd55	brown	-0.126269	0.513958	-0.589592	0.00076329	-0.518759	0.00393591	0.591553	0.00072548	-0.0533514	0.783421	0.179919	0.350342	0.284762	0.134333	0.608416	0.000462243	0.171661	0.373252
Ano10	brown	-0.367094	0.0501234	-0.69819	2.54e-05	-0.670219	6.96e-05	0.866864	1.2e-09	-0.361592	0.0539344	-0.0630953	0.745062	0.587747	0.00080045	0.467069	0.0106354	0.268789	0.158568
Anxa5	brown	0.105145	0.58725	-0.584921	0.000860397	-0.607349	0.000475974	0.699843	2.38e-05	-0.133696	0.489302	0.278179	0.143971	0.287715	0.130166	0.51345	0.00439015	0.202308	0.292584
Anxa6	brown	-0.506987	0.00500287	-0.433854	0.0187035	-0.457321	0.0126223	0.844164	8.69e-09	-0.173927	0.366882	-0.232388	0.225094	0.430911	0.0196131	0.457764	0.0125258	-0.0612428	0.752312
Anxa8	brown	-0.010864	0.955396	-0.468865	0.0102995	-0.546083	0.00218056	0.641262	0.000177906	-0.118273	0.541164	0.217495	0.257063	0.284583	0.134589	0.437217	0.0177068	-0.103579	0.592859
Aoc1	brown	0.0311695	0.872481	-0.552277	0.00189409	-0.774693	8.11e-07	0.835389	1.72e-08	-0.208794	0.27705	0.234484	0.220821	0.315572	0.0954001	0.444764	0.0156295	-0.185671	0.334893
Ap1s1	brown	-0.196057	0.308064	-0.584273	0.000874703	-0.561253	0.00153692	0.688096	3.7e-05	-0.266372	0.16249	0.234243	0.22131	0.481695	0.0081498	0.393225	0.0348332	0.219501	0.252592
Apcdd1	brown	-0.0514837	0.790834	-0.512824	0.00444655	-0.72205	9.79e-06	0.740645	4.35e-06	-0.40491	0.0293404	0.167336	0.385593	0.538786	0.00256541	0.241669	0.206588	-0.199462	0.29957
Apold1	brown	-0.0784396	0.685879	-0.655877	0.000112164	-0.756185	2.09e-06	0.790002	3.46e-07	-0.211755	0.270141	0.250856	0.189323	0.370244	0.0480398	0.529951	0.00310853	0.0508509	0.793349
Arhgap18	brown	-0.240891	0.208098	-0.449232	0.014498	-0.555666	0.00175158	0.845836	7.6e-09	0.0717727	0.711394	0.0394987	0.838799	0.272513	0.152656	0.6463	0.000152165	0.0204263	0.91624
Arhgdia	brown	-0.0168116	0.931024	-0.726366	8.16e-06	-0.818377	5.84e-08	0.862429	1.81e-09	-0.194923	0.310925	0.382361	0.040655	0.427572	0.0206888	0.616854	0.000365364	0.0378695	0.845367
Arhgef2	brown	0.0292935	0.880099	-0.280034	0.141205	-0.407664	0.0281543	0.541475	0.00241731	0.251324	0.188471	0.338561	0.0724175	0.117382	0.544238	0.716518	1.23e-05	0.0231415	0.905153
Arhgef5	brown	0.107845	0.577632	-0.634724	0.00021703	-0.824192	3.91e-08	0.837444	1.47e-08	-0.184821	0.337149	0.395401	0.0337523	0.199014	0.300678	0.51463	0.00428545	-0.178628	0.353866
Arhgef7	brown	-0.101703	0.599612	-0.666325	7.94e-05	-0.754933	2.22e-06	0.897679	4.13e-11	-0.46232	0.0115679	0.0783261	0.686311	0.394979	0.0339599	0.325071	0.0853154	-0.131682	0.495927
Arl2bp	brown	0.0836724	0.666085	-0.552917	0.00186642	-0.705574	1.91e-05	0.768159	1.14e-06	-0.25998	0.173196	0.271495	0.154258	0.385791	0.0387388	0.422238	0.0225076	-0.0549117	0.777242
Arl4d	brown	0.0746853	0.700208	-0.230304	0.229398	-0.414202	0.0254933	0.557989	0.00165937	-0.441439	0.0165184	-0.04129	0.83159	0.143745	0.456928	-0.0908263	0.639377	-0.367054	0.0501504
Arl6ip5	brown	-0.196273	0.30752	-0.639854	0.00018576	-0.598235	0.000608615	0.773594	8.6e-07	-0.243923	0.202256	0.143434	0.457912	0.394203	0.034344	0.536365	0.00270539	0.20579	0.284178
Arl8a	brown	0.073533	0.704626	-0.613818	0.000397935	-0.738421	4.81e-06	0.776273	7.45e-07	-0.023029	0.905612	0.349561	0.0630594	0.425208	0.0214793	0.660964	9.5e-05	0.0379998	0.844842
Armcx4	brown	-0.0478634	0.805252	-0.545759	0.00219654	-0.583063	0.00090193	0.644629	0.00016031	-0.130199	0.500836	0.0349006	0.857362	0.5309	0.00304582	0.523263	0.0035827	0.124501	0.519915
Asap3	brown	-0.26023	0.172768	-0.598408	0.000605836	-0.638212	0.000195303	0.825653	3.52e-08	-0.452155	0.0137952	-0.126201	0.514186	0.611899	0.000419811	0.283148	0.13665	-0.0248413	0.89822
Aspdh	brown	-0.00560962	0.97696	0.545575	0.00220567	0.751462	2.62e-06	-0.845814	7.61e-09	0.0895584	0.64408	-0.175424	0.362708	-0.35828	0.0563353	-0.542611	0.00235696	0.0668292	0.730514
Atat1	brown	0.321155	0.0893699	0.327584	0.0827886	0.398581	0.0322212	-0.636603	0.000205075	0.282009	0.138304	0.182606	0.343073	-0.228244	0.233708	-0.270638	0.155613	0.0511136	0.792304
Atf3	brown	-0.230953	0.228052	-0.472754	0.00960287	-0.394492	0.0342006	0.514315	0.00431325	-0.24484	0.200511	0.0208098	0.914673	0.251454	0.188235	0.296946	0.117751	0.00555417	0.977188
Atg16l2	brown	-0.00702209	0.971161	-0.312303	0.0990712	-0.441331	0.016548	0.518464	0.00396005	-0.421068	0.0229236	-0.138761	0.472839	0.15769	0.413948	-0.0234915	0.903725	-0.13359	0.489649
Axin2	brown	0.395518	0.0336948	0.268579	0.158906	0.388481	0.0372868	-0.753764	2.35e-06	0.0971964	0.615959	0.324481	0.0859168	-0.311842	0.0995966	-0.300324	0.113434	-0.0845469	0.662798
Azin1	brown	-0.0552486	0.77591	0.705647	1.9e-05	0.858007	2.7e-09	-0.878996	3.55e-10	0.397448	0.0327601	-0.190318	0.322717	-0.388441	0.0373081	-0.425596	0.0213479	0.12028	0.534271
B3galnt2	brown	0.24219	0.205581	0.332351	0.0781535	0.460575	0.0119272	-0.715533	1.28e-05	0.0769257	0.691645	0.195803	0.308703	-0.26676	0.161857	-0.358188	0.0564037	0.0447249	0.817803
B4galnt1	brown	0.134376	0.487077	-0.564081	0.00143723	-0.699495	2.42e-05	0.681147	4.76e-05	-0.602552	0.000542215	0.273073	0.151782	0.188204	0.328221	0.0657965	0.734529	-0.21445	0.263949
B4galnt3	brown	0.0438666	0.821243	0.365753	0.051032	0.611406	0.000425597	-0.708089	1.73e-05	0.173861	0.367067	-0.115425	0.551016	-0.180995	0.347421	-0.293426	0.122377	0.478053	0.00871757
B4galt2	brown	-0.322512	0.0879489	-0.371219	0.0474084	-0.364506	0.0518887	0.53471	0.00280488	-0.00215331	0.991155	0.0884156	0.64833	0.606032	0.000493404	0.492163	0.0066885	0.266086	0.162959
B9d2	brown	-0.260271	0.172698	-0.515784	0.00418522	-0.457994	0.0124759	0.62348	0.000302315	-0.213343	0.26648	-0.112152	0.562437	0.345294	0.0665706	0.405497	0.0290845	0.0484545	0.802894
Bag2	brown	-0.297796	0.116654	-0.454391	0.0132767	-0.472483	0.00965	0.666331	7.94e-05	-0.204125	0.288177	-0.113014	0.559419	0.440781	0.0166992	0.281807	0.138599	-0.0363233	0.85161
Baiap2	brown	-0.0838162	0.665544	-0.406096	0.0288248	-0.591343	0.00072944	0.832479	2.14e-08	-0.24288	0.204253	0.0247566	0.898566	0.283939	0.135511	0.332649	0.0778708	-0.174957	0.364005
Bbc3	brown	-0.369554	0.0484901	-0.172535	0.370788	-0.176928	0.358542	0.441252	0.0165695	-0.361069	0.0543082	-0.356821	0.0574193	0.221428	0.248346	-0.024244	0.900656	0.132802	0.492236
BC049762	brown	-0.168911	0.381074	-0.155691	0.419968	-0.350086	0.0626383	0.565368	0.00139375	-0.208611	0.277482	-0.0907834	0.639536	0.297397	0.117167	0.114215	0.555225	-0.2325	0.224864
Bcl10	brown	-0.142466	0.460983	-0.596429	0.000638452	-0.716084	1.25e-05	0.922797	1.07e-12	-0.205783	0.284194	0.0647101	0.73876	0.433905	0.018688	0.58543	0.000849315	-0.0689301	0.722369
Bicc1	brown	-0.299483	0.114498	-0.482044	0.00809701	-0.510615	0.00465049	0.77406	8.39e-07	-0.0343594	0.859552	-0.0540699	0.780574	0.559053	0.00161855	0.541745	0.00240282	0.0589817	0.761189
Bicd1	brown	-0.0906802	0.639918	-0.455718	0.0129769	-0.56954	0.0012606	0.728717	7.37e-06	0.0402197	0.835896	0.087639	0.651224	0.461906	0.0116523	0.561837	0.00151583	0.0662227	0.732872
Blm	brown	-0.331315	0.0791435	-0.513281	0.00440531	-0.486589	0.00743625	0.682659	4.51e-05	-0.279095	0.1426	-0.0806115	0.677638	0.404419	0.0295563	0.305677	0.106836	0.397445	0.0327615
Bmyc	brown	-0.0967674	0.617525	-0.423062	0.0222183	-0.632296	0.000233382	0.819447	5.43e-08	-0.0486622	0.802065	0.0641375	0.740993	0.483558	0.0078716	0.565405	0.00139253	-0.130645	0.499357
Bnip2	brown	-0.456448	0.0128144	-0.364602	0.0518223	-0.497851	0.0059922	0.848775	5.97e-09	-0.0193992	0.920438	-0.247825	0.194905	0.557228	0.00168912	0.534435	0.00282168	-0.0476147	0.806245
Bnip5	brown	-0.106082	0.583904	-0.612747	0.000410023	-0.696094	2.75e-05	0.822504	4.4e-08	-0.274731	0.149212	0.153993	0.425116	0.316505	0.094371	0.432132	0.0192312	-0.0305453	0.875014
Borcs6	brown	-0.190521	0.322192	-0.536061	0.00272345	-0.602766	0.000539093	0.709933	1.61e-05	-0.516428	0.00413014	0.0201625	0.917318	0.32458	0.0858166	0.126959	0.511641	-0.132196	0.494231
Brca2	brown	-0.511108	0.0046043	-0.0753421	0.697694	-0.101183	0.601487	0.496946	0.00609878	0.325419	0.0849627	-0.209335	0.27578	0.20311	0.290633	0.584341	0.00087318	0.380121	0.0419472
Btbd8	brown	0.0284418	0.883562	-0.50894	0.00481047	-0.610461	0.000436896	0.769157	1.09e-06	-0.0664388	0.732031	0.180833	0.347859	0.241099	0.207693	0.533272	0.00289376	-0.0293965	0.879681
Btc	brown	-0.169933	0.378157	-0.469897	0.0101107	-0.589401	0.000767065	0.791339	3.2e-07	-0.0671611	0.729226	-0.0472931	0.807529	0.275085	0.148668	0.483021	0.0079509	-0.014677	0.939765
Btg1	brown	-0.241628	0.206668	-0.450716	0.0141373	-0.657848	0.000105201	0.909797	8.11e-12	-0.192074	0.31819	-0.0993999	0.607942	0.405643	0.0290212	0.464862	0.0110606	-0.204856	0.286417
C1qtnf4	brown	-0.330503	0.0799263	-0.378327	0.0430052	-0.336632	0.0741635	0.593497	0.00068961	-0.345187	0.066661	-0.21212	0.269295	0.422558	0.0223948	0.172857	0.369882	0.171225	0.374488
C8b	brown	0.112056	0.562777	0.690004	3.45e-05	0.822104	4.52e-08	-0.888951	1.18e-10	0.414812	0.0252561	-0.180512	0.348729	-0.430651	0.0196952	-0.436578	0.0178928	0.0580756	0.764755
Cabcoco1	brown	-0.531983	0.00297558	0.0249569	0.897749	-0.146027	0.449736	0.615361	0.000381071	-0.046245	0.811718	-0.468256	0.0104124	0.134644	0.486199	0.167058	0.386394	-0.320662	0.0898897
Cacna2d4	brown	-0.35028	0.0624828	-0.257695	0.177141	-0.321752	0.0887424	0.583149	0.000899983	-0.330152	0.0802669	-0.344107	0.0675735	0.281379	0.139225	0.117291	0.54455	-0.166732	0.387335
Cage1	brown	-0.0909235	0.639017	-0.22751	0.235255	-0.38168	0.0410443	0.560291	0.00157215	0.174276	0.365905	0.11569	0.550094	0.10203	0.598432	0.535048	0.00278429	-0.262668	0.168635
Camk2b	brown	0.123583	0.52302	-0.274119	0.150157	-0.429273	0.020135	0.509369	0.00476907	-0.274293	0.149888	0.116463	0.547416	0.0257927	0.894344	0.125949	0.515032	-0.356609	0.0575785
Camk2d	brown	-0.122506	0.526677	-0.408693	0.0277211	-0.576856	0.00105362	0.859428	2.38e-09	0.125577	0.516285	0.057838	0.765691	0.349856	0.0628229	0.712736	1.44e-05	-0.102535	0.596614
Capn10	brown	-0.342514	0.0689385	-0.506818	0.00501979	-0.520979	0.0037583	0.737956	4.91e-06	-0.589	0.000775036	-0.2423	0.205369	0.395935	0.0334911	0.0306089	0.874756	-0.0799186	0.680263
Capn5	brown	-0.044347	0.819317	-0.690971	3.33e-05	-0.689982	3.45e-05	0.730688	6.77e-06	-0.0557288	0.774012	0.255257	0.181419	0.495496	0.00627273	0.770095	1.03e-06	0.106924	0.580907
Car15	brown	0.0370592	0.848638	0.581027	0.000949432	0.68688	3.87e-05	-0.73533	5.52e-06	0.373454	0.0459874	-0.0997924	0.606519	-0.407519	0.0282159	-0.278261	0.143847	0.239735	0.210356
Casz1	brown	-0.13416	0.487783	-0.501823	0.00554339	-0.641287	0.000177771	0.769784	1.05e-06	-0.262752	0.168493	0.0300448	0.877047	0.187304	0.330583	0.403871	0.0297987	-0.205527	0.284808
Cblc	brown	-0.113981	0.55604	-0.447165	0.0150126	-0.553598	0.00183741	0.739843	4.51e-06	-0.442739	0.016166	-0.00750301	0.969187	0.195659	0.309067	0.193375	0.314859	-0.076538	0.693124
Cbr1	brown	-0.289314	0.12795	-0.498794	0.00588301	-0.539568	0.00252154	0.835945	1.65e-08	-0.0730413	0.706515	-0.030584	0.874857	0.288303	0.129347	0.598313	0.000607358	-0.0314515	0.871336
Ccdc122	brown	-0.203681	0.289251	-0.449944	0.0143239	-0.591743	0.000721894	0.844564	8.42e-09	0.180834	0.347857	0.0271059	0.888996	0.302336	0.110919	0.791911	3.1e-07	-0.0383201	0.84355
Ccdc14	brown	0.0207333	0.914986	-0.361075	0.0543034	-0.545301	0.00221928	0.672678	6.4e-05	-0.136721	0.479436	0.128829	0.50539	0.125565	0.516325	0.310487	0.101155	-0.00959633	0.960596
Ccdc157	brown	0.40871	0.0277138	0.47567	0.00910665	0.405025	0.0292904	-0.675444	5.81e-05	0.201314	0.295011	0.245391	0.199468	-0.325787	0.0845896	-0.344352	0.067366	-0.173599	0.3678
Ccdc162	brown	0.445997	0.0153101	0.204905	0.286299	0.243622	0.20283	-0.519489	0.00387676	0.228883	0.232364	0.387098	0.0380276	-0.331478	0.0789873	-0.0859693	0.657464	-0.0926211	0.632743
Ccdc32	brown	0.0447315	0.817776	-0.601184	0.000562543	-0.692117	3.19e-05	0.747696	3.14e-06	-0.445597	0.0154132	0.206486	0.282516	0.245217	0.199798	0.257807	0.176945	-0.124083	0.521327
Cchcr1	brown	-0.124679	0.519313	-0.575259	0.00109607	-0.466211	0.010799	0.495803	0.00623545	-0.376182	0.0442981	0.153777	0.425774	0.259801	0.173503	0.191156	0.320551	0.486542	0.0074428
Ccl2	brown	-0.299574	0.114382	-0.333177	0.0773713	-0.331897	0.0785862	0.522959	0.0036057	-0.135313	0.484014	-0.266628	0.162072	0.605306	0.000503263	0.271621	0.154058	0.0134791	0.944673
Ccl7	brown	-0.381737	0.0410121	-0.419941	0.0233303	-0.390531	0.03621	0.615054	0.000384378	-0.190698	0.321734	-0.286556	0.13179	0.561819	0.00151649	0.34651	0.0655549	0.0649222	0.737933
Ccn1	brown	-0.271622	0.154057	-0.279219	0.142415	-0.407234	0.0283368	0.747286	3.2e-06	0.0427286	0.82581	-0.155101	0.421753	0.313645	0.0975513	0.443069	0.0160776	-0.117046	0.545399
Cd14	brown	-0.0224024	0.908169	-0.456891	0.0127166	-0.61134	0.000426378	0.774163	8.35e-07	0.192005	0.318365	0.211943	0.269705	0.24533	0.199584	0.829968	2.58e-08	-0.0359491	0.853122
Cd163	brown	-0.0419392	0.82898	-0.405779	0.0289621	-0.510156	0.00469391	0.686634	3.9e-05	0.164105	0.394964	0.114891	0.552871	0.159974	0.407131	0.791566	3.16e-07	-0.0841939	0.664124
Cd2ap	brown	-0.122679	0.526087	-0.418552	0.0238394	-0.503951	0.0053149	0.741913	4.1e-06	0.3217	0.0887971	0.12555	0.516375	0.220088	0.251294	0.897002	4.5e-11	0.00170314	0.993004
Cd300lf	brown	-0.0720179	0.71045	-0.380512	0.0417192	-0.520939	0.00376144	0.752232	2.53e-06	0.205623	0.284576	0.0541465	0.780271	0.2526	0.186162	0.830068	2.56e-08	-0.0565752	0.77067
Cdc42ep1	brown	0.0464265	0.810993	-0.428149	0.0204996	-0.63494	0.000215624	0.731434	6.55e-06	-0.293318	0.122521	0.305262	0.107337	0.143587	0.457426	0.257259	0.1779	-0.322625	0.0878307
Cdc42se1	brown	0.165231	0.391685	-0.582203	0.000921732	-0.604243	0.000517996	0.604386	0.000515993	0.00619819	0.974544	0.445314	0.0154864	0.198262	0.302545	0.721147	1.02e-05	0.0345939	0.858603
Cdcp1	brown	0.0468358	0.809356	-0.60212	0.000548558	-0.65149	0.000129152	0.719338	1.1e-05	-0.218202	0.255481	0.22789	0.234452	0.249348	0.192087	0.501702	0.00555658	-0.0454742	0.814803
Cdh1	brown	-0.251328	0.188464	-0.626803	0.000274467	-0.647654	0.000145836	0.908512	9.74e-12	-0.206565	0.282329	-0.0795555	0.68164	0.384303	0.0395608	0.530852	0.00304891	0.147184	0.446113
Cdh6	brown	-0.355524	0.058397	-0.303173	0.109886	-0.32873	0.0816564	0.673776	6.16e-05	-0.0296887	0.878493	-0.2906	0.126188	0.465583	0.0109202	0.397314	0.0328243	0.00042899	0.998238
Celf4	brown	-0.29306	0.122865	-0.373329	0.0460655	-0.504196	0.00528907	0.692819	3.11e-05	0.103097	0.59459	0.0715657	0.712191	0.507405	0.00496114	0.654136	0.000118654	-0.026387	0.891923
Cfhr3	brown	0.00632539	0.974021	0.226368	0.237678	0.487551	0.00730238	-0.648702	0.000141095	0.138928	0.472301	-0.126546	0.513026	-0.0918843	0.635463	-0.336589	0.0742021	0.40279	0.0302813
Cftr	brown	-0.278133	0.144039	-0.444911	0.0155912	-0.47278	0.00959826	0.782781	5.22e-07	-0.0553537	0.775495	-0.0844665	0.6631	0.465074	0.0110192	0.52318	0.00358897	0.00198024	0.991866
Cgn	brown	0.24679	0.196836	-0.822127	4.52e-08	-0.826281	3.37e-08	0.734004	5.85e-06	-0.398912	0.0320651	0.504578	0.0052491	0.31756	0.0932189	0.454368	0.0132821	0.0652165	0.736787
Ch25h	brown	0.0528531	0.785397	-0.500955	0.005639	-0.634105	0.000221099	0.649828	0.000136159	-0.268222	0.159481	0.169246	0.380116	0.314677	0.0963948	0.250641	0.189715	-0.0848806	0.661545
Chic1	brown	0.228024	0.234171	0.234378	0.221035	0.332613	0.0779047	-0.543286	0.00232174	0.339841	0.0712759	0.20113	0.295461	-0.00177624	0.992704	-0.00416772	0.982881	0.281525	0.139011
Chmp2b	brown	-0.0455663	0.814434	-0.675324	5.84e-05	-0.740109	4.45e-06	0.86202	1.88e-09	-0.0966368	0.618002	0.200213	0.297715	0.363274	0.0527458	0.629195	0.000255858	0.0512558	0.791739
Chmp4c	brown	-0.260405	0.172468	-0.425768	0.0212899	-0.49122	0.00681033	0.793654	2.8e-07	0.170218	0.377345	-0.0443766	0.819199	0.326829	0.0835418	0.779604	6.22e-07	0.135068	0.484813
Chst14	brown	-0.00558345	0.977068	-0.563565	0.00145497	-0.5088	0.00482397	0.580765	0.000955715	-0.001611	0.993383	0.30097	0.112622	0.350044	0.0626718	0.683814	4.32e-05	0.43725	0.0176974
Ciapin1	brown	-0.165295	0.391499	-0.525044	0.00345073	-0.515638	0.00419779	0.694423	2.93e-05	-0.516723	0.0041051	-0.00332084	0.98636	0.305658	0.106859	0.16122	0.403439	-0.0953616	0.622668
Cib3	brown	-0.363868	0.0523307	-0.377297	0.0436226	-0.432779	0.0190315	0.724873	8.69e-06	-0.342257	0.0691611	-0.334477	0.0761523	0.264169	0.166125	0.170727	0.375898	-0.138659	0.47317
Cic	brown	0.0694914	0.720197	-0.658253	0.000103819	-0.766898	1.22e-06	0.746818	3.27e-06	-0.55059	0.00196868	0.232804	0.224241	0.32068	0.0898715	0.199368	0.299802	-0.190127	0.323213
Cirbp	brown	-0.00710824	0.970807	-0.438803	0.0172526	-0.673181	6.29e-05	0.814599	7.53e-08	-0.38819	0.0374421	0.0795936	0.681496	0.232606	0.224648	0.218786	0.254181	-0.285726	0.132961
Clca3a1	brown	0.141097	0.465347	-0.575966	0.00107711	-0.724551	8.81e-06	0.773572	8.61e-07	0.0415709	0.83046	0.364876	0.0516331	0.309481	0.102324	0.731533	6.53e-06	-0.0645517	0.739377
Clcf1	brown	0.0699229	0.71853	-0.608656	0.000459195	-0.787874	3.91e-07	0.864331	1.52e-09	-0.304287	0.108521	0.266017	0.163072	0.334206	0.0764045	0.423989	0.0218968	-0.152001	0.431203
Clcn6	brown	-0.347016	0.0651363	-0.343677	0.0679398	-0.454522	0.0132469	0.658448	0.000103161	-0.409426	0.0274159	-0.21258	0.268235	0.298501	0.115749	0.0347254	0.858071	-0.215456	0.261661
Cldn1	brown	-0.0291246	0.880786	-0.711792	1.49e-05	-0.673262	6.27e-05	0.78387	4.91e-07	-0.191621	0.319355	0.255658	0.180711	0.307763	0.104344	0.598693	0.00060126	0.213047	0.267161
Cldn4	brown	-0.321161	0.0893629	-0.462382	0.0115553	-0.537853	0.0026186	0.804296	1.46e-07	-0.226142	0.238158	-0.125253	0.517377	0.466964	0.0106553	0.362892	0.0530134	-0.0942364	0.626797
Cldn7	brown	-0.225434	0.239671	-0.375985	0.0444187	-0.44618	0.0152632	0.681962	4.62e-05	-0.217519	0.257009	0.0834454	0.666939	0.314108	0.097031	0.311118	0.100428	-0.081406	0.674632
Clmp	brown	-0.151091	0.433999	-0.40766	0.0281561	-0.391209	0.0358596	0.615193	0.000382883	0.252271	0.186755	0.046963	0.808848	0.340132	0.0710187	0.753245	2.41e-06	0.20451	0.287249
Cln5	brown	-0.511619	0.00455678	-0.481864	0.00812413	-0.495933	0.00621983	0.859586	2.34e-09	-0.212149	0.269229	-0.247858	0.194844	0.440401	0.0168042	0.436151	0.0180181	0.0626753	0.746704
Cmah	brown	0.291999	0.12429	0.407456	0.0282427	0.594167	0.000677617	-0.847548	6.6e-09	0.371401	0.0472914	0.201162	0.295383	-0.3908	0.0360709	-0.248021	0.19454	0.261395	0.170785
Cnn3	brown	-0.40714	0.0283771	-0.312393	0.0989679	-0.440296	0.0168334	0.843106	9.46e-09	0.0114138	0.953141	-0.116431	0.547525	0.319495	0.0911319	0.494295	0.00641999	-0.115655	0.550217
Col20a1	brown	0.050012	0.796687	0.691355	3.28e-05	0.712933	1.43e-05	-0.794842	2.61e-07	0.374381	0.0454079	-0.107005	0.580618	-0.264751	0.16516	-0.37599	0.0444156	-0.00935949	0.961568
Col7a1	brown	-0.429958	0.0199153	-0.290017	0.126984	-0.187922	0.328959	0.409416	0.0274201	-0.204158	0.288098	-0.375972	0.0444266	0.498497	0.00591718	0.127874	0.508579	0.124913	0.518523
Coprs	brown	-0.225108	0.240369	-0.476695	0.00893751	-0.370515	0.0478635	0.522507	0.00364006	-0.291438	0.125048	-0.173901	0.366954	0.346483	0.0655772	0.231855	0.22619	0.181041	0.347296
Coro1c	brown	-0.122977	0.525076	-0.719254	1.1e-05	-0.723672	9.15e-06	0.85679	3.01e-09	-0.11448	0.554301	0.245233	0.199767	0.412498	0.0261662	0.691872	3.22e-05	0.251001	0.189059
Coro7	brown	-0.17155	0.373567	-0.391204	0.0358623	-0.518064	0.00399295	0.808009	1.16e-07	0.122324	0.527296	0.0723734	0.709082	0.177453	0.357094	0.735061	5.59e-06	0.00145647	0.994017
Cp	brown	-0.299236	0.114812	-0.572721	0.00116661	-0.658701	0.000102309	0.903808	1.86e-11	-0.204305	0.287742	-0.137963	0.475413	0.546273	0.00217125	0.509703	0.00473698	-0.0319321	0.869387
Cpb2	brown	0.0572326	0.768077	-0.712801	1.43e-05	-0.750531	2.74e-06	0.667058	7.75e-05	-0.17433	0.365754	0.322802	0.0876467	0.595783	0.00064943	0.538988	0.00255402	0.125475	0.516627
Creb1	brown	0.133367	0.490381	0.445246	0.0155041	0.517787	0.00401597	-0.636816	0.000203757	0.132464	0.493349	-0.116236	0.548202	-0.178096	0.355326	-0.356219	0.0578716	0.132956	0.491731
Crip2	brown	-0.175589	0.362249	-0.708499	1.7e-05	-0.701656	2.22e-05	0.880259	3.1e-10	-0.29698	0.117706	0.00250751	0.9897	0.438801	0.0172531	0.530233	0.00308974	0.156982	0.416076
Crip3	brown	0.268467	0.159086	0.457096	0.0126716	0.4104	0.0270146	-0.573292	0.00115041	0.170077	0.377746	0.0906492	0.640033	-0.257176	0.178046	-0.411023	0.0267602	-0.279741	0.141639
Crisp2	brown	-0.213334	0.266501	-0.370105	0.0481301	-0.512549	0.00447152	0.560572	0.00156179	-0.249553	0.19171	0.123976	0.52169	0.4274	0.0207455	0.215307	0.261998	-0.191022	0.320898
Crispld2	brown	-0.329797	0.0806118	-0.486073	0.00750892	-0.536371	0.00270506	0.814682	7.49e-08	0.0255034	0.895522	-0.0548422	0.777517	0.627196	0.000271336	0.73871	4.75e-06	0.0577371	0.766088
Crls1	brown	-0.367438	0.0498925	-0.527981	0.0032422	-0.631507	0.00023893	0.901633	2.49e-11	-0.232133	0.225619	-0.0854705	0.659333	0.436313	0.0179704	0.453846	0.0134015	-0.159358	0.408965
Csf2rb2	brown	-0.197176	0.305256	-0.486732	0.00741617	-0.604745	0.000510986	0.829868	2.6e-08	0.0720427	0.710355	-0.0353476	0.855555	0.449591	0.0144099	0.784597	4.71e-07	0.0393759	0.839294
Csnk1g2	brown	-0.370053	0.0481639	-0.381912	0.0409114	-0.424252	0.0218059	0.681142	4.76e-05	-0.483738	0.00784511	-0.132095	0.494566	0.303281	0.109753	0.0470474	0.808511	-0.0960405	0.620182
Ctps2	brown	-0.178389	0.354522	-0.546406	0.00216478	-0.65644	0.000110137	0.862893	1.73e-09	-0.172549	0.37075	0.0928289	0.631977	0.319356	0.0912802	0.504419	0.00526577	0.0569057	0.769366
Cttn	brown	-0.0699921	0.718262	-0.479535	0.00848254	-0.566781	0.00134736	0.686959	3.86e-05	-0.124547	0.519759	0.186684	0.332214	0.373589	0.0459027	0.498076	0.00596606	0.153602	0.426307
Cul9	brown	-0.190532	0.322163	-0.516933	0.00408739	-0.651227	0.000130239	0.871582	7.56e-10	-0.367094	0.0501232	0.0432592	0.82368	0.359722	0.0552801	0.350214	0.0625355	-0.152358	0.430108
Cux2	brown	-0.298938	0.11519	-0.292529	0.123577	-0.362226	0.0534833	0.575042	0.00110197	-0.363341	0.052699	-0.319379	0.091256	0.225455	0.239625	0.0133565	0.945176	-0.183062	0.341846
Cx3cl1	brown	-0.27047	0.15588	-0.405934	0.0288946	-0.352441	0.0607726	0.602091	0.000548992	0.0530412	0.78465	-0.12635	0.513685	0.664768	8.37e-05	0.615873	0.000375624	0.126299	0.513856
Cxadr	brown	-0.101224	0.601338	-0.62052	0.000329182	-0.694326	2.94e-05	0.882573	2.42e-10	-0.355904	0.0581093	-0.00982481	0.959659	0.386735	0.0382243	0.369713	0.0483859	-0.104777	0.588566
Cxcl14	brown	0.0337966	0.861831	-0.567091	0.00133736	-0.729928	7e-06	0.800244	1.88e-07	-0.324942	0.0854468	0.248666	0.193344	0.397131	0.0329118	0.35163	0.0614101	-0.024361	0.900178
Cxcl2	brown	-0.110967	0.566602	-0.364425	0.0519444	-0.543948	0.00228765	0.631459	0.000239269	-0.103893	0.591734	0.183806	0.339854	0.32615	0.0842239	0.372395	0.0466564	-0.110335	0.568826
Cyp26a1	brown	-0.335166	0.0755112	-0.335699	0.0750196	-0.297624	0.116875	0.526848	0.00332135	-0.297114	0.117533	-0.318279	0.0924386	0.295547	0.119574	0.116105	0.548657	-0.141973	0.462551
Cyp2c39	brown	-0.540707	0.00245885	-0.31	0.101719	-0.383521	0.0399987	0.758281	1.89e-06	-0.13727	0.477658	-0.408004	0.0280107	0.313752	0.0974305	0.333211	0.0773395	-0.0739302	0.703102
Cyp2d40	brown	0.150003	0.437354	0.595305	0.000657656	0.745732	3.44e-06	-0.87399	5.94e-10	0.292254	0.123947	-0.0664322	0.732057	-0.401862	0.0307004	-0.403659	0.0298928	0.160264	0.406272
Cystm1	brown	-0.251364	0.188399	-0.320327	0.0902451	-0.431035	0.0195741	0.720224	1.06e-05	0.260022	0.173124	-0.0532156	0.783959	0.465264	0.010982	0.721723	9.93e-06	0.0827503	0.669557
Dact2	brown	0.0705659	0.716047	-0.359334	0.0555622	-0.452821	0.0136391	0.466225	0.0107964	-0.602837	0.000538062	0.00686122	0.971822	0.037366	0.847399	-0.140992	0.46568	-0.211378	0.271014
Dand5	brown	0.169542	0.37927	-0.505125	0.00519232	-0.582547	0.000913763	0.540775	0.0024551	-0.116684	0.546652	0.419249	0.0235826	-0.106034	0.584075	0.473415	0.00948833	-0.0926677	0.632571
Dcbld2	brown	-0.448416	0.0146992	-0.358533	0.0561492	-0.362668	0.0531711	0.640621	0.000181447	-0.106447	0.582603	-0.334495	0.0761351	0.645464	0.000156193	0.350785	0.0620794	0.00141935	0.99417
Dcdc2a	brown	-0.0592956	0.759955	-0.497408	0.0060442	-0.579161	0.000994898	0.725351	8.52e-06	-0.213202	0.266803	0.0891277	0.64568	0.444167	0.0157861	0.349841	0.0628345	-0.191383	0.319968
Ddit4	brown	-0.0966827	0.617834	-0.388244	0.0374129	-0.514694	0.00427988	0.650763	0.000132175	-0.409271	0.02748	-0.200655	0.296629	0.33677	0.0740368	0.116632	0.54683	-0.151733	0.432025
Ddo	brown	0.261773	0.170144	0.591278	0.000730665	0.605821	0.000496249	-0.735544	5.47e-06	0.274321	0.149845	0.111883	0.563383	-0.402675	0.0303328	-0.392153	0.0353759	-0.274783	0.149132
Ddr1	brown	-0.110256	0.569107	-0.685539	4.06e-05	-0.703521	2.07e-05	0.815046	7.31e-08	-0.110681	0.567608	0.23038	0.22924	0.429086	0.0201951	0.708058	1.73e-05	0.345034	0.0667895
Decr1	brown	0.491088	0.00682751	0.505684	0.00513482	0.448649	0.0146416	-0.740938	4.29e-06	0.214228	0.264454	0.32002	0.0905712	-0.644093	0.000163004	-0.431845	0.0193205	-0.24543	0.199395
Dennd11	brown	-0.514599	0.00428821	-0.307807	0.104291	-0.456594	0.0127821	0.855231	3.45e-09	-0.119398	0.537294	-0.273443	0.151206	0.40176	0.030747	0.404967	0.0293155	-0.136669	0.479603
Desi2	brown	-0.149328	0.439442	-0.520365	0.00380667	-0.668495	7.38e-05	0.886712	1.53e-10	0.0216272	0.911334	0.178136	0.355217	0.293255	0.122605	0.715506	1.28e-05	-0.0263397	0.892116
Dgke	brown	-0.0343262	0.859687	-0.682247	4.57e-05	-0.765425	1.32e-06	0.85061	5.12e-09	-0.207204	0.280809	0.309865	0.101877	0.381751	0.0410039	0.612937	0.000407855	0.131539	0.496401
Dhx32	brown	0.191891	0.31866	-0.765097	1.34e-06	-0.815256	7.21e-08	0.771944	9.39e-07	-0.342068	0.0693247	0.477559	0.00879706	0.324014	0.0863959	0.508286	0.00487412	-0.0928374	0.631946
Dnah1	brown	-0.325156	0.0852296	-0.486584	0.00743695	-0.590404	0.000747433	0.857396	2.85e-09	-0.287133	0.13098	-0.193187	0.315338	0.380314	0.0418348	0.384631	0.0393784	-0.127242	0.510691
Dnajb5	brown	-0.00175531	0.99279	-0.486311	0.00747534	-0.653685	0.000120387	0.717987	1.16e-05	-0.373303	0.046082	0.0823526	0.671057	0.307558	0.104586	0.208055	0.278795	-0.243197	0.203645
Dpep1	brown	-0.155788	0.419674	-0.423717	0.0219907	-0.501324	0.00559814	0.583437	0.000893437	-0.268268	0.159407	0.22605	0.238355	0.284015	0.135402	0.277863	0.144445	0.00326795	0.986577
Dqx1	brown	-0.479864	0.00843118	-0.334155	0.0764529	-0.329128	0.0812649	0.695555	2.81e-05	-0.292033	0.124245	-0.386267	0.0384789	0.287004	0.13116	0.25615	0.179843	-0.0452155	0.815838
Dtx3	brown	0.280669	0.140267	-0.496062	0.00620426	-0.586732	0.000821535	0.550801	0.00195921	-0.172539	0.370777	0.425623	0.0213387	0.324187	0.0862181	0.410208	0.0270934	-0.0630027	0.745424
Duox2	brown	-0.352906	0.0604098	-0.353922	0.059622	-0.352208	0.0609553	0.543236	0.00232434	-0.222599	0.245788	-0.266228	0.162727	0.535653	0.00274781	0.254621	0.182546	-0.0445743	0.818406
Dus1l	brown	-0.138814	0.47267	-0.593241	0.000694233	-0.638586	0.000193093	0.780564	5.9e-07	-0.361518	0.0539868	0.123466	0.523416	0.159308	0.409115	0.369085	0.0487982	-0.155406	0.42083
Dusp4	brown	0.0272477	0.888419	-0.539537	0.00252327	-0.713236	1.41e-05	0.79762	2.21e-07	-0.454505	0.0132508	0.123542	0.523158	0.351452	0.0615509	0.238115	0.213548	-0.203994	0.288493
Dyrk3	brown	-0.115544	0.550602	-0.586414	0.000828254	-0.72366	9.15e-06	0.889937	1.05e-10	-0.302069	0.111251	0.0547606	0.77784	0.343136	0.0684033	0.377516	0.0434906	-0.0746815	0.700222
Eda	brown	-0.405452	0.0291039	-0.268693	0.158723	-0.405424	0.0291163	0.758277	1.89e-06	-0.208885	0.276837	-0.271484	0.154274	0.516931	0.00408753	0.308522	0.103448	-0.133279	0.490672
Edn1	brown	0.172503	0.370877	-0.411859	0.0264224	-0.442096	0.0163394	0.460263	0.0119925	0.1675	0.385122	0.341351	0.0699483	0.156999	0.416026	0.622359	0.00031225	-0.00319867	0.986861
Eef2k	brown	0.0827257	0.66965	0.569838	0.00125152	0.730696	6.77e-06	-0.765401	1.32e-06	0.455091	0.0131178	0.00614207	0.974774	-0.258796	0.175232	-0.228256	0.233682	0.197829	0.303625
Eepd1	brown	-0.257969	0.176665	-0.501134	0.00561908	-0.562232	0.00150174	0.773845	8.49e-07	-0.494832	0.0063537	-0.176057	0.360949	0.386063	0.0385901	0.112854	0.559979	-0.11883	0.539248
Efcab9	brown	-0.113342	0.558273	-0.323922	0.0864902	-0.406348	0.028716	0.649942	0.000135668	0.137783	0.475996	-0.0298524	0.877829	0.340417	0.0707673	0.645087	0.000158038	-0.0762541	0.694208
Egf	brown	0.164604	0.39351	-0.260214	0.172796	-0.486514	0.00744672	0.407204	0.0283498	-0.364012	0.0522311	0.342584	0.0688782	-0.0185296	0.923994	-0.107325	0.579479	-0.290326	0.126561
Egfr	brown	0.145748	0.450611	0.544657	0.00225161	0.669442	7.15e-05	-0.801038	1.79e-07	0.355222	0.0586263	-0.102809	0.595626	-0.361437	0.0540445	-0.379116	0.0425374	0.199488	0.299505
Ehhadh	brown	0.578062	0.00102254	0.397043	0.0329544	0.286415	0.131988	-0.618804	0.000345707	0.0653495	0.736269	0.345913	0.066052	-0.563139	0.00146978	-0.400335	0.0314007	-0.311694	0.0997658
Eif4ebp3	brown	0.0359282	0.853207	-0.230278	0.229454	-0.377539	0.0434765	0.514049	0.00433672	-0.270005	0.156621	0.0323817	0.867564	-0.0438704	0.821228	0.0632585	0.744425	-0.261286	0.170969
Eif4enif1	brown	-0.0504448	0.794964	-0.626137	0.000279866	-0.75338	2.39e-06	0.843554	9.13e-09	-0.27033	0.156102	0.197573	0.304263	0.244675	0.200825	0.426606	0.021009	-0.113647	0.557208
Elf3	brown	-0.312354	0.0990126	-0.503156	0.00539929	-0.550878	0.00195576	0.74762	3.15e-06	-0.148486	0.442058	-0.185766	0.334639	0.491648	0.00675485	0.489448	0.0070444	0.0252711	0.896469
Elmo1	brown	-0.191284	0.320222	-0.418153	0.0239874	-0.575974	0.00107689	0.858514	2.58e-09	0.171018	0.375074	-0.00343464	0.985892	0.335616	0.0750956	0.777607	6.94e-07	-0.0230515	0.90552
Elovl1	brown	-0.138607	0.473336	-0.557963	0.00166037	-0.495131	0.00631714	0.520431	0.00380149	0.0988489	0.609943	0.274981	0.148828	0.30248	0.110741	0.656899	0.000108504	0.317524	0.0932577
Elovl7	brown	-0.00465657	0.980874	-0.54259	0.0023581	-0.678358	5.25e-05	0.847228	6.78e-09	-0.00961507	0.960519	0.222448	0.246118	0.356889	0.0573691	0.648895	0.000140238	-0.0914866	0.636933
Eml5	brown	-0.10091	0.602473	-0.359024	0.0557892	-0.599397	0.000590089	0.736557	5.23e-06	-0.19115	0.320567	-0.0261885	0.892731	0.211623	0.270447	0.266788	0.161811	-0.245049	0.200116
Epb41l1	brown	-0.248453	0.19374	-0.346879	0.0652489	-0.370703	0.0477417	0.624404	0.00029433	0.0766846	0.692565	-0.125752	0.515696	0.725533	8.45e-06	0.578889	0.00100166	-0.0611582	0.752644
Epb41l4a	brown	-0.312497	0.0988495	-0.43496	0.0183706	-0.545125	0.00222807	0.829082	2.75e-08	0.0765078	0.693239	-0.11601	0.548987	0.35143	0.0615683	0.666357	7.93e-05	-0.103273	0.59396
Epha1	brown	-0.399639	0.0317244	-0.568796	0.00128347	-0.5343	0.00282998	0.840703	1.14e-08	-0.4025	0.0304117	-0.159811	0.407617	0.412579	0.0261339	0.320126	0.0904586	0.123763	0.522409
Epn2	brown	0.0726484	0.708025	-0.299578	0.114377	-0.516466	0.00412692	0.61299	0.000407243	0.127497	0.50984	0.247994	0.194591	0.154602	0.423268	0.568159	0.00130339	-0.162307	0.400234
Eppk1	brown	-0.0438638	0.821254	-0.56048	0.00156518	-0.710033	1.6e-05	0.843372	9.26e-09	-0.493732	0.00649001	0.0473733	0.807209	0.28745	0.130536	0.171054	0.374973	-0.193345	0.314937
Eps8	brown	-0.205705	0.284381	-0.460852	0.0118695	-0.529569	0.00313404	0.718839	1.12e-05	0.178044	0.35547	0.039515	0.838734	0.586466	0.000827148	0.791075	3.25e-07	0.041981	0.828812
Eps8l2	brown	0.0193259	0.920738	-0.670933	6.79e-05	-0.659679	9.91e-05	0.731853	6.44e-06	-0.321089	0.0894396	0.299692	0.114233	0.235559	0.218651	0.390763	0.0360899	0.159093	0.409756
Ercc3	brown	-0.181132	0.347047	-0.62745	0.000269319	-0.625101	0.000288433	0.842439	9.98e-09	-0.253906	0.18382	0.0827848	0.669427	0.416	0.0247987	0.525815	0.00339492	-0.0784302	0.685915
Esr1	brown	0.0192583	0.921014	0.340817	0.0704158	0.499916	0.00575514	-0.581617	0.000935459	0.146116	0.449458	-0.114422	0.554505	-0.168731	0.381589	-0.304145	0.108694	0.165802	0.390027
Etnppl	brown	0.0414689	0.83087	0.524049	0.00352392	0.551931	0.00190918	-0.608987	0.000455032	0.235991	0.217783	-0.132089	0.494585	-0.360914	0.0544187	-0.320022	0.0905698	-0.21013	0.273919
Eva1c	brown	-0.0235411	0.903522	-0.433351	0.0188563	-0.649155	0.000139089	0.754358	2.28e-06	-0.213438	0.266262	0.0777382	0.688548	0.364815	0.0516749	0.357874	0.0566357	-0.305742	0.106758
Exosc8	brown	-0.205475	0.284931	-0.326873	0.0834982	-0.352667	0.0605965	0.579291	0.000991668	-0.139043	0.471933	0.0858115	0.658055	0.18543	0.335531	0.270772	0.1554	0.130098	0.501171
F11r	brown	-0.419797	0.0233828	-0.490239	0.0069391	-0.571602	0.00119894	0.899346	3.34e-11	-0.332897	0.077636	-0.189448	0.324975	0.406148	0.0288023	0.364819	0.0516727	-0.0978518	0.61357
F2rl1	brown	-0.262712	0.16856	-0.494691	0.00637103	-0.568774	0.00128418	0.870155	8.7e-10	-0.0154922	0.936426	-0.0796082	0.681441	0.337433	0.0734341	0.630283	0.000247759	-0.0328662	0.8656
Faap100	brown	-0.0334989	0.863036	-0.495219	0.00630644	-0.527382	0.00328385	0.625001	0.000289272	-0.564083	0.00143715	0.091996	0.635051	0.314093	0.0970483	0.0808826	0.676612	-0.155415	0.420801
Fabp5	brown	0.238298	0.213186	0.249055	0.192625	0.378534	0.0428824	-0.612211	0.00041619	0.232436	0.224997	0.192712	0.316554	-0.214733	0.263302	-0.243713	0.202657	0.327099	0.0832718
Fads3	brown	-0.387124	0.0380137	-0.47676	0.00892688	-0.506616	0.00504013	0.761058	1.64e-06	0.0415802	0.830423	-0.0769168	0.691679	0.540333	0.00247927	0.658984	0.000101365	0.179855	0.350516
Fam107b	brown	0.378785	0.0427335	0.389444	0.0367778	0.48668	0.00742344	-0.734491	5.73e-06	0.345771	0.0661709	0.290711	0.126036	-0.46583	0.0108723	-0.173929	0.366875	0.0343648	0.859531
Fam110a	brown	0.00204085	0.991617	-0.61491	0.000385934	-0.525263	0.00343482	0.572282	0.00117921	-0.104249	0.590456	0.290618	0.126162	0.262647	0.16867	0.602613	0.000541323	0.366759	0.0503489
Fam110c	brown	-0.383548	0.0399839	-0.560914	0.00154923	-0.523796	0.00354277	0.701641	2.23e-05	-0.386769	0.0382056	-0.108031	0.576972	0.299725	0.11419	0.256323	0.17954	0.156999	0.416025
Fam120c	brown	0.0631585	0.744816	0.500764	0.00566013	0.639488	0.000187848	-0.733656	5.95e-06	0.385498	0.0388996	-0.0101521	0.958316	-0.18957	0.324658	-0.269217	0.157881	0.159684	0.407996
Fam228a	brown	0.236168	0.217427	0.609511	0.000448514	0.635735	0.00021052	-0.793558	2.81e-07	0.345905	0.0660591	0.0266205	0.890973	-0.436382	0.0179501	-0.363837	0.0523526	-0.0482705	0.803628
Fam241a	brown	-0.0441472	0.820118	-0.512959	0.0044343	-0.69444	2.93e-05	0.828864	2.8e-08	-0.141815	0.463055	0.131647	0.496042	0.294579	0.120847	0.500586	0.00567996	-0.0150946	0.938054
Fam47e	brown	0.0571288	0.768486	0.537653	0.00263017	0.761964	1.57e-06	-0.850816	5.03e-09	0.284811	0.134263	-0.0580897	0.7647	-0.340613	0.070595	-0.425571	0.0213565	0.0863912	0.655885
Fam89a	brown	0.186788	0.33194	0.347613	0.0646442	0.559491	0.00160201	-0.70258	2.15e-05	0.328039	0.0823378	0.051573	0.790479	-0.326326	0.0840462	-0.138949	0.472235	0.104141	0.590845
Fat1	brown	0.0231597	0.905079	-0.694969	2.87e-05	-0.768551	1.12e-06	0.829061	2.76e-08	-0.0235568	0.903459	0.276074	0.147155	0.368392	0.049256	0.77904	6.41e-07	0.183349	0.341078
Fbln2	brown	-0.262481	0.168949	-0.626785	0.000274619	-0.530758	0.00305511	0.678339	5.25e-05	-0.397494	0.0327378	0.0141697	0.941843	0.411383	0.0266145	0.372061	0.0468691	0.245519	0.199227
Fbp1	brown	0.585929	0.000838578	0.311733	0.0997211	0.339169	0.0718737	-0.802585	1.63e-07	-0.0761775	0.6945	0.36462	0.0518094	-0.37596	0.0444338	-0.537745	0.00262483	-0.196587	0.306731
Fbxo2	brown	0.0535966	0.782449	-0.487498	0.00730961	-0.597876	0.000614444	0.639017	0.000190574	-0.310875	0.100707	0.175422	0.362713	0.34739	0.0648276	0.214398	0.264067	-0.0421701	0.828052
Fbxo47	brown	-0.0585488	0.762892	-0.468701	0.0103298	-0.645588	0.000155587	0.772744	9e-07	0.0260498	0.893296	0.239607	0.210607	0.230891	0.228181	0.558529	0.00163853	-0.108495	0.575328
Fchsd1	brown	0.0313864	0.871601	-0.582302	0.000919442	-0.7529	2.45e-06	0.843819	8.94e-09	-0.292731	0.123306	0.191302	0.320175	0.358208	0.0563887	0.402196	0.0305493	-0.0675517	0.72771
Fermt1	brown	-0.152559	0.429493	-0.368579	0.0491324	-0.491545	0.00676822	0.711958	1.48e-05	0.0774649	0.689589	0.0652529	0.736645	0.306783	0.105509	0.619178	0.000342041	-0.0798115	0.680669
Fgd1	brown	-0.161812	0.401694	-0.521111	0.00374794	-0.390356	0.0363009	0.577213	0.00104434	0.0118554	0.95133	-0.0466356	0.810157	0.319559	0.0910636	0.589911	0.00075702	0.583038	0.000902509
Fgfr2	brown	-0.258192	0.176277	-0.514389	0.00430664	-0.655678	0.000112891	0.942713	2.15e-14	-0.215124	0.262414	-0.0406715	0.834078	0.485038	0.0076564	0.469721	0.0101427	-0.162325	0.400181
Fjx1	brown	-0.197034	0.305611	-0.403535	0.0299478	-0.427377	0.0207531	0.654977	0.000115477	-0.300726	0.112928	-0.166075	0.389235	0.135929	0.482008	0.19216	0.317968	0.0038839	0.984047
Fkbp10	brown	-0.207261	0.280673	-0.669654	7.1e-05	-0.629914	0.000250479	0.733683	5.94e-06	-0.202171	0.292917	0.161863	0.401543	0.663356	8.77e-05	0.572368	0.00117673	0.332782	0.0777451
Fkbp4	brown	0.0876897	0.651035	0.271712	0.153915	0.521648	0.00370613	-0.661126	9.45e-05	0.170735	0.375877	0.134803	0.485678	-0.206353	0.282834	-0.256539	0.17916	0.18336	0.341049
Flrt3	brown	-0.420854	0.0230005	-0.342024	0.0693629	-0.371405	0.0472891	0.692662	3.13e-05	0.075003	0.698991	-0.270154	0.156382	0.553928	0.00182345	0.528851	0.00318256	0.00234102	0.990384
Flywch2	brown	-0.17741	0.357212	-0.348634	0.06381	-0.439622	0.0170216	0.645702	0.000155035	0.0293796	0.879749	0.0348324	0.857638	0.473351	0.00949942	0.555129	0.00177351	0.0323336	0.867759
Fmnl3	brown	-0.250916	0.189213	-0.497881	0.00598874	-0.412703	0.0260847	0.531305	0.00301934	0.0563177	0.771686	0.121628	0.529667	0.48587	0.00753756	0.661969	9.19e-05	0.336183	0.0745745
Fmo2	brown	-0.489744	0.00700483	-0.202145	0.292981	-0.293437	0.122362	0.666243	7.97e-05	-0.154689	0.423003	-0.424282	0.0217956	0.432188	0.0192139	0.263742	0.166836	-0.20341	0.289905
Fmo3	brown	-0.348881	0.0636094	-0.315525	0.0954516	-0.32878	0.0816067	0.571999	0.00118739	-0.277006	0.145738	-0.344584	0.0671698	0.387302	0.0379178	0.120293	0.534225	-0.128962	0.504949
Fos	brown	0.126995	0.51152	-0.458976	0.0122647	-0.490887	0.00685387	0.467473	0.010559	-0.0749384	0.699239	0.264394	0.165752	0.232095	0.225697	0.466019	0.0108359	0.11078	0.567258
Foxa3	brown	0.245518	0.199228	0.408883	0.0276415	0.562186	0.00150338	-0.841454	1.08e-08	0.0839989	0.664857	0.0842395	0.663952	-0.428779	0.0202944	-0.499411	0.00581245	0.0565395	0.770811
Frat1	brown	-0.31745	0.0933385	-0.0960847	0.62002	-0.20852	0.277697	0.45317	0.0135578	-0.400343	0.0313971	-0.352238	0.0609323	0.132702	0.492566	-0.137648	0.476434	-0.186722	0.332114
Fstl3	brown	0.00905639	0.962812	-0.41938	0.0235348	-0.543355	0.00231818	0.645525	0.000155895	0.00358813	0.985262	0.182149	0.344303	0.393347	0.0347721	0.51809	0.00399082	-0.0645285	0.739468
Fth1	brown	-0.2861	0.132433	-0.232197	0.225487	-0.380279	0.041855	0.669282	7.19e-05	0.384107	0.0396702	0.0121106	0.950283	0.199938	0.298395	0.804661	1.43e-07	-0.101405	0.600687
Fyb2	brown	-0.256304	0.179573	-0.539128	0.00254616	-0.669569	7.12e-05	0.936481	8.37e-14	-0.247948	0.194676	-0.0160329	0.934212	0.427812	0.0206099	0.435262	0.0182807	-0.104645	0.589039
Fzd6	brown	-0.00110072	0.995479	-0.66082	9.54e-05	-0.769746	1.05e-06	0.847393	6.69e-09	-0.284076	0.135314	0.157976	0.413092	0.4175	0.0242313	0.482455	0.00803528	-0.0165632	0.932041
Gabre	brown	-0.22285	0.245244	-0.200155	0.297858	-0.306623	0.1057	0.57051	0.00123127	-0.175836	0.361562	-0.256374	0.17945	0.433147	0.0189188	0.210675	0.272649	-0.178879	0.353179
Gal3st1	brown	-0.414514	0.0253716	-0.190935	0.321121	-0.218354	0.255143	0.565734	0.0013816	0.0727301	0.70771	-0.379674	0.0422088	0.27295	0.151973	0.508069	0.00489545	0.157354	0.414958
Gba	brown	-0.371953	0.0469381	-0.582061	0.000925053	-0.468831	0.0103058	0.624954	0.000289674	-0.179168	0.352391	0.0309831	0.873237	0.37287	0.0463551	0.475739	0.00909532	0.107249	0.579752
Gcnt2	brown	-0.0261197	0.893012	-0.382027	0.0408458	-0.557288	0.00168674	0.728681	7.39e-06	-0.114	0.555976	0.163062	0.398018	0.148145	0.443119	0.356902	0.057359	-0.106303	0.583116
Gdap2	brown	0.0952102	0.623223	-0.606493	0.00048724	-0.775665	7.7e-07	0.843688	9.03e-09	-0.137038	0.478408	0.362337	0.0534051	0.176605	0.359433	0.55018	0.00198718	-0.173674	0.367588
Gemin8	brown	-0.000271858	0.998883	-0.401459	0.0308842	-0.48542	0.00760172	0.659275	0.000100403	0.00031895	0.99869	0.221369	0.248476	0.361469	0.0540219	0.520028	0.00383352	-0.00827688	0.966011
Gid4	brown	0.317298	0.0935033	0.654254	0.000118203	0.533064	0.00290686	-0.670481	6.9e-05	0.35961	0.0553616	0.170481	0.376599	-0.518285	0.00397477	-0.383485	0.0400189	-0.422277	0.022494
Gldc	brown	-0.0748357	0.699632	-0.611329	0.000426516	-0.70473	1.97e-05	0.804014	1.49e-07	-0.500483	0.00569156	0.055296	0.775723	0.358476	0.0561913	0.243715	0.202653	-0.162301	0.400252
Gldn	brown	-0.206415	0.282685	-0.519061	0.00391134	-0.522425	0.00364627	0.69112	3.31e-05	-0.355852	0.0581489	-0.0613555	0.751871	0.247375	0.195743	0.221324	0.248576	0.233503	0.222815
Glis2	brown	-0.299978	0.113871	-0.464466	0.0111383	-0.391474	0.0357234	0.565024	0.00140527	-0.302671	0.110504	-0.0075155	0.969136	0.477433	0.00881734	0.27897	0.142786	-0.00601692	0.975288
Glis3	brown	-0.212129	0.269276	-0.436029	0.018054	-0.545501	0.00220934	0.814548	7.56e-08	0.0912071	0.637967	0.00451394	0.98146	0.363892	0.0523142	0.73745	5.02e-06	0.00581701	0.976109
Glul	brown	0.166897	0.386861	0.587129	0.000813238	0.713313	1.4e-05	-0.900351	2.94e-11	0.327387	0.0829854	0.00876059	0.964025	-0.392762	0.035067	-0.391972	0.0354683	-0.0553458	0.775526
Gm11837	brown	0.0347295	0.858055	0.307439	0.104727	0.407896	0.0280562	-0.464518	0.0111282	0.386736	0.0382239	0.0156044	0.935966	-0.18903	0.326065	-0.113965	0.556099	0.264872	0.164959
Gm16867	brown	-0.221733	0.247679	-0.426032	0.0212011	-0.495297	0.00629689	0.756465	2.06e-06	-0.215285	0.262049	-0.0181515	0.925541	0.440746	0.0167087	0.320842	0.0896994	-0.0405685	0.834492
Gm3417	brown	-0.282133	0.138124	-0.375161	0.0449244	-0.569763	0.00125377	0.837265	1.49e-08	-0.135043	0.484896	-0.0922326	0.634177	0.179855	0.350515	0.464979	0.0110376	-0.225301	0.239955
Gm5148	brown	-0.246586	0.197218	-0.373658	0.045859	-0.482404	0.00804299	0.674904	5.92e-05	-0.31834	0.0923731	-0.0140856	0.942188	0.552497	0.00188456	0.243773	0.202542	-0.125442	0.516741
Gm5640	brown	0.197957	0.303306	-0.382281	0.0407006	-0.448178	0.0147585	0.40721	0.0283473	0.161111	0.403763	0.28932	0.127941	0.315539	0.0954369	0.642237	0.000172643	0.267567	0.160542
Gmnn	brown	-0.471804	0.00976928	-0.13279	0.492276	-0.114477	0.554312	0.502415	0.00547904	-0.098472	0.611313	-0.224737	0.241166	0.155305	0.421135	0.222449	0.246115	0.215255	0.262116
Gnai2	brown	-0.238957	0.211885	-0.554504	0.00179936	-0.471078	0.00989803	0.678977	5.14e-05	0.0699443	0.718447	0.132767	0.492353	0.408726	0.0277074	0.781854	5.49e-07	0.389684	0.0366522
Gnpda2	brown	-0.208586	0.277541	-0.358022	0.056526	-0.496961	0.00609694	0.734956	5.61e-06	0.233781	0.222248	0.0855169	0.659159	0.323707	0.0867115	0.771307	9.71e-07	-0.037976	0.844937
Gpatch2l	brown	0.0747695	0.699885	-0.420497	0.0231289	-0.611217	0.000427842	0.714445	1.34e-05	-0.145716	0.450712	0.247844	0.194869	0.198313	0.30242	0.356747	0.0574753	-0.257155	0.178082
Gpd2	brown	0.48284	0.00797779	0.448883	0.0145837	0.383386	0.0400749	-0.594284	0.000675536	0.3896	0.0366961	0.385632	0.038826	-0.574548	0.00111545	-0.178405	0.354477	-0.16282	0.398727
Gpr39	brown	0.0627183	0.746536	-0.733121	6.09e-06	-0.743687	3.78e-06	0.738066	4.88e-06	-0.284567	0.13461	0.421367	0.0228166	0.348174	0.0641846	0.469934	0.0101039	0.0587007	0.762295
Gprc5a	brown	-0.0366498	0.850291	-0.558868	0.00162558	-0.715003	1.31e-05	0.868244	1.05e-09	-0.0704583	0.716462	0.214432	0.26399	0.309643	0.102135	0.61928	0.000341051	-0.100957	0.602306
Gprc5c	brown	-0.215744	0.261007	-0.349771	0.0628905	-0.305478	0.107076	0.547369	0.0021182	-0.258413	0.175894	-0.0145731	0.940191	0.174115	0.366355	0.194082	0.313059	0.142643	0.46042
Gpx4	brown	-0.549373	0.00202406	-0.405956	0.0288853	-0.398184	0.0324088	0.777884	6.83e-07	-0.315644	0.0953207	-0.358849	0.0559173	0.39402	0.0344351	0.305895	0.106573	-0.0316793	0.870412
Grhl2	brown	-0.173048	0.369347	-0.365582	0.051149	-0.445852	0.0153473	0.604197	0.00051864	-0.144987	0.453006	0.0531276	0.784308	0.165217	0.391725	0.310436	0.101214	-0.106046	0.584032
Grk6	brown	0.129983	0.501553	-0.566103	0.00136945	-0.665508	8.16e-05	0.759454	1.78e-06	-0.114493	0.554256	0.263854	0.166651	0.257124	0.178137	0.622484	0.000311133	0.00862884	0.964566
Grm8	brown	-0.333504	0.0770629	-0.271976	0.1535	-0.347031	0.0651239	0.617143	0.000362395	-0.356937	0.0573325	-0.389186	0.0369137	0.333201	0.0773486	0.00927689	0.961907	-0.198655	0.301568
Gsdmd	brown	-0.00712731	0.970729	-0.581451	0.000939364	-0.453128	0.0135674	0.599581	0.000587191	-0.209697	0.274933	0.209266	0.275942	0.252423	0.186481	0.457388	0.0126076	0.208907	0.276785
Gskip	brown	-0.11681	0.546215	-0.510753	0.00463755	-0.506183	0.00508392	0.672574	6.42e-05	-0.0853036	0.659958	0.116452	0.547453	0.25031	0.190321	0.561464	0.00152925	0.239597	0.210627
Gsr	brown	-0.137711	0.47623	-0.444726	0.0156393	-0.5984	0.000605951	0.817449	6.22e-08	0.125645	0.516056	0.213918	0.265163	0.139781	0.469559	0.726046	8.27e-06	-0.111154	0.565945
Gss	brown	-0.231091	0.227767	-0.652455	0.000125231	-0.472637	0.00962314	0.586356	0.000829477	-0.274256	0.149945	0.153783	0.425757	0.26296	0.168144	0.451195	0.0140226	0.395623	0.0336433
Gsta4	brown	-0.613757	0.000398615	-0.201328	0.294976	-0.155131	0.421663	0.579837	0.000978198	-0.168307	0.382804	-0.56525	0.00139767	0.282517	0.137565	0.189862	0.323901	0.0709459	0.714581
Gstm2	brown	-0.408838	0.0276605	-0.442781	0.0161546	-0.381462	0.0411701	0.693631	3.02e-05	-0.0384895	0.842867	-0.177916	0.355821	0.336578	0.0742125	0.583568	0.000890487	0.187246	0.330735
Gstm5	brown	-0.604883	0.000509081	-0.369555	0.0484894	-0.309942	0.101787	0.67013	6.98e-05	-0.221415	0.248375	-0.406244	0.028761	0.577964	0.00102503	0.297681	0.116802	0.104979	0.587843
Gstt3	brown	-0.149982	0.437419	-0.444269	0.0157593	-0.559062	0.00161821	0.67246	6.45e-05	-0.571147	0.00121232	-0.0844866	0.663024	0.215476	0.261615	0.0296282	0.878739	-0.232345	0.225183
Gtf2a2	brown	-0.112985	0.559523	-0.367489	0.0498583	-0.453235	0.0135426	0.522096	0.00367155	-0.32877	0.0816168	-0.0610938	0.752896	0.144185	0.455536	0.125528	0.516449	-0.00270065	0.988907
Gtpbp2	brown	-0.0540462	0.780668	-0.59717	0.000626063	-0.719583	1.09e-05	0.800669	1.83e-07	-0.537621	0.00263197	0.107676	0.578233	0.28559	0.133154	0.156951	0.416168	-0.0492999	0.799523
Guca1b	brown	0.0751153	0.698562	0.351235	0.0617224	0.44797	0.0148104	-0.582846	0.000906906	0.213331	0.266508	-0.0316422	0.870563	-0.231526	0.226867	-0.244881	0.200434	0.143689	0.457104
H2aj	brown	-0.264398	0.165746	-0.515944	0.00417148	-0.514713	0.00427817	0.661858	9.22e-05	-0.545813	0.00219389	-0.0468201	0.809419	0.39196	0.0354743	0.164589	0.393551	-0.0659948	0.733758
H2-Oa	brown	0.534597	0.00281177	0.463128	0.0114046	0.322063	0.0884164	-0.525464	0.00342021	0.350966	0.0619359	0.201379	0.294852	-0.506436	0.00505828	-0.165358	0.391314	-0.202387	0.29239
Hadha	brown	0.454179	0.0133253	0.471138	0.00988735	0.447023	0.0150484	-0.774717	8.1e-07	0.132189	0.494255	0.309687	0.102084	-0.597617	0.000618695	-0.455662	0.0129896	-0.207386	0.280376
Haghl	brown	-0.181101	0.347132	-0.44585	0.0153479	-0.554455	0.00180142	0.790993	3.27e-07	-0.165475	0.390975	0.146825	0.447237	0.234898	0.219983	0.510623	0.00464973	0.0338825	0.861483
Hao1	brown	0.215298	0.262019	0.416495	0.0246104	0.642587	0.000170786	-0.8915	8.78e-11	0.241968	0.20601	0.0575316	0.766898	-0.305628	0.106895	-0.398674	0.0321772	0.280317	0.140786
Haus7	brown	-0.686603	3.91e-05	-0.194229	0.312684	-0.199882	0.298531	0.620823	0.000326343	-0.184975	0.336739	-0.409208	0.0275065	0.322388	0.0880772	0.149766	0.438087	0.0138308	0.943232
Hbegf	brown	-0.177352	0.357373	-0.538416	0.00258643	-0.609256	0.000451681	0.855227	3.45e-09	-0.266183	0.1628	-0.136502	0.480145	0.363421	0.0526425	0.402503	0.0304106	-0.0881353	0.649374
Hdac8	brown	0.0438471	0.821321	-0.688505	3.65e-05	-0.723181	9.34e-06	0.788165	3.85e-07	-0.435062	0.0183404	0.236487	0.216789	0.279582	0.141876	0.305365	0.107213	0.0951864	0.62331
Hddc2	brown	-0.543341	0.00231889	-0.175269	0.363139	-0.277659	0.144753	0.733771	5.91e-06	0.133793	0.488986	-0.308656	0.10329	0.461423	0.0117515	0.60958	0.000447656	-0.0275704	0.887106
Hdgfl2	brown	0.101252	0.60124	-0.406449	0.0286728	-0.450868	0.0141009	0.523759	0.00354556	-0.294186	0.121367	0.0734034	0.705124	0.281309	0.139328	0.191017	0.32091	-0.0225936	0.907389
Heg1	brown	-0.142025	0.462385	-0.706368	1.85e-05	-0.772194	9.27e-07	0.847278	6.75e-09	-0.173046	0.36935	0.224581	0.241502	0.43513	0.0183201	0.66187	9.22e-05	0.136822	0.479109
Herc3	brown	-0.301056	0.112515	-0.41732	0.0242988	-0.55074	0.00196195	0.854753	3.59e-09	0.115131	0.552036	0.0297868	0.878095	0.367948	0.0495516	0.703523	2.07e-05	-0.0141399	0.941965
Hes1	brown	0.0273413	0.888038	-0.443467	0.0159715	-0.550062	0.00199255	0.588462	0.000785857	-0.20363	0.289373	0.162747	0.398941	0.180685	0.348259	0.282182	0.138051	0.0846534	0.662398
Hgd	brown	0.0979036	0.613382	0.518184	0.00398309	0.744066	3.72e-06	-0.887282	1.43e-10	0.216101	0.2602	-0.137126	0.478123	-0.349781	0.0628828	-0.414003	0.0255712	0.155993	0.419055
Hgf	brown	-0.0100123	0.958889	-0.498343	0.005935	-0.520027	0.00383362	0.503889	0.00532146	-0.0468028	0.809488	0.17292	0.369705	0.372092	0.0468495	0.402862	0.0302489	0.0713425	0.713052
Hhipl2	brown	0.0123395	0.949345	-0.449255	0.0144922	-0.56312	0.00147044	0.593092	0.000696944	-0.516071	0.00416059	0.0245283	0.899496	0.170377	0.376893	0.00353823	0.985467	-0.31557	0.0954019
Hint1	brown	-0.226759	0.236845	-0.417482	0.0242378	-0.555651	0.00175221	0.726152	8.23e-06	-0.443047	0.0160834	-0.0383213	0.843545	0.164117	0.39493	0.158888	0.410367	-0.231236	0.227467
Hjv	brown	0.183185	0.341517	-0.76322	1.47e-06	-0.731616	6.5e-06	0.629628	0.000252604	-0.592133	0.000714611	0.455525	0.0130203	0.261412	0.170755	0.165065	0.392167	0.0446352	0.818162
Hmg20b	brown	-0.0140991	0.942133	-0.412402	0.0262045	-0.520868	0.00376701	0.536899	0.002674	-0.538161	0.00260098	0.282181	0.138054	0.145057	0.452785	-0.0365693	0.850617	-0.11731	0.544486
Hmga1	brown	-0.562726	0.00148427	-0.111297	0.565442	-0.182312	0.343862	0.620588	0.00032854	0.147954	0.443714	-0.27482	0.149075	0.406874	0.0284907	0.48724	0.00734534	0.0635644	0.74323
Hmga1b	brown	-0.360529	0.0546961	-0.369312	0.0486489	-0.443528	0.015955	0.749166	2.93e-06	0.115944	0.549214	-0.115224	0.551714	0.330225	0.0801961	0.663064	8.86e-05	0.149101	0.440147
Hmgcs2	brown	0.491218	0.00681063	0.385024	0.0391607	0.293749	0.121947	-0.579265	0.000992297	0.221111	0.249042	0.376193	0.0442917	-0.626018	0.000280834	-0.264971	0.164795	-0.353126	0.0602385
Hmox1	brown	-0.206441	0.282624	-0.452543	0.0137039	-0.552352	0.00189083	0.836314	1.61e-08	0.156823	0.416554	0.0147697	0.939385	0.300694	0.112969	0.828749	2.82e-08	-0.0185779	0.923797
Homer3	brown	-0.323387	0.0870411	-0.525156	0.00344262	-0.558451	0.00164154	0.734725	5.67e-06	-0.111596	0.564389	0.0238905	0.902097	0.417611	0.0241896	0.606272	0.000490185	0.239514	0.210789
Homez	brown	-0.155209	0.421426	-0.317001	0.0938277	-0.442001	0.0163652	0.654798	0.000116148	-0.176992	0.358364	-0.0824988	0.670506	0.341192	0.070087	0.353711	0.0597849	-0.177939	0.355757
Hpd	brown	0.0593622	0.759693	0.680641	4.84e-05	0.745569	3.47e-06	-0.862308	1.83e-09	0.248485	0.193681	-0.279352	0.142217	-0.337242	0.0736074	-0.492341	0.00666578	-0.134089	0.488014
Hsd17b7	brown	-0.433465	0.0188215	-0.299963	0.113889	-0.358143	0.0564366	0.578303	0.00101641	-0.433142	0.0189202	-0.360673	0.0545923	0.341169	0.0701071	-0.0796067	0.681446	-0.218113	0.25568
Hsf2bp	brown	-0.144494	0.45456	-0.4782	0.00869391	-0.437214	0.0177079	0.531827	0.00298557	-0.179816	0.350621	0.148168	0.443047	0.215045	0.262593	0.368135	0.0494271	0.304022	0.108845
Hspa2	brown	-0.523875	0.00353693	-0.0786918	0.68492	-0.168919	0.381051	0.538613	0.00257519	-0.253718	0.184157	-0.581653	0.000934603	0.353188	0.0601905	-0.0131087	0.946192	-0.151829	0.431731
Htatip2	brown	-0.267983	0.159868	-0.543866	0.00229184	-0.554479	0.0018004	0.785218	4.55e-07	-0.333899	0.0766919	-0.116747	0.546431	0.231053	0.227846	0.367416	0.049907	-0.0871983	0.652869
Htra3	brown	0.0224697	0.907895	-0.366082	0.0508079	-0.495304	0.00629597	0.434915	0.0183843	-0.420346	0.0231835	0.124995	0.518245	0.551436	0.00193096	0.065461	0.735835	-0.252367	0.186582
Hyal1	brown	0.301146	0.112402	0.4231	0.0222052	0.538497	0.00258182	-0.865433	1.37e-09	0.0772285	0.69049	0.0983918	0.611605	-0.312777	0.0985323	-0.512375	0.00448733	-0.0334641	0.863177
Id1	brown	-0.0427387	0.825769	-0.512007	0.00452104	-0.695798	2.78e-05	0.772589	9.07e-07	-0.42076	0.0230341	0.181598	0.345789	0.147081	0.446436	0.199201	0.300216	-0.250784	0.189455
Ier3	brown	-0.254175	0.18334	-0.488137	0.00722178	-0.603999	0.000521427	0.756688	2.04e-06	0.052594	0.786425	0.128087	0.507864	0.40368	0.0298833	0.694307	2.94e-05	0.0152024	0.937613
Ifitm2	brown	0.0169068	0.930634	-0.485941	0.00752757	-0.593789	0.000684362	0.590083	0.000753656	0.158611	0.411194	0.261224	0.171074	0.409582	0.0273513	0.700645	2.31e-05	0.0486672	0.802045
Ift22	brown	-0.0733334	0.705393	-0.47457	0.00929127	-0.555451	0.00176033	0.669807	7.06e-05	0.0604006	0.755615	0.276629	0.14631	0.426812	0.0209402	0.582708	0.000910071	0.0235164	0.903623
Ift74	brown	-0.269793	0.156959	-0.379906	0.0420731	-0.536132	0.00271924	0.828794	2.81e-08	0.139452	0.470618	-0.0678646	0.726496	0.338533	0.0724425	0.675422	5.82e-05	-0.0455497	0.8145
Igsf8	brown	-0.526063	0.00337715	-0.412106	0.0263231	-0.390997	0.0359691	0.74567	3.45e-06	-0.205294	0.285364	-0.220159	0.251138	0.45646	0.0128117	0.382463	0.040597	0.242443	0.205093
Il10	brown	-0.115805	0.549695	-0.177634	0.356596	-0.355876	0.0581303	0.500219	0.00572113	0.215917	0.260617	0.151799	0.431823	-0.0210747	0.913591	0.470855	0.0099379	-0.120067	0.535
Il1rn	brown	-0.256707	0.178865	-0.371344	0.0473284	-0.415576	0.024961	0.606916	0.000481645	0.0639565	0.741699	-0.219667	0.252226	0.591012	0.000735737	0.55996	0.00158445	0.15014	0.436933
Il22ra1	brown	0.0537933	0.78167	-0.592013	0.000716833	-0.780414	5.95e-07	0.864755	1.46e-09	-0.245787	0.198721	0.340493	0.0707005	0.167643	0.384711	0.481141	0.00823408	-0.230247	0.229518
Il27ra	brown	0.206615	0.282208	0.309548	0.102246	0.456255	0.0128572	-0.684127	4.27e-05	0.246721	0.196966	0.155008	0.422036	-0.201428	0.294732	-0.223336	0.244188	0.443906	0.0158549
Il4ra	brown	0.0635871	0.743141	-0.718167	1.15e-05	-0.853538	3.99e-09	0.858761	2.52e-09	-0.260506	0.172296	0.311952	0.0994711	0.409956	0.027197	0.617097	0.000362863	-0.103222	0.594142
Ildr2	brown	-0.468083	0.0104447	-0.444292	0.0157533	-0.539295	0.00253679	0.83481	1.8e-08	-0.280293	0.140822	-0.268012	0.159822	0.403218	0.0300892	0.3386	0.0723821	-0.177292	0.357536
Impdh1	brown	-0.0239155	0.901995	-0.657575	0.000106143	-0.63992	0.000185385	0.671875	6.58e-05	-0.00962065	0.960496	0.38079	0.0415578	0.542873	0.00234327	0.718145	1.15e-05	0.303308	0.109719
Inava	brown	-0.115828	0.549616	-0.558497	0.00163975	-0.573131	0.00115497	0.628588	0.000260473	-0.0553908	0.775348	0.173808	0.367214	0.262108	0.169577	0.551815	0.00191428	0.496684	0.00612987
Inf2	brown	-0.37771	0.0433739	-0.547208	0.00212592	-0.431658	0.0193789	0.572584	0.00117053	-0.598385	0.0006062	-0.135582	0.48314	0.487385	0.00732535	0.0553808	0.775387	0.0912718	0.637728
Inhbe	brown	0.481275	0.00821362	0.12437	0.520357	0.13687	0.478954	-0.567174	0.00133468	-0.0607123	0.754392	0.383639	0.0399327	-0.367866	0.0496059	-0.343829	0.0678106	-0.180415	0.348992
Iqsec1	brown	-0.0888075	0.646871	-0.525039	0.00345112	-0.545995	0.00218491	0.67536	5.83e-05	-0.0342537	0.85998	0.259115	0.174682	0.344068	0.0676072	0.614148	0.000394272	0.177045	0.358217
Itga10	brown	0.367627	0.0497656	0.389149	0.0369336	0.458091	0.0124549	-0.790684	3.33e-07	0.158247	0.412282	0.270965	0.155095	-0.435011	0.0183556	-0.388587	0.0372308	0.0116492	0.952175
Itgae	brown	0.115988	0.549062	0.428209	0.02048	0.520792	0.00377293	-0.537985	0.00261105	0.387762	0.0376709	-0.0442386	0.819752	-0.207565	0.279953	-0.037875	0.845345	0.0848131	0.661798
Itgb4	brown	-0.165244	0.391645	-0.482242	0.00806724	-0.412844	0.0260283	0.552569	0.00188143	-0.188197	0.328241	0.0681978	0.725205	0.470166	0.0100619	0.447791	0.0148551	0.028151	0.884744
Itgb6	brown	-0.222629	0.245724	-0.390235	0.0363639	-0.413138	0.0259117	0.626511	0.000276822	-0.0473866	0.807156	-0.0068081	0.97204	0.326187	0.0841867	0.414461	0.0253923	0.0096876	0.960222
Itih5	brown	-0.447978	0.0148083	-0.331846	0.078635	-0.376179	0.0443004	0.752853	2.46e-06	0.14683	0.447222	-0.131661	0.495996	0.27515	0.148569	0.681853	4.64e-05	0.276226	0.146923
Itpkc	brown	0.0799119	0.680289	-0.606359	0.000489031	-0.759704	1.76e-06	0.764254	1.4e-06	-0.47711	0.00886974	0.260836	0.171734	0.309057	0.10282	0.198118	0.302905	-0.14021	0.468186
Jade2	brown	-0.0333573	0.86361	-0.350564	0.0622559	-0.583619	0.000889329	0.808211	1.14e-07	-0.204463	0.287363	0.0187611	0.923047	0.262412	0.169065	0.38336	0.0400897	-0.370847	0.0476483
Jmjd8	brown	-0.00666372	0.972632	0.440812	0.0166906	0.687922	3.72e-05	-0.768255	1.14e-06	0.348868	0.0636199	0.0138066	0.943331	-0.246779	0.196857	-0.246455	0.197465	0.222392	0.24624
Jup	brown	-0.522655	0.00362876	-0.471538	0.0098162	-0.489898	0.00698424	0.824787	3.75e-08	-0.101768	0.599377	-0.226584	0.237218	0.422619	0.0223736	0.562462	0.00149359	0.0367116	0.850042
Kcne4	brown	-0.356886	0.0573709	-0.493945	0.00646337	-0.477909	0.00874058	0.619598	0.000337976	-0.222878	0.245184	-0.0771156	0.69092	0.482321	0.00805543	0.323767	0.08665	0.0881619	0.649275
Kcnip4	brown	-0.0534862	0.782887	-0.428425	0.0204094	-0.491146	0.00682001	0.669255	7.19e-05	-0.191628	0.319336	0.0207605	0.914874	0.310035	0.101679	0.227422	0.235441	-0.0958869	0.620744
Kcnk13	brown	-0.205527	0.284808	-0.359434	0.0554893	-0.427564	0.0206914	0.728205	7.54e-06	0.25431	0.183099	-0.0159848	0.934409	0.372361	0.046678	0.773712	8.55e-07	-0.0642073	0.74072
Kctd3	brown	-0.0525754	0.786498	-0.600488	0.00057313	-0.639	0.000190668	0.703382	2.08e-05	-0.505359	0.00516815	0.206214	0.283165	0.267826	0.160122	0.141033	0.46555	0.172766	0.370137
Kdf1	brown	-0.110975	0.566574	-0.416615	0.0245646	-0.54282	0.00234602	0.61801	0.000353598	-0.246944	0.196548	0.190046	0.323424	0.24324	0.203562	0.254945	0.181972	-0.212164	0.269195
Kdm8	brown	0.638401	0.000194185	-0.0181083	0.925718	0.122443	0.526892	-0.587712	0.000801151	-0.227804	0.234634	0.46336	0.0113581	-0.247063	0.196325	-0.412858	0.026023	-0.107403	0.579202
Kif24	brown	-0.403169	0.0301114	-0.457485	0.0125864	-0.405834	0.0289381	0.611174	0.00042835	-0.316692	0.0941662	-0.25838	0.175951	0.511266	0.00458956	0.152802	0.42875	0.221097	0.249073
Kifc3	brown	-0.245009	0.200191	-0.592591	0.00070613	-0.613977	0.000396169	0.892703	7.61e-11	-0.260313	0.172626	0.0314457	0.87136	0.404581	0.0294852	0.513757	0.0043627	0.0326626	0.866425
Klf2	brown	-0.0436065	0.822286	-0.387811	0.0376442	-0.509004	0.00480428	0.689484	3.52e-05	0.22443	0.241825	0.197628	0.304126	0.165329	0.391398	0.807387	1.2e-07	-0.060611	0.75479
Klf4	brown	-0.115845	0.549558	-0.511644	0.00455452	-0.628408	0.000261853	0.767713	1.17e-06	-0.266441	0.162378	0.0749041	0.69937	0.350368	0.0624125	0.373871	0.0457259	-0.145057	0.452785
Klf6	brown	-0.194226	0.312694	-0.571683	0.0011966	-0.712069	1.48e-05	0.950205	3.4e-15	-0.113559	0.557515	0.0592337	0.760199	0.373086	0.0462191	0.6085	0.000461177	-0.0634856	0.743538
Kng2	brown	-0.346653	0.0654362	-0.552462	0.00188606	-0.559025	0.00161961	0.672089	6.53e-05	-0.550681	0.00196461	-0.229217	0.231666	0.554854	0.00178487	0.0962699	0.619343	0.0595608	0.758913
Krt19	brown	-0.267438	0.160752	-0.601982	0.000550607	-0.584039	0.000879897	0.735983	5.36e-06	-0.35094	0.0619565	-0.00207155	0.991491	0.519898	0.00384393	0.369851	0.0482956	0.0123986	0.949103
Krt7	brown	-0.179623	0.351148	-0.584574	0.000868035	-0.609459	0.000449161	0.704563	1.99e-05	-0.343475	0.0681128	0.117644	0.543331	0.441934	0.0163834	0.380899	0.041495	-0.00687558	0.971763
Lacc1	brown	-0.283347	0.136364	-0.644712	0.000159899	-0.585667	0.000844209	0.835437	1.72e-08	-0.153495	0.426634	-0.0655428	0.735516	0.383043	0.0402683	0.621245	0.000322413	0.179143	0.352459
Lama5	brown	-0.046347	0.811311	-0.732693	6.2e-06	-0.809087	1.08e-07	0.888405	1.26e-10	-0.379017	0.042596	0.234776	0.220229	0.479245	0.00852817	0.495921	0.00622121	0.0156882	0.935623
Lamc1	brown	-0.184021	0.33928	-0.677356	5.44e-05	-0.728504	7.44e-06	0.899495	3.28e-11	-0.229093	0.231924	0.111867	0.563438	0.509533	0.00475333	0.557686	0.00167116	0.24716	0.196144
Lamc2	brown	0.0104529	0.957082	-0.578487	0.00101177	-0.711275	1.52e-05	0.873978	5.95e-10	-0.332748	0.0777768	0.119106	0.538299	0.308552	0.103412	0.370911	0.0476071	-0.164714	0.393188
Lamtor1	brown	-0.174271	0.365918	-0.557876	0.00166373	-0.426421	0.0210706	0.509724	0.00473502	-0.47955	0.0084802	-0.026183	0.892754	0.435696	0.0181519	0.198206	0.302686	0.0751173	0.698554
Lap3	brown	0.0970324	0.616558	0.623804	0.000299498	0.774011	8.41e-07	-0.851026	4.94e-09	0.402184	0.0305545	-0.0160201	0.934264	-0.401198	0.0310033	-0.372292	0.0467222	0.0341721	0.860311
Large2	brown	-0.242766	0.204471	-0.504637	0.005243	-0.544616	0.00225366	0.756239	2.08e-06	0.024858	0.898153	0.134214	0.487606	0.291219	0.125345	0.68616	3.97e-05	-0.0493062	0.799498
Lbr	brown	-0.579148	0.000995209	-0.274784	0.149131	-0.22169	0.247773	0.614618	0.000389116	-0.0518639	0.789323	-0.479608	0.00847112	0.354123	0.0594673	0.346826	0.0652928	0.253413	0.184701
Lca5	brown	-0.310034	0.101681	-0.311215	0.100316	-0.256008	0.180094	0.532152	0.00296474	0.0287937	0.882131	-0.288509	0.129062	0.448186	0.0147565	0.416022	0.0247903	0.192147	0.318001
Ldah	brown	0.0646507	0.738992	0.644114	0.000162899	0.782493	5.3e-07	-0.860267	2.2e-09	0.426016	0.0212064	-0.0730028	0.706662	-0.401655	0.0307949	-0.321779	0.0887138	-0.0481478	0.804117
Leap2	brown	0.529464	0.00314114	0.161762	0.401841	0.302667	0.11051	-0.750179	2.79e-06	-0.0325942	0.866703	0.349909	0.0627803	-0.357852	0.0566516	-0.365052	0.0515123	-0.0395195	0.838715
Lgalsl	brown	0.0378081	0.845615	-0.273824	0.150614	-0.403596	0.0299209	0.524173	0.00351473	-0.0349041	0.857348	0.0311575	0.87253	0.0710182	0.714302	0.392612	0.0351429	-0.131111	0.497815
Lgmn	brown	-0.0258019	0.894306	-0.508603	0.00484315	-0.603633	0.000526625	0.761019	1.65e-06	0.209953	0.274332	0.209353	0.275738	0.287852	0.129975	0.894929	5.81e-11	0.0929536	0.631517
Lgr5	brown	0.239455	0.210905	0.0999722	0.605868	0.340432	0.0707541	-0.595982	0.000646031	0.0606973	0.754451	0.142975	0.459367	-0.117597	0.543495	-0.193465	0.314629	0.249027	0.192679
Lhpp	brown	0.228487	0.233197	0.517045	0.00407792	0.572328	0.0011779	-0.786007	4.35e-07	0.0489542	0.800901	0.00778489	0.96803	-0.457261	0.0126354	-0.553535	0.00184007	-0.146135	0.449398
Lilr4b	brown	-0.185435	0.335519	-0.189268	0.325443	-0.336405	0.0743711	0.611309	0.000426747	0.473377	0.00949491	-0.00733098	0.969893	0.225116	0.240352	0.860659	2.13e-09	-0.0527505	0.785803
Lin52	brown	0.348955	0.0635494	0.523461	0.00356781	0.451058	0.0140553	-0.657747	0.000105549	0.352845	0.0604572	0.249469	0.191863	-0.488342	0.0071938	-0.277295	0.145301	-0.163733	0.396052
Lipt2	brown	-0.123842	0.522142	-0.456794	0.0127379	-0.582962	0.000904235	0.78493	4.63e-07	-0.106879	0.581066	0.0646191	0.739115	0.282242	0.137965	0.513454	0.00438977	-0.0992738	0.6084
Lman2l	brown	0.120526	0.533429	0.454405	0.0132735	0.637516	0.000199479	-0.786978	4.12e-07	0.260853	0.171705	0.0404338	0.835034	-0.308944	0.102953	-0.348127	0.0642232	0.0516584	0.790139
Lnx2	brown	-0.0931614	0.630752	-0.597567	0.000619506	-0.738913	4.7e-06	0.850738	5.06e-09	-0.260997	0.17146	0.228612	0.232934	0.38448	0.0394626	0.449148	0.0145186	-0.0799761	0.680045
LOC101055676	brown	0.233968	0.221868	-0.352177	0.0609796	-0.528691	0.00319346	0.491399	0.00678715	-0.329785	0.080623	0.2412	0.207498	0.0522368	0.787842	0.0539577	0.781019	-0.111719	0.563958
LOC118568644	brown	0.013169	0.945944	-0.396737	0.0331019	-0.579519	0.000986027	0.62503	0.000289035	-0.210251	0.273638	0.18477	0.337283	0.125441	0.516742	0.258334	0.176032	-0.178375	0.35456
LOC118568645	brown	0.0493939	0.799149	-0.40451	0.0295164	-0.618423	0.000349475	0.663026	8.87e-05	-0.212698	0.267963	0.191909	0.318612	0.228977	0.232168	0.30503	0.107618	-0.197935	0.30336
LOC118568792	brown	0.0968053	0.617387	-0.271497	0.154254	-0.409913	0.0272147	0.476561	0.00895952	-0.321126	0.0894006	-0.0159181	0.934682	0.126449	0.513352	0.0535153	0.782771	-0.288044	0.129707
Lratd2	brown	-0.460262	0.0119927	-0.369597	0.0484617	-0.350323	0.062448	0.647343	0.000147266	-0.246376	0.197613	-0.27668	0.146233	0.379901	0.0420756	0.244024	0.202064	-0.0629201	0.745747
Lrp10	brown	0.0753465	0.697677	-0.547125	0.00212992	-0.65885	0.000101812	0.750916	2.69e-06	-0.273514	0.151096	0.285042	0.133934	0.20146	0.294654	0.406149	0.0288021	-0.0770148	0.691305
Lrrc20	brown	0.0562146	0.772093	-0.713895	1.37e-05	-0.838488	1.36e-08	0.895483	5.43e-11	-0.420359	0.0231786	0.224366	0.241964	0.39645	0.0332408	0.412473	0.0261763	-0.156194	0.418449
Lrrc24	brown	0.45521	0.013091	0.239508	0.210801	0.243665	0.20275	-0.612977	0.000407393	-0.0338102	0.861776	0.212741	0.267863	-0.210537	0.27297	-0.446576	0.0151619	-0.0100251	0.958837
Lrrc32	brown	-0.280729	0.140179	-0.421911	0.0226233	-0.502071	0.00551637	0.723471	9.23e-06	0.196796	0.306209	0.0874851	0.651798	0.282583	0.137469	0.781309	5.66e-07	0.0278641	0.885911
Ly6c1	brown	-0.179901	0.35039	-0.529923	0.00311034	-0.681689	4.66e-05	0.747006	3.24e-06	-0.390701	0.0361219	0.0688454	0.722697	0.572469	0.00117382	0.295504	0.11963	-0.211177	0.27148
Lzts1	brown	-0.125865	0.515314	-0.525927	0.00338689	-0.482028	0.00809948	0.683726	4.34e-05	-0.0849864	0.661148	-0.0267629	0.890393	0.154085	0.424838	0.56207	0.0015075	0.123685	0.522675
Mad2l2	brown	0.109313	0.572436	-0.672787	6.37e-05	-0.821753	4.63e-08	0.841086	1.11e-08	-0.173393	0.368378	0.390814	0.0360636	0.239576	0.210667	0.584944	0.000859901	-0.0897186	0.643484
Mafg	brown	-0.097149	0.616132	-0.334882	0.0757748	-0.477845	0.00875094	0.658436	0.000103201	-0.345813	0.0661356	0.0391944	0.840025	0.178041	0.355478	0.160572	0.405358	-0.259882	0.173363
Magix	brown	0.270678	0.15555	0.350316	0.0624541	0.51821	0.00398098	-0.700355	2.34e-05	0.153443	0.426794	0.0199926	0.918012	-0.235226	0.21932	-0.287549	0.130397	0.0419318	0.82901
Magt1	brown	0.488117	0.00722453	0.263118	0.16788	0.29273	0.123307	-0.647351	0.000147231	0.261793	0.17011	0.471081	0.00989754	-0.391956	0.0354767	-0.231085	0.22778	-0.150752	0.435043
Mal	brown	-0.319934	0.090663	-0.290694	0.126059	-0.344845	0.0669488	0.542728	0.00235085	-0.265815	0.163404	-0.264272	0.165954	0.367664	0.049741	0.119617	0.536545	-0.124811	0.518868
Mal2	brown	-0.0339223	0.861322	-0.552395	0.00188895	-0.601742	0.000554173	0.662309	9.08e-05	0.0321126	0.868655	0.315306	0.0956944	0.260524	0.172266	0.586559	0.000825197	-0.0481524	0.804099
Maml3	brown	-0.0222396	0.908834	-0.431836	0.0193234	-0.639882	0.000185602	0.781814	5.51e-07	-0.178976	0.352915	0.151267	0.433456	0.539487	0.00252608	0.445513	0.0154348	-0.153501	0.426615
Man1a2	brown	-0.385326	0.0389945	-0.357567	0.0568632	-0.49834	0.00593538	0.860738	2.11e-09	0.126529	0.513082	-0.193862	0.313618	0.368212	0.0493761	0.659165	0.000100768	-0.0934189	0.629803
Man1c1	brown	0.00195069	0.991987	-0.485001	0.00766177	-0.476784	0.00892291	0.590861	0.000738634	0.1747	0.364721	0.236879	0.216005	0.540989	0.00244352	0.822081	4.53e-08	0.217079	0.257996
Mansc1	brown	-0.272161	0.153209	-0.476706	0.00893576	-0.427956	0.0205627	0.692318	3.17e-05	0.100694	0.603256	0.0632118	0.744607	0.277935	0.144337	0.725309	8.53e-06	0.30664	0.10568
Map1a	brown	-0.399258	0.0319026	-0.455568	0.0130106	-0.404417	0.029557	0.63177	0.000237069	-0.223417	0.244013	-0.131608	0.496173	0.579169	0.000994686	0.350449	0.062348	0.0865755	0.655196
Map3k13	brown	-0.316705	0.094152	-0.28719	0.130899	-0.402297	0.0305033	0.737522	5.01e-06	-0.0740059	0.702812	-0.0655555	0.735467	0.272459	0.152741	0.340363	0.0708152	0.0046357	0.98096
Map4k4	brown	0.0441752	0.820006	-0.660476	9.65e-05	-0.794857	2.6e-07	0.858946	2.48e-09	-0.161362	0.403021	0.214924	0.262869	0.392106	0.0353997	0.597395	0.000622346	0.1457	0.450764
Mapk7	brown	-0.106463	0.582546	-0.486282	0.00747938	-0.53516	0.00277753	0.726643	8.06e-06	0.0810751	0.675883	0.0808755	0.676638	0.325647	0.0847313	0.745276	3.51e-06	0.126465	0.513298
Marco	brown	-0.246166	0.198008	-0.396318	0.0333046	-0.423089	0.0222089	0.700315	2.34e-05	0.208534	0.277663	-0.0951455	0.62346	0.23125	0.227438	0.792673	2.96e-07	0.0725798	0.708288
Mark2	brown	0.0270411	0.88926	-0.549608	0.00201326	-0.576732	0.00105687	0.714376	1.34e-05	-0.116645	0.546786	0.156153	0.418571	0.261013	0.171432	0.618123	0.00035246	0.205544	0.284766
Marveld2	brown	-0.0955451	0.621996	-0.729754	7.05e-06	-0.722001	9.81e-06	0.823087	4.22e-08	-0.502148	0.00550796	0.0948758	0.624449	0.383289	0.0401291	0.305007	0.107646	-0.0269581	0.889598
Mblac1	brown	0.131786	0.495586	-0.479234	0.00852993	-0.539921	0.00250198	0.615028	0.000384657	-0.217067	0.258025	0.245089	0.200039	0.178996	0.35286	0.381291	0.0412682	0.0165226	0.932207
Mboat1	brown	-0.23414	0.221518	-0.459938	0.0120607	-0.442465	0.0162399	0.643463	0.000166219	-0.0256811	0.894798	-0.0233824	0.90417	0.632266	0.00023359	0.569153	0.00127246	0.166302	0.388579
Megf8	brown	-0.0760973	0.694807	-0.555843	0.00174441	-0.628606	0.000260332	0.733887	5.88e-06	-0.536203	0.00271503	0.150526	0.43574	0.374041	0.0456194	0.133183	0.490984	-0.013012	0.946588
Mettl17	brown	0.330466	0.079962	0.316582	0.094287	0.501621	0.00556545	-0.76817	1.14e-06	0.194952	0.310852	0.299407	0.114594	-0.357535	0.0568867	-0.301314	0.112191	0.203053	0.290771
Mettl26	brown	0.143675	0.457149	0.537291	0.00265114	0.682852	4.47e-05	-0.800469	1.86e-07	0.0845437	0.66281	-0.0696125	0.719729	-0.414304	0.0254535	-0.506776	0.00502399	-0.0243886	0.900066
Mfge8	brown	-0.335121	0.0755529	-0.49733	0.00605331	-0.532181	0.00296286	0.851345	4.81e-09	0.0611814	0.752553	-0.0574288	0.767303	0.428503	0.0203842	0.791098	3.25e-07	0.196225	0.307641
Mfsd10	brown	-0.293054	0.122874	-0.366865	0.0502774	-0.43912	0.0171627	0.739356	4.61e-06	0.191822	0.318838	0.0373398	0.847505	0.360403	0.0547867	0.806518	1.27e-07	0.00180717	0.992577
Mfsd4b4	brown	0.0228425	0.906373	-0.517483	0.00404128	-0.702677	2.14e-05	0.786697	4.19e-07	-0.278733	0.14314	0.263951	0.166489	0.127855	0.50864	0.387688	0.0377105	-0.165542	0.390782
Mfsd9	brown	-0.0152421	0.93745	-0.539825	0.00250731	-0.609276	0.000451431	0.717304	1.19e-05	-0.0440879	0.820356	0.212598	0.268192	0.378895	0.0426681	0.685347	4.09e-05	-0.124753	0.519063
Mgme1	brown	0.119459	0.537086	0.472066	0.00972311	0.639207	0.00018947	-0.78037	5.96e-07	0.416065	0.0247739	0.13269	0.492606	-0.306312	0.106072	-0.222802	0.245348	0.195097	0.310484
Mkrn3	brown	-0.14064	0.466806	-0.30829	0.103721	-0.436133	0.0180233	0.504953	0.00521016	-0.348474	0.0639402	0.0417407	0.829778	0.312709	0.098609	0.118721	0.539623	-0.0934947	0.629524
Mmaa	brown	0.216936	0.258319	0.535726	0.00274345	0.621012	0.000324578	-0.757207	1.99e-06	0.455911	0.0129338	-0.0305931	0.87482	-0.334481	0.0761479	-0.239572	0.210676	-0.0900856	0.642122
Mmd2	brown	0.184097	0.339079	0.276587	0.146373	0.441537	0.0164915	-0.569262	0.00126909	0.247687	0.195161	0.0615982	0.75092	-0.189933	0.323717	-0.0812363	0.675274	0.354187	0.059418
Mmp28	brown	-0.0257168	0.894653	-0.530889	0.00304648	-0.709383	1.64e-05	0.718681	1.13e-05	-0.445717	0.015382	0.235905	0.217954	0.514625	0.00428594	0.22779	0.234663	-0.187764	0.329374
Mmp3	brown	-0.182304	0.343886	-0.511363	0.00458059	-0.582828	0.000907301	0.687474	3.79e-05	-0.288625	0.128902	0.025936	0.89376	0.35384	0.0596855	0.340993	0.0702617	-0.106728	0.581604
Mmp7	brown	-0.0998552	0.606291	-0.518382	0.00396677	-0.664825	8.35e-05	0.834318	1.87e-08	-0.16507	0.392152	0.197699	0.303948	0.413674	0.0257006	0.520866	0.00376716	-0.151271	0.433446
Mn1	brown	0.467284	0.0105946	0.262417	0.169058	0.229399	0.231285	-0.509005	0.00480412	-0.186691	0.332196	0.252155	0.186966	-0.348369	0.0640255	-0.457518	0.0125792	-0.216974	0.258233
Mob3a	brown	-0.332404	0.0781032	-0.485034	0.00765696	-0.498837	0.00587802	0.776441	7.39e-07	0.163947	0.395426	-0.0670028	0.72984	0.492469	0.00664945	0.829649	2.64e-08	0.115177	0.551879
Mrpl49	brown	-0.0553268	0.775601	0.485217	0.00763071	0.673981	6.12e-05	-0.66946	7.14e-05	0.33289	0.0776425	-0.121454	0.530261	-0.257134	0.178118	-0.188213	0.328198	0.150745	0.435064
Ms4a8a	brown	-0.10887	0.574	-0.394524	0.0341846	-0.517948	0.00400262	0.702297	2.17e-05	0.239579	0.210662	0.0571031	0.768588	0.233933	0.22194	0.784005	4.87e-07	-0.0930163	0.631286
Msmp	brown	0.244945	0.200313	0.324015	0.0863951	0.301137	0.112413	-0.528177	0.00322874	0.0164909	0.932337	0.159593	0.408266	-0.375931	0.0444514	-0.364931	0.0515954	-0.278301	0.143787
Msto1	brown	-0.193382	0.314841	-0.407925	0.0280439	-0.524114	0.00351912	0.826163	3.4e-08	-0.106218	0.583422	0.0705948	0.715935	0.406057	0.0288415	0.522185	0.0036647	-0.170771	0.375773
Mthfd1l	brown	-0.540419	0.00247459	-0.244053	0.202007	-0.302866	0.110263	0.664953	8.32e-05	-0.0799978	0.679963	-0.19542	0.30967	0.330503	0.0799263	0.370145	0.0481038	0.0707189	0.715456
Mtmr11	brown	-0.249871	0.191125	-0.743544	3.81e-06	-0.767067	1.21e-06	0.938058	6.02e-14	-0.32041	0.0901575	0.0705944	0.715937	0.497906	0.00598589	0.539555	0.00252228	0.137476	0.476991
Mtus2	brown	-0.3501	0.0626265	-0.305597	0.106932	-0.313308	0.0979316	0.513336	0.00440037	0.156918	0.416269	0.129931	0.501726	0.297657	0.116833	0.500224	0.00572052	0.121648	0.529599
Muc1	brown	-0.242764	0.204477	-0.316368	0.0945215	-0.341523	0.0697979	0.541025	0.00244155	0.0800824	0.679642	-0.0918301	0.635663	0.318815	0.0918605	0.544482	0.00226043	-0.00682291	0.971979
Muc2	brown	-0.177641	0.356576	-0.413068	0.0259394	-0.504381	0.00526974	0.734922	5.62e-06	-0.00126409	0.994808	0.0652449	0.736676	0.114694	0.553558	0.571196	0.00121087	-0.103458	0.593294
Mvd	brown	-0.378438	0.0429393	-0.390002	0.0364855	-0.377604	0.0434377	0.577593	0.00103452	-0.447451	0.0149405	-0.329111	0.0812821	0.429991	0.0199048	-0.0292444	0.880299	-0.101638	0.599845
Myadm	brown	-0.206696	0.282016	-0.604376	0.000516137	-0.648307	0.000142866	0.811943	8.98e-08	0.048441	0.802947	0.073039	0.706523	0.483335	0.0079045	0.769904	1.04e-06	0.288087	0.129648
Myc	brown	-0.0389334	0.841077	-0.411364	0.0266219	-0.622109	0.000314512	0.838331	1.38e-08	-0.130499	0.499842	0.0739855	0.70289	0.289273	0.128007	0.465693	0.0108988	-0.181025	0.347338
Myh10	brown	-0.0486114	0.802268	-0.64839	0.000142493	-0.689837	3.47e-05	0.8138	7.94e-08	-0.327268	0.0831032	0.113102	0.559111	0.349997	0.062709	0.372015	0.0468985	0.178967	0.35294
Myl12b	brown	-0.451178	0.0140267	-0.451951	0.0138432	-0.463454	0.0113392	0.846261	7.34e-09	0.0223235	0.908491	-0.265524	0.163883	0.42188	0.0226341	0.669416	7.15e-05	0.0982403	0.612156
Myo1c	brown	-0.104834	0.588364	-0.763074	1.48e-06	-0.770621	1.01e-06	0.879222	3.46e-10	-0.296468	0.118371	0.280255	0.140879	0.436704	0.0178561	0.55568	0.001751	0.135579	0.483149
Myo7a	brown	-0.120153	0.534705	-0.655722	0.00011273	-0.649029	0.000139645	0.693533	3.03e-05	-0.149715	0.438246	0.201223	0.295234	0.623998	0.000297813	0.644098	0.000162977	0.239222	0.211363
Myo9b	brown	-0.207272	0.280647	-0.451772	0.0138856	-0.559468	0.00160288	0.851926	4.58e-09	0.0576164	0.766564	0.104065	0.591116	0.320986	0.0895478	0.740027	4.47e-06	-0.0254384	0.895787
Myorg	brown	0.251045	0.188979	0.337828	0.0730772	0.515128	0.00424199	-0.70852	1.7e-05	0.279617	0.141824	0.288097	0.129633	-0.34237	0.069063	-0.200767	0.296352	0.122038	0.528268
Nampt	brown	-0.486199	0.00749106	0.000913722	0.996247	-0.132322	0.493817	0.527022	0.0033091	0.390812	0.0360645	-0.361252	0.0541771	0.242222	0.20552	0.474073	0.00937561	-0.089258	0.645196
Nat14	brown	-0.0286189	0.882841	0.429596	0.0200312	0.606991	0.000480649	-0.65332	0.000121804	0.25966	0.173744	-0.0478788	0.805191	-0.220237	0.250965	-0.308704	0.103234	0.377955	0.0432274
Nat8f2	brown	0.609094	0.0004537	0.162565	0.399476	0.315182	0.0958319	-0.786533	4.22e-07	0.000656485	0.997303	0.435349	0.0182548	-0.347264	0.064931	-0.386655	0.0382674	0.0596961	0.758381
Ndrg4	brown	-0.272036	0.153406	-0.406412	0.0286886	-0.471234	0.0098702	0.650309	0.000134096	-0.151888	0.431548	-0.0108654	0.95539	0.688929	3.59e-05	0.450809	0.0141152	0.0333882	0.863485
Nebl	brown	-0.269709	0.157093	-0.36835	0.049284	-0.490269	0.00693512	0.706197	1.86e-05	0.174812	0.364409	-0.0452502	0.815699	0.352881	0.0604292	0.67477	5.95e-05	-0.00974101	0.960002
Necap2	brown	-0.0504066	0.795116	-0.545135	0.00222757	-0.497618	0.00601951	0.623693	0.000300458	0.0841763	0.66419	0.239663	0.210497	0.460403	0.0119632	0.792081	3.07e-07	0.246733	0.196943
Nek5	brown	-0.231251	0.227437	-0.383856	0.039811	-0.525724	0.0034015	0.747494	3.17e-06	-0.0523409	0.787429	0.0290012	0.881287	0.394	0.0344451	0.496762	0.00612057	-0.00377803	0.984482
Nek8	brown	-0.387316	0.0379102	-0.121359	0.530584	-0.222009	0.247077	0.55609	0.00173445	-0.373391	0.0460269	-0.304645	0.108085	0.104375	0.590006	-0.0791708	0.6831	-0.163476	0.396803
Neu3	brown	-0.157548	0.414377	-0.616597	0.000368027	-0.550758	0.00196115	0.679987	4.96e-05	-0.250326	0.190291	0.000524008	0.997848	0.394599	0.0341476	0.438216	0.0174194	0.228046	0.234125
Nfe2	brown	-0.346472	0.0655865	-0.343373	0.0682001	-0.396052	0.0334338	0.669901	7.04e-05	-0.23714	0.215485	-0.338479	0.0724905	0.32215	0.0883259	0.228488	0.233195	-0.0715826	0.712127
Nfkb2	brown	-0.262866	0.168302	-0.564146	0.001435	-0.592894	0.000700562	0.831734	2.27e-08	-0.136467	0.480262	-0.0668785	0.730323	0.521633	0.00370724	0.603846	0.000523593	0.0642828	0.740426
Nfkbie	brown	-0.0405653	0.834505	-0.561791	0.0015175	-0.615618	0.000378332	0.759047	1.81e-06	-0.00825985	0.96608	0.186228	0.333417	0.415051	0.0251635	0.736578	5.22e-06	0.0398043	0.837568
Nfkbiz	brown	-0.432211	0.019207	-0.416924	0.0244477	-0.432321	0.0191728	0.688638	3.63e-05	0.0201339	0.917435	-0.175046	0.363757	0.33246	0.07805	0.54474	0.00224741	0.184438	0.338168
Niban2	brown	-0.234414	0.220962	-0.492288	0.00667257	-0.47576	0.00909169	0.679534	5.04e-05	-0.0520352	0.788643	-0.0742836	0.701747	0.764188	1.4e-06	0.601364	0.000559831	0.156975	0.416096
Nid1	brown	-0.168469	0.382339	-0.564156	0.00143465	-0.686443	3.93e-05	0.886221	1.61e-10	-0.0212185	0.913004	0.178304	0.354756	0.372861	0.0463611	0.684694	4.19e-05	0.1261	0.514525
Nim1k	brown	0.0665368	0.731651	-0.404662	0.0294494	-0.438551	0.0173239	0.56314	0.00146973	-0.192278	0.317665	-0.0783406	0.686255	0.261545	0.170531	0.24066	0.208547	0.0370717	0.848587
Nipal1	brown	-0.284229	0.135095	-0.499023	0.00585668	-0.51603	0.00416409	0.682347	4.56e-05	-0.339035	0.0719931	-0.129744	0.502347	0.278334	0.143737	0.241474	0.206965	0.0971234	0.616226
Nipsnap2	brown	-0.237074	0.215615	-0.63219	0.000234121	-0.711857	1.49e-05	0.867035	1.18e-09	-0.445128	0.0155347	0.0406795	0.834045	0.448665	0.0146375	0.361945	0.0536827	-0.0488598	0.801277
Nlgn4l	brown	0.00584172	0.976007	-0.462448	0.0115419	-0.527623	0.00326708	0.531667	0.0029959	-0.528588	0.00320052	0.103865	0.591833	0.120092	0.534915	-0.00993997	0.959186	-0.146964	0.446802
Nodal	brown	-0.0721478	0.70995	-0.529592	0.0031325	-0.543987	0.00228562	0.546394	0.00216536	-0.25945	0.174104	0.229033	0.232051	0.151863	0.431626	0.347299	0.0649023	0.267811	0.160146
Nos2	brown	-0.274797	0.149111	-0.319231	0.0914137	-0.32536	0.0850219	0.526419	0.00335173	0.028699	0.882516	-0.210396	0.273299	0.567115	0.00133657	0.491236	0.00680827	0.0866511	0.654913
Nphp1	brown	-0.19905	0.300589	-0.47365	0.00944799	-0.661123	9.45e-05	0.892915	7.42e-11	-0.236065	0.217634	0.0643511	0.74016	0.36264	0.0531915	0.429614	0.0200254	-0.258998	0.174884
Nqo1	brown	-0.494927	0.00634204	-0.311887	0.0995455	-0.33668	0.074119	0.759865	1.74e-06	0.177883	0.35591	-0.263713	0.166884	0.234508	0.220772	0.748021	3.09e-06	0.0589218	0.761425
Nr0b2	brown	0.0625123	0.747342	-0.328302	0.0820777	-0.541336	0.00242475	0.641643	0.000175837	-0.396843	0.0330508	0.0840224	0.664768	0.171804	0.37285	0.0382139	0.843978	-0.247197	0.196076
Nrg1	brown	-0.199174	0.300281	-0.651074	0.000130873	-0.702384	2.16e-05	0.917323	2.62e-12	-0.207214	0.280785	-0.00360747	0.985182	0.417406	0.0242664	0.541078	0.00243867	0.124606	0.519559
Nudt18	brown	-0.182947	0.342156	-0.645918	0.000153995	-0.73661	5.21e-06	0.877882	3.99e-10	-0.544397	0.00226473	0.0340034	0.860993	0.409673	0.0273138	0.236148	0.217466	-0.0608413	0.753886
Nudt19	brown	-0.325064	0.0853224	-0.425565	0.0213583	-0.518496	0.00395743	0.840619	1.15e-08	-0.0613183	0.752017	-0.101167	0.601544	0.387461	0.0378325	0.593506	0.000689444	-0.136253	0.480956
Nudt4	brown	-0.164432	0.39401	-0.468075	0.0104463	-0.654583	0.000116957	0.889187	1.15e-10	-0.135566	0.48319	-0.056789	0.769826	0.234392	0.221007	0.471829	0.00976482	-0.203745	0.289094
Numbl	brown	-0.233319	0.223189	-0.450801	0.0141171	-0.545213	0.00222367	0.788974	3.67e-07	-0.0693083	0.720905	0.0607836	0.754113	0.236027	0.217711	0.573399	0.0011474	-0.0407601	0.833721
Nyap1	brown	-0.239022	0.211757	-0.386051	0.0385962	-0.385346	0.0389832	0.494433	0.00640283	-0.329344	0.0810534	0.112389	0.561609	0.344863	0.0669336	0.176175	0.360623	0.0514896	0.79081
Oaf	brown	0.138197	0.474659	0.663864	8.63e-05	0.685547	4.06e-05	-0.826096	3.41e-08	0.340542	0.0706575	-0.0504626	0.794894	-0.471845	0.00976192	-0.425892	0.0212481	0.0566123	0.770524
Oat	brown	0.0779441	0.687764	0.66717	7.72e-05	0.68647	3.93e-05	-0.796498	2.36e-07	0.163994	0.395289	-0.189828	0.323987	-0.407036	0.0284211	-0.515454	0.00421366	-0.232364	0.225144
Obp2a	brown	-0.0697507	0.719195	-0.440757	0.0167059	-0.534216	0.00283511	0.76664	1.24e-06	-0.0409907	0.832793	-0.0157693	0.935291	0.359459	0.0554713	0.590167	0.000752026	-0.0734198	0.705061
Ocln	brown	-0.120262	0.534333	-0.324954	0.0854348	-0.434336	0.0185579	0.665984	8.04e-05	-0.219754	0.252032	-0.0949069	0.624335	0.170736	0.375874	0.234422	0.220945	-0.0486738	0.802019
Olfml3	brown	-0.480638	0.00831119	-0.451191	0.0140236	-0.402942	0.0302128	0.651335	0.000129792	-0.138799	0.472718	-0.237367	0.215033	0.777224	7.08e-07	0.448555	0.0146649	0.2424	0.205176
Olfr1393	brown	-0.177514	0.356926	-0.35915	0.0556964	-0.489751	0.00700388	0.699889	2.38e-05	-0.211622	0.270449	-0.0335198	0.862952	0.0586543	0.762477	0.230999	0.227957	-0.233765	0.22228
Olfr1442	brown	-0.0378689	0.84537	-0.433636	0.0187697	-0.647006	0.000148833	0.741899	4.11e-06	-0.304663	0.108063	0.102471	0.596845	0.310717	0.10089	0.229705	0.230646	-0.179128	0.352499
Olig1	brown	-0.223785	0.243218	-0.339255	0.0717965	-0.466312	0.0107797	0.603717	0.000525431	-0.536461	0.00269975	-0.198698	0.301462	0.321952	0.0885325	-0.14045	0.467414	-0.232321	0.225231
Olr1	brown	-0.296164	0.118768	-0.293317	0.122522	-0.28585	0.132786	0.490603	0.00689111	0.0157016	0.935568	-0.148927	0.440687	0.348118	0.0642309	0.328206	0.0821726	0.0628715	0.745937
Omd	brown	-0.380362	0.0418069	-0.283589	0.136014	-0.406973	0.0284482	0.747805	3.12e-06	-0.0678021	0.726738	-0.247971	0.194633	0.194083	0.313058	0.324299	0.0861037	-0.201992	0.293353
Orm3	brown	-0.33089	0.0795524	-0.400403	0.0313695	-0.474247	0.00934597	0.723548	9.2e-06	0.0803241	0.678726	-0.208885	0.276838	0.406325	0.0287259	0.6216	0.000319145	-0.0111213	0.95434
Ormdl2	brown	0.226241	0.237947	0.347477	0.064756	0.410563	0.0269479	-0.570559	0.00122979	0.246005	0.19831	0.126531	0.513076	-0.166984	0.386608	-0.238367	0.213049	-0.242225	0.205514
Osgin1	brown	-0.0636938	0.742724	-0.424726	0.0216438	-0.50772	0.00492989	0.617209	0.000361718	-0.352623	0.0606304	0.163497	0.396743	0.251876	0.187471	0.152907	0.428431	-0.0789423	0.683969
Osmr	brown	0.189266	0.325449	-0.712401	1.46e-05	-0.799523	1.97e-07	0.659693	9.9e-05	-0.174585	0.365042	0.409057	0.0275692	0.462094	0.0116138	0.519498	0.003876	0.10192	0.598829
Otud1	brown	-0.176789	0.358924	-0.287208	0.130874	-0.386713	0.0382363	0.69337	3.05e-05	-0.0399633	0.836928	-0.0751835	0.6983	0.238043	0.21369	0.361471	0.0540205	-0.0984398	0.61143
Pabpc1l	brown	-0.115369	0.551209	-0.29108	0.125534	-0.459801	0.0120895	0.678925	5.15e-05	-0.158781	0.410684	-0.0509947	0.792777	0.0501313	0.796212	0.281873	0.138502	-0.211168	0.271502
Paics	brown	0.0516679	0.790102	0.518563	0.00395191	0.673485	6.22e-05	-0.770597	1.01e-06	0.440164	0.0168701	-0.0272097	0.888574	-0.36172	0.0538428	-0.239291	0.211227	0.0310385	0.873012
Palmd	brown	-0.139537	0.470345	-0.375656	0.0446199	-0.569111	0.00127373	0.812847	8.46e-08	-0.0812998	0.675034	0.144998	0.452972	0.162827	0.398707	0.425633	0.0213356	-0.156772	0.416706
Pappa	brown	-0.328627	0.0817568	-0.326358	0.0840143	-0.413186	0.0258929	0.67875	5.18e-05	0.130425	0.500087	-0.117133	0.545095	0.382912	0.0403421	0.557536	0.00167701	-0.00145459	0.994025
Paqr3	brown	0.578403	0.00101389	0.201874	0.293642	0.288001	0.129767	-0.758134	1.9e-06	-0.148642	0.441571	0.280838	0.140019	-0.348484	0.0639324	-0.569812	0.00125231	-0.0991978	0.608676
Paqr9	brown	0.357493	0.0569181	0.2323	0.225275	0.437331	0.017674	-0.808233	1.14e-07	0.136462	0.480275	0.289089	0.128259	-0.333863	0.0767255	-0.315001	0.0960333	0.104242	0.590481
Pawr	brown	-0.177569	0.356774	-0.455023	0.0131333	-0.533693	0.00286748	0.765225	1.33e-06	0.0640755	0.741235	0.050665	0.794088	0.294077	0.121511	0.548022	0.00208712	0.0987466	0.610315
Paxx	brown	-0.245352	0.199542	-0.434391	0.0185412	-0.310284	0.10139	0.445328	0.0154827	-0.383149	0.0402083	-0.211979	0.269622	0.309524	0.102274	0.0544002	0.779266	0.122851	0.525505
Pcdh7	brown	-0.248266	0.194085	-0.339626	0.071467	-0.405352	0.0291475	0.681771	4.65e-05	0.359381	0.0555281	0.0425811	0.826401	0.441777	0.0164262	0.832691	2.11e-08	0.202321	0.292551
Pcdhb5	brown	-0.0537331	0.781908	-0.33207	0.0784213	-0.407691	0.0281427	0.4847	0.00770507	0.103783	0.592128	0.268622	0.158837	0.245772	0.19875	0.567062	0.00133827	-0.0194004	0.920433
Pcp4l1	brown	-0.00604603	0.975168	0.440476	0.0167834	0.56109	0.00154281	-0.602713	0.000539868	0.337765	0.0731336	-0.031847	0.869732	0.00367723	0.984896	-0.123132	0.524551	-0.0765271	0.693166
Pdcl3	brown	0.00693031	0.971538	-0.600133	0.000578596	-0.746491	3.32e-06	0.812637	8.58e-08	-0.209054	0.27644	0.245844	0.198614	0.276764	0.146105	0.499588	0.00579226	-0.141458	0.464194
Pde4b	brown	-0.252692	0.185997	-0.436987	0.0177736	-0.540884	0.00244918	0.759375	1.79e-06	0.0731884	0.70595	-0.0448431	0.81733	0.330758	0.0796798	0.657698	0.000105719	-0.0227554	0.906728
Pde6a	brown	0.0423755	0.827227	0.333929	0.0766641	0.423264	0.0221478	-0.515674	0.00419466	0.15133	0.433264	-0.124669	0.519348	-0.124811	0.518867	-0.187087	0.331154	0.412694	0.026088
Pde6g	brown	0.261672	0.170315	0.50619	0.00508324	0.525774	0.00339785	-0.731135	6.64e-06	0.239735	0.210355	0.037806	0.845624	-0.408779	0.027685	-0.34894	0.0635619	-0.0117143	0.951908
Pdgfa	brown	0.149224	0.439765	-0.677573	5.4e-05	-0.662074	9.16e-05	0.662085	9.15e-05	-0.407708	0.0281355	0.378522	0.0428893	0.214637	0.263521	0.295094	0.120169	0.0303626	0.875756
Pdlim1	brown	-0.0606987	0.754446	-0.569511	0.00126146	-0.67099	6.78e-05	0.791123	3.24e-07	-0.00646	0.973469	0.0841427	0.664316	0.350366	0.0624138	0.676329	5.64e-05	-0.0605166	0.75516
Pdlim2	brown	-0.132327	0.493802	-0.280309	0.140798	-0.357824	0.0566726	0.481331	0.00820507	0.152048	0.431058	0.149321	0.439466	0.634148	0.000220811	0.621831	0.000317035	0.0181242	0.925653
Pdp1	brown	-0.218938	0.253843	-0.574203	0.00112496	-0.69845	2.52e-05	0.842289	1.01e-08	-0.133589	0.489652	0.104976	0.587856	0.419361	0.0235418	0.589389	0.000767303	-0.0905674	0.640336
Pdrg1	brown	0.0680094	0.725935	0.456867	0.0127219	0.594211	0.000676829	-0.661008	9.48e-05	0.22162	0.247925	-0.00344804	0.985837	0.0108104	0.955616	-0.242114	0.205729	-0.0540959	0.780471
Pdzk1	brown	0.17593	0.361303	0.523086	0.00359608	0.721989	9.82e-06	-0.887937	1.33e-10	0.370609	0.0478024	0.0659957	0.733754	-0.411771	0.0264577	-0.339539	0.0715441	0.106269	0.583237
Pebp1	brown	0.118078	0.541835	0.553021	0.00186195	0.720678	1.04e-05	-0.863303	1.67e-09	0.17794	0.355754	0.00808721	0.966789	-0.324083	0.0863252	-0.479007	0.00856559	0.124613	0.519536
Pex6	brown	0.308301	0.103708	0.591416	0.000728055	0.663505	8.73e-05	-0.854404	3.7e-09	0.211983	0.269612	0.158533	0.411428	-0.481047	0.00824838	-0.475192	0.00918661	-0.084559	0.662752
Pf4	brown	-0.408532	0.0277887	-0.351215	0.0617383	-0.346379	0.0656643	0.667146	7.73e-05	-0.088223	0.649047	-0.0562385	0.771999	0.36219	0.0535088	0.517055	0.00407712	0.13591	0.482069
Pfkfb1	brown	-0.0271208	0.888936	0.582774	0.000908554	0.736973	5.13e-06	-0.770541	1.01e-06	0.39289	0.0350019	-0.0623448	0.747997	-0.313993	0.0971597	-0.329503	0.0808985	0.251221	0.188659
Pfkfb3	brown	0.327524	0.0828489	0.493872	0.00647251	0.471299	0.00985879	-0.641535	0.000176417	0.402541	0.0303931	0.220958	0.249377	-0.394578	0.0341578	-0.176796	0.358905	0.0168183	0.930996
Pgd	brown	-0.426905	0.0209093	-0.524898	0.00346144	-0.540882	0.00244929	0.860094	2.24e-09	-0.0599495	0.757386	-0.0434344	0.822977	0.494693	0.00637085	0.665532	8.16e-05	0.172291	0.371477
Pgs1	brown	0.100593	0.603621	-0.768745	1.11e-06	-0.775208	7.89e-07	0.693617	3.02e-05	-0.428489	0.0203887	0.4903	0.00693103	0.365383	0.0512851	0.369566	0.0484819	0.0863675	0.655974
Phc2	brown	0.166016	0.389408	-0.635156	0.000214226	-0.761196	1.63e-06	0.79486	2.6e-07	-0.36254	0.0532616	0.387189	0.0379789	0.251486	0.188178	0.42048	0.0231351	-0.10683	0.581242
Pheta1	brown	-0.383268	0.0401414	-0.174952	0.364021	-0.211835	0.269956	0.481034	0.00825046	-0.411216	0.0266821	-0.343725	0.0678994	0.205881	0.28396	-0.0281447	0.88477	-0.039489	0.838838
Phldb3	brown	0.165148	0.391925	-0.362109	0.0535665	-0.435781	0.0181269	0.474181	0.00935724	-0.257116	0.178151	0.303404	0.109602	-0.0219224	0.910129	0.160809	0.404656	-0.0933115	0.630199
Pi15	brown	-0.355115	0.0587081	-0.185533	0.335257	-0.246307	0.197743	0.509235	0.00478189	0.280099	0.141109	-0.240487	0.208885	0.501126	0.00562005	0.550797	0.0019594	0.0568282	0.769672
Piezo1	brown	-9.82e-06	0.99996	-0.572912	0.00116117	-0.494849	0.00635168	0.605868	0.000495615	0.0462644	0.811641	0.265042	0.164679	0.396367	0.0332809	0.723656	9.15e-06	0.206332	0.282885
Pik3ap1	brown	-0.103623	0.592703	-0.551758	0.00191679	-0.721221	1.01e-05	0.921315	1.38e-12	-0.199621	0.299177	0.14277	0.460018	0.235612	0.218544	0.502353	0.00548574	-0.14533	0.451927
Pim1	brown	-0.197534	0.304362	-0.280798	0.140077	-0.49196	0.00671462	0.624044	0.000297424	-0.441635	0.0164647	-0.0810444	0.675999	0.204886	0.286344	-0.034428	0.859275	-0.201249	0.295171
Pim3	brown	0.23426	0.221276	0.477613	0.00878831	0.392605	0.0351466	-0.586744	0.000821281	-0.111478	0.564804	0.0285291	0.883207	-0.436012	0.0180589	-0.617638	0.000357348	-0.156673	0.417006
Pip4p1	brown	-0.165974	0.389529	-0.409269	0.027481	-0.463593	0.0113114	0.542588	0.00235817	-0.50286	0.00543101	-0.0737729	0.703706	0.143363	0.458136	0.00461336	0.981051	-0.167877	0.384038
Pkp2	brown	0.00994132	0.959181	-0.652104	0.000126645	-0.741428	4.19e-06	0.848653	6.03e-09	-0.289534	0.127647	0.246017	0.198289	0.333421	0.0771413	0.426156	0.0211594	0.0619521	0.749534
Plaur	brown	-0.149684	0.438341	-0.458369	0.0123948	-0.603325	0.000531026	0.820594	5.02e-08	0.161655	0.402156	0.137108	0.478181	0.272762	0.152268	0.831598	2.29e-08	-0.0490902	0.800359
Plch1	brown	-0.310582	0.101046	-0.455943	0.0129267	-0.435588	0.0181841	0.641863	0.000174648	-0.206372	0.282789	-0.232903	0.224039	0.485673	0.00756557	0.362636	0.0531937	0.267269	0.161027
Plcl1	brown	0.0329377	0.86531	-0.445448	0.0154517	-0.642585	0.000170799	0.727424	7.8e-06	-0.268508	0.15902	0.238681	0.212429	0.323851	0.0865636	0.263445	0.167332	-0.0764348	0.693518
Plcxd2	brown	0.0708366	0.715002	0.609909	0.000443614	0.773702	8.55e-07	-0.879169	3.48e-10	0.399227	0.0319171	-0.0809412	0.67639	-0.346196	0.0658162	-0.356759	0.057466	0.1866	0.332435
Pld2	brown	-0.191624	0.319347	-0.418656	0.023801	-0.509507	0.00475577	0.772025	9.35e-07	0.215654	0.261211	0.0810007	0.676165	0.368002	0.0495156	0.811223	9.41e-08	0.0604145	0.755561
Plekhg6	brown	-0.387099	0.038027	-0.468251	0.0104133	-0.434086	0.0186331	0.747825	3.12e-06	-0.283619	0.135972	-0.219875	0.251764	0.347305	0.0648978	0.350539	0.062276	0.0241504	0.901038
Plekhh1	brown	0.0655841	0.735356	-0.689681	3.49e-05	-0.667132	7.73e-05	0.712945	1.42e-05	-0.0621448	0.74878	0.32317	0.0872656	0.436867	0.0178085	0.71203	1.48e-05	0.273215	0.151561
Plekhm2	brown	0.0133648	0.945142	-0.588631	0.000782444	-0.74824	3.06e-06	0.858298	2.63e-09	-0.201321	0.294995	0.274685	0.149284	0.374547	0.0453042	0.584475	0.000870225	-0.141729	0.463331
Plekhs1	brown	-0.314221	0.0969044	-0.350141	0.0625942	-0.413688	0.0256948	0.736123	5.33e-06	0.177343	0.357396	-0.137711	0.476228	0.43473	0.0184395	0.668877	7.29e-05	0.0601228	0.756706
Plk2	brown	-0.280339	0.140754	-0.275292	0.148351	-0.277706	0.144681	0.56972	0.00125508	0.215402	0.261784	-0.210836	0.272274	0.240828	0.208221	0.558801	0.00162814	0.316364	0.0945268
Pln	brown	0.258557	0.175644	0.420513	0.0231232	0.424314	0.0217846	-0.55691	0.00170165	-0.000362293	0.998512	-0.0838452	0.665435	-0.339272	0.0717816	-0.449576	0.0144136	-0.118715	0.539644
Plpp2	brown	-0.248531	0.193594	-0.599804	0.000583713	-0.660946	9.5e-05	0.924331	8.26e-13	-0.312083	0.0993217	-0.0243246	0.900327	0.394302	0.0342948	0.474075	0.00937535	0.0603871	0.755668
Plpp6	brown	-0.221137	0.248986	-0.52288	0.00361165	-0.605918	0.000494946	0.868897	9.83e-10	-0.0672727	0.728792	0.0349829	0.857029	0.255537	0.180924	0.571454	0.00120329	-0.102159	0.597967
Plscr1	brown	-0.224308	0.242089	-0.604371	0.000516208	-0.683268	4.41e-05	0.879067	3.52e-10	-0.177373	0.357313	0.0207174	0.91505	0.503704	0.00534102	0.590333	0.000748801	0.0720772	0.710222
Pnpla2	brown	-0.154696	0.422981	-0.235028	0.219721	-0.444084	0.0158079	0.680051	4.94e-05	-0.148059	0.443386	-0.119762	0.536046	0.0136513	0.943968	0.242391	0.205194	-0.323648	0.0867721
Pof1b	brown	-0.0620845	0.749016	-0.441156	0.0165959	-0.404249	0.0296312	0.45689	0.0127168	-0.0498279	0.79742	0.0359174	0.853251	0.454838	0.0131751	0.359233	0.0556363	0.00533887	0.978072
Pold4	brown	-0.256919	0.178495	-0.381672	0.0410494	-0.561469	0.0015291	0.787397	4.02e-07	0.0827686	0.669488	0.106353	0.58294	0.234894	0.219991	0.652526	0.000124945	0.0750516	0.698805
Pon3	brown	-0.0218844	0.910284	0.538569	0.00257774	0.706936	1.81e-05	-0.805261	1.38e-07	0.365428	0.0512544	-0.107488	0.5789	-0.269893	0.156799	-0.351347	0.0616341	0.133892	0.48866
Ppl	brown	-0.106289	0.583167	-0.621674	0.000318467	-0.612743	0.000410067	0.758742	1.84e-06	-0.269531	0.157377	0.160097	0.406767	0.318668	0.0920186	0.397701	0.0326391	0.124806	0.518884
Ppp1ca	brown	-0.208739	0.277182	-0.592754	0.000703134	-0.466912	0.0106652	0.564509	0.00142265	-0.404109	0.0296931	0.0335587	0.862795	0.536819	0.00267869	0.28779	0.130061	0.177521	0.356907
Ppp3cc	brown	-0.201321	0.294995	-0.466299	0.0107822	-0.604203	0.000518554	0.853353	4.05e-09	-0.155793	0.419658	-0.0347702	0.85789	0.464173	0.0111961	0.578029	0.00102337	-0.0924606	0.633335
Prdx5	brown	-0.312621	0.098709	-0.259672	0.173723	-0.39424	0.0343257	0.717721	1.17e-05	0.185634	0.334989	-0.225449	0.239638	0.238144	0.21349	0.606772	0.000483545	-0.155908	0.419312
Prickle2	brown	-0.0546204	0.778395	-0.501184	0.00561356	-0.535513	0.00275619	0.583852	0.000884078	0.157378	0.414885	0.202326	0.292541	0.430235	0.0198272	0.736461	5.25e-06	0.125828	0.515439
Prkab1	brown	-0.0709087	0.714724	-0.656984	0.000108205	-0.777202	7.09e-07	0.883152	2.27e-10	-0.340149	0.0710036	0.210569	0.272895	0.37568	0.0446056	0.443298	0.0160165	-0.172414	0.371129
Prkca	brown	0.0450668	0.816433	-0.435737	0.01814	-0.663168	8.83e-05	0.753697	2.36e-06	-0.0157719	0.93528	0.345426	0.0664598	0.123132	0.524549	0.52369	0.00355066	-0.272536	0.152621
Prob1	brown	0.318555	0.0921408	0.529263	0.00315463	0.506232	0.00507893	-0.692196	3.18e-05	0.264457	0.165648	0.0910876	0.638409	-0.323885	0.0865284	-0.262533	0.168862	-0.0580473	0.764867
Prpsap2	brown	0.0467123	0.80985	0.647798	0.000145173	0.800727	1.83e-07	-0.804386	1.46e-07	0.507519	0.00494976	-0.187038	0.331281	-0.360512	0.0547083	-0.25654	0.179158	0.0570094	0.768957
Prss36	brown	0.124243	0.520785	0.244871	0.200453	0.415847	0.0248573	-0.526318	0.00335892	0.111678	0.564101	0.241367	0.207173	-0.21817	0.255552	-0.188824	0.326603	0.152632	0.429271
Psen2	brown	-0.334537	0.0760961	-0.348695	0.0637608	-0.23328	0.223269	0.495135	0.00631666	-0.388646	0.0371995	-0.300542	0.113159	0.367638	0.0497586	0.0665924	0.731434	0.0717327	0.711548
Psmd10	brown	-0.00253531	0.989586	-0.574349	0.00112095	-0.649864	0.000136005	0.780863	5.8e-07	0.0647094	0.738763	0.323467	0.0869585	0.298751	0.11543	0.777297	7.05e-07	-0.0485475	0.802523
Psmd9	brown	0.420227	0.0232264	0.429485	0.0200666	0.37937	0.0423877	-0.706861	1.82e-05	-0.0318357	0.869778	0.112412	0.561529	-0.468211	0.0104208	-0.542053	0.00238641	-0.304661	0.108065
Ptgfr	brown	-0.393405	0.0347429	-0.287168	0.130931	-0.371779	0.0470493	0.659313	0.000100277	-0.0725335	0.708466	-0.288594	0.128944	0.355398	0.0584928	0.330631	0.079803	0.126923	0.511761
Ptpn21	brown	0.00962986	0.960458	-0.532349	0.00295216	-0.679891	4.97e-05	0.812272	8.79e-08	-0.172474	0.370959	0.304484	0.108281	0.195485	0.309506	0.489052	0.00709756	-0.0676997	0.727136
Ptpn9	brown	0.00670991	0.972443	-0.592234	0.000712719	-0.649867	0.00013599	0.746292	3.35e-06	0.0354767	0.855032	0.274704	0.149255	0.250781	0.18946	0.728949	7.3e-06	0.0657366	0.734762
Pura	brown	0.00510526	0.979031	0.673963	6.12e-05	0.727956	7.62e-06	-0.748722	2.99e-06	0.369444	0.0485625	-0.198918	0.300915	-0.404203	0.0296514	-0.387381	0.0378753	-0.0932917	0.630272
Purg	brown	0.0740637	0.70259	0.50188	0.0055371	0.455564	0.0130114	-0.559026	0.00161956	0.225713	0.239074	-0.0638661	0.742052	-0.146063	0.449623	-0.269747	0.157032	-0.126454	0.513335
Pxn	brown	-0.0739173	0.703152	-0.579688	0.000981873	-0.634543	0.000218209	0.775075	7.95e-07	0.0321377	0.868553	0.164626	0.393446	0.267566	0.160544	0.77074	1e-06	0.129177	0.504231
Pyroxd2	brown	0.224063	0.242618	0.321704	0.0887927	0.543281	0.002322	-0.783117	5.12e-07	0.159199	0.40944	0.172384	0.371212	-0.257072	0.178228	-0.369822	0.0483147	0.197083	0.305488
Rab23	brown	-0.233707	0.222399	-0.572045	0.00118606	-0.501457	0.00558349	0.640182	0.000183903	-0.518223	0.00397986	-0.161202	0.403493	0.360175	0.0549513	0.120043	0.535082	0.101935	0.598773
Rabl2	brown	0.11241	0.561534	-0.516867	0.00409291	-0.602594	0.000541612	0.569106	0.00127388	0.0252769	0.896445	0.282503	0.137586	0.377002	0.0438003	0.507954	0.00490675	0.0898912	0.642844
Rasl10b	brown	-0.184656	0.337588	-0.487756	0.00727408	-0.546608	0.00215491	0.74253	3.99e-06	-0.34598	0.0659959	-0.0282199	0.884464	0.436476	0.0179226	0.363558	0.052547	-0.00651486	0.973243
Rbm12b2	brown	0.208432	0.277905	0.264623	0.165371	0.304807	0.107888	-0.517052	0.00407739	0.155724	0.419869	0.149451	0.439064	-0.265211	0.164398	-0.224289	0.242129	-0.0162544	0.933305
Rbm3	brown	-0.135248	0.484228	-0.480273	0.00836764	-0.656161	0.000111136	0.833966	1.92e-08	0.0736545	0.70416	0.172758	0.37016	0.244674	0.200826	0.70587	1.89e-05	-0.134156	0.487795
Rbm3-ps	brown	-0.113922	0.556246	-0.549116	0.00203592	-0.741858	4.11e-06	0.840452	1.17e-08	-0.369905	0.0482602	0.22602	0.238419	0.316993	0.0938372	0.311633	0.0998357	-0.228713	0.232721
Rbpms	brown	-0.0362684	0.851832	-0.492281	0.00667348	-0.706134	1.87e-05	0.867885	1.08e-09	-0.0980086	0.612999	0.152129	0.43081	0.265284	0.164278	0.519201	0.00390002	-0.0951691	0.623373
Rdh9	brown	-0.492782	0.00660964	-0.30202	0.111311	-0.332047	0.0784434	0.68096	4.79e-05	-0.289834	0.127235	-0.358044	0.0565101	0.359567	0.0553927	0.247379	0.195736	-0.0619279	0.749629
Reck	brown	-0.237271	0.215223	-0.338825	0.0721804	-0.470043	0.0100842	0.694447	2.93e-05	-0.280756	0.140139	-0.258622	0.175532	0.395162	0.0338695	0.15297	0.428237	-0.244913	0.200373
Reep4	brown	-0.293326	0.12251	-0.59497	0.000663471	-0.563379	0.00146142	0.793131	2.88e-07	-0.267958	0.159909	-0.0794312	0.682112	0.404624	0.0294663	0.422115	0.0225512	0.425831	0.0212686
Rell1	brown	0.0568963	0.769403	-0.778655	6.55e-07	-0.807757	1.18e-07	0.803886	1.5e-07	-0.18436	0.338375	0.393056	0.0349181	0.382741	0.0404392	0.655434	0.000113786	0.206361	0.282815
Retreg1	brown	0.0430313	0.824594	-0.472076	0.00972143	-0.727505	7.77e-06	0.781079	5.73e-07	-0.350913	0.0619784	0.0779257	0.687834	0.250524	0.18993	0.259117	0.174679	-0.244191	0.201744
Rhbdf1	brown	0.0167112	0.931435	-0.566099	0.00136956	-0.67503	5.9e-05	0.808627	1.11e-07	-0.28475	0.134349	0.20258	0.291921	0.305256	0.107344	0.430683	0.0196851	-0.0022029	0.990951
Rhbdf2	brown	-0.217702	0.2566	-0.562554	0.00149031	-0.694331	2.94e-05	0.915189	3.65e-12	-0.333235	0.0773169	0.0113227	0.953514	0.407041	0.0284193	0.429608	0.0200274	-0.0918649	0.635535
Rhno1	brown	-0.0554421	0.775145	-0.397296	0.0328329	-0.55796	0.00166049	0.660523	9.64e-05	0.106976	0.580722	0.212106	0.269329	0.119689	0.536296	0.578454	0.0010126	0.120324	0.534122
Rhod	brown	-0.0955215	0.622082	-0.705558	1.91e-05	-0.769758	1.05e-06	0.899363	3.34e-11	-0.393233	0.0348292	0.228187	0.233826	0.306457	0.105899	0.438421	0.017361	-0.0751608	0.698387
Rhou	brown	-0.0801423	0.679415	-0.619106	0.000342749	-0.724457	8.85e-06	0.846931	6.95e-09	-0.301117	0.112438	0.255642	0.180738	0.234241	0.221313	0.39724	0.0328595	-0.070341	0.716915
Rhpn2	brown	-0.164615	0.393476	-0.400564	0.0312948	-0.515908	0.00417455	0.797745	2.19e-07	0.0597766	0.758065	0.0563441	0.771582	0.16304	0.39808	0.676458	5.61e-05	-0.0902563	0.641489
Rin1	brown	0.0795968	0.681484	-0.703641	2.06e-05	-0.65059	0.000132905	0.570622	0.0012279	-0.332457	0.0780529	0.458604	0.0123443	0.200705	0.296505	0.366417	0.0505803	0.272015	0.153439
Ripk4	brown	-0.447118	0.0150246	-0.445515	0.0154344	-0.446186	0.0152616	0.687249	3.82e-05	-0.491357	0.00679255	-0.155447	0.420706	0.311832	0.0996086	0.0588216	0.761819	0.0347566	0.857945
Rit1	brown	0.0432867	0.823569	-0.622321	0.000312594	-0.74662	3.3e-06	0.804652	1.43e-07	-0.0835685	0.666476	0.170771	0.375775	0.354417	0.0592415	0.657691	0.000105744	-0.0775685	0.689194
Rnd2	brown	-0.292148	0.12409	-0.558622	0.00163499	-0.576731	0.0010569	0.701959	2.2e-05	-0.528104	0.00323376	-0.115733	0.549947	0.412691	0.0260895	0.119531	0.536837	-0.164775	0.393011
Rnf149	brown	-0.0139446	0.942766	-0.511203	0.00459546	-0.648342	0.000142708	0.747601	3.15e-06	-0.509818	0.004726	0.044684	0.817967	0.249963	0.190957	0.139487	0.470504	-0.23311	0.223615
Rnf43	brown	0.0640736	0.741242	0.547175	0.00212749	0.70303	2.11e-05	-0.744534	3.64e-06	0.34775	0.0645318	-0.0563225	0.771667	-0.356921	0.057345	-0.265256	0.164325	-0.027518	0.887319
Rpl12	brown	0.0102855	0.957769	-0.630581	0.000245586	-0.743974	3.73e-06	0.796988	2.29e-07	-0.221451	0.248297	0.373523	0.0459441	0.223033	0.244845	0.519313	0.00389095	-0.144697	0.453918
Rpl32	brown	-0.0744329	0.701175	-0.49195	0.00671595	-0.608919	0.000455884	0.724157	8.96e-06	-0.175017	0.363839	0.195741	0.308859	0.22102	0.249242	0.476838	0.00891421	-0.168233	0.383015
Rpl36	brown	-0.15546	0.420665	-0.246808	0.196802	-0.405554	0.0290595	0.592735	0.000703476	-0.0293771	0.87976	-0.015071	0.938151	0.122492	0.526723	0.411165	0.0267029	-0.260353	0.172558
Rpl38	brown	-0.010856	0.955429	-0.303431	0.109568	-0.482281	0.00806138	0.562586	0.00148921	-0.0672303	0.728957	0.155493	0.420566	0.133897	0.488643	0.310468	0.101177	-0.202165	0.292931
Rpl41	brown	-0.0239783	0.901739	-0.589803	0.000759147	-0.577918	0.00102619	0.604631	0.000512575	0.036679	0.850173	0.274252	0.149952	0.242848	0.204315	0.695171	2.85e-05	0.215019	0.262654
Rps14	brown	0.030571	0.87491	-0.516578	0.00411737	-0.647316	0.000147391	0.716066	1.26e-05	-0.100144	0.605246	0.329904	0.0805074	0.090439	0.640812	0.534683	0.00280652	-0.214749	0.263266
Rps18	brown	-0.0671286	0.729352	-0.355252	0.0586038	-0.523502	0.00356475	0.58249	0.000915084	-0.514114	0.00433097	0.0735339	0.704623	0.105925	0.584464	0.0277872	0.886224	-0.32857	0.0818135
Rps6	brown	0.192339	0.317508	-0.512548	0.00447158	-0.706674	1.83e-05	0.679862	4.98e-05	-0.133141	0.491124	0.478332	0.00867289	0.00390577	0.983957	0.491733	0.00674382	-0.276456	0.146574
Rps6ka4	brown	-0.0858384	0.657954	-0.577698	0.00103183	-0.612451	0.000413419	0.794232	2.7e-07	-0.308587	0.103371	0.187027	0.33131	0.379367	0.0423896	0.421342	0.0228256	0.0558377	0.773582
Rpsa	brown	0.0612477	0.752293	-0.612532	0.000412483	-0.664092	8.56e-05	0.620878	0.000325822	-0.193755	0.313892	0.467863	0.0104858	0.112221	0.562197	0.470482	0.0100048	-0.128549	0.506325
Rras	brown	-0.528225	0.00322543	-0.254165	0.183357	-0.374368	0.0454159	0.812356	8.74e-08	0.0544111	0.779223	-0.376384	0.0441752	0.376691	0.0439885	0.508733	0.00483048	-0.101305	0.601046
Rrh	brown	0.0109566	0.955016	-0.337329	0.0735285	-0.555633	0.00175292	0.534986	0.00278807	-0.310604	0.10102	0.253572	0.184417	0.0558879	0.773384	0.100492	0.603984	-0.155395	0.420862
Rslcan18	brown	0.0485997	0.802314	0.55969	0.00159452	0.643346	0.000166823	-0.739901	4.5e-06	0.308553	0.103411	-0.108446	0.575501	-0.332347	0.0781577	-0.360315	0.0548503	-0.160526	0.405494
Rtca	brown	-0.138874	0.472476	-0.498634	0.00590146	-0.661126	9.45e-05	0.882933	2.32e-10	0.030407	0.875576	0.196188	0.307733	0.292234	0.123973	0.676734	5.56e-05	-0.026089	0.893137
Rtn4rl2	brown	0.0567862	0.769837	-0.379506	0.0423074	-0.476923	0.00890023	0.489664	0.00701543	-0.0107919	0.955691	0.115763	0.549842	0.493793	0.00648229	0.520693	0.00378078	0.179776	0.350731
Rtp3	brown	0.281046	0.139713	0.337733	0.0731625	0.482943	0.00796256	-0.714685	1.33e-05	0.285634	0.133093	0.13511	0.484678	-0.373334	0.0460629	-0.274905	0.148945	-0.0308294	0.873861
Rundc3b	brown	-0.294387	0.121101	-0.369653	0.0484251	-0.543665	0.00230218	0.780532	5.91e-07	-0.23806	0.213657	-0.122428	0.526942	0.417516	0.0242253	0.26281	0.168396	-0.176138	0.360726
Runx1	brown	-0.360833	0.0544773	-0.245106	0.200007	-0.39041	0.036273	0.670053	7e-05	0.207904	0.27915	-0.117407	0.54415	0.287824	0.130013	0.676988	5.51e-05	0.0694917	0.720196
Rwdd3	brown	-0.314906	0.0961391	-0.241649	0.206628	-0.44764	0.0148931	0.787203	4.07e-07	-0.25838	0.175951	-0.213295	0.26659	0.270497	0.155838	0.162095	0.40086	-0.210792	0.272375
Scamp5	brown	0.0402137	0.83592	-0.652643	0.000124477	-0.674756	5.95e-05	0.77903	6.42e-07	-0.167204	0.385974	0.326319	0.084054	0.255521	0.180953	0.606444	0.00048789	0.183415	0.340901
Scara3	brown	0.0702853	0.71713	-0.547654	0.00210458	-0.629488	0.000253651	0.674306	6.05e-05	-0.334514	0.0761169	0.251074	0.188926	0.41102	0.0267615	0.328436	0.0819453	-0.119752	0.53608
Scp2	brown	0.370227	0.0480503	0.567671	0.00131879	0.647177	0.000148037	-0.909258	8.76e-12	0.214143	0.264648	0.0771046	0.690963	-0.489364	0.00705556	-0.575076	0.00110103	-0.141521	0.463994
Sdr39u1	brown	-0.150533	0.435717	-0.408461	0.0278184	-0.358262	0.0563485	0.497367	0.00604903	-0.246381	0.197604	0.175927	0.36131	0.26572	0.16356	0.208194	0.278465	-0.125462	0.516673
Sdr9c7	brown	0.353574	0.0598914	0.209317	0.275822	0.37212	0.0468315	-0.692857	3.1e-05	0.175211	0.363298	0.353595	0.0598746	-0.37083	0.0476596	-0.306691	0.105618	0.15198	0.431266
Sele	brown	-0.166806	0.387121	-0.523274	0.00358191	-0.602256	0.000546566	0.686964	3.86e-05	-0.275828	0.14753	0.158448	0.41168	0.484066	0.0077972	0.32872	0.0816659	-0.0778795	0.68801
Selp	brown	-0.113226	0.558677	-0.451454	0.0139611	-0.620983	0.000324846	0.746532	3.31e-06	0.0296957	0.878465	0.266345	0.162535	0.302052	0.111272	0.668017	7.5e-05	-0.0933053	0.630221
Sema3a	brown	-0.203706	0.289191	-0.319708	0.0909038	-0.459068	0.012245	0.619522	0.000338709	0.162879	0.398554	0.187289	0.330622	0.447397	0.0149541	0.646341	0.00015197	-0.000690761	0.997163
Serinc3	brown	-0.0751567	0.698403	-0.46158	0.0117191	-0.660558	9.63e-05	0.838753	1.33e-08	0.0635116	0.743436	0.134689	0.486051	0.260749	0.171881	0.690121	3.44e-05	-0.090875	0.639197
Serpina1c	brown	0.266366	0.162501	0.621345	0.000321491	0.722536	9.6e-06	-0.919273	1.92e-12	0.248782	0.193131	0.00174095	0.992849	-0.444074	0.0158105	-0.516126	0.00415586	-0.0468795	0.809182
Serpina1e	brown	0.275538	0.147974	0.445899	0.0153353	0.558786	0.00162869	-0.737947	4.91e-06	0.280168	0.141007	0.0830482	0.668435	-0.454296	0.0132984	-0.353801	0.0597155	0.253956	0.183731
Serpinb6b	brown	-0.261744	0.170193	-0.455429	0.0130419	-0.587682	0.000801773	0.887922	1.33e-10	0.0892817	0.645107	-0.0453058	0.815476	0.352828	0.060471	0.725114	8.61e-06	-0.0314309	0.87142
Sesn1	brown	-0.525319	0.00343075	-0.0530931	0.784445	-0.125373	0.516973	0.583737	0.000886677	0.0392333	0.839868	-0.5223	0.00365586	0.242105	0.205745	0.347105	0.0650623	-0.0213938	0.912287
Sestd1	brown	-0.0834554	0.666901	-0.564065	0.00143779	-0.690496	3.39e-05	0.884089	2.05e-10	-0.0875699	0.651482	0.111353	0.565245	0.547535	0.00211028	0.6396	0.000187207	-0.0728382	0.707295
Sftpd	brown	-0.32206	0.08842	-0.352794	0.0604968	-0.397364	0.0328	0.700448	2.33e-05	-0.128973	0.50491	-0.172221	0.371672	0.302466	0.110758	0.306084	0.106347	-0.0415802	0.830423
Sgk1	brown	0.0703853	0.716744	-0.633917	0.000222347	-0.785686	4.43e-07	0.84859	6.06e-09	-0.283403	0.136282	0.182943	0.342166	0.299422	0.114575	0.471451	0.00983178	-0.105895	0.584571
Sgk2	brown	-0.126649	0.512679	-0.365904	0.0509293	-0.410847	0.0268319	0.531956	0.00297729	-0.352169	0.060986	0.135935	0.481989	0.0607532	0.754232	0.066599	0.731409	-0.210363	0.273375
Sh2d4b	brown	-0.136743	0.479365	-0.431557	0.0194103	-0.557038	0.00169659	0.798992	2.03e-07	0.186231	0.33341	0.0883158	0.648701	0.348095	0.0642494	0.761707	1.59e-06	-0.0376472	0.846264
Sh3bp2	brown	-0.0972393	0.615803	-0.732193	6.34e-06	-0.638589	0.000193076	0.719607	1.08e-05	-0.341354	0.0699459	0.267894	0.160012	0.373983	0.0456561	0.483969	0.00781132	0.142795	0.459937
Sh3pxd2b	brown	-0.12554	0.516409	-0.463541	0.0113218	-0.559262	0.00161065	0.789187	3.63e-07	0.229498	0.231078	0.0953234	0.622808	0.391632	0.0356424	0.89345	6.96e-11	0.0414057	0.831124
Sh3yl1	brown	-0.308329	0.103675	-0.603339	0.000530831	-0.638442	0.000193938	0.868628	1.01e-09	-0.189834	0.323972	-0.0119032	0.951134	0.3741	0.0455828	0.544212	0.00227417	-0.0396016	0.838385
Shank2	brown	-0.358499	0.0561739	-0.621395	0.000321029	-0.593889	0.000682568	0.834899	1.79e-08	-0.253803	0.184004	0.0449125	0.817052	0.499844	0.00576333	0.48794	0.00724883	0.13127	0.49729
Shc2	brown	0.12065	0.533005	-0.561335	0.00153395	-0.503314	0.00538247	0.51532	0.00422532	-0.182438	0.343525	0.340933	0.0703142	0.32089	0.0896491	0.391486	0.0357171	0.450989	0.0140719
Shisa4	brown	-0.165469	0.390993	-0.487442	0.00731741	-0.610369	0.000438011	0.806034	1.31e-07	-0.175295	0.363067	0.0107747	0.955762	0.403086	0.0301484	0.467275	0.0105963	-0.0231056	0.905299
Shroom3	brown	-0.258456	0.175821	-0.605046	0.000506828	-0.628967	0.000257577	0.859858	2.29e-09	-0.429884	0.019939	-0.128966	0.504933	0.550507	0.00197242	0.277345	0.145226	0.133763	0.489084
Sigmar1	brown	0.0170712	0.929961	-0.530662	0.00306142	-0.365799	0.0510009	0.423124	0.0221968	-0.195084	0.310518	0.219038	0.253621	0.217497	0.25706	0.326408	0.0839647	0.316099	0.0948184
Sik1	brown	0.0673337	0.728556	-0.627177	0.000271485	-0.820537	5.04e-08	0.825002	3.69e-08	-0.482636	0.00800822	0.270506	0.155823	0.298805	0.11536	0.218052	0.255816	-0.294458	0.121006
Ski	brown	-0.218114	0.255678	-0.525178	0.00344101	-0.556798	0.00170611	0.712993	1.42e-05	-0.544198	0.00227487	-0.033252	0.864037	0.476504	0.0089688	0.0846524	0.662402	-0.07768	0.68877
Slc16a10	brown	0.584016	0.000880413	0.246371	0.197623	0.178101	0.355311	-0.575391	0.00109253	-0.0936452	0.628971	0.220732	0.249874	-0.45652	0.0127985	-0.449443	0.0144461	-0.409653	0.0273218
Slc16a5	brown	-0.343795	0.0678399	-0.440189	0.0168632	-0.42451	0.0217175	0.635489	0.000212089	-0.25936	0.17426	-0.143539	0.45758	0.243828	0.202438	0.326336	0.0840366	-0.0304654	0.875339
Slc17a1	brown	-0.533091	0.00290513	-0.338325	0.0726294	-0.226913	0.236519	0.537414	0.00264397	-0.211358	0.271059	-0.299341	0.114678	0.195771	0.308784	0.201262	0.295138	0.214978	0.262747
Slc19a1	brown	-0.116967	0.545671	-0.270304	0.156144	-0.451101	0.0140452	0.685269	4.1e-05	-0.238187	0.213405	0.049568	0.798455	0.121431	0.530337	0.217461	0.257141	-0.260541	0.172237
Slc20a1	brown	0.163625	0.396368	-0.367416	0.0499072	-0.483716	0.0078484	0.507214	0.00498013	-0.348841	0.0636416	0.127428	0.510068	0.0457844	0.813561	0.0676615	0.727284	-0.186967	0.331469
Slc22a1	brown	0.0633634	0.744015	0.576235	0.00106997	0.77584	7.63e-07	-0.850205	5.29e-09	0.312292	0.0990828	-0.0826017	0.670118	-0.402212	0.0305417	-0.351365	0.0616198	0.146082	0.449565
Slc25a19	brown	0.0245196	0.899532	0.286105	0.132426	0.402025	0.0306266	-0.556224	0.00172902	0.0830356	0.668482	-0.0124009	0.949093	-0.0469998	0.808701	-0.224289	0.24213	0.10138	0.600777
Slc25a21	brown	0.13509	0.484743	0.752012	2.56e-06	0.81686	6.48e-08	-0.878985	3.55e-10	0.358508	0.0561677	-0.118512	0.540341	-0.42048	0.023135	-0.485889	0.00753494	-0.111028	0.566385
Slc25a51	brown	0.269649	0.157189	0.359743	0.0552648	0.251591	0.187988	-0.576476	0.0010636	-0.0940233	0.62758	0.173837	0.367133	-0.316315	0.0945804	-0.542092	0.00238435	-0.204253	0.28787
Slc26a2	brown	-0.15206	0.431023	-0.582608	0.00091237	-0.698793	2.48e-05	0.834144	1.89e-08	-0.113894	0.556346	0.216124	0.260149	0.427135	0.020833	0.538389	0.00258794	-0.0575609	0.766783
Slc29a1	brown	0.0904185	0.640888	0.649741	0.000136535	0.748783	2.98e-06	-0.852509	4.36e-09	0.29914	0.114934	-0.0549318	0.777163	-0.418305	0.0239309	-0.398252	0.0323768	0.0230851	0.905383
Slc2a1	brown	-0.247335	0.195818	-0.569211	0.00127066	-0.635472	0.000212196	0.831493	2.31e-08	-0.184106	0.339053	0.0178119	0.92693	0.413121	0.0259186	0.596529	0.000636758	0.135453	0.483558
Slc31a1	brown	-0.196955	0.305809	0.605594	0.000499333	0.837589	1.46e-08	-0.800369	1.87e-07	0.43917	0.0171486	-0.273645	0.150893	-0.250712	0.189585	-0.304536	0.108217	0.179536	0.351385
Slc35g2	brown	-0.167841	0.38414	-0.321213	0.0893081	-0.396342	0.0332932	0.525482	0.00341895	0.0958393	0.620919	0.0137867	0.943413	0.709779	1.62e-05	0.450978	0.0140746	-0.023963	0.901802
Slc4a9	brown	-0.252985	0.18547	-0.207913	0.27913	-0.288576	0.128968	0.509158	0.00478938	-0.283038	0.13681	-0.31764	0.0931314	0.113847	0.556509	0.0390655	0.840545	-0.167153	0.386121
Slc51b	brown	-0.124951	0.518394	-0.491839	0.00673019	-0.679617	5.02e-05	0.851446	4.77e-09	-0.378957	0.0426313	0.106861	0.58113	0.247071	0.19631	0.259594	0.173857	-0.204548	0.287159
Slc66a1	brown	0.0130999	0.946228	-0.466013	0.0108372	-0.585699	0.000843516	0.645149	0.000157733	-0.250017	0.190856	0.334181	0.0764283	0.228835	0.232465	0.332903	0.0776302	-0.0224315	0.90805
Slc6a13	brown	-0.569179	0.00127165	-0.258912	0.175031	-0.142582	0.460616	0.493074	0.00657262	-0.266478	0.162317	-0.480496	0.00833311	0.35438	0.0592703	0.0739393	0.703067	0.0630219	0.745349
Slc6a6	brown	-0.596117	0.000643735	-0.315559	0.0954141	-0.300337	0.113417	0.779476	6.26e-07	0.0269108	0.88979	-0.363502	0.0525862	0.370801	0.0476784	0.567277	0.00133138	0.00231606	0.990486
Slc6a8	brown	-0.10827	0.576127	-0.591159	0.000732938	-0.61769	0.000356822	0.778789	6.5e-07	0.0892614	0.645183	0.0351669	0.856285	0.451093	0.014047	0.835941	1.65e-08	0.238129	0.21352
Slc7a11	brown	-0.190191	0.323046	-0.277614	0.144819	-0.440348	0.016819	0.578179	0.00101954	0.0676626	0.72728	0.217775	0.256435	0.166845	0.387011	0.480985	0.00825798	-0.058442	0.763313
Slc8b1	brown	-0.368267	0.0493395	-0.242286	0.205395	-0.292783	0.123237	0.625627	0.000284051	-0.323239	0.0871941	-0.385639	0.0388221	0.262345	0.169178	0.170002	0.377959	-0.012506	0.948662
Slco1a4	brown	-0.293111	0.122797	-0.207446	0.280236	-0.305169	0.107449	0.618914	0.000344625	-0.216629	0.259009	-0.212202	0.269108	0.109145	0.573026	0.213614	0.265859	-0.197119	0.3054
Slco2a1	brown	-0.493278	0.00654694	-0.387419	0.0378549	-0.394028	0.0344311	0.611914	0.000419634	-0.320319	0.090254	-0.353797	0.0597187	0.537431	0.00264296	0.163782	0.395909	-0.0243118	0.900379
Smad1	brown	-0.0769361	0.691605	-0.605758	0.000497103	-0.745889	3.41e-06	0.862177	1.85e-09	-0.318393	0.0923159	0.0965249	0.618411	0.367616	0.0497731	0.390176	0.0363948	-0.0358588	0.853487
Smpd3	brown	-0.293155	0.122738	-0.621369	0.000321274	-0.660654	9.6e-05	0.932932	1.71e-13	-0.0662721	0.73268	0.00333413	0.986305	0.445527	0.0154313	0.755651	2.14e-06	0.12067	0.532937
Smyd4	brown	-0.0108844	0.955312	-0.600976	0.000565686	-0.58492	0.000860434	0.7276	7.74e-06	-0.374869	0.0451048	0.150357	0.436261	0.300983	0.112606	0.351351	0.0616308	0.10918	0.572904
Snai3	brown	-0.350135	0.0625985	-0.265011	0.16473	-0.376339	0.0442028	0.650959	0.000131352	-0.209591	0.275181	-0.216086	0.260236	0.167599	0.384838	0.163894	0.395582	-0.225643	0.239224
Snrpn	brown	0.0613787	0.75178	-0.3319	0.0785834	-0.445585	0.0154162	0.545962	0.00218652	-0.15061	0.435481	0.107046	0.58047	0.409913	0.0272147	0.266599	0.162119	-0.03905	0.840607
Snx24	brown	-0.136627	0.47974	-0.618538	0.000348329	-0.700271	2.35e-05	0.765811	1.29e-06	-0.315199	0.0958132	0.143414	0.457975	0.269201	0.157906	0.461612	0.0117126	0.0906014	0.64021
Snx7	brown	0.0866794	0.654808	-0.689394	3.53e-05	-0.741538	4.17e-06	0.697368	2.62e-05	-0.0505455	0.794564	0.367809	0.0496441	0.264715	0.165219	0.653685	0.000120387	0.140023	0.468784
Soat2	brown	-0.278137	0.144033	-0.248546	0.193567	-0.383071	0.0402524	0.574409	0.00111927	-0.507946	0.0049075	-0.173909	0.366931	0.169663	0.378925	-0.148742	0.44126	-0.288834	0.128612
Sorbs2	brown	-0.0926128	0.632774	-0.478164	0.00869976	-0.554059	0.00181796	0.764331	1.39e-06	0.204842	0.286451	0.213349	0.266468	0.283611	0.135983	0.764348	1.39e-06	0.1025	0.596737
Sowahb	brown	-0.0609879	0.753312	-0.690719	3.36e-05	-0.8237	4.04e-08	0.88863	1.23e-10	-0.418705	0.0237828	0.221752	0.247638	0.316027	0.0948976	0.37909	0.0425526	-0.0948852	0.624415
Sox9	brown	-0.131689	0.495903	-0.463592	0.0113116	-0.654068	0.000118913	0.747902	3.11e-06	-0.210391	0.27331	0.0665032	0.731781	0.422885	0.0222802	0.375257	0.0448654	-0.118627	0.539945
Sp5	brown	0.0200385	0.917825	0.570798	0.00122267	0.718985	1.11e-05	-0.822492	4.4e-08	0.246741	0.196928	-0.0884554	0.648182	-0.287283	0.130769	-0.406898	0.0284801	0.00846945	0.96522
Spata24	brown	-0.364761	0.0517126	-0.292011	0.124274	-0.414344	0.025438	0.700629	2.31e-05	-0.325462	0.0849183	-0.260014	0.173137	0.333215	0.0773352	0.115422	0.551026	-0.091057	0.638523
Spata7	brown	-0.172973	0.369556	-0.426515	0.0210392	-0.530999	0.00303928	0.727838	7.66e-06	-0.209402	0.275623	-0.112608	0.560841	0.197394	0.30471	0.254843	0.182152	-0.0676875	0.727183
Specc1	brown	-0.120251	0.534371	-0.583038	0.000902515	-0.751193	2.66e-06	0.913188	4.94e-12	-0.14893	0.440679	0.225518	0.239491	0.313174	0.0980822	0.57695	0.00105118	-0.0392153	0.839941
Sphk1	brown	0.14779	0.444224	-0.581991	0.000926691	-0.76529	1.33e-06	0.799792	1.93e-07	-0.317229	0.0935794	0.342738	0.0687455	0.261225	0.171072	0.384757	0.0393088	-0.21258	0.268235
Spint1	brown	-0.281712	0.138737	-0.405668	0.0290101	-0.363102	0.0528663	0.556651	0.00171197	-0.280976	0.139816	-0.097686	0.614174	0.312893	0.0984005	0.291702	0.124691	0.00125252	0.994855
Spint2	brown	-0.452184	0.0137882	-0.437104	0.0177397	-0.288119	0.129603	0.519682	0.0038612	-0.334279	0.0763369	-0.209047	0.276458	0.4211	0.022912	0.261679	0.170303	0.244076	0.201964
Spns2	brown	0.0283318	0.884009	-0.700532	2.32e-05	-0.708152	1.73e-05	0.775031	7.97e-07	-0.444463	0.0157082	0.191644	0.319294	0.302439	0.110792	0.378957	0.0426313	0.0450019	0.816694
Spon1	brown	-0.175078	0.363669	-0.574759	0.00110968	-0.717707	1.17e-05	0.893271	7.11e-11	-0.308068	0.103983	0.101947	0.59873	0.543798	0.00229531	0.479554	0.0084796	-0.169606	0.379087
Spry1	brown	0.0660084	0.733705	-0.537338	0.00264835	-0.576091	0.00107379	0.689838	3.47e-05	-0.0988215	0.610043	0.214005	0.264964	0.358467	0.0561979	0.542601	0.00235752	0.0982316	0.612188
Sptan1	brown	-0.0117782	0.951646	-0.607318	0.000476367	-0.732262	6.32e-06	0.89263	7.68e-11	-0.229488	0.231098	0.18323	0.341398	0.276815	0.146028	0.52078	0.00377392	-0.094295	0.626581
Sptlc2	brown	0.0238236	0.90237	-0.702078	2.19e-05	-0.760767	1.67e-06	0.834074	1.9e-08	-0.0850031	0.661085	0.25776	0.177028	0.462177	0.011597	0.682146	4.59e-05	0.11268	0.56059
Sqle	brown	-0.510743	0.00463844	-0.336885	0.0739323	-0.309013	0.102872	0.563897	0.00144352	-0.38523	0.0390473	-0.437402	0.0176533	0.510695	0.00464301	0.00120173	0.995064	-0.00667909	0.972569
Srd5a3	brown	0.0398155	0.837523	-0.281687	0.138775	-0.368186	0.0493933	0.472155	0.00970746	0.09709	0.616348	0.283654	0.135921	0.10746	0.579	0.515378	0.00422028	-0.159332	0.409043
Ssh1	brown	-0.0425142	0.82667	-0.476177	0.00902264	-0.590951	0.000736906	0.725097	8.61e-06	0.00244521	0.989956	0.273897	0.150501	0.324917	0.0854722	0.637622	0.000198834	-0.0234539	0.903878
Ssh3	brown	-0.245258	0.19972	-0.583878	0.000883507	-0.565165	0.00140054	0.748694	2.99e-06	-0.372048	0.0468773	-0.0766145	0.692832	0.506944	0.00500713	0.356593	0.0575909	0.119	0.538663
Sstr2	brown	-0.381369	0.0412236	-0.520811	0.00377147	-0.416139	0.0247459	0.670305	6.94e-05	-0.220821	0.249679	-0.285385	0.133445	0.60701	0.000480403	0.350754	0.0621042	0.222665	0.245646
St13	brown	-0.113846	0.556513	0.426248	0.0211285	0.628585	0.000260493	-0.621233	0.000322526	0.466954	0.0106571	-0.0439099	0.82107	-0.271309	0.15455	-0.0905802	0.640288	0.338871	0.0721392
St14	brown	-0.259692	0.17369	-0.418434	0.0238832	-0.466744	0.0106972	0.740503	4.38e-06	-0.131112	0.49781	-0.0137718	0.943474	0.352321	0.060867	0.502266	0.00549519	0.0578926	0.765476
Stap1	brown	0.29677	0.11798	0.579925	0.000976064	0.605121	0.000505793	-0.747896	3.11e-06	0.575915	0.00107848	0.128383	0.506878	-0.515181	0.00423736	-0.0989161	0.609699	-0.0384821	0.842897
Stat2	brown	-0.0184802	0.924196	0.459263	0.0122036	0.679549	5.03e-05	-0.743984	3.73e-06	0.378274	0.0430371	-0.124671	0.51934	-0.256397	0.17941	-0.201972	0.293404	0.261186	0.171139
Steap3	brown	-0.548827	0.00204936	-0.404833	0.0293743	-0.283718	0.135829	0.670938	6.79e-05	-0.117497	0.543839	-0.428929	0.0202457	0.501652	0.00556208	0.469443	0.0101935	0.193337	0.314956
Stk10	brown	-0.256374	0.179449	-0.466535	0.010737	-0.549593	0.00201394	0.888496	1.25e-10	0.0894308	0.644553	-0.0252674	0.896484	0.40805	0.0279911	0.801161	1.78e-07	-0.0185493	0.923913
Stk33	brown	-0.296157	0.118777	-0.278057	0.144153	-0.297392	0.117174	0.510201	0.00468957	-0.0426396	0.826167	-0.279942	0.141341	0.769503	1.07e-06	0.319146	0.0915049	0.00217133	0.991081
Stx3	brown	-0.111501	0.564725	-0.284587	0.134582	-0.45863	0.0123388	0.727607	7.74e-06	0.286891	0.131319	-0.0385836	0.842487	0.234726	0.220332	0.78909	3.65e-07	-0.206753	0.281882
Sulf2	brown	0.0498726	0.797242	-0.398947	0.0320486	-0.602691	0.000540194	0.70014	2.36e-05	-0.453993	0.0133678	0.0311467	0.872573	0.160642	0.405151	0.0698855	0.718674	-0.249641	0.191548
Sult1a1	brown	-0.332281	0.0782201	-0.5241	0.00352014	-0.637723	0.000198225	0.890741	9.6e-11	-0.345297	0.0665679	-0.204498	0.287278	0.455522	0.0130209	0.345379	0.0664997	-0.0643427	0.740193
Sult1d1	brown	-0.543629	0.00230401	-0.148129	0.443167	-0.272342	0.152925	0.755316	2.18e-06	0.236725	0.216312	-0.377387	0.0435683	0.243595	0.202883	0.61669	0.00036706	-0.0794031	0.682219
Sult1e1	brown	-0.439053	0.0171818	-0.426922	0.0209037	-0.516285	0.00414231	0.859385	2.39e-09	-0.109753	0.570881	-0.205238	0.2855	0.511142	0.00460113	0.562903	0.00147803	-0.0509648	0.792896
Sumo3	brown	0.0109614	0.954996	-0.765704	1.3e-06	-0.681808	4.64e-05	0.666907	7.79e-05	-0.0830937	0.668263	0.3856	0.0388436	0.258301	0.176088	0.684688	4.19e-05	0.298618	0.1156
Svbp	brown	-0.241026	0.207835	-0.493297	0.00654446	-0.536348	0.00270643	0.783646	4.97e-07	0.141917	0.462731	0.0183631	0.924675	0.295521	0.119608	0.792871	2.93e-07	0.0213909	0.912299
Sybu	brown	-0.346787	0.0653253	-0.611266	0.000427255	-0.593673	0.000686435	0.800621	1.84e-07	-0.312553	0.0987865	-0.158995	0.410047	0.446757	0.0151159	0.431053	0.0195683	0.194887	0.311017
Sytl1	brown	0.0659473	0.733942	0.551893	0.00191085	0.707441	1.77e-05	-0.778234	6.7e-07	0.177962	0.355695	-0.107854	0.577602	-0.379185	0.0424969	-0.39283	0.0350322	0.103583	0.592847
Sytl5	brown	-0.384922	0.0392172	-0.292708	0.123337	-0.275008	0.148786	0.609958	0.00044301	0.282272	0.13792	-0.241295	0.207314	0.412631	0.0261134	0.714735	1.33e-05	0.102104	0.598166
Szrd1	brown	0.0992587	0.608455	0.0642004	0.740747	0.31488	0.0961688	-0.494314	0.0064176	0.0449914	0.816735	0.0341063	0.860577	0.117399	0.544177	-0.0783732	0.686132	0.224867	0.240887
Taf9b	brown	0.0266074	0.891026	-0.416766	0.0245074	-0.393866	0.0345121	0.381623	0.0410775	0.220727	0.249886	0.226594	0.237197	0.591104	0.000733991	0.647336	0.000147301	0.245067	0.200081
Tamm41	brown	-0.411209	0.0266849	-0.173914	0.366917	-0.292815	0.123194	0.68414	4.27e-05	-0.0708481	0.714958	-0.3124	0.0989598	0.184317	0.33849	0.313419	0.0978061	-0.18609	0.333782
Tas2r143	brown	-0.372333	0.0466961	-0.33863	0.072355	-0.384631	0.0393785	0.671274	6.71e-05	-0.169349	0.379821	-0.199828	0.298664	0.534772	0.00280109	0.293063	0.122862	-0.0817435	0.673357
Tax1bp3	brown	-0.279632	0.141802	-0.451852	0.0138667	-0.55293	0.00186586	0.84375	8.99e-09	0.0965335	0.618379	0.118591	0.540071	0.364334	0.0520075	0.732789	6.18e-06	0.059369	0.759667
Tbc1d24	brown	-0.0437116	0.821865	-0.482846	0.00797693	-0.647695	0.000145647	0.809209	1.07e-07	-0.10165	0.599803	0.284492	0.134719	0.139263	0.471226	0.537026	0.00266657	-0.176426	0.359929
Tbcd	brown	-0.269529	0.157381	-0.577462	0.00103789	-0.516178	0.00415146	0.676298	5.64e-05	-0.375408	0.0447724	0.0828543	0.669166	0.347059	0.0651009	0.331362	0.0790984	0.136946	0.478707
Tbcel	brown	0.0579257	0.765346	-0.710862	1.55e-05	-0.784298	4.79e-07	0.824862	3.73e-08	-0.344393	0.0673307	0.349504	0.0631054	0.302883	0.110243	0.472758	0.00960216	-0.0742942	0.701706
Tbx3	brown	0.199054	0.300578	0.517339	0.00405327	0.604341	0.000516618	-0.830554	2.47e-08	0.328309	0.0820711	0.101387	0.600749	-0.23492	0.219938	-0.366172	0.0507465	0.00641283	0.973662
Tcea2	brown	-0.0399953	0.836799	-0.297266	0.117337	-0.501676	0.00555944	0.703036	2.11e-05	0.189303	0.325354	0.15389	0.42543	0.235131	0.219512	0.660029	9.79e-05	-0.236888	0.215986
Tceanc	brown	0.0396592	0.838153	-0.513001	0.00443052	-0.76905	1.09e-06	0.845368	7.89e-09	-0.363641	0.0524894	0.149505	0.438896	0.311175	0.100362	0.317214	0.0935949	-0.33808	0.0728492
Tcim	brown	0.0722787	0.709447	0.306453	0.105904	0.323116	0.0873213	-0.515004	0.00425277	0.179141	0.352464	0.202582	0.291917	-0.285453	0.133348	-0.291184	0.125393	-0.154747	0.422825
Tcp1	brown	0.48521	0.00763165	0.486917	0.00739028	0.43874	0.0172701	-0.735897	5.38e-06	0.298876	0.11527	0.413074	0.0259372	-0.54852	0.00206366	-0.347249	0.0649437	-0.284594	0.134573
Tcte3	brown	-0.321898	0.0885888	-0.0911547	0.638161	-0.277881	0.144418	0.62135	0.000321447	0.214888	0.262951	-0.220612	0.250138	0.156013	0.418995	0.512949	0.00443524	-0.159915	0.407307
Tctn3	brown	0.160699	0.404983	-0.435637	0.0181695	-0.617292	0.000360866	0.67646	5.61e-05	-0.213466	0.266199	0.258512	0.175722	0.260556	0.172211	0.327167	0.0832044	0.0240484	0.901453
Ten1	brown	0.507806	0.00492136	0.533043	0.00290817	0.514607	0.00428754	-0.819537	5.4e-08	0.147199	0.446067	0.196323	0.307395	-0.510522	0.00465922	-0.532135	0.00296584	-0.240857	0.208164
Tent5b	brown	-0.0480722	0.804419	-0.546207	0.00217449	-0.63374	0.000223529	0.731662	6.49e-06	-0.101845	0.599099	0.268794	0.15856	0.386157	0.0385388	0.579811	0.000978853	-0.0789553	0.683919
Tes	brown	-0.0617552	0.750305	-0.574702	0.00111122	-0.642645	0.000170483	0.730579	6.8e-06	0.091868	0.635523	0.267204	0.161132	0.373454	0.0459871	0.725165	8.59e-06	0.0612301	0.752362
Tgfa	brown	0.0982665	0.612061	-0.693168	3.07e-05	-0.818622	5.75e-08	0.865349	1.38e-09	-0.327792	0.0825827	0.37379	0.0457765	0.298282	0.116029	0.451747	0.0138914	-0.141327	0.46461
Thap2	brown	0.0965818	0.618203	0.419617	0.0234482	0.415565	0.0249654	-0.536564	0.00269367	0.480262	0.00836937	0.0723124	0.709317	-0.34934	0.0632384	-0.0890203	0.646079	0.0618682	0.749863
Thap3	brown	0.242373	0.205229	0.349815	0.0628557	0.457694	0.0125409	-0.543455	0.00231298	0.0529309	0.785088	0.0525588	0.786564	-0.267577	0.160527	-0.260153	0.172899	0.0211405	0.913322
Thbs1	brown	-0.0399231	0.83709	-0.491023	0.00683601	-0.561527	0.001527	0.685571	4.06e-05	0.062991	0.74547	0.151096	0.433984	0.397627	0.0326742	0.631171	0.000241327	0.0523479	0.787401
Thsd4	brown	-0.172642	0.370487	-0.42719	0.0208148	-0.436475	0.0179229	0.535832	0.00273711	-0.276503	0.146501	0.228564	0.233034	0.2849	0.134136	0.227322	0.235652	0.0280075	0.885328
Thsd7a	brown	0.0482759	0.803606	-0.479253	0.00852688	-0.650983	0.000131254	0.741879	4.11e-06	0.0737359	0.703847	0.29555	0.11957	0.239268	0.211273	0.67917	5.1e-05	0.0260864	0.893147
Tiam2	brown	-0.327974	0.0824019	-0.305753	0.106744	-0.481035	0.00825025	0.761462	1.61e-06	-0.14579	0.450482	-0.0848835	0.661534	0.211648	0.270387	0.26502	0.164715	-0.150561	0.435633
Timp1	brown	-0.0765036	0.693255	-0.519919	0.0038422	-0.56098	0.00154683	0.699953	2.37e-05	0.070383	0.716753	0.125561	0.516337	0.541054	0.00244001	0.68466	4.19e-05	0.0894364	0.644533
Tjp2	brown	0.138184	0.474702	-0.665389	8.2e-05	-0.810492	9.87e-08	0.857186	2.9e-09	-0.163976	0.395343	0.365659	0.0510958	0.278656	0.143255	0.57874	0.00100539	-0.00889336	0.963481
Tle1	brown	0.195525	0.309405	0.359959	0.0551076	0.355903	0.0581101	-0.478748	0.00860658	-0.0209856	0.913955	0.165455	0.391035	-0.422118	0.02255	-0.416904	0.0244555	-0.00333703	0.986293
Tm4sf4	brown	-0.234221	0.221354	-0.588479	0.000785523	-0.712333	1.46e-05	0.909362	8.63e-12	-0.473333	0.00950251	-0.0906348	0.640086	0.401171	0.0310157	0.273967	0.150393	-0.159028	0.40995
Tmco1	brown	-0.0724258	0.708881	0.624273	0.000295451	0.802664	1.62e-07	-0.835241	1.74e-08	0.506657	0.005036	-0.166955	0.386692	-0.289075	0.128279	-0.291071	0.125546	0.176197	0.360562
Tmco6	brown	-0.353067	0.0602843	-0.384702	0.0393393	-0.482575	0.0080173	0.715193	1.3e-05	-0.455917	0.0129324	-0.257338	0.177762	0.364619	0.0518101	0.0683258	0.724709	-0.187647	0.329682
Tmem119	brown	0.0211573	0.913253	-0.650022	0.000135323	-0.803266	1.56e-07	0.8521	4.51e-09	-0.409129	0.0275394	0.248975	0.192773	0.528012	0.00324008	0.325861	0.0845156	-0.0835693	0.666473
Tmem141	brown	-0.292642	0.123425	-0.513957	0.00434487	-0.598813	0.000599338	0.872343	7.01e-10	-0.180764	0.348046	-0.0286308	0.882793	0.488191	0.00721442	0.519809	0.00385102	-0.0410934	0.83238
Tmem154	brown	-0.164418	0.394051	-0.394234	0.0343287	-0.508707	0.0048331	0.736588	5.22e-06	0.20025	0.297625	0.0745408	0.700762	0.233681	0.222451	0.844911	8.19e-09	0.0176094	0.927759
Tmem176a	brown	-0.503578	0.00535441	-0.454695	0.0132076	-0.326814	0.0835568	0.589603	0.00076307	-0.332558	0.0779567	-0.38841	0.0373248	0.572834	0.00116339	0.254177	0.183337	0.303516	0.109464
Tmem176b	brown	-0.470589	0.00998567	-0.501463	0.00558289	-0.394499	0.0341968	0.668892	7.28e-05	-0.215419	0.261745	-0.351078	0.0618473	0.541494	0.00241628	0.436501	0.0179154	0.3112	0.100333
Tmem203	brown	-0.022703	0.906942	-0.428496	0.0203863	-0.606066	0.000492948	0.719512	1.09e-05	-0.403561	0.0299364	0.200328	0.297433	0.148591	0.44173	0.231745	0.226416	-0.235178	0.219417
Tmem219	brown	-0.388662	0.0371911	-0.290793	0.125924	-0.382477	0.0405894	0.666429	7.92e-05	-0.423831	0.0219513	-0.290589	0.126202	0.187977	0.328816	0.0930072	0.63132	-0.227635	0.234991
Tmem266	brown	0.120281	0.534269	0.473217	0.00952251	0.564937	0.00140818	-0.687557	3.77e-05	0.284019	0.135396	0.0168708	0.930781	-0.363192	0.0528028	-0.261478	0.170643	-0.0808016	0.676918
Tmem268	brown	-0.167636	0.38473	-0.595839	0.000648468	-0.738061	4.89e-06	0.934809	1.18e-13	-0.325561	0.0848185	-0.00918637	0.962278	0.484985	0.00766405	0.473333	0.00950252	-0.121081	0.531533
Tmem71	brown	-0.0536908	0.782076	-0.494296	0.00641975	-0.558625	0.00163485	0.733356	6.02e-06	0.158383	0.411875	0.0882123	0.649087	0.292184	0.124042	0.805532	1.36e-07	0.123798	0.522292
Tmem98	brown	-0.211627	0.270437	-0.594118	0.000678485	-0.556794	0.00170627	0.68733	3.81e-05	-0.43908	0.0171741	0.0353588	0.855509	0.55466	0.00179289	0.228297	0.233596	0.0858553	0.657891
Tmie	brown	0.237984	0.213808	0.333824	0.0767622	0.439348	0.0170986	-0.626746	0.000274932	0.28185	0.138536	0.261451	0.170689	-0.322093	0.0883854	-0.189421	0.325047	0.0187909	0.922926
Tmprss2	brown	-0.155922	0.419271	-0.692218	3.18e-05	-0.697674	2.59e-05	0.808401	1.13e-07	-0.176341	0.360164	0.13919	0.471461	0.380107	0.0419555	0.664975	8.31e-05	0.35174	0.0613233
Tmprss4	brown	-0.463818	0.0112665	-0.323652	0.0867682	-0.309205	0.102646	0.594004	0.00068052	-0.295114	0.120141	-0.439337	0.0171015	0.334758	0.0758905	0.179492	0.351507	0.159956	0.407187
Tnfrsf10b	brown	-0.256623	0.179012	-0.586615	0.000823999	-0.538533	0.00257976	0.700724	2.31e-05	-0.107951	0.577258	-0.0740147	0.702778	0.491586	0.00676292	0.560564	0.00156208	0.573872	0.00113415
Tnip1	brown	-0.0707014	0.715524	-0.47532	0.0091651	-0.616802	0.000365901	0.790941	3.28e-07	-0.00688532	0.971723	0.223141	0.244612	0.507929	0.00490924	0.661249	9.41e-05	-0.0956358	0.621663
Tnnt2	brown	-0.211999	0.269576	-0.2333	0.223228	-0.362127	0.0535539	0.540009	0.0024971	0.0443715	0.819219	0.0802715	0.678925	0.372909	0.0463305	0.407565	0.0281963	-0.135245	0.484236
Tpcn2	brown	-0.109122	0.573109	-0.337692	0.0731997	-0.4431	0.0160692	0.747844	3.12e-06	0.17571	0.361912	0.0363105	0.851662	0.33498	0.075684	0.731567	6.52e-06	-0.0601574	0.75657
Tprn	brown	-0.00294801	0.987891	-0.545755	0.00219674	-0.650438	0.000133549	0.759303	1.79e-06	-0.0164744	0.932404	0.234063	0.221674	0.221501	0.248188	0.70749	1.77e-05	-0.0802559	0.678985
Traf3	brown	-0.063848	0.742123	-0.66254	9.01e-05	-0.632365	0.000232902	0.732942	6.13e-06	-0.0362025	0.852098	0.316957	0.0938763	0.475343	0.00916119	0.728582	7.42e-06	0.206768	0.281844
Traf3ip2	brown	-0.052516	0.786734	-0.390582	0.0361837	-0.52076	0.00377548	0.652223	0.000126164	0.0534447	0.783051	0.0730584	0.706449	0.327677	0.0826967	0.511066	0.00460818	-0.0323016	0.867889
Trf	brown	-0.448118	0.0147735	-0.562583	0.0014893	-0.47392	0.00940184	0.698337	2.53e-05	-0.285849	0.132787	-0.242573	0.204843	0.664078	8.56e-05	0.422554	0.0223962	0.371353	0.0473224
Trim16	brown	-0.0969889	0.616717	-0.547621	0.00210615	-0.569645	0.00125739	0.628562	0.00026067	-0.119356	0.537441	0.15519	0.421484	0.455721	0.0129763	0.554661	0.00179285	0.201478	0.29461
Trim24	brown	-0.476835	0.00891465	-0.360196	0.0549362	-0.406886	0.0284853	0.696624	2.7e-05	-0.111821	0.563601	-0.178272	0.354842	0.375067	0.0449825	0.358485	0.0561842	-0.0934621	0.629644
Trim3	brown	-0.1296	0.502825	-0.540926	0.00244691	-0.678286	5.26e-05	0.757718	1.94e-06	-0.403089	0.0301471	0.04679	0.80954	0.37962	0.0422406	0.298103	0.116259	-0.103724	0.592339
Trim6	brown	-0.125972	0.514955	-0.412052	0.0263448	-0.590643	0.000742815	0.727802	7.67e-06	-0.124306	0.520575	0.247512	0.195487	0.374903	0.0450842	0.40437	0.029578	-0.154027	0.425015
Trmt9b	brown	0.230101	0.22982	0.251574	0.188017	0.425125	0.0215075	-0.545836	0.00219274	0.28455	0.134636	0.153366	0.427029	-0.265418	0.164058	-0.0562687	0.77188	0.339864	0.0712561
Trp53inp2	brown	0.121813	0.529035	0.541416	0.00242047	0.482257	0.00806491	-0.571678	0.00119673	0.551207	0.00194113	0.0366852	0.850148	-0.32159	0.0889119	-0.0783525	0.686211	-0.174664	0.364822
Trp63	brown	-0.262987	0.168099	-0.263974	0.166449	-0.397012	0.0329694	0.574637	0.00111303	-0.358088	0.0564771	-0.244934	0.200334	0.295549	0.11957	0.0096394	0.960419	-0.189644	0.324465
Tsc22d4	brown	-0.152129	0.43081	-0.370199	0.0480687	-0.450746	0.0141303	0.730715	6.76e-06	0.271193	0.154734	0.0270698	0.889143	0.249337	0.192106	0.839535	1.25e-08	0.131577	0.496276
Tsen15	brown	0.00340877	0.985998	0.458454	0.0123766	0.649917	0.000135775	-0.722862	9.47e-06	0.255325	0.181299	-0.133682	0.489349	-0.139127	0.471663	-0.28486	0.134192	0.250832	0.189368
Tspan31	brown	0.477403	0.00882227	0.270663	0.155574	0.367263	0.05001	-0.752431	2.51e-06	0.230876	0.228212	0.414922	0.0252134	-0.513638	0.00437334	-0.232083	0.225721	-0.0515098	0.79073
Tstd1	brown	-0.536521	0.00269621	-0.257885	0.176811	-0.323298	0.0871329	0.654092	0.000118822	-0.353753	0.059753	-0.48719	0.00735236	0.429311	0.0201225	0.0496226	0.798238	-0.0712974	0.713225
Ttc22	brown	-0.246214	0.197917	-0.288612	0.12892	-0.414988	0.0251877	0.549858	0.00200183	-0.269679	0.157141	0.0208101	0.914672	0.279378	0.142178	0.111309	0.5654	-0.0902568	0.641487
Ttf1	brown	0.35665	0.0575478	0.463859	0.0112585	0.566505	0.00135631	-0.808992	1.09e-07	0.277517	0.144966	0.227367	0.235557	-0.310366	0.101295	-0.279553	0.141918	0.078305	0.686391
Ttll11	brown	0.0597368	0.758221	-0.424493	0.0217232	-0.607832	0.000469712	0.676969	5.51e-05	-0.277883	0.144415	0.2532	0.185085	0.135191	0.484414	0.274458	0.149634	-0.149936	0.437561
Ttll8	brown	0.444225	0.0157709	0.357024	0.0572681	0.249205	0.192349	-0.613254	0.000404261	0.0311188	0.872686	0.286942	0.131248	-0.460121	0.0120223	-0.429307	0.0201239	-0.185208	0.336121
Ttpa	brown	-0.304988	0.107668	-0.380186	0.0419094	-0.537839	0.00261941	0.850386	5.21e-09	0.0657948	0.734536	-0.14661	0.447908	0.294132	0.121438	0.587787	0.000799615	-0.140731	0.466516
Ttyh1	brown	0.0180424	0.925987	-0.268703	0.158706	-0.47745	0.00881459	0.571216	0.0012103	-0.227162	0.235992	0.215538	0.261476	0.195488	0.309499	0.0840766	0.664565	-0.151828	0.431733
Tuft1	brown	-0.24593	0.198452	-0.47698	0.00889104	-0.438545	0.0173256	0.652763	0.000124001	-0.293055	0.122872	-0.0803797	0.678516	0.482816	0.00798136	0.245805	0.198686	0.157609	0.414194
Twnk	brown	0.197134	0.30536	0.450752	0.0141288	0.503159	0.00539898	-0.718697	1.13e-05	0.00417392	0.982856	0.0792756	0.682703	-0.389252	0.0368793	-0.585773	0.000841932	-0.188497	0.327455
Txnrd1	brown	-0.0750277	0.698897	-0.644644	0.000160235	-0.549405	0.00202258	0.658696	0.000102326	-0.307674	0.104449	0.195443	0.309612	0.263159	0.16781	0.447392	0.0149554	0.0312599	0.872114
Ubtd2	brown	-0.273719	0.150777	-0.432159	0.0192231	-0.577526	0.00103625	0.864318	1.52e-09	-0.0184488	0.924325	-0.0503033	0.795527	0.470779	0.00995145	0.609074	0.000453944	-0.0580568	0.764829
Uqcc1	brown	0.0406533	0.834151	0.654178	0.000118494	0.809996	1.02e-07	-0.868489	1.02e-09	0.266355	0.162518	-0.171392	0.374015	-0.363049	0.0529032	-0.459679	0.0121154	0.0263944	0.891893
Usp43	brown	-0.361336	0.0541164	-0.599867	0.000582721	-0.523532	0.00356253	0.709361	1.64e-05	-0.427355	0.0207603	-0.243433	0.203192	0.565823	0.00137865	0.262627	0.168704	0.120737	0.532709
Vars	brown	0.0132285	0.9457	-0.584628	0.00086685	-0.571355	0.0012062	0.649263	0.000138616	-0.316968	0.0938639	0.243221	0.203599	0.361747	0.0538239	0.403832	0.0298159	0.323191	0.0872442
Vat1	brown	-0.236438	0.216887	-0.645756	0.000154775	-0.675967	5.71e-05	0.839129	1.29e-08	-0.0965613	0.618278	0.185336	0.335779	0.476741	0.00893004	0.704048	2.03e-05	-0.0136138	0.944121
Vmn2r1	brown	-0.200353	0.29737	-0.3587	0.0560263	-0.545985	0.0021854	0.773833	8.5e-07	-0.0411181	0.832281	-0.0491756	0.800019	0.164438	0.393994	0.478977	0.00857035	-0.152467	0.429777
Vps37d	brown	-0.44205	0.0163521	-0.293987	0.121631	-0.244732	0.200717	0.591162	0.000732887	0.0381394	0.844278	-0.196566	0.306784	0.320153	0.0904302	0.451228	0.0140148	0.161772	0.401811
Vtcn1	brown	-0.228815	0.232507	-0.443361	0.0159996	-0.462473	0.0115367	0.716619	1.23e-05	0.0990706	0.609138	-0.0681416	0.725422	0.243677	0.202726	0.632145	0.000234439	-0.0352486	0.855955
Vwa8	brown	0.464131	0.0112044	0.513469	0.00438841	0.43322	0.0188964	-0.741765	4.13e-06	0.0968954	0.617058	0.298464	0.115796	-0.597003	0.000628838	-0.53263	0.00293429	-0.324837	0.0855539
Wdcp	brown	0.0947163	0.625034	0.59269	0.000704302	0.734699	5.68e-06	-0.840196	1.19e-08	0.3596	0.0553682	-0.0774811	0.689527	-0.287929	0.129868	-0.351767	0.0613019	0.128788	0.505526
Wfdc21	brown	-0.275584	0.147903	-0.462507	0.0115299	-0.566503	0.00135636	0.719735	1.08e-05	-0.482067	0.00809362	-0.22313	0.244636	0.462514	0.0115284	0.144666	0.454018	-0.12575	0.515703
Wipf3	brown	-0.264031	0.166355	-0.241062	0.207765	-0.357957	0.056574	0.673546	6.21e-05	-0.121909	0.528707	-0.0749774	0.699089	0.183789	0.3399	0.236886	0.215991	-0.178009	0.355565
Wwc2	brown	-0.202654	0.291741	-0.565305	0.00139586	-0.658571	0.000102747	0.918787	2.08e-12	-0.297805	0.116642	0.00159501	0.993448	0.399762	0.031667	0.41333	0.0258361	-0.116854	0.54606
Xkrx	brown	-0.224674	0.241301	-0.405595	0.0290416	-0.427063	0.0208569	0.640435	0.000182483	-0.0883493	0.648576	-0.0470909	0.808337	0.275693	0.147736	0.397295	0.0328334	0.175414	0.362734
XLOC_025344	brown	0.566401	0.00135969	0.192017	0.318336	0.22413	0.242471	-0.636978	0.000202757	-0.03802	0.84476	0.342202	0.0692088	-0.285727	0.132961	-0.428025	0.0205399	0.160382	0.405921
XLOC_028676	brown	-0.336682	0.0741172	-0.299425	0.114572	-0.381198	0.0413217	0.614015	0.000395747	-0.198024	0.303139	-0.203207	0.290398	0.343832	0.0678083	0.0812115	0.675367	-0.0578682	0.765572
XLOC_034973	brown	0.113216	0.558715	-0.3606	0.0546449	-0.580909	0.000952268	0.61246	0.000413314	-0.338715	0.0722796	0.18317	0.341558	0.153167	0.427634	0.0854133	0.659547	-0.22763	0.235001
XLOC_080247	brown	0.275433	0.148134	0.635125	0.000214424	0.703472	2.07e-05	-0.91611	3.16e-12	0.137923	0.475545	-0.0312324	0.872225	-0.487003	0.00737835	-0.600259	0.000576649	-0.151879	0.431579
XLOC_084457	brown	-0.291864	0.124472	-0.390112	0.0364283	-0.363697	0.0524502	0.557692	0.00167091	-0.0933677	0.629992	-0.241014	0.207858	0.498606	0.00590467	0.346543	0.0655276	0.0302657	0.87615
XLOC_099977	brown	0.0616451	0.750736	-0.467995	0.0104611	-0.654703	0.000116505	0.757454	1.96e-06	-0.133119	0.491196	0.133058	0.491398	0.251786	0.187633	0.453742	0.0134256	-0.224617	0.241424
XLOC_108002	brown	0.0766839	0.692567	0.653094	0.000122693	0.794397	2.68e-07	-0.883822	2.11e-10	0.475394	0.00915269	-0.0846265	0.662499	-0.404895	0.0293473	-0.335921	0.0748146	0.224411	0.241868
XLOC_111282	brown	-0.458585	0.0123484	-0.157526	0.414441	-0.247425	0.19565	0.693806	3e-05	-0.0773058	0.690195	-0.481069	0.008245	0.36468	0.0517681	0.260759	0.171866	-0.120706	0.532814
XLOC_141015	brown	-0.0402605	0.835731	-0.519874	0.00384583	-0.500148	0.00572907	0.559788	0.00159087	-0.362873	0.0530269	0.206575	0.282305	0.308182	0.103849	0.241157	0.207581	0.166259	0.388704
XLOC_141671	brown	-0.319053	0.0916055	-0.527878	0.00324934	-0.5202	0.00381978	0.777867	6.84e-07	0.0499721	0.796846	-0.00948708	0.961044	0.49992	0.00575468	0.688691	3.62e-05	0.210801	0.272354
Xrra1	brown	-0.250477	0.190014	-0.583525	0.000891446	-0.685237	4.11e-05	0.895597	5.35e-11	-0.371148	0.0474545	-0.0316913	0.870364	0.60365	0.000526377	0.354532	0.0591534	-0.0266025	0.891046
Ybx3	brown	0.234185	0.221426	-0.496164	0.00619202	-0.629002	0.000257317	0.682347	4.56e-05	-0.100086	0.605456	0.367541	0.0498232	0.0855736	0.658946	0.528444	0.00321037	-0.159608	0.408222
Ypel4	brown	-0.221048	0.249181	-0.349065	0.0634606	-0.504464	0.00526102	0.655013	0.000115346	-0.16364	0.396323	-0.00622488	0.974434	0.266507	0.16227	0.273247	0.151511	0.0426077	0.826295
Zap70	brown	0.0768838	0.691804	0.467787	0.0105001	0.652196	0.00012627	-0.732354	6.3e-06	0.140885	0.466023	-0.168378	0.382601	-0.343388	0.0681875	-0.383827	0.039827	0.279414	0.142124
Zbtb40	brown	0.0317489	0.87013	0.646197	0.000152655	0.764101	1.41e-06	-0.893543	6.88e-11	0.304739	0.107971	-0.0846654	0.662353	-0.418933	0.0236987	-0.439338	0.0171012	0.049528	0.798614
Zc3h12a	brown	-0.316856	0.0939866	-0.448142	0.0147674	-0.516521	0.00412223	0.797463	2.23e-07	0.00625571	0.974307	-0.0813769	0.674742	0.303303	0.109726	0.659157	0.000100792	0.101228	0.601324
Zc3h12d	brown	0.0887168	0.647208	-0.565966	0.00137394	-0.586238	0.000831996	0.635102	0.000214572	-0.113993	0.556002	0.275913	0.1474	0.0852575	0.660131	0.556797	0.00170614	0.167842	0.384138
Zc3h6	brown	-0.215304	0.262006	-0.343296	0.0682657	-0.563282	0.0014648	0.808084	1.15e-07	-0.191704	0.31914	-0.111517	0.564668	0.251751	0.187696	0.317019	0.0938079	-0.218343	0.255167
Zcwpw1	brown	-0.0464042	0.811082	0.493537	0.00651436	0.684609	4.2e-05	-0.689264	3.55e-05	0.45955	0.0121426	-0.0868945	0.654004	-0.265683	0.16362	-0.120666	0.532951	0.457525	0.0125778
Zdhhc3	brown	-0.206162	0.283288	-0.473567	0.00946232	-0.594712	0.000667993	0.708627	1.69e-05	-0.358825	0.0559346	0.063064	0.745185	0.219888	0.251737	0.237299	0.215168	-0.146949	0.446849
Zfp113	brown	-0.286934	0.131258	-0.297837	0.1166	-0.36609	0.0508024	0.574338	0.00112124	-0.25326	0.184976	-0.341639	0.0696971	0.462661	0.0114987	0.189194	0.325638	-0.0967398	0.617626
Zfp202	brown	0.122147	0.527897	-0.445365	0.0154731	-0.605996	0.000493893	0.650159	0.000134738	-0.128041	0.508018	0.300022	0.113815	0.367658	0.0497454	0.477381	0.00882581	-0.144295	0.455187
Zfp354b	brown	0.146097	0.449518	0.563054	0.00147276	0.638921	0.000191129	-0.762	1.57e-06	0.323986	0.0864245	-0.0517108	0.789931	-0.399937	0.0315855	-0.390441	0.0362571	-0.261326	0.170901
Zfp383	brown	0.409476	0.0273952	0.375145	0.0449346	0.36305	0.0529028	-0.600739	0.000569289	0.276878	0.145932	0.285785	0.132878	-0.392745	0.0350752	-0.281328	0.139299	-0.23614	0.217483
Zfp385a	brown	-0.316638	0.0942251	-0.548374	0.00207052	-0.601205	0.000562223	0.842382	1e-08	-0.146494	0.448274	-0.139885	0.469225	0.395916	0.0335002	0.559905	0.0015865	-0.0854426	0.659437
Zfp687	brown	0.0589506	0.761312	-0.582021	0.000925991	-0.625448	0.000285542	0.712837	1.43e-05	-0.161122	0.403729	0.30558	0.106952	0.142515	0.460828	0.522379	0.00364981	-0.0432898	0.823557
Zfp708	brown	0.106491	0.582447	0.453061	0.013583	0.4948	0.00635769	-0.604863	0.000509352	0.583997	0.000880833	-0.00346699	0.985759	-0.284541	0.134648	-0.0269969	0.88944	0.201553	0.294426
Zfp867	brown	-0.223954	0.242852	-0.562	0.00151	-0.602721	0.000539753	0.770572	1.01e-06	-0.396184	0.0333698	-0.0503481	0.795349	0.593916	0.000682082	0.276286	0.146832	0.0628796	0.745905
Zfp872	brown	0.227581	0.235106	0.465403	0.0109551	0.499765	0.00577229	-0.734285	5.78e-06	0.0694715	0.720274	0.097501	0.614849	-0.316918	0.0939191	-0.483153	0.0079314	-0.272168	0.153198
Zfp882	brown	0.375301	0.0448385	0.371938	0.0469477	0.491439	0.00678189	-0.814911	7.38e-08	0.298512	0.115735	0.246468	0.197441	-0.274407	0.149713	-0.234826	0.220128	0.017318	0.928951
Zswim4	brown	0.0395254	0.838692	-0.557012	0.00169763	-0.763784	1.43e-06	0.83391	1.93e-08	-0.397038	0.0329568	0.199733	0.2989	0.289855	0.127206	0.272984	0.151921	-0.226896	0.236555
Zyx	brown	-0.143686	0.457113	-0.351256	0.0617056	-0.467217	0.0106074	0.736184	5.31e-06	0.297369	0.117203	0.143159	0.458782	0.202403	0.292353	0.803415	1.55e-07	-0.0461117	0.812252
1110059E24Rik	green	-0.315131	0.0958893	0.668483	7.38e-05	0.574149	0.00112646	-0.269091	0.158083	0.791814	3.12e-07	-0.353811	0.0597083	-0.270629	0.155627	0.117502	0.543823	-0.0756684	0.696446
1700066M21Rik	green	-0.387026	0.0380667	0.537366	0.00264674	0.68594	4e-05	-0.445071	0.0155494	0.709036	1.67e-05	-0.395341	0.0337816	-0.213799	0.265435	0.091347	0.637449	0.340519	0.0706777
2300009A05Rik	green	-0.118412	0.540684	0.176666	0.359264	-0.0318986	0.869523	0.260691	0.17198	0.628029	0.000264787	-0.0191046	0.921643	-0.176966	0.358436	0.50622	0.00508019	-0.239327	0.211157
4931406C07Rik	green	0.0694032	0.720538	0.118161	0.54155	0.0836594	0.666134	0.0217375	0.910884	0.61267	0.000410899	0.247636	0.195256	-0.253848	0.183924	0.555295	0.00176673	0.105776	0.584996
6430571L13Rik	green	0.326259	0.084114	-0.477206	0.00885428	-0.347809	0.0644833	-0.031575	0.870836	-0.506175	0.0050847	0.41423	0.0254825	0.00246811	0.989862	-0.152127	0.430817	0.341216	0.0700664
9930021J03Rik	green	-0.139616	0.470089	0.457931	0.0124896	0.314308	0.096807	-0.0675611	0.727673	0.872091	7.19e-10	-0.129416	0.503437	-0.244001	0.202108	0.447597	0.0149038	-0.092492	0.63322
9930111J21Rik1	green	-0.253069	0.18532	0.436889	0.0178021	0.437112	0.0177374	-0.100488	0.604	0.879254	3.45e-10	-0.271755	0.153847	-0.171951	0.372434	0.60793	0.000468445	0.0913572	0.637412
9930111J21Rik2	green	-0.387007	0.038077	0.409562	0.0273597	0.450731	0.0141337	-0.0871377	0.653095	0.856986	2.95e-09	-0.40542	0.0291177	-0.0525891	0.786444	0.624033	0.000297513	0.261619	0.170405
Abca9	green	-0.133834	0.488851	0.181773	0.345315	0.193569	0.314366	0.0654432	0.735904	0.813912	7.89e-08	-0.0530311	0.784691	-0.034908	0.857332	0.768437	1.13e-06	0.118679	0.539765
Abcg3	green	-0.260813	0.171774	0.368188	0.049392	0.4864	0.00746278	-0.192369	0.317433	0.860329	2.19e-09	-0.312859	0.098439	-0.112339	0.561783	0.562345	0.00149771	0.359497	0.0554434
Acbd5	green	-0.326954	0.0834174	0.753404	2.39e-06	0.84304	9.51e-09	-0.571031	0.00121574	0.792582	2.98e-07	-0.434381	0.0185444	-0.317517	0.0932655	-0.0304399	0.875443	0.0504389	0.794988
Acp5	green	-0.342334	0.0690942	0.371451	0.0472595	0.446161	0.015268	-0.0801074	0.679547	0.814162	7.76e-08	-0.377561	0.0434636	-0.179316	0.351986	0.623869	0.000298931	0.284057	0.135341
Adam22	green	-0.24969	0.191457	0.149356	0.439358	0.135057	0.484852	0.205275	0.28541	0.739398	4.6e-06	-0.168669	0.381766	0.0832163	0.667802	0.79854	2.09e-07	0.174589	0.365032
Adamdec1	green	-0.179325	0.351962	0.286021	0.132544	0.295031	0.120251	-0.0227951	0.906566	0.828044	2.97e-08	-0.170585	0.376302	-0.178328	0.35469	0.686685	3.9e-05	0.0842772	0.663811
Adgre1	green	-0.0529161	0.785147	0.0964692	0.618615	0.204658	0.286895	-0.0354869	0.854991	0.653461	0.000121256	-0.047162	0.808053	-0.0614983	0.751311	0.648957	0.000139967	0.227523	0.235228
Adgrg5	green	-0.0939693	0.627778	0.385192	0.0390681	0.35255	0.0606878	-0.11752	0.543761	0.667029	7.76e-05	-0.138779	0.472782	-0.263967	0.166462	0.376714	0.0439747	0.292795	0.12322
Adgrl3	green	-0.342547	0.0689104	0.210028	0.274158	0.23881	0.212174	0.150728	0.435118	0.549133	0.00203515	-0.365785	0.0510103	0.0724268	0.708877	0.52583	0.00339387	0.201161	0.295387
Adgrl4	green	-0.0420943	0.828357	0.131293	0.497214	0.251408	0.18832	-0.216262	0.259836	0.659373	0.000100081	0.0147173	0.9396	-0.0559603	0.773097	0.408907	0.0276316	0.323531	0.0868927
Adrb1	green	-0.253337	0.184837	0.289986	0.127026	0.327584	0.0827887	0.0244131	0.899966	0.570904	0.00121951	-0.387489	0.0378171	-0.0318539	0.869704	0.517584	0.00403286	0.213193	0.266826
Akap17a	green	0.124991	0.51826	-0.204583	0.287073	-0.189863	0.323898	0.0887633	0.647036	-0.571977	0.00118804	0.165046	0.392222	-0.11668	0.546665	-0.309375	0.102447	0.00439231	0.981959
Akip1	green	-0.404811	0.0293839	0.412463	0.0261803	0.231172	0.227599	0.184266	0.338628	0.513419	0.00439289	-0.30645	0.105907	-0.108198	0.576381	0.283725	0.135818	-0.28493	0.134093
Alkbh8	green	-0.0311859	0.872414	0.421139	0.0228981	0.504462	0.00526125	-0.414482	0.0253841	0.619076	0.000343036	-0.12804	0.508024	-0.279175	0.142481	0.0194689	0.920153	0.0050784	0.979142
Amd1	green	-0.431755	0.0193486	0.417127	0.0243712	0.448453	0.0146901	-0.0943971	0.626206	0.742762	3.95e-06	-0.330747	0.0796908	-0.0962171	0.619536	0.354712	0.0590155	0.0496061	0.798303
Angpt1	green	-0.0777192	0.688621	0.231419	0.227089	0.182701	0.342818	0.0167606	0.931233	0.798218	2.13e-07	-0.0164009	0.932705	-0.243052	0.203923	0.656798	0.000108863	0.0589734	0.761222
Ankrd12	green	-0.39553	0.0336887	0.417957	0.0240604	0.372932	0.0463165	-0.0357496	0.853929	0.748341	3.04e-06	-0.339023	0.0720041	-0.0713753	0.712925	0.395766	0.0335735	0.0807343	0.677173
Ap3m1	green	0.128562	0.50628	0.5102	0.00468967	0.485321	0.00761588	-0.528912	0.0031784	0.580259	0.000967914	0.152632	0.429269	-0.505406	0.00516332	-0.0396709	0.838106	-0.044225	0.819806
Ap3m2	green	-0.304425	0.108352	0.373953	0.0456747	0.53465	0.00280854	-0.224485	0.241708	0.755383	2.17e-06	-0.311368	0.10014	0.0881561	0.649297	0.47475	0.00926091	0.490453	0.00691084
Apoa5	green	0.0967356	0.617641	-0.330693	0.0797427	-0.538441	0.002585	0.477895	0.00874287	-0.606649	0.000485168	0.190271	0.32284	-0.0134057	0.944974	-0.147434	0.445334	-0.515836	0.00418072
Aprt	green	-0.128471	0.506583	-0.487802	0.00726781	-0.303004	0.110094	0.34917	0.0633751	-0.520543	0.00379265	0.0632649	0.7444	0.21281	0.267706	0.0404574	0.834939	0.104415	0.589862
Arhgap15	green	-0.185317	0.335831	0.160602	0.405269	0.107494	0.578881	0.251564	0.188036	0.735751	5.42e-06	-0.179108	0.352553	0.0699745	0.71833	0.817995	6e-08	0.135541	0.483273
Arhgap21	green	-0.499984	0.00574749	0.504304	0.00527776	0.375492	0.044721	0.0659534	0.733919	0.702071	2.19e-05	-0.452303	0.0137602	-0.0174943	0.92823	0.314305	0.0968101	-0.0573611	0.76757
Arl6ip6	green	-0.17732	0.357461	0.586623	0.000823847	0.548442	0.00206736	-0.3001	0.113717	0.85735	2.86e-09	-0.287095	0.131032	-0.212363	0.268736	0.265675	0.163634	-0.00230586	0.990528
Arsk	green	-0.522104	0.00367093	0.275188	0.148511	0.319485	0.0911418	0.129819	0.502097	0.705707	1.9e-05	-0.53386	0.00285712	0.0780438	0.687385	0.593229	0.000694448	0.19838	0.302253
Art3	green	-0.181702	0.345508	0.570517	0.00123104	0.508438	0.00485924	-0.163067	0.398002	0.60739	0.000475429	-0.351493	0.0615187	-0.193664	0.314122	0.225159	0.240259	-0.100383	0.60438
Asb2	green	0.000525154	0.997843	0.318985	0.0916782	0.433557	0.0187937	-0.271551	0.154169	0.660892	9.52e-05	-0.0728962	0.707072	-0.241893	0.206155	0.377	0.0438019	0.169234	0.380151
Aspn	green	-0.328062	0.0823152	0.367567	0.0498059	0.381785	0.0409846	-0.155414	0.420807	0.645076	0.000158092	-0.281112	0.139617	-0.10449	0.589594	0.289019	0.128356	0.213505	0.266108
Asxl2	green	-0.148915	0.440723	0.521831	0.00369191	0.47387	0.00941028	-0.325583	0.0847965	0.703343	2.08e-05	-0.176187	0.36059	-0.172332	0.37136	0.140932	0.465873	0.108856	0.57405
Atf7	green	-0.0663922	0.732213	0.392394	0.0352535	0.258589	0.17559	-0.0969574	0.616831	0.751958	2.56e-06	0.0338591	0.861578	-0.0983152	0.611883	0.399732	0.0316808	-0.128981	0.504886
Atox1	green	-0.063124	0.74495	-0.635463	0.000212253	-0.518503	0.00395684	0.420609	0.0230885	-0.755295	2.18e-06	0.123822	0.522211	0.40491	0.0293405	-0.0733456	0.705346	-0.0464696	0.81082
Atp5mpl	green	-0.0108417	0.955487	-0.340065	0.0710778	-0.387627	0.0377428	0.342161	0.0692439	-0.695307	2.83e-05	0.0613269	0.751983	0.127683	0.509218	-0.230884	0.228195	-0.185277	0.335935
Atrx	green	-0.390667	0.0361399	0.591797	0.000720885	0.488822	0.00712858	-0.0635009	0.743478	0.871136	7.9e-10	-0.454325	0.0132919	-0.173121	0.369142	0.356345	0.057777	-0.0528884	0.785257
Avpi1	green	-0.422868	0.0222864	-0.497012	0.00609097	-0.307552	0.104593	0.499918	0.00575498	-0.502857	0.00543137	-0.216482	0.259341	0.456354	0.0128353	0.12829	0.507187	0.335119	0.0755552
AW146154	green	0.100625	0.603504	0.318635	0.0920548	0.255329	0.181291	-0.260574	0.172181	0.497587	0.00602312	0.144625	0.454146	-0.17257	0.37069	0.00197287	0.991896	-0.235747	0.218273
B230307C23Rik	green	-0.399493	0.0317926	0.304314	0.108488	0.235457	0.218856	0.0623362	0.748031	0.49657	0.00614347	-0.297379	0.11719	0.197205	0.305182	0.277686	0.144711	-0.0748065	0.699744
B2m	green	-0.233529	0.22276	0.517943	0.00400298	0.475685	0.00910428	-0.21251	0.268397	0.873108	6.49e-10	-0.304939	0.107727	-0.226164	0.238113	0.317673	0.0930959	6.47e-05	0.999734
B3gnt5	green	-0.17627	0.36036	0.609426	0.000449566	0.657553	0.000106219	-0.476966	0.00889319	0.745833	3.42e-06	-0.203177	0.290472	-0.389617	0.0366869	0.120024	0.535149	0.226861	0.23663
Bank1	green	-0.143218	0.458597	0.262815	0.168388	0.446304	0.0152314	-0.261244	0.171041	0.733007	6.12e-06	-0.179131	0.35249	-0.160083	0.406808	0.453982	0.0133705	0.494294	0.00642006
Batf2	green	-0.386995	0.0380832	0.482871	0.00797329	0.532033	0.00297234	-0.207671	0.279701	0.726661	8.06e-06	-0.315181	0.0958332	-0.0710152	0.714313	0.389185	0.0369144	0.234901	0.219977
BC028528	green	-0.36265	0.0531838	0.249094	0.192555	0.269981	0.156659	0.0950551	0.623791	0.621641	0.000318773	-0.424206	0.0218218	0.00116606	0.99521	0.601025	0.000564947	0.291914	0.124405
BC035044	green	-0.2102	0.273755	0.150827	0.434812	0.169696	0.378833	0.155643	0.420113	0.753905	2.33e-06	-0.13734	0.477431	-0.0899036	0.642798	0.792787	2.94e-07	0.141251	0.464855
Bclaf1	green	-0.206094	0.283451	0.479822	0.0084377	0.315586	0.0953842	-0.0479704	0.804825	0.699038	2.46e-05	-0.128608	0.506126	-0.215335	0.261935	0.221683	0.247788	-0.050901	0.79315
Bdp1	green	-0.0871977	0.652871	0.581881	0.000929258	0.488811	0.00713009	-0.321077	0.0894517	0.634291	0.000219867	-0.198261	0.302549	-0.409551	0.0273641	0.00595769	0.975531	-0.0342491	0.859999
Bend4	green	-0.134038	0.488183	0.356249	0.0578495	0.554202	0.00181197	-0.379906	0.0420731	0.687636	3.76e-05	-0.168243	0.382987	-0.152747	0.428919	0.362577	0.0532359	0.452709	0.0136651
Bid	green	-0.611817	0.000420773	0.574297	0.00112237	0.547959	0.00209012	-0.0146134	0.940025	0.65376	0.000120098	-0.627681	0.000267503	0.0523919	0.787226	0.352775	0.0605119	-0.0343939	0.859413
Bmpr2	green	-0.168754	0.381521	0.186791	0.331932	0.0755884	0.696752	0.163365	0.397129	0.797695	2.2e-07	-0.0881461	0.649334	-0.0171398	0.929681	0.669316	7.18e-05	-0.0570225	0.768905
Bmt2	green	-0.176946	0.358493	0.503839	0.00532674	0.488112	0.00722519	-0.24606	0.198208	0.891873	8.4e-11	-0.226449	0.237506	-0.197813	0.303665	0.342274	0.0691464	0.0984013	0.61157
Bud13	green	0.186449	0.332836	0.396615	0.0331607	0.390624	0.0361619	-0.37519	0.0449069	0.55649	0.00171836	0.051379	0.791249	-0.307879	0.104206	0.178158	0.355155	-0.0806059	0.677659
C130026I21Rik	green	-0.0776597	0.688847	0.304101	0.108748	0.203986	0.288513	-0.000209737	0.999138	0.752137	2.54e-06	0.0127374	0.947714	-0.282676	0.137334	0.504265	0.00528188	-0.128938	0.505027
C330007P06Rik	green	-0.0256993	0.894724	0.673891	6.14e-05	0.647283	0.000147547	-0.572334	0.00117772	0.674951	5.91e-05	-0.0859603	0.657498	-0.362123	0.0535568	-0.132304	0.493878	-0.171722	0.373082
Cacnb1	green	-0.16633	0.388499	0.416465	0.0246218	0.382837	0.0403849	-0.182181	0.344216	0.639652	0.000186909	-0.199735	0.298895	-0.254926	0.182004	0.390008	0.0364824	-0.0325112	0.867039
Cacnb4	green	0.0787891	0.684551	0.582096	0.000924229	0.490814	0.0068634	-0.4638	0.0112702	0.604187	0.000518781	-0.0624758	0.747485	-0.410142	0.0271204	-0.127184	0.510888	-0.0453305	0.815378
Cacybp	green	-0.0688616	0.722634	0.431446	0.019445	0.465896	0.0108596	-0.390329	0.0363154	0.77806	6.77e-07	0.033863	0.861562	-0.245606	0.199063	0.250163	0.19059	0.0297574	0.878214
Calcrl	green	-0.275103	0.14864	0.412491	0.0261692	0.502273	0.00549434	-0.319158	0.0914925	0.76719	1.2e-06	-0.251048	0.188974	-0.0670411	0.729691	0.262294	0.169264	0.281228	0.139446
Calhm6	green	-0.270182	0.156339	0.273083	0.151766	0.373049	0.0462422	-0.107189	0.579965	0.604767	0.00051068	-0.369401	0.0485903	-0.161304	0.403193	0.452714	0.013664	0.425636	0.0213344
Camk2a	green	-0.187483	0.330112	0.5094	0.00476604	0.405258	0.0291883	-0.0775918	0.689106	0.637363	0.000200403	-0.365002	0.0515466	0.180994	0.347423	0.238744	0.212304	-0.186792	0.33193
Card11	green	-0.243618	0.202839	0.499558	0.00579569	0.571286	0.00120823	-0.27443	0.149677	0.658291	0.000103691	-0.257748	0.177049	-0.104359	0.590064	0.321534	0.0889712	0.153876	0.425473
Cav1	green	-0.217233	0.257652	0.296598	0.118202	0.429939	0.0199213	-0.258831	0.175172	0.62077	0.000326832	-0.137055	0.478351	0.0369539	0.849063	0.323696	0.086723	0.224617	0.241423
Ccl24	green	-0.260166	0.172878	-0.279785	0.141574	-0.28905	0.128314	0.363132	0.0528449	-0.493858	0.00647425	-0.256724	0.178835	0.406369	0.028707	-0.223093	0.244716	0.00947587	0.96109
Ccl25	green	0.201351	0.294921	0.437549	0.0176111	0.359238	0.0556321	-0.429168	0.0201688	0.361734	0.0538327	0.147682	0.444559	-0.102886	0.595351	-0.212803	0.267722	-0.333599	0.0769734
Ccl5	green	-0.0284985	0.883331	0.565067	0.00140383	0.509039	0.00480087	-0.307412	0.104759	0.843877	8.9e-09	-0.12808	0.50789	-0.381455	0.0411739	0.391824	0.0355441	-0.0609541	0.753444
Ccnd2	green	-0.289566	0.127603	0.397305	0.0328284	0.609099	0.00045363	-0.444514	0.0156949	0.602928	0.000536746	-0.271073	0.154923	0.261523	0.170567	0.152668	0.42916	0.387664	0.0377233
Ccne2	green	-0.30608	0.106351	0.317899	0.0928504	0.47567	0.0091067	-0.302763	0.110391	0.662719	8.96e-05	-0.268229	0.159471	-0.0883541	0.648559	0.231906	0.226086	0.549365	0.00202442
Cd180	green	-0.311398	0.100105	0.384013	0.0397229	0.411268	0.0266611	-0.0506478	0.794157	0.883122	2.28e-10	-0.329178	0.0812164	-0.0758026	0.695933	0.640997	0.000179362	0.129485	0.503208
Cd2	green	-0.10813	0.576622	0.658382	0.000103383	0.581041	0.00094911	-0.37869	0.0427896	0.553619	0.00183652	-0.264544	0.165503	-0.386158	0.0385378	0.0495029	0.798714	-0.11874	0.539556
Cd226	green	-0.155114	0.421713	0.533048	0.00290785	0.494497	0.00639501	-0.285812	0.13284	0.800437	1.86e-07	-0.229967	0.230099	-0.244244	0.201643	0.361763	0.0538123	0.0267183	0.890574
Cd300ld3	green	-0.402313	0.0304963	0.251708	0.187774	0.451274	0.0140038	-0.196968	0.305777	0.631033	0.00024232	-0.365703	0.0510662	0.0954632	0.622296	0.432901	0.0189942	0.307546	0.104601
Cd3e	green	-0.0984308	0.611463	0.568664	0.00128758	0.50541	0.00516296	-0.27075	0.155435	0.808632	1.11e-07	-0.216831	0.258554	-0.310988	0.100577	0.40759	0.0281855	-0.101658	0.599774
Cd3g	green	0.00364212	0.98504	0.44474	0.0156357	0.445608	0.0154103	-0.290442	0.126403	0.6058	0.000496536	-0.128369	0.506925	-0.280599	0.14037	0.28753	0.130424	-0.00493902	0.979714
Cd6	green	0.0550349	0.776755	0.402224	0.0305365	0.385276	0.0390217	-0.220366	0.250681	0.701177	2.27e-05	-0.044501	0.8187	-0.345785	0.0661595	0.440751	0.0167075	-0.0177788	0.927065
Cd7	green	-0.237413	0.214942	0.555435	0.001761	0.4727	0.00961215	-0.180235	0.349483	0.854981	3.52e-09	-0.283065	0.13677	-0.241215	0.207468	0.376887	0.0438702	0.0611714	0.752592
Cd72	green	-0.180545	0.34864	0.342864	0.0686372	0.464271	0.0111769	-0.280866	0.139978	0.754395	2.28e-06	-0.193197	0.315313	-0.125637	0.516081	0.468844	0.0103034	0.299447	0.114543
Cd74	green	-0.0614817	0.751376	0.550347	0.00197965	0.557836	0.00166531	-0.31195	0.0994728	0.82231	4.46e-08	-0.20876	0.277131	-0.332754	0.0777709	0.39487	0.0340137	0.0905003	0.640585
Cd86	green	-0.167826	0.384184	0.233552	0.222714	0.30909	0.102781	-0.0531349	0.784279	0.804146	1.48e-07	-0.173021	0.369422	-0.081804	0.673128	0.634606	0.000217795	0.234127	0.221545
Cd8a	green	-0.143001	0.459285	0.533433	0.00288374	0.5266	0.00333892	-0.246658	0.197084	0.663428	8.75e-05	-0.28625	0.132221	-0.222462	0.246088	0.332561	0.0779543	0.111099	0.566138
Cd8b1	green	-0.139815	0.46945	0.35534	0.0585365	0.468983	0.0102778	-0.260365	0.172537	0.423889	0.0219313	-0.262086	0.169616	-0.237653	0.214463	0.197553	0.304314	0.186999	0.331385
Cdc42ep3	green	-0.020544	0.915759	0.194513	0.311965	0.149943	0.437541	0.0254092	0.895906	0.619756	0.000336449	0.139022	0.472	-0.153596	0.426326	0.542248	0.0023761	-0.153043	0.428015
Cdc73	green	-0.115011	0.552453	0.471188	0.00987844	0.376057	0.0443744	-0.217271	0.257567	0.789912	3.48e-07	-0.121506	0.530084	-0.179356	0.351876	0.238041	0.213693	-0.0849238	0.661383
Cdk19	green	-0.444502	0.0156981	0.429929	0.0199244	0.375228	0.0448833	0.0883886	0.64843	0.686299	3.95e-05	-0.538747	0.00256762	0.0392637	0.839746	0.486338	0.00747145	0.155602	0.420237
Celf2	green	-0.25437	0.182994	0.280998	0.139784	0.219873	0.251769	0.166066	0.389262	0.753111	2.43e-06	-0.236012	0.21774	0.123455	0.523453	0.628859	0.000258401	0.0412193	0.831874
Cep70	green	-0.381596	0.0410929	0.251902	0.187422	0.158671	0.411014	0.226092	0.238266	0.56551	0.00138902	-0.446925	0.0150735	0.228879	0.232373	0.421826	0.0226535	0.0711761	0.713693
Cert1	green	0.110983	0.566545	0.502387	0.00548203	0.477822	0.00875468	-0.352498	0.0607286	0.764616	1.37e-06	-0.0257276	0.894609	-0.406288	0.028742	0.268092	0.159692	-0.0309747	0.873271
Cfap54	green	-0.425861	0.0212585	0.505392	0.00516478	0.37934	0.0424054	0.0952423	0.623105	0.55	0.00199538	-0.522725	0.00362339	-0.0671845	0.729135	0.290953	0.125706	-0.0612979	0.752096
Cfhr2	green	-0.359218	0.055647	0.696664	2.69e-05	0.770115	1.03e-06	-0.520616	0.00378688	0.619277	0.000341077	-0.611501	0.000424486	-0.143979	0.456187	-0.160452	0.405714	0.117369	0.544281
Cgas	green	-0.257854	0.176864	0.308867	0.103043	0.451212	0.0140187	-0.174851	0.364303	0.692572	3.14e-05	-0.306719	0.105585	-0.00120174	0.995064	0.481482	0.00818205	0.485583	0.00757847
Cggbp1	green	-0.108388	0.575707	0.307644	0.104484	0.403657	0.0298936	-0.27603	0.147221	0.661298	9.39e-05	-0.124381	0.520321	-0.118719	0.539629	0.306286	0.106103	0.169908	0.378228
Cgnl1	green	-0.51447	0.00429954	0.374138	0.0455592	0.349042	0.0634787	0.0461318	0.812171	0.641157	0.000178481	-0.358359	0.0562774	0.00141142	0.994202	0.441194	0.0165853	-0.0356609	0.854287
Chrd	green	0.32576	0.0846172	-0.583723	0.000886987	-0.576487	0.0010633	0.230628	0.228727	-0.817693	6.12e-08	0.463477	0.0113345	0.0655222	0.735596	-0.35804	0.0565128	-0.0629326	0.745698
Ciita	green	-0.223312	0.244241	0.525985	0.00338272	0.704262	2.01e-05	-0.482753	0.00799079	0.624134	0.000296642	-0.353233	0.0601559	-0.227331	0.235634	0.118021	0.542032	0.408751	0.0276971
Cited2	green	-0.212135	0.269261	0.671	6.78e-05	0.562585	0.00148923	-0.208449	0.277864	0.863603	1.62e-09	-0.316353	0.0945381	-0.243093	0.203844	0.276083	0.147141	-0.22366	0.243487
Clec12a	green	-0.244222	0.201686	0.155325	0.421073	0.212958	0.267365	0.114658	0.553682	0.783182	5.1e-07	-0.205024	0.286013	-0.0348146	0.85771	0.81109	9.49e-08	0.22421	0.2423
Clec14a	green	0.241672	0.206583	0.22071	0.249924	0.145808	0.450423	-0.172131	0.371926	0.65397	0.000119287	0.290589	0.126202	-0.378366	0.0429823	0.459145	0.0122287	-0.0211759	0.913177
Clec1a	green	0.0770749	0.691076	0.236135	0.217493	0.153582	0.426368	-0.0678306	0.726628	0.625074	0.000288666	0.00180747	0.992576	-0.152227	0.43051	0.440285	0.0168366	0.101743	0.599468
Clec4b1	green	-0.155889	0.419369	0.435205	0.0182976	0.470944	0.00992208	-0.261218	0.171084	0.640157	0.000184043	-0.187735	0.329451	-0.129081	0.504552	0.313872	0.0972961	0.253286	0.18493
Clec7a	green	-0.293776	0.121911	0.666733	7.83e-05	0.697631	2.59e-05	-0.325779	0.0845978	0.919124	1.97e-12	-0.434024	0.0186519	-0.222724	0.245517	0.32679	0.0835811	0.0857396	0.658324
Cmpk2	green	-0.310862	0.100722	0.697203	2.64e-05	0.75415	2.31e-06	-0.416345	0.0246672	0.894713	5.97e-11	-0.448401	0.0147031	-0.238888	0.212021	0.239354	0.211103	0.206271	0.28303
Cnot6l	green	-0.320593	0.0899633	0.631804	0.000236831	0.559593	0.00159816	-0.257896	0.176791	0.702359	2.16e-05	-0.331372	0.0790895	-0.213867	0.265279	0.0444576	0.818874	-0.0639462	0.741739
Cpsf6	green	-0.483407	0.00789383	0.577324	0.00104146	0.595	0.000662955	-0.194224	0.312699	0.806765	1.25e-07	-0.440488	0.0167802	-0.189153	0.325745	0.263607	0.167062	-0.0296551	0.87863
Cracr2a	green	-0.152726	0.428981	0.198878	0.301016	0.21792	0.256113	-0.00324156	0.986685	0.633342	0.000226211	-0.205064	0.285918	0.0315714	0.87085	0.594591	0.000670116	0.164516	0.393766
Crb3	green	0.261634	0.170379	-0.561268	0.00153635	-0.596444	0.000638204	0.455336	0.0130626	-0.618117	0.000352522	0.281383	0.139219	0.0344547	0.859167	0.0484622	0.802863	-0.0906767	0.639931
Ctdspl2	green	-0.234463	0.220864	0.450031	0.014303	0.449778	0.0143644	-0.191868	0.318717	0.794703	2.63e-07	-0.315793	0.0951551	-0.0992512	0.608482	0.301184	0.112354	0.0945689	0.625576
Ctsw	green	-0.231265	0.227408	0.436554	0.0178999	0.582762	0.000908832	-0.34698	0.0651661	0.502996	0.00541646	-0.370942	0.0475874	-0.236016	0.217731	0.123119	0.524595	0.234889	0.220001
Cxcr4	green	-0.0882018	0.649126	0.165227	0.391695	0.169788	0.37857	0.0872044	0.652846	0.732657	6.21e-06	-0.0899819	0.642507	0.144424	0.45478	0.744846	3.58e-06	0.155972	0.419118
Cyp3a44	green	-0.240671	0.208526	0.368579	0.0491326	0.342575	0.0688862	-0.135259	0.484193	0.590158	0.000752209	-0.222999	0.244919	0.0160479	0.93415	0.279015	0.142719	0.447083	0.0150334
Cysltr2	green	0.219006	0.253691	0.174227	0.366044	0.0812746	0.675129	-0.0279734	0.885467	0.598901	0.000597937	0.153059	0.427965	-0.113231	0.558662	0.539043	0.00255096	-0.0888309	0.646784
Dcun1d3	green	-0.116955	0.545711	0.611411	0.000425545	0.500602	0.00567818	-0.343776	0.0678558	0.646008	0.000153561	-0.0964435	0.618709	-0.222598	0.245791	0.110795	0.567208	-0.0950373	0.623857
Ddb2	green	-0.44727	0.014986	0.347739	0.0645412	0.208171	0.278519	0.243583	0.202905	0.516926	0.004088	-0.252564	0.186228	-0.00652308	0.97321	0.366351	0.0506253	-0.0179725	0.926273
Dgkh	green	0.0822003	0.671632	0.36521	0.0514037	0.169515	0.379347	-0.154393	0.423901	0.587325	0.000809152	0.109818	0.57065	-0.225438	0.239662	0.253401	0.184724	-0.0593446	0.759762
Diaph2	green	-0.386943	0.0381115	0.39782	0.0325821	0.23708	0.215603	0.212156	0.269213	0.808833	1.1e-07	-0.327378	0.082994	-0.0300873	0.876874	0.56739	0.00132775	-0.0519956	0.7888
Dipk1a	green	-0.228052	0.234111	0.357312	0.0570528	0.23658	0.216602	0.118662	0.539823	0.609643	0.000446885	-0.200899	0.296028	-0.0957785	0.621141	0.41317	0.0258993	-0.307997	0.104067
Dipk2a	green	-0.478177	0.00869762	0.192572	0.316912	0.277443	0.145078	0.0961981	0.619606	0.719523	1.09e-05	-0.355693	0.0582688	-0.0344402	0.859225	0.563969	0.00144105	0.0914674	0.637004
Dmd	green	-0.221949	0.247206	0.481254	0.00821685	0.418221	0.0239621	-0.138047	0.475144	0.727545	7.76e-06	-0.28266	0.137357	-0.0131319	0.946097	0.286212	0.132275	0.133742	0.489152
Dnajb9	green	0.343779	0.0678536	0.135213	0.484342	0.0215398	0.911691	-0.202223	0.292789	0.410265	0.0270698	0.459821	0.0120853	-0.296115	0.118831	0.067076	0.729556	-0.234307	0.221178
Dnajc19	green	-0.372907	0.0463317	0.487346	0.00733076	0.470796	0.0099484	-0.20416	0.288094	0.593959	0.000681315	-0.434825	0.0184112	-0.0998072	0.606466	0.139784	0.469552	-0.0614378	0.751548
Dusp6	green	-0.104122	0.590914	0.50486	0.00521975	0.417273	0.0243164	-0.263753	0.166819	0.692485	3.15e-05	0.0362623	0.851857	-0.226931	0.236482	0.267492	0.160664	-0.0318818	0.869591
Dynlt3	green	-0.436298	0.0179748	0.478031	0.00872096	0.554045	0.00181854	-0.208492	0.277763	0.807043	1.23e-07	-0.43573	0.0181419	0.00673325	0.972347	0.315744	0.0952093	0.277104	0.145591
E430018J23Rik	green	0.539547	0.00252274	-0.615458	0.000380034	-0.676027	5.7e-05	0.346754	0.0653526	-0.603327	0.000530998	0.594828	0.00066595	0.0429509	0.824917	-0.00694357	0.971483	-0.153559	0.426439
Ebf1	green	-0.173309	0.368613	0.315911	0.0950256	0.250569	0.189847	-0.000720824	0.997039	0.550342	0.00197985	-0.164353	0.39424	0.0955547	0.62196	0.378905	0.0426622	0.00885836	0.963624
Efemp1	green	-0.430926	0.0196084	0.561837	0.00151584	0.59896	0.000596992	-0.254613	0.182561	0.667916	7.53e-05	-0.488247	0.0072068	0.149384	0.439271	0.128386	0.506867	0.0906997	0.639846
Egr3	green	-0.390626	0.0361608	0.158545	0.411391	0.25736	0.177724	0.148677	0.441464	0.626351	0.000278118	-0.420803	0.0230187	-0.0381634	0.844182	0.657241	0.000107304	0.326071	0.0843037
Eif2ak2	green	-0.311942	0.0994821	0.58854	0.000784288	0.669911	7.03e-05	-0.367833	0.0496281	0.859239	2.42e-09	-0.307093	0.105139	-0.183022	0.341954	0.35445	0.059216	0.299729	0.114186
Ell2	green	0.299667	0.114264	0.543738	0.00229842	0.372749	0.0464321	-0.512284	0.00449567	0.59177	0.000721383	0.268449	0.159115	-0.513745	0.00436374	-0.0217537	0.910818	-0.249948	0.190984
Eny2	green	0.0529906	0.784851	0.618602	0.000347699	0.434265	0.0185792	-0.347862	0.0644399	0.595397	0.000656068	-0.169588	0.379139	-0.396982	0.0329836	-0.0560427	0.772772	-0.373357	0.0460484
Epsti1	green	-0.233387	0.223051	0.232401	0.225068	0.244672	0.200831	0.0843636	0.663486	0.822162	4.5e-08	-0.24703	0.196387	-0.0583236	0.763779	0.74501	3.56e-06	0.182868	0.342368
Erg	green	-0.314492	0.0966009	0.382629	0.0405028	0.261979	0.169795	0.00621181	0.974488	0.680133	4.93e-05	-0.241721	0.206488	0.104812	0.58844	0.433595	0.0187821	0.0046855	0.980755
Esm1	green	-0.237832	0.214108	0.574979	0.00110367	0.505006	0.00520465	-0.202653	0.291744	0.893639	6.8e-11	-0.32233	0.0881381	-0.20321	0.290391	0.427917	0.0205754	0.0749675	0.699127
Esrp2	green	0.407192	0.0283549	-0.636535	0.000205497	-0.520139	0.00382464	0.131179	0.497588	-0.731068	6.66e-06	0.544945	0.00223711	0.0225619	0.907518	-0.201984	0.293373	-0.0774098	0.689799
Etv1	green	-0.461807	0.0116725	0.275425	0.148146	0.261403	0.17077	0.135579	0.483147	0.718306	1.14e-05	-0.421321	0.0228331	0.249018	0.192695	0.634668	0.00021739	0.325798	0.0845788
F8	green	-0.138176	0.474725	0.679329	5.07e-05	0.685588	4.05e-05	-0.486459	0.00745439	0.867065	1.17e-09	-0.288801	0.128657	-0.320065	0.0905236	0.115652	0.550229	-0.0176209	0.927712
Fam151b	green	-0.127558	0.509635	0.423814	0.0219571	0.316761	0.0940907	-0.0846483	0.662417	0.617096	0.000362874	-0.11228	0.561988	-0.326119	0.084255	0.233135	0.223565	-0.207409	0.280322
Fam180a	green	-0.0060703	0.975069	0.391507	0.0357062	0.447342	0.014968	-0.367562	0.0498097	0.646352	0.000151914	0.0626541	0.746787	-0.292879	0.123108	0.310315	0.101355	0.194724	0.31143
Fam222b	green	0.131982	0.494939	0.328326	0.0820537	0.266643	0.162048	-0.279538	0.14194	0.669192	7.21e-05	0.247096	0.196264	-0.164494	0.393829	0.29205	0.124222	-0.0102674	0.957843
Fasl	green	0.0816734	0.673621	0.155427	0.420766	0.143697	0.457077	-0.025512	0.895487	0.513747	0.00436361	-0.0528208	0.785525	-0.199987	0.298272	0.411207	0.0266856	0.145054	0.452795
Fastkd5	green	0.160053	0.406899	0.558857	0.00162601	0.525677	0.00340484	-0.579119	0.000995928	0.665736	8.1e-05	0.0476096	0.806265	-0.457725	0.0125343	-0.0712485	0.713414	-0.0666114	0.73136
Fau	green	0.0857861	0.65815	-0.316347	0.0945446	-0.460323	0.0119798	0.440571	0.016757	-0.595773	0.000649593	0.149926	0.437592	0.0049829	0.979534	-0.112741	0.560374	-0.42676	0.0209575
Fbln5	green	-0.367871	0.0496032	0.321087	0.0894407	0.319869	0.0907319	-0.0161682	0.933658	0.532066	0.00297026	-0.295203	0.120025	0.0688328	0.722745	0.312866	0.0984312	0.164847	0.392802
Fbxo33	green	-0.353089	0.0602671	0.684108	4.28e-05	0.765354	1.32e-06	-0.449923	0.014329	0.841648	1.06e-08	-0.391112	0.0359094	-0.247281	0.195918	0.111607	0.56435	0.127643	0.509351
Fcgr2b	green	-0.0722851	0.709422	0.311564	0.0999146	0.272596	0.152528	-0.0986863	0.610534	0.789759	3.51e-07	-0.0890049	0.646137	-0.112219	0.562205	0.546456	0.00216232	0.0180414	0.925991
Fgd2	green	-0.328194	0.0821848	0.39627	0.0333282	0.460478	0.0119475	-0.0526715	0.786117	0.747992	3.09e-06	-0.393517	0.0346866	-0.0604013	0.755612	0.574365	0.0011205	0.187488	0.330099
Fgd4	green	-0.247173	0.196119	0.622446	0.000311468	0.659172	0.000100745	-0.384926	0.0392149	0.913307	4.85e-12	-0.326607	0.0837644	-0.241177	0.207543	0.330276	0.080146	0.128066	0.507935
Fgd6	green	0.194409	0.312228	0.578176	0.00101962	0.348252	0.0641215	-0.33255	0.0779645	0.530915	0.00304482	0.0509519	0.792947	-0.511101	0.00460498	-0.0691485	0.721524	-0.421429	0.0227947
Flt3	green	0.199519	0.299428	0.388117	0.0374808	0.315443	0.0955432	-0.302595	0.110599	0.676097	5.68e-05	0.0580651	0.764796	-0.313871	0.0972968	0.336353	0.0744182	0.112311	0.56188
Frg2f1	green	-0.196127	0.307888	0.479344	0.00851256	0.405401	0.0291261	-0.155914	0.419293	0.847284	6.75e-09	-0.263626	0.167031	-0.201144	0.295428	0.391112	0.0359094	-0.119435	0.537169
Fxyd1	green	-0.288573	0.128973	0.623877	0.000298864	0.538329	0.00259137	-0.257497	0.177485	0.700192	2.35e-05	-0.417765	0.0241319	-0.207135	0.280972	0.063873	0.742025	-0.148647	0.441555
Fyb	green	-0.128686	0.505867	0.128234	0.507376	0.136629	0.479733	0.0964046	0.618851	0.801015	1.8e-07	-0.0745353	0.700783	-0.0625102	0.74735	0.817617	6.15e-08	0.205136	0.285744
Gabpa	green	-0.113776	0.556757	0.792363	3.02e-07	0.739153	4.65e-06	-0.515794	0.00418436	0.790434	3.38e-07	-0.323271	0.0871608	-0.387599	0.0377583	-0.0192674	0.920977	-0.172116	0.371968
Gabra3	green	-0.411858	0.0264227	0.296335	0.118544	0.425763	0.0212917	-0.20446	0.287369	0.636853	0.000203528	-0.207642	0.279771	0.0732685	0.705642	0.354284	0.0593437	0.412384	0.0262119
Gatm	green	-0.254361	0.18301	0.174991	0.363911	0.472445	0.00965667	-0.304431	0.108345	0.60883	0.000457004	-0.266797	0.161795	-0.00931276	0.96176	0.355433	0.0584662	0.63943	0.000188182
Gbe1	green	-0.26463	0.165361	0.56711	0.00133672	0.533574	0.00287493	-0.186133	0.33367	0.809064	1.08e-07	-0.244218	0.201694	-0.375539	0.044692	0.300518	0.113189	-0.108262	0.576153
Gbp2	green	-0.397626	0.0326748	0.413812	0.0256463	0.461069	0.0118245	-0.0945141	0.625777	0.792278	3.03e-07	-0.404869	0.0293585	-0.103926	0.591616	0.487669	0.00728611	0.197032	0.305617
Gbp5	green	-0.223068	0.24477	0.59133	0.000729681	0.56235	0.00149755	-0.298827	0.115332	0.763676	1.44e-06	-0.317321	0.0934791	-0.235718	0.21833	0.303677	0.109266	0.116263	0.548108
Gbp7	green	-0.422543	0.0224001	0.727487	7.78e-06	0.714691	1.33e-05	-0.333819	0.0767668	0.87839	3.78e-10	-0.509139	0.00479118	-0.248655	0.193366	0.202739	0.291534	0.0620242	0.749252
Gbp9	green	-0.306556	0.105781	0.736581	5.22e-06	0.68858	3.64e-05	-0.311363	0.100146	0.85367	3.94e-09	-0.422598	0.0223811	-0.307761	0.104346	0.238887	0.212022	0.0300305	0.877105
Gimap3	green	-0.0536873	0.782089	0.587792	0.000799507	0.602923	0.00053682	-0.375832	0.0445121	0.72488	8.69e-06	-0.237312	0.215142	-0.3476	0.0646548	0.309727	0.102037	0.114344	0.554776
Gimap4	green	-0.130204	0.500819	0.258394	0.175926	0.413751	0.0256703	-0.321368	0.0891454	0.616936	0.000364524	-0.195393	0.309737	0.0790872	0.683418	0.265913	0.163243	0.264244	0.166
Gimap9	green	-0.0295333	0.879125	-0.278957	0.142806	-0.221809	0.247512	0.230385	0.229231	0.369818	0.0483171	0.116167	0.548441	0.097877	0.613479	0.569091	0.00127435	0.154577	0.423343
Gltpd2	green	0.156682	0.416977	-0.402861	0.0302492	-0.0858375	0.657958	-0.189371	0.325175	-0.540351	0.00247828	0.206626	0.282182	0.0995418	0.607428	-0.270228	0.156265	0.289957	0.127066
Gm14391	green	-0.0633749	0.74397	0.457453	0.0125934	0.279664	0.141753	-0.157779	0.413683	0.415544	0.0249734	-0.158279	0.412186	-0.0408581	0.833327	-0.0816951	0.67354	-0.249774	0.191302
Gm14410	green	-0.000208576	0.999143	0.365277	0.0513577	0.244891	0.200414	-0.0841469	0.664301	0.485475	0.00759374	-0.18741	0.330303	-0.162005	0.401125	0.0242838	0.900493	-0.225992	0.238478
Gm17359	green	-0.511943	0.00452692	0.273741	0.150744	0.365158	0.0514394	0.122944	0.525188	0.491089	0.0068274	-0.557413	0.00168184	0.225991	0.238482	0.424481	0.0217276	0.274838	0.149047
Gm21188	green	-0.240418	0.209019	0.408424	0.0278337	0.48963	0.00702002	-0.212976	0.267324	0.715896	1.26e-05	-0.207635	0.279787	-0.054801	0.77768	0.430333	0.0197957	0.119554	0.536761
Gm34362	green	-0.202254	0.292714	0.201015	0.295745	0.170287	0.377148	0.0832013	0.667858	0.528625	0.00319797	-0.0937621	0.62854	-0.0957414	0.621277	0.482243	0.00806706	0.245674	0.198933
Gm36298	green	-0.313859	0.0973104	0.100402	0.604311	0.136337	0.480682	0.129344	0.503676	0.662478	9.03e-05	-0.314133	0.0970025	0.0953044	0.622877	0.605899	0.000495199	0.239492	0.210833
Gm38396	green	-0.336081	0.0746674	0.486869	0.00739706	0.337756	0.0731422	-0.0484237	0.803016	0.533132	0.00290258	-0.364613	0.0518147	-0.0909928	0.63876	0.0662931	0.732598	-0.215453	0.261667
Gm45855	green	0.0752954	0.697872	-0.227601	0.235062	-0.166694	0.387447	0.029094	0.88091	-0.624575	0.000292877	0.229716	0.230623	0.0191351	0.921518	-0.309407	0.10241	-0.0738255	0.703504
Gm51425	green	-0.341542	0.0697814	0.37598	0.0444219	0.176938	0.358514	0.120847	0.532332	0.461806	0.0116728	-0.232235	0.22541	-0.0123702	0.949219	0.0834946	0.666754	-0.228858	0.232417
Gm5431	green	-0.142325	0.46143	0.555205	0.0017704	0.498172	0.00595491	-0.206773	0.281833	0.896136	5.01e-11	-0.262929	0.168196	-0.283729	0.135813	0.436938	0.0177878	0.00715546	0.970614
Gm5454	green	-0.270515	0.155809	0.239298	0.211213	0.246421	0.197529	-0.119488	0.536986	0.467542	0.0105461	-0.265285	0.164277	0.0404348	0.83503	0.170007	0.377945	0.488851	0.00712475
Gm6139	green	0.171704	0.373131	-0.428542	0.0203715	-0.432978	0.0189704	0.281688	0.138773	-0.521255	0.00373672	0.30517	0.107448	0.0485253	0.802611	0.0556046	0.774503	-0.145798	0.450455
Gm6710	green	-0.167714	0.384508	0.518299	0.00397359	0.37679	0.0439287	-0.150846	0.434752	0.553145	0.00185668	-0.200637	0.296672	-0.151117	0.433918	0.0765568	0.693052	-0.419063	0.0236511
Gm6712	green	-0.243873	0.202352	0.505874	0.00511539	0.42975	0.0199818	-0.20287	0.291217	0.546247	0.00217254	-0.317259	0.0935467	-0.0742103	0.702028	0.010907	0.955219	-0.126268	0.513961
Gm8251	green	0.0587953	0.761922	0.250101	0.190703	0.170595	0.376275	-0.151473	0.432824	0.657651	0.000105882	0.0937684	0.628517	-0.251448	0.188246	0.416351	0.0246651	0.095866	0.620821
Gng5	green	-0.139306	0.471085	0.130295	0.500516	0.0305535	0.874981	0.165921	0.389684	0.760707	1.67e-06	0.0118591	0.951315	-0.0891631	0.645548	0.650549	0.00013308	-0.0267675	0.890374
Golt1a	green	0.284243	0.135075	-0.577871	0.00102741	-0.609433	0.000449481	0.374873	0.0451024	-0.650122	0.000134897	0.443045	0.016084	-0.0144951	0.94051	-0.0369894	0.84892	-0.193284	0.31509
Gpbp1	green	-0.15773	0.413829	0.513253	0.00440777	0.455536	0.0130177	-0.243262	0.20352	0.845162	8.02e-09	-0.189869	0.323882	-0.204003	0.288473	0.259258	0.174436	-0.0288966	0.881713
Gpm6b	green	-0.443444	0.0159776	0.162748	0.39894	0.0544824	0.778941	0.347511	0.0647284	0.570139	0.00124241	-0.333836	0.0767513	0.223327	0.244209	0.577435	0.0010386	0.0262186	0.892609
Gpr141b	green	-0.0696471	0.719595	0.572045	0.00118606	0.632786	0.00023	-0.500472	0.0056927	0.701369	2.25e-05	-0.212969	0.267338	-0.243235	0.203572	0.168609	0.381938	0.144696	0.453922
Gpr155	green	-0.389862	0.0365586	0.461266	0.0117839	0.552183	0.00189818	-0.266802	0.161787	0.737432	5.03e-06	-0.452456	0.0137245	0.0306995	0.874388	0.323214	0.0872202	0.228	0.23422
Gpr18	green	-0.13789	0.475652	0.42504	0.0215366	0.499569	0.00579444	-0.287226	0.130849	0.605877	0.000495491	-0.292883	0.123103	-0.265301	0.164251	0.277836	0.144486	0.282612	0.137427
Gpr182	green	-0.0575911	0.766664	0.19772	0.303897	0.177512	0.356932	-0.0863077	0.656198	0.756369	2.07e-06	0.0415562	0.830519	-0.0989844	0.609451	0.569649	0.00125727	0.149171	0.439931
Gpr68	green	0.0337717	0.861932	0.250315	0.190311	0.259833	0.173447	-0.154481	0.423633	0.552014	0.00190554	-0.0248274	0.898277	-0.250955	0.189144	0.403655	0.0298946	0.12201	0.528365
Grap2	green	-0.181563	0.345884	0.616369	0.0003704	0.645664	0.000155219	-0.399334	0.0318666	0.600115	0.000578875	-0.27802	0.144209	-0.315535	0.0954404	0.160309	0.406137	0.14717	0.446157
Grk3	green	-0.0303511	0.875803	0.250865	0.189307	0.213787	0.265462	-0.0297118	0.878399	0.594226	0.000676557	0.00105164	0.99568	0.00340793	0.986002	0.490645	0.00688562	0.291228	0.125333
Grwd1	green	0.0529191	0.785135	-0.251633	0.18791	-0.161812	0.401694	-0.0661924	0.732989	-0.584624	0.000866931	0.0823999	0.670879	0.195823	0.308653	-0.385923	0.0386663	-0.060393	0.755645
Gsn	green	-0.126537	0.513056	0.257288	0.177849	0.258205	0.176255	-0.0511657	0.792097	0.306729	0.105573	-0.0944178	0.62613	0.00675922	0.97224	0.245612	0.199051	-0.0864	0.655852
Gucy1a2	green	-0.28814	0.129574	0.533469	0.00288145	0.629551	0.000253181	-0.394719	0.034088	0.850621	5.11e-09	-0.3384	0.0725616	-0.140598	0.466942	0.272525	0.152638	0.383587	0.0399619
Gulp1	green	-0.422239	0.0225071	0.155387	0.420887	0.298254	0.116066	-0.0665002	0.731793	0.53092	0.00304446	-0.185733	0.334727	0.388421	0.0373188	0.313802	0.0973747	0.346618	0.0654657
H2-Aa	green	-0.154648	0.423128	0.655565	0.000113303	0.663935	8.61e-05	-0.37016	0.0480941	0.870966	8.03e-10	-0.314031	0.0971174	-0.345761	0.0661793	0.338557	0.0724204	0.0839935	0.664877
H2-Ab1	green	-0.145672	0.45085	0.639878	0.000185621	0.694479	2.92e-05	-0.424852	0.0216007	0.750335	2.77e-06	-0.335186	0.075493	-0.327607	0.0827662	0.212806	0.267715	0.128258	0.507293
H2ac18	green	0.0475626	0.806453	-0.208479	0.277792	0.045056	0.816477	-0.219734	0.252076	-0.378822	0.0427114	0.0899799	0.642515	-0.0870399	0.65346	-0.181323	0.346531	0.434972	0.0183672
H2ac19	green	-0.0283566	0.883908	-0.203179	0.290467	0.0625079	0.747359	-0.182845	0.342429	-0.367943	0.0495549	0.0541584	0.780224	-0.0520502	0.788583	-0.15735	0.414971	0.477437	0.00881671
H2-DMb1	green	-0.28227	0.137924	0.368307	0.0493129	0.487633	0.00729107	-0.171916	0.372535	0.684108	4.28e-05	-0.337237	0.0736121	-0.165287	0.391522	0.465343	0.0109667	0.22235	0.246331
H2-Eb1	green	-0.118208	0.541386	0.688963	3.59e-05	0.747485	3.17e-06	-0.524222	0.00351111	0.588054	0.000794151	-0.351795	0.0612799	-0.333689	0.0768888	0.0179013	0.926564	0.139138	0.471627
H2-T24	green	0.00784928	0.967766	0.725585	8.44e-06	0.700329	2.34e-05	-0.518899	0.00392453	0.796179	2.41e-07	-0.209641	0.275064	-0.486654	0.00742714	0.102174	0.597912	-0.0516808	0.79005
H3f3b	green	0.315577	0.0953942	-0.508008	0.00490146	-0.57308	0.00115641	0.340091	0.0710553	-0.676643	5.57e-05	0.383062	0.0402578	0.160906	0.404369	-0.226618	0.237146	-0.0525616	0.786553
Hcfc1r1	green	-0.11622	0.548255	0.480543	0.00832587	0.4498	0.0143589	-0.314784	0.0962748	0.785631	4.45e-07	-0.126567	0.512956	-0.264737	0.165183	0.225604	0.239307	-0.160758	0.404808
Hdac9	green	-0.204775	0.286612	0.477255	0.0088462	0.517888	0.00400755	-0.242064	0.205825	0.721855	9.87e-06	-0.327334	0.0830378	-0.147595	0.444832	0.385528	0.0388831	0.160405	0.405854
Hdgfl3	green	-0.268419	0.159163	0.629761	0.000251612	0.494262	0.00642404	-0.217586	0.25686	0.564909	0.00140914	-0.234959	0.219859	0.0278571	0.88594	0.0176608	0.927549	-0.181591	0.345806
Hipk1	green	-0.137001	0.478528	0.356228	0.0578647	0.24324	0.203562	-0.0319224	0.869426	0.708216	1.72e-05	-0.0112645	0.953753	-0.193988	0.313297	0.472844	0.00958716	0.00748744	0.969251
Hmgn5	green	-0.390698	0.0361236	0.325148	0.0852372	0.352176	0.0609808	-0.11479	0.553224	0.584345	0.000873097	-0.457909	0.0124943	0.0271293	0.888901	0.151454	0.432883	0.232007	0.225876
Hook3	green	-0.399386	0.0318422	0.567529	0.00132331	0.550479	0.0019737	-0.159442	0.408716	0.846106	7.43e-09	-0.433254	0.0188859	-0.151881	0.43157	0.300227	0.113556	0.0118677	0.951279
Hpgd	green	-0.375262	0.044862	0.694349	2.94e-05	0.709183	1.66e-05	-0.409958	0.0271963	0.833843	1.94e-08	-0.309399	0.102419	-0.294219	0.121323	0.125119	0.517828	0.0224711	0.907889
Hspa4l	green	-0.326002	0.0843733	0.353691	0.059801	0.417082	0.0243883	-0.175348	0.362918	0.571682	0.0011966	-0.306385	0.105984	-0.0925863	0.632871	0.121801	0.529075	0.0654225	0.735985
Icos	green	-0.311154	0.100385	0.37668	0.0439954	0.511799	0.00454016	-0.228327	0.233533	0.749887	2.83e-06	-0.379897	0.0420784	-0.0435232	0.82262	0.349825	0.0628478	0.390144	0.0364113
Ifi203	green	-0.193268	0.315134	0.55837	0.00164464	0.519808	0.00385113	-0.286999	0.131168	0.902221	2.3e-11	-0.250612	0.189769	-0.143938	0.456316	0.348038	0.064296	0.0630678	0.74517
Ifi206	green	-0.229479	0.231118	0.739677	4.54e-06	0.704138	2.02e-05	-0.395267	0.0338182	0.883171	2.26e-10	-0.340314	0.070858	-0.327987	0.0823888	0.219302	0.253033	-0.00239217	0.990174
Ifi208	green	-0.279964	0.141309	0.792267	3.03e-07	0.730342	6.87e-06	-0.381166	0.0413404	0.861017	2.06e-09	-0.420897	0.022985	-0.316647	0.0942153	0.159677	0.408015	-0.0034632	0.985775
Ifi209	green	-0.308066	0.103986	0.482846	0.00797694	0.430465	0.019754	-0.0862572	0.656386	0.920662	1.53e-12	-0.31069	0.100921	-0.200107	0.297976	0.583774	0.000885842	0.157497	0.414528
Ifi213	green	-0.282775	0.137191	0.785545	4.47e-07	0.71635	1.24e-05	-0.377082	0.043752	0.843692	9.03e-09	-0.429686	0.0200024	-0.33278	0.0777464	0.16188	0.401492	-0.0170669	0.929979
Ifit1bl1	green	-0.107424	0.57913	0.251497	0.188157	0.124072	0.521365	0.187181	0.330906	0.550512	0.00197219	-0.0886389	0.647498	-0.116385	0.547684	0.557491	0.00167879	-0.00396196	0.983726
Ifit2	green	-0.36406	0.0521975	0.770718	1e-06	0.775455	7.79e-07	-0.403937	0.0297694	0.867022	1.18e-09	-0.480278	0.00836685	-0.268185	0.159542	0.165488	0.390937	0.159302	0.409131
Igf2bp3	green	0.341424	0.0698849	-0.380215	0.0418925	-0.256143	0.179856	-0.0727436	0.707659	-0.516902	0.00408998	0.392989	0.0349521	-0.152122	0.430832	-0.188612	0.327155	0.0382868	0.843684
Il10ra	green	-0.224403	0.241885	0.228223	0.233751	0.278241	0.143877	0.0579588	0.765215	0.801537	1.74e-07	-0.199777	0.29879	-0.0866137	0.655053	0.761663	1.59e-06	0.208476	0.2778
Il15	green	-0.454936	0.0131529	0.258725	0.175355	0.294808	0.120545	0.134534	0.486557	0.80302	1.59e-07	-0.330243	0.0801779	0.0966993	0.617774	0.706822	1.82e-05	0.19461	0.311718
Il16	green	-0.146865	0.447111	0.387987	0.0375503	0.460312	0.0119823	-0.255327	0.181294	0.745315	3.51e-06	-0.147149	0.446222	-0.176298	0.360282	0.507139	0.00498759	0.114451	0.554403
Il21r	green	-0.235976	0.217813	0.381319	0.0412521	0.482687	0.00800066	-0.201206	0.295275	0.766856	1.22e-06	-0.21288	0.267545	-0.277409	0.14513	0.428484	0.0203902	0.318783	0.0918956
Il2ra	green	-0.193299	0.315052	0.186133	0.333669	0.267627	0.160445	-0.0574306	0.767296	0.69709	2.65e-05	-0.142081	0.462207	-0.0678281	0.726638	0.539981	0.00249868	0.0864427	0.655693
Il2rb	green	-0.191093	0.320715	0.750761	2.71e-06	0.684245	4.26e-05	-0.36821	0.0493769	0.763295	1.47e-06	-0.394477	0.034208	-0.30354	0.109435	0.185348	0.335748	-0.0526695	0.786125
Il34	green	-0.313547	0.0976613	0.323749	0.0866677	0.361647	0.0538947	-0.117473	0.543924	0.610264	0.000439281	-0.277585	0.144864	0.027668	0.886709	0.453618	0.013454	0.396126	0.0333979
Il7r	green	0.0872025	0.652853	0.504069	0.0053025	0.326308	0.0840644	-0.201241	0.29519	0.688047	3.71e-05	-0.0640041	0.741513	-0.267399	0.160816	0.351772	0.0612985	-0.19141	0.319896
Ing3	green	-0.180251	0.349438	0.500194	0.0057239	0.421266	0.0228529	-0.245596	0.199081	0.722531	9.6e-06	-0.238145	0.213488	-0.0692438	0.721155	0.144933	0.453175	-0.0794336	0.682103
Inpp4b	green	-0.261879	0.169965	0.483218	0.00792183	0.507895	0.00491259	-0.231329	0.227275	0.840791	1.14e-08	-0.358207	0.0563892	-0.170744	0.375852	0.401924	0.0306723	0.211121	0.27161
Ints6l	green	-0.390102	0.0364332	0.18308	0.3418	0.120107	0.534864	0.293562	0.122196	0.739154	4.65e-06	-0.301041	0.112532	0.0812149	0.675355	0.752802	2.46e-06	0.209816	0.274653
Irf2	green	-0.316599	0.0942677	0.61799	0.000353802	0.638914	0.000191169	-0.390375	0.0362911	0.738668	4.75e-06	-0.443642	0.0159249	-0.216146	0.260099	0.148616	0.441653	0.1188	0.53935
Irf4	green	-0.407306	0.0283062	0.259721	0.17364	0.328042	0.0823351	0.0359224	0.853231	0.682966	4.46e-05	-0.28087	0.139972	-0.0408286	0.833445	0.641324	0.000177567	0.234029	0.221745
Itch	green	-0.391035	0.0359495	0.725867	8.33e-06	0.639361	0.000188579	-0.291211	0.125356	0.877287	4.24e-10	-0.438963	0.0172071	-0.264527	0.165531	0.202024	0.293276	-0.114755	0.553346
Itk	green	-0.154311	0.424149	0.684329	4.24e-05	0.682386	4.55e-05	-0.421404	0.0228036	0.643575	0.000165646	-0.349488	0.063119	-0.339791	0.0713205	0.0700347	0.718097	0.0316341	0.870596
Itpkb	green	-0.16812	0.38334	0.446828	0.0150979	0.509617	0.00474521	-0.346816	0.0653013	0.722863	9.47e-06	-0.096299	0.619237	-0.124119	0.521207	0.28527	0.133609	0.197349	0.304822
[truncated: 4,378 more rows]
