# Supplementary material for: Integrated analysis of lncRNA/circRNA–miRNA–mRNA in the proliferative phase of liver regeneration in mice with liver fibrosis
Source: BMC Genomics. 2023 Jul 24;24:417. doi: 10.1186/s12864-023-09478-z (PMC10364436; doi:10.1186/s12864-023-09478-z)
Supplement: Supplementary file 5 — Additional file 5: Supplementary Table S5. miRNA-RNA targets predicted by Starbase. [file 12864_2023_9478_MOESM5_ESM.xlsx]

## Sheet: starbase_mRNA_mir
	miRNAid	miRNAname	geneName	geneType	chromosome	narrowStart	narrowEnd	broadStart	broadEnd	strand	clipExpNum	degraExpNum	RBP	PITA	RNA22	miRmap	microT	miRanda	PicTar	TargetScan
1	MIMAT0000385	mmu-miR-106a-5p	Arhgap6	protein_coding	chrX	169257688	169257709	169257688	169257709	+	2	0	Ago2	0	0	0	0	1	0	0	BMDM
2	MIMAT0000385	mmu-miR-106a-5p	Vcpip1	protein_coding	chr1	9724016	9724021	9724015	9724043	-	2	0	Ago2	1	0	0	1	1	0	0	CD4-T-cells
3	MIMAT0000385	mmu-miR-106a-5p	Vcpip1	protein_coding	chr1	9746257	9746285	9746257	9746285	-	1	0	Ago2	0	0	0	1	0	0	0	mesencymal-stem-cell
4	MIMAT0000385	mmu-miR-106a-5p	Cops5	protein_coding	chr1	10024918	10024923	10024918	10024923	-	1	0	Ago2	1	0	0	0	0	0	0	cortex
5	MIMAT0000385	mmu-miR-106a-5p	Ncoa2	protein_coding	chr1	13141264	13141269	13141264	13141269	-	1	0	Ago2	1	0	0	0	0	0	0	cortex
6	MIMAT0000385	mmu-miR-106a-5p	Lactb2	protein_coding	chr1	13626627	13626633	13626626	13626654	-	2	0	Ago2	1	0	1	1	1	0	0	mesencymal-stem-cell
7	MIMAT0000385	mmu-miR-106a-5p	Eya1	protein_coding	chr1	14170484	14170489	14170484	14170489	-	1	0	Ago2	1	0	0	0	0	0	0	cortex
8	MIMAT0000385	mmu-miR-106a-5p	Ube2w	protein_coding	chr1	16571214	16571220	16571213	16571241	-	6	0	Ago2	1	0	1	1	1	1	1	CD4-T-cells
9	MIMAT0000385	mmu-miR-106a-5p	Mcm3	protein_coding	chr1	20803166	20803172	20803165	20803188	-	3	0	Ago2	1	0	0	0	1	0	1	mesencymal-stem-cell
10	MIMAT0000385	mmu-miR-106a-5p	Smap1	protein_coding	chr1	23845734	23845739	23845733	23845755	-	3	0	Ago1-4,Ago2	1	0	0	0	1	0	0	brain,mesencymal-stem-cell
11	MIMAT0000385	mmu-miR-106a-5p	Zfp451	protein_coding	chr1	33793023	33793028	33793022	33793050	-	1	0	Ago2	0	0	1	1	0	0	0	P19
12	MIMAT0000385	mmu-miR-106a-5p	Zfp451	protein_coding	chr1	33797003	33797009	33797002	33797030	-	1	0	Ago2	0	0	1	1	0	0	0	BMDM
13	MIMAT0000385	mmu-miR-106a-5p	Zfp451	protein_coding	chr1	33797627	33797633	33797626	33797654	-	4	0	Ago2	0	0	1	1	0	0	0	CD4-T-cells
14	MIMAT0000385	mmu-miR-106a-5p	Zfp451	protein_coding	chr1	33799569	33799575	33799568	33799596	-	1	0	Ago2	0	0	1	1	0	0	0	CD4-T-cells
15	MIMAT0000385	mmu-miR-106a-5p	Sema4c	protein_coding	chr1	36549093	36549100	36549092	36549114	-	3	0	Ago2	1	0	0	0	1	0	0	mesencymal-stem-cell
16	MIMAT0000385	mmu-miR-106a-5p	Aff3	protein_coding	chr1	38178073	38178078	38178073	38178078	-	1	0	Ago2	1	0	0	0	0	0	0	CD4-T-cells
17	MIMAT0000385	mmu-miR-106a-5p	Tbc1d8	protein_coding	chr1	39371946	39371951	39371945	39371967	-	2	0	Ago2	1	0	0	0	1	0	0	mESC
18	MIMAT0000385	mmu-miR-106a-5p	Mfsd9	protein_coding	chr1	40772696	40772724	40772696	40772724	-	1	0	Ago2	0	0	0	1	0	0	0	cortex
19	MIMAT0000385	mmu-miR-106a-5p	Mfsd9	protein_coding	chr1	40773007	40773012	40773006	40773034	-	1	0	Ago2	1	0	1	1	0	0	0	P19
20	MIMAT0000385	mmu-miR-106a-5p	Tgfbrap1	protein_coding	chr1	43048522	43048528	43048522	43048529	-	1	0	Ago2	1	0	0	0	0	1	1	mesencymal-stem-cell
21	MIMAT0000385	mmu-miR-106a-5p	Uxs1	protein_coding	chr1	43750037	43750043	43750036	43750064	-	4	0	Ago2	0	0	1	1	0	0	1	CD4-T-cells
22	MIMAT0000385	mmu-miR-106a-5p	Kdelc1	protein_coding	chr1	44107040	44107045	44107040	44107045	-	1	0	Ago2	1	0	0	0	0	0	0	mesencymal-stem-cell
23	MIMAT0000385	mmu-miR-106a-5p	Slc40a1	protein_coding	chr1	45908275	45908281	45908274	45908302	-	4	0	Ago1-4,Ago2	1	0	1	1	1	0	1	brain,mesencymal-stem-cell
24	MIMAT0000385	mmu-miR-106a-5p	Slc40a1	protein_coding	chr1	45908313	45908319	45908312	45908340	-	5	0	Ago1-4,Ago2	1	0	1	1	1	1	1	brain,mesencymal-stem-cell
25	MIMAT0000385	mmu-miR-106a-5p	Nabp1	protein_coding	chr1	51471180	51471185	51471179	51471207	-	6	0	Ago2	1	0	1	1	1	1	1	CD4-T-cells
26	MIMAT0000385	mmu-miR-106a-5p	Gls	protein_coding	chr1	52186432	52186437	52186432	52186437	-	2	0	Ago2	1	0	0	0	0	0	0	mesencymal-stem-cell
27	MIMAT0000385	mmu-miR-106a-5p	Ankrd44	protein_coding	chr1	54762332	54762360	54762332	54762360	-	1	0	Ago2	0	0	0	1	0	0	0	cortex
28	MIMAT0000385	mmu-miR-106a-5p	Sf3b1	protein_coding	chr1	54985404	54985410	54985403	54985431	-	1	0	Ago2	1	0	1	1	1	0	0	mESC
29	MIMAT0000385	mmu-miR-106a-5p	Sf3b1	protein_coding	chr1	54985834	54985840	54985833	54985861	-	1	0	Ago2	1	0	1	1	1	0	0	mESC
30	MIMAT0000385	mmu-miR-106a-5p	Satb2	protein_coding	chr1	56794949	56794954	56794948	56794970	-	3	0	Ago2	1	0	0	0	1	0	0	mesencymal-stem-cell
31	MIMAT0000385	mmu-miR-106a-5p	Satb2	protein_coding	chr1	56796270	56796275	56796269	56796292	-	1	0	Ago2	1	0	0	0	1	0	0	cortex
32	MIMAT0000385	mmu-miR-106a-5p	Fam126b	protein_coding	chr1	58528976	58528982	58528975	58529003	-	4	0	Ago2	1	0	0	1	1	1	1	mesencymal-stem-cell
33	MIMAT0000385	mmu-miR-106a-5p	Ino80d	protein_coding	chr1	63050654	63050660	63050653	63050681	-	5	0	Ago2	1	0	0	1	0	1	1	mesencymal-stem-cell
34	MIMAT0000385	mmu-miR-106a-5p	Ino80d	protein_coding	chr1	63054944	63054972	63054944	63054972	-	1	0	Ago2	0	0	0	1	0	0	0	P19
35	MIMAT0000385	mmu-miR-106a-5p	Ino80d	protein_coding	chr1	63086034	63086062	63086034	63086062	-	3	0	Ago2	0	0	0	1	0	0	0	mesencymal-stem-cell
36	MIMAT0000385	mmu-miR-106a-5p	Plekhm3	protein_coding	chr1	64794089	64794094	64794088	64794096	-	2	0	Ago2	1	0	1	0	0	1	0	mesencymal-stem-cell
37	MIMAT0000385	mmu-miR-106a-5p	Fn1	protein_coding	chr1	71585641	71585646	71585640	71585662	-	1	1	Ago2	1	0	0	0	1	0	0	mesencymal-stem-cell
38	MIMAT0000385	mmu-miR-106a-5p	Fn1	protein_coding	chr1	71585747	71585752	71585747	71585752	-	2	0	Ago2	1	0	0	0	0	0	0	mesencymal-stem-cell
39	MIMAT0000385	mmu-miR-106a-5p	Tns1	protein_coding	chr1	73911892	73911898	73911891	73911919	-	2	0	Ago2	0	0	0	1	0	0	1	BMDM
40	MIMAT0000385	mmu-miR-106a-5p	Tns1	protein_coding	chr1	73920567	73920595	73920567	73920595	-	1	0	Ago2	0	0	0	1	0	0	0	cortex
41	MIMAT0000385	mmu-miR-106a-5p	Epha4	protein_coding	chr1	77373659	77373665	77373649	77373686	-	7	0	Ago1-4,Ago2	1	0	1	2	1	0	1	brain,mESC
42	MIMAT0000385	mmu-miR-106a-5p	Epha4	protein_coding	chr1	77373678	77373684	77373677	77373705	-	7	0	Ago1-4,Ago2	1	0	1	1	1	1	1	brain,mESC
43	MIMAT0000385	mmu-miR-106a-5p	Irs1	protein_coding	chr1	82233219	82233224	82233219	82233224	-	1	0	Ago2	1	0	0	0	0	0	0	mesencymal-stem-cell
44	MIMAT0000385	mmu-miR-106a-5p	Pid1	protein_coding	chr1	84036364	84036369	84036364	84036369	-	1	0	Ago2	1	0	0	0	0	0	0	BMDM
45	MIMAT0000385	mmu-miR-106a-5p	Trip12	protein_coding	chr1	84722836	84722841	84722836	84722841	-	1	0	Ago2	1	0	0	0	0	0	0	mesencymal-stem-cell
46	MIMAT0000385	mmu-miR-106a-5p	Arl4c	protein_coding	chr1	88698860	88698866	88698859	88698887	-	5	0	Ago1-4,Ago2	1	0	1	1	1	1	1	CD4-T-cells,brain
47	MIMAT0000385	mmu-miR-106a-5p	Hdac4	protein_coding	chr1	91930345	91930352	91930345	91930352	-	1	0	Ago2	0	0	0	0	0	0	1	P19
48	MIMAT0000385	mmu-miR-106a-5p	Hdlbp	protein_coding	chr1	93407531	93407536	93407531	93407536	-	1	0	Ago2	1	0	0	0	0	0	0	cortex
49	MIMAT0000385	mmu-miR-106a-5p	St8sia4	protein_coding	chr1	95588190	95588195	95588189	95588195	-	3	0	Ago2	1	0	0	0	0	1	0	CD4-T-cells
50	MIMAT0000385	mmu-miR-106a-5p	Rnf152	protein_coding	chr1	105279951	105279957	105279950	105279971	-	3	0	Ago1-4,Ago2	1	0	1	0	1	0	0	CD4-T-cells,brain
51	MIMAT0000385	mmu-miR-106a-5p	Kdsr	protein_coding	chr1	106722596	106722601	106722596	106722601	-	1	0	Ago2	1	0	0	0	0	0	0	BMDM
52	MIMAT0000385	mmu-miR-106a-5p	Vps4b	protein_coding	chr1	106771582	106771587	106771582	106771587	-	1	0	Ago2	1	0	0	0	0	0	0	CD4-T-cells
53	MIMAT0000385	mmu-miR-106a-5p	Dsel	protein_coding	chr1	111858981	111858986	111858980	111859001	-	1	0	Ago2	1	0	0	0	1	0	0	mesencymal-stem-cell
54	MIMAT0000385	mmu-miR-106a-5p	Ralb	protein_coding	chr1	119470310	119470332	119470310	119470332	-	1	0	Ago2	0	0	0	0	1	0	0	mesencymal-stem-cell
55	MIMAT0000385	mmu-miR-106a-5p	Ptpn4	protein_coding	chr1	119653774	119653781	119653774	119653781	-	3	0	Ago2	0	0	0	0	0	0	1	mesencymal-stem-cell
56	MIMAT0000385	mmu-miR-106a-5p	Ptpn4	protein_coding	chr1	119658347	119658352	119658346	119658374	-	1	0	Ago2	1	0	0	1	0	0	0	mesencymal-stem-cell
57	MIMAT0000385	mmu-miR-106a-5p	Ptpn4	protein_coding	chr1	119659691	119659697	119659690	119659718	-	8	0	Ago1-4,Ago2	1	0	0	1	1	1	1	CD4-T-cells,brain
58	MIMAT0000385	mmu-miR-106a-5p	Dpp10	protein_coding	chr1	123333925	123333930	123333925	123333930	-	1	0	Ago2	1	0	0	0	0	0	0	cortex
59	MIMAT0000385	mmu-miR-106a-5p	Nckap5	protein_coding	chr1	125914559	125914564	125914558	125914586	-	1	0	Ago2	1	0	1	1	1	1	1	cortex
60	MIMAT0000385	mmu-miR-106a-5p	Rassf5	protein_coding	chr1	131177139	131177144	131177139	131177144	-	1	0	Ago2	1	0	0	0	0	0	0	BMDM
61	MIMAT0000385	mmu-miR-106a-5p	Srgap2	protein_coding	chr1	131295293	131295316	131295293	131295316	-	3	0	Ago2	0	0	0	0	1	0	0	mesencymal-stem-cell
62	MIMAT0000385	mmu-miR-106a-5p	Mfsd4a	protein_coding	chr1	132038779	132038784	132038779	132038784	-	1	0	Ago2	1	0	0	0	0	0	0	cortex
63	MIMAT0000385	mmu-miR-106a-5p	Lax1	protein_coding	chr1	133679239	133679244	133679239	133679244	-	1	0	Ago2	1	0	0	0	0	0	0	CD4-T-cells
64	MIMAT0000385	mmu-miR-106a-5p	Btg2	protein_coding	chr1	134075541	134075546	134075540	134075546	-	6	0	Ago1-4,Ago2	1	0	0	0	0	1	0	CD4-T-cells,brain
65	MIMAT0000385	mmu-miR-106a-5p	Gpr37l1	protein_coding	chr1	135160410	135160415	135160410	135160415	-	1	0	Ago2	1	0	0	0	0	0	0	cortex
66	MIMAT0000385	mmu-miR-106a-5p	Rnpep	protein_coding	chr1	135262740	135262745	135262739	135262761	-	1	0	Ago2	1	0	0	0	1	0	0	BMDM
67	MIMAT0000385	mmu-miR-106a-5p	Ipo9	protein_coding	chr1	135385283	135385289	135385282	135385305	-	3	0	Ago2	1	0	1	0	1	0	0	mesencymal-stem-cell
68	MIMAT0000385	mmu-miR-106a-5p	Nav1	protein_coding	chr1	135438916	135438921	135438915	135438943	-	1	0	Ago2	1	0	0	1	0	0	0	cortex
69	MIMAT0000385	mmu-miR-106a-5p	Nav1	protein_coding	chr1	135440406	135440411	135440405	135440433	-	4	0	Ago2	1	0	0	1	0	0	0	mesencymal-stem-cell
70	MIMAT0000385	mmu-miR-106a-5p	Nav1	protein_coding	chr1	135452196	135452224	135452196	135452224	-	2	0	Ago2	0	0	0	1	0	0	0	cortex
71	MIMAT0000385	mmu-miR-106a-5p	Nek7	protein_coding	chr1	138484877	138484882	138484877	138484882	-	2	0	Ago2	1	0	0	0	0	0	0	CD4-T-cells
72	MIMAT0000385	mmu-miR-106a-5p	Rnf2	protein_coding	chr1	151470364	151470370	151470363	151470391	-	3	0	Ago2	1	0	0	1	1	0	1	CD4-T-cells
73	MIMAT0000385	mmu-miR-106a-5p	1700025G04Rik	protein_coding	chr1	151892622	151892644	151892622	151892644	-	1	0	Ago2	0	0	0	0	1	0	0	cortex
74	MIMAT0000385	mmu-miR-106a-5p	1700025G04Rik	protein_coding	chr1	151893065	151893087	151893065	151893087	-	1	0	Ago2	0	0	0	0	1	0	0	cortex
75	MIMAT0000385	mmu-miR-106a-5p	Rgl1	protein_coding	chr1	152517611	152517617	152517610	152517638	-	1	0	Ago2	1	0	0	1	1	1	1	cortex
76	MIMAT0000385	mmu-miR-106a-5p	Rgl1	protein_coding	chr1	152518607	152518635	152518607	152518635	-	1	0	Ago2	0	0	0	1	0	0	0	BMDM
77	MIMAT0000385	mmu-miR-106a-5p	Smg7	protein_coding	chr1	152838466	152838471	152838466	152838471	-	2	0	Ago1-4,Ago2	1	0	0	0	0	0	0	brain,mesencymal-stem-cell
78	MIMAT0000385	mmu-miR-106a-5p	Lamc1	protein_coding	chr1	153219055	153219060	153219055	153219060	-	5	0	Ago1-4,Ago2	1	0	0	0	0	0	0	CD4-T-cells,brain
79	MIMAT0000385	mmu-miR-106a-5p	Lamc1	protein_coding	chr1	153220321	153220327	153220320	153220345	-	1	0	Ago2	1	0	0	0	1	0	0	P19
80	MIMAT0000385	mmu-miR-106a-5p	Lamc1	protein_coding	chr1	153221394	153221399	153221394	153221399	-	2	0	Ago2	1	0	0	0	0	0	0	CD4-T-cells
81	MIMAT0000385	mmu-miR-106a-5p	Lhx4	protein_coding	chr1	155698855	155698862	155698855	155698883	-	1	0	Ago2	0	0	0	1	0	0	1	BMDM
82	MIMAT0000385	mmu-miR-106a-5p	Cep350	protein_coding	chr1	155845647	155845675	155845647	155845675	-	1	0	Ago2	0	0	0	1	0	0	0	cortex
83	MIMAT0000385	mmu-miR-106a-5p	Cep350	protein_coding	chr1	155848082	155848110	155848082	155848110	-	1	0	Ago2	0	0	0	1	0	0	0	cortex
84	MIMAT0000385	mmu-miR-106a-5p	Soat1	protein_coding	chr1	156429230	156429235	156429229	156429252	-	1	0	Ago2	1	1	0	0	0	0	0	P19
85	MIMAT0000385	mmu-miR-106a-5p	Soat1	protein_coding	chr1	156429574	156429579	156429574	156429579	-	1	0	Ago2	1	0	0	0	0	0	0	mesencymal-stem-cell
86	MIMAT0000385	mmu-miR-106a-5p	Fam20b	protein_coding	chr1	156679867	156679873	156679866	156679887	-	2	0	Ago2	1	0	1	0	1	0	0	mesencymal-stem-cell
87	MIMAT0000385	mmu-miR-106a-5p	Rabgap1l	protein_coding	chr1	160220283	160220289	160220282	160220300	-	2	0	Ago1-4,Ago2	1	0	1	0	1	0	0	brain,cortex
88	MIMAT0000385	mmu-miR-106a-5p	Klhl20	protein_coding	chr1	161088716	161088722	161088715	161088743	-	2	0	Ago2	1	0	1	1	1	1	1	mesencymal-stem-cell
89	MIMAT0000385	mmu-miR-106a-5p	Suco	protein_coding	chr1	161817175	161817180	161817174	161817202	-	5	0	Ago2	0	0	1	1	0	1	1	CD4-T-cells
90	MIMAT0000385	mmu-miR-106a-5p	Suco	protein_coding	chr1	161817791	161817796	161817790	161817818	-	1	0	Ago2	0	0	1	1	0	0	0	P19
91	MIMAT0000385	mmu-miR-106a-5p	Prrx1	protein_coding	chr1	163246602	163246608	163246601	163246624	-	1	0	Ago2	1	0	0	0	1	1	1	mesencymal-stem-cell
92	MIMAT0000385	mmu-miR-106a-5p	Prrx1	protein_coding	chr1	163247419	163247424	163247418	163247424	-	2	0	Ago2	1	0	0	0	0	1	0	mesencymal-stem-cell
93	MIMAT0000385	mmu-miR-106a-5p	Sft2d2	protein_coding	chr1	165178701	165178706	165178701	165178706	-	2	0	Ago2	1	0	0	0	0	0	0	CD4-T-cells
94	MIMAT0000385	mmu-miR-106a-5p	Rgs4	protein_coding	chr1	169742516	169742521	169742516	169742521	-	1	0	Ago2	1	0	1	0	0	0	0	mesencymal-stem-cell
95	MIMAT0000385	mmu-miR-106a-5p	Rgs4	protein_coding	chr1	169742800	169742806	169742799	169742821	-	1	0	Ago2	1	0	1	0	1	0	0	mesencymal-stem-cell
96	MIMAT0000385	mmu-miR-106a-5p	Ddr2	protein_coding	chr1	169973481	169973486	169973481	169973486	-	1	0	Ago2	1	0	1	0	0	0	0	mesencymal-stem-cell
97	MIMAT0000385	mmu-miR-106a-5p	Ddr2	protein_coding	chr1	169974455	169974460	169974455	169974460	-	1	0	Ago2	1	0	1	0	0	0	0	mesencymal-stem-cell
98	MIMAT0000385	mmu-miR-106a-5p	Ddr2	protein_coding	chr1	169975604	169975610	169975604	169975610	-	1	0	Ago2	1	0	1	0	0	0	0	mesencymal-stem-cell
99	MIMAT0000385	mmu-miR-106a-5p	Ddr2	protein_coding	chr1	169977486	169977491	169977486	169977491	-	1	0	Ago2	1	0	1	0	0	0	0	mesencymal-stem-cell
100	MIMAT0000385	mmu-miR-106a-5p	Usp21	protein_coding	chr1	171281976	171281981	171281975	171281997	-	7	0	Ago2	1	0	0	0	1	0	0	CD4-T-cells
101	MIMAT0000385	mmu-miR-106a-5p	Slamf7	protein_coding	chr1	171632438	171632443	171632438	171632443	-	3	0	Ago2	1	0	0	0	0	0	0	CD4-T-cells
102	MIMAT0000385	mmu-miR-106a-5p	Pea15a	protein_coding	chr1	172197844	172197849	172197844	172197849	-	2	0	Ago2	1	0	0	0	0	0	0	mesencymal-stem-cell
103	MIMAT0000385	mmu-miR-106a-5p	Atp1a2	protein_coding	chr1	172273369	172273374	172273369	172273374	-	2	0	Ago1-4,Ago2	1	0	0	0	0	0	0	brain,cortex
104	MIMAT0000385	mmu-miR-106a-5p	Atp1a2	protein_coding	chr1	172273452	172273457	172273451	172273475	-	2	0	Ago1-4,Ago2	1	0	0	0	1	0	0	brain,cortex
105	MIMAT0000385	mmu-miR-106a-5p	Cadm3	protein_coding	chr1	173335742	173335747	173335742	173335747	-	1	0	Ago2	1	0	0	0	0	0	0	cortex
106	MIMAT0000385	mmu-miR-106a-5p	Cep170	protein_coding	chr1	176734909	176734915	176734908	176734930	-	1	0	Ago2	1	0	1	0	1	0	1	mESC
107	MIMAT0000385	mmu-miR-106a-5p	Cep170	protein_coding	chr1	176734933	176734938	176734933	176734938	-	1	0	Ago2	1	0	1	0	0	0	0	P19
108	MIMAT0000385	mmu-miR-106a-5p	Akt3	protein_coding	chr1	177022552	177022557	177022551	177022579	-	6	0	Ago1-4,Ago2	1	0	0	1	0	0	0	CD4-T-cells,brain
109	MIMAT0000385	mmu-miR-106a-5p	Akt3	protein_coding	chr1	177023758	177023763	177023757	177023785	-	5	0	Ago2	1	0	0	1	0	0	0	CD4-T-cells
110	MIMAT0000385	mmu-miR-106a-5p	Akt3	protein_coding	chr1	177024253	177024258	177024252	177024280	-	3	0	Ago2	1	0	0	1	1	1	1	CD4-T-cells
111	MIMAT0000385	mmu-miR-106a-5p	Akt3	protein_coding	chr1	177097051	177097079	177097051	177097079	-	2	0	Ago2	0	0	0	1	0	0	0	mESC
112	MIMAT0000385	mmu-miR-106a-5p	Ahctf1	protein_coding	chr1	179745915	179745921	179745914	179745942	-	5	0	Ago1-4,Ago2	1	0	0	1	0	1	0	CD4-T-cells,brain
113	MIMAT0000385	mmu-miR-106a-5p	Wdr26	protein_coding	chr1	181173308	181173313	181173307	181173335	-	1	0	Ago2	1	0	1	1	0	0	0	mesencymal-stem-cell
114	MIMAT0000385	mmu-miR-106a-5p	Wdr26	protein_coding	chr1	181173434	181173439	181173433	181173461	-	3	0	Ago2	1	0	1	1	0	0	0	CD4-T-cells
115	MIMAT0000385	mmu-miR-106a-5p	Wdr26	protein_coding	chr1	181174321	181174326	181174320	181174348	-	3	0	Ago2	1	0	1	1	0	0	0	CD4-T-cells
116	MIMAT0000385	mmu-miR-106a-5p	Wdr26	protein_coding	chr1	181175907	181175912	181175906	181175934	-	6	0	Ago1-4,Ago2	1	0	1	1	0	0	0	CD4-T-cells,brain
117	MIMAT0000385	mmu-miR-106a-5p	Wdr26	protein_coding	chr1	181176007	181176012	181176006	181176034	-	1	0	Ago2	1	0	1	1	0	0	0	CD4-T-cells
118	MIMAT0000385	mmu-miR-106a-5p	Fbxo28	protein_coding	chr1	182315686	182315691	182315685	182315713	-	3	0	Ago2	1	0	1	1	0	0	1	mesencymal-stem-cell
119	MIMAT0000385	mmu-miR-106a-5p	Fbxo28	protein_coding	chr1	182315800	182315805	182315799	182315827	-	1	0	Ago2	1	0	1	1	0	0	0	P19
120	MIMAT0000385	mmu-miR-106a-5p	Capn2	protein_coding	chr1	182468151	182468156	182468151	182468156	-	5	0	Ago1-4,Ago2	1	0	0	0	0	0	0	CD4-T-cells,brain
121	MIMAT0000385	mmu-miR-106a-5p	Kcnk2	protein_coding	chr1	189208719	189208724	189208719	189208724	-	1	0	Ago2	1	0	0	0	0	0	0	cortex
122	MIMAT0000385	mmu-miR-106a-5p	Cenpf	protein_coding	chr1	189642085	189642090	189642085	189642090	-	2	0	Ago2	1	0	0	0	0	0	0	P19
123	MIMAT0000385	mmu-miR-106a-5p	Vash2	protein_coding	chr1	190949861	190949866	190949860	190949888	-	1	0	Ago2	1	0	0	1	0	0	0	mesencymal-stem-cell
124	MIMAT0000385	mmu-miR-106a-5p	Vash2	protein_coding	chr1	190950138	190950144	190950137	190950165	-	3	0	Ago2	1	0	0	1	1	0	1	mesencymal-stem-cell
125	MIMAT0000385	mmu-miR-106a-5p	Atf3	protein_coding	chr1	191170524	191170530	191170523	191170548	-	2	0	Ago2	1	0	0	0	1	0	0	BMDM
126	MIMAT0000385	mmu-miR-106a-5p	Dtl	protein_coding	chr1	191538376	191538382	191538375	191538397	-	6	1	Ago2	1	0	1	0	1	0	0	CD4-T-cells
127	MIMAT0000385	mmu-miR-106a-5p	Diexf	protein_coding	chr1	193107331	193107336	193107331	193107336	-	3	0	Ago2	1	0	0	0	0	0	0	mesencymal-stem-cell
128	MIMAT0000385	mmu-miR-106a-5p	Cr1l	protein_coding	chr1	195103817	195103822	195103817	195103822	-	1	0	Ago2	1	0	0	0	0	0	0	CD4-T-cells
129	MIMAT0000385	mmu-miR-106a-5p	Pcmtd1	protein_coding	chr1	7171003	7171008	7171003	7171008	+	1	0	Ago2	1	0	0	0	0	0	0	mesencymal-stem-cell
130	MIMAT0000385	mmu-miR-106a-5p	Sulf1	protein_coding	chr1	12860085	12860091	12860064	12860092	+	1	0	Ago2	1	0	1	1	1	0	1	P19
131	MIMAT0000385	mmu-miR-106a-5p	Sulf1	protein_coding	chr1	12860143	12860171	12860143	12860171	+	1	0	Ago2	0	0	0	1	0	0	0	P19
132	MIMAT0000385	mmu-miR-106a-5p	Terf1	protein_coding	chr1	15843144	15843149	15843128	15843150	+	6	0	Ago2	1	0	0	0	1	0	0	CD4-T-cells
133	MIMAT0000385	mmu-miR-106a-5p	Lmbrd1	protein_coding	chr1	24763068	24763073	24763068	24763073	+	4	0	Ago1-4,Ago2	1	0	0	0	0	0	0	brain,mesencymal-stem-cell
134	MIMAT0000385	mmu-miR-106a-5p	Lmbrd1	protein_coding	chr1	24764450	24764457	24764436	24764458	+	2	0	Ago1-4,Ago2	1	1	0	0	0	0	0	brain,cortex
135	MIMAT0000385	mmu-miR-106a-5p	Lmbrd1	protein_coding	chr1	24766231	24766236	24766231	24766236	+	1	0	Ago2	1	0	0	0	0	0	0	BMDM
136	MIMAT0000385	mmu-miR-106a-5p	Dst	protein_coding	chr1	34307749	34307754	34307749	34307754	+	1	0	Ago2	1	0	0	0	0	0	0	mesencymal-stem-cell
137	MIMAT0000385	mmu-miR-106a-5p	Arhgef4	protein_coding	chr1	34811856	34811862	34811838	34811863	+	1	0	Ago2	1	0	1	0	1	0	1	cortex
138	MIMAT0000385	mmu-miR-106a-5p	Inpp4a	protein_coding	chr1	37409309	37409314	37409309	37409314	+	1	0	Ago2	1	0	0	0	0	0	0	CD4-T-cells
139	MIMAT0000385	mmu-miR-106a-5p	Lipt1	protein_coding	chr1	37876171	37876177	37876171	37876177	+	1	0	Ago2	1	0	0	0	0	0	0	mESC
140	MIMAT0000385	mmu-miR-106a-5p	Eif5b	protein_coding	chr1	38053019	38053025	38053003	38053026	+	3	0	Ago2	1	0	1	0	1	0	1	mesencymal-stem-cell
141	MIMAT0000385	mmu-miR-106a-5p	Npas2	protein_coding	chr1	39362534	39362540	39362513	39362541	+	1	0	Ago2	1	0	1	1	0	1	1	CD4-T-cells
142	MIMAT0000385	mmu-miR-106a-5p	Rpl31	protein_coding	chr1	39371508	39371513	39371508	39371513	+	1	0	Ago2	1	0	0	0	0	0	0	P19
143	MIMAT0000385	mmu-miR-106a-5p	Map4k4	protein_coding	chr1	40024883	40024888	40024883	40024888	+	2	0	Ago2	1	0	0	0	0	0	0	mesencymal-stem-cell
144	MIMAT0000385	mmu-miR-106a-5p	Col3a1	protein_coding	chr1	45349007	45349012	45348992	45349013	+	3	0	Ago1-4,Ago2	1	0	0	0	1	0	0	brain,mesencymal-stem-cell
145	MIMAT0000385	mmu-miR-106a-5p	Stat1	protein_coding	chr1	52159603	52159608	52159603	52159608	+	2	0	Ago2	1	0	0	0	0	0	0	CD4-T-cells
146	MIMAT0000385	mmu-miR-106a-5p	Coq10b	protein_coding	chr1	55072282	55072304	55072276	55072304	+	3	0	Ago1-4,Ago2	0	0	0	1	1	0	0	brain,mesencymal-stem-cell
147	MIMAT0000385	mmu-miR-106a-5p	Coq10b	protein_coding	chr1	55072597	55072602	55072575	55072603	+	1	0	Ago2	1	0	1	1	1	0	0	cortex
148	MIMAT0000385	mmu-miR-106a-5p	Mars2	protein_coding	chr1	55239975	55239980	55239975	55239980	+	1	0	Ago2	1	0	0	0	0	0	0	cortex
149	MIMAT0000385	mmu-miR-106a-5p	Bzw1	protein_coding	chr1	58405377	58405382	58405361	58405383	+	3	0	Ago2	1	0	0	0	1	0	0	CD4-T-cells
150	MIMAT0000385	mmu-miR-106a-5p	Cflar	protein_coding	chr1	58756588	58756593	58756588	58756593	+	1	0	Ago2	1	0	0	0	0	0	0	P19
151	MIMAT0000385	mmu-miR-106a-5p	Stradb	protein_coding	chr1	58995045	58995050	58995045	58995050	+	1	0	Ago2	1	0	0	0	0	0	0	cortex
152	MIMAT0000385	mmu-miR-106a-5p	Fzd7	protein_coding	chr1	59486911	59486916	59486889	59486917	+	2	0	Ago2	1	0	0	1	0	1	1	mesencymal-stem-cell
153	MIMAT0000385	mmu-miR-106a-5p	Bmpr2	protein_coding	chr1	59870687	59870692	59870671	59870693	+	2	0	Ago2	1	0	0	0	1	1	1	mesencymal-stem-cell
154	MIMAT0000385	mmu-miR-106a-5p	Fam117b	protein_coding	chr1	59985043	59985049	59985022	59985050	+	3	0	Ago2	1	0	0	1	1	1	1	CD4-T-cells
155	MIMAT0000385	mmu-miR-106a-5p	Nbeal1	protein_coding	chr1	60338197	60338203	60338176	60338204	+	4	0	Ago2	0	0	1	1	0	0	0	CD4-T-cells
156	MIMAT0000385	mmu-miR-106a-5p	Cyp20a1	protein_coding	chr1	60387488	60387511	60387488	60387511	+	1	0	Ago2	0	1	0	0	0	0	0	P19
157	MIMAT0000385	mmu-miR-106a-5p	Abi2	protein_coding	chr1	60479427	60479432	60479427	60479432	+	1	0	Ago2	1	0	0	0	0	0	0	cortex
158	MIMAT0000385	mmu-miR-106a-5p	Icos	protein_coding	chr1	60998791	60998796	60998791	60998796	+	1	0	Ago2	1	0	0	0	0	0	0	CD4-T-cells
159	MIMAT0000385	mmu-miR-106a-5p	Nrp2	protein_coding	chr1	62796061	62796066	62796047	62796067	+	5	0	Ago1-4,Ago2	1	0	1	0	1	1	1	brain,mesencymal-stem-cell
160	MIMAT0000385	mmu-miR-106a-5p	Nrp2	protein_coding	chr1	62818093	62818098	62818093	62818098	+	2	0	Ago2	1	0	0	0	0	0	0	mesencymal-stem-cell
161	MIMAT0000385	mmu-miR-106a-5p	Creb1	protein_coding	chr1	64597862	64597890	64597862	64597890	+	1	0	Ago2	0	0	0	1	0	0	0	BMDM
162	MIMAT0000385	mmu-miR-106a-5p	Creb1	protein_coding	chr1	64599807	64599812	64599785	64599834	+	4	0	Ago2	1	0	1	2	0	0	0	CD4-T-cells
163	MIMAT0000385	mmu-miR-106a-5p	Creb1	protein_coding	chr1	64599828	64599833	64599827	64599834	+	4	0	Ago2	1	0	1	0	0	1	1	CD4-T-cells
164	MIMAT0000385	mmu-miR-106a-5p	Creb1	protein_coding	chr1	64600991	64600996	64600969	64600997	+	2	0	Ago2	1	0	1	1	0	1	1	BMDM
165	MIMAT0000385	mmu-miR-106a-5p	Unc80	protein_coding	chr1	66695679	66695685	66695658	66695686	+	1	0	Ago2	0	0	1	1	1	1	1	cortex
166	MIMAT0000385	mmu-miR-106a-5p	Unc80	protein_coding	chr1	66697949	66697954	66697927	66697955	+	1	0	Ago2	0	0	1	1	0	0	0	cortex
167	MIMAT0000385	mmu-miR-106a-5p	Unc80	protein_coding	chr1	66698654	66698659	66698632	66698660	+	1	0	Ago2	0	0	1	1	0	0	0	cortex
168	MIMAT0000385	mmu-miR-106a-5p	Ttll4	protein_coding	chr1	74697775	74697780	74697775	74697780	+	2	1	Ago2	1	0	0	0	0	0	0	mesencymal-stem-cell
169	MIMAT0000385	mmu-miR-106a-5p	Cdk5r2	protein_coding	chr1	74857195	74857200	74857195	74857200	+	1	0	Ago2	1	0	0	0	0	0	0	cortex
170	MIMAT0000385	mmu-miR-106a-5p	Retreg2	protein_coding	chr1	75147460	75147466	75147439	75147467	+	7	0	Ago2	1	0	1	1	1	1	1	CD4-T-cells
171	MIMAT0000385	mmu-miR-106a-5p	Retreg2	protein_coding	chr1	75147720	75147726	75147699	75147727	+	2	0	Ago2	1	0	1	1	1	0	0	P19
172	MIMAT0000385	mmu-miR-106a-5p	Mrpl44	protein_coding	chr1	79781294	79781299	79781294	79781299	+	3	0	Ago2	1	0	0	0	0	0	0	mesencymal-stem-cell
173	MIMAT0000385	mmu-miR-106a-5p	Rhbdd1	protein_coding	chr1	82445243	82445249	82445224	82445250	+	3	0	Ago2	1	0	1	0	1	0	0	mesencymal-stem-cell
174	MIMAT0000385	mmu-miR-106a-5p	Agfg1	protein_coding	chr1	82895439	82895444	82895439	82895444	+	2	0	Ago2	1	0	0	0	0	0	0	CD4-T-cells
175	MIMAT0000385	mmu-miR-106a-5p	Agfg1	protein_coding	chr1	82896107	82896112	82896107	82896112	+	1	0	Ago2	1	0	0	0	0	0	0	mesencymal-stem-cell
176	MIMAT0000385	mmu-miR-106a-5p	Cab39	protein_coding	chr1	85850545	85850550	85850545	85850550	+	3	0	Ago2	1	0	0	0	0	0	0	mesencymal-stem-cell
177	MIMAT0000385	mmu-miR-106a-5p	Itm2c	protein_coding	chr1	85907730	85907736	85907715	85907737	+	3	0	Ago2	1	0	0	0	1	0	0	BMDM
178	MIMAT0000385	mmu-miR-106a-5p	Eif4e2	protein_coding	chr1	87238084	87238112	87238084	87238112	+	1	0	Ago2	0	0	0	1	0	0	0	cortex
179	MIMAT0000385	mmu-miR-106a-5p	Eif4e2	protein_coding	chr1	87238378	87238383	87238356	87238384	+	1	0	Ago2	1	0	1	1	0	0	0	cortex
180	MIMAT0000385	mmu-miR-106a-5p	Eif4e2	protein_coding	chr1	87240201	87240207	87240180	87240208	+	2	0	Ago2	1	0	1	1	1	1	1	BMDM
181	MIMAT0000385	mmu-miR-106a-5p	Atg16l1	protein_coding	chr1	87792179	87792185	87792158	87792186	+	7	0	Ago2	1	0	1	1	1	1	1	mesencymal-stem-cell
182	MIMAT0000385	mmu-miR-106a-5p	Sh3bp4	protein_coding	chr1	89153678	89153683	89153662	89153684	+	1	0	Ago2	1	0	0	0	1	0	0	mesencymal-stem-cell
183	MIMAT0000385	mmu-miR-106a-5p	Cops8	protein_coding	chr1	90612413	90612419	90612398	90612420	+	1	0	Ago2	1	0	1	0	1	0	0	BMDM
184	MIMAT0000385	mmu-miR-106a-5p	Cops8	protein_coding	chr1	90612455	90612460	90612455	90612460	+	2	0	Ago2	1	0	1	0	0	0	0	mesencymal-stem-cell
185	MIMAT0000385	mmu-miR-106a-5p	Lrrfip1	protein_coding	chr1	91116770	91116775	91116754	91116776	+	1	0	Ago2	1	0	0	0	1	0	0	mesencymal-stem-cell
186	MIMAT0000385	mmu-miR-106a-5p	Asb1	protein_coding	chr1	91559375	91559380	91559375	91559380	+	1	0	Ago2	1	0	1	0	0	0	0	cortex
187	MIMAT0000385	mmu-miR-106a-5p	Ppp1r7	protein_coding	chr1	93366009	93366014	93366009	93366014	+	2	0	Ago2	1	0	0	0	0	0	0	CD4-T-cells
188	MIMAT0000385	mmu-miR-106a-5p	2023-09-02	protein_coding	chr1	93507717	93507722	93507717	93507722	+	1	0	Ago2	1	0	1	0	0	0	0	mesencymal-stem-cell
189	MIMAT0000385	mmu-miR-106a-5p	2023-09-02	protein_coding	chr1	93507717	93507722	93507717	93507722	+	1	0	Ago2	1	0	1	0	0	0	0	mesencymal-stem-cell
190	MIMAT0000385	mmu-miR-106a-5p	2023-09-02	protein_coding	chr1	93507998	93508003	93507976	93508004	+	3	0	Ago2	1	0	1	1	1	0	0	CD4-T-cells
191	MIMAT0000385	mmu-miR-106a-5p	2023-09-02	protein_coding	chr1	93507998	93508003	93507976	93508004	+	3	0	Ago2	1	0	1	1	1	0	0	CD4-T-cells
192	MIMAT0000385	mmu-miR-106a-5p	2023-09-02	protein_coding	chr1	93508685	93508691	93508664	93508692	+	4	0	Ago1-4,Ago2	1	0	1	1	0	0	1	brain,mesencymal-stem-cell
193	MIMAT0000385	mmu-miR-106a-5p	2023-09-02	protein_coding	chr1	93508685	93508691	93508664	93508692	+	4	0	Ago1-4,Ago2	1	0	1	1	0	0	1	brain,mesencymal-stem-cell
194	MIMAT0000385	mmu-miR-106a-5p	Zcchc2	protein_coding	chr1	106032266	106032271	106032244	106032272	+	1	0	Ago2	1	0	1	1	0	0	0	mesencymal-stem-cell
195	MIMAT0000385	mmu-miR-106a-5p	Zcchc2	protein_coding	chr1	106032558	106032563	106032536	106032564	+	1	0	Ago2	1	0	1	1	0	0	0	mesencymal-stem-cell
196	MIMAT0000385	mmu-miR-106a-5p	Zcchc2	protein_coding	chr1	106033142	106033147	106033120	106033148	+	3	0	Ago2	1	0	1	1	0	0	0	mesencymal-stem-cell
197	MIMAT0000385	mmu-miR-106a-5p	Ccdc93	protein_coding	chr1	121504315	121504321	121504315	121504321	+	1	0	Ago2	1	0	0	0	0	0	0	mesencymal-stem-cell
198	MIMAT0000385	mmu-miR-106a-5p	Ccnt2	protein_coding	chr1	127804125	127804130	127804109	127804131	+	6	0	Ago2	1	0	0	0	1	1	1	CD4-T-cells
199	MIMAT0000385	mmu-miR-106a-5p	Ccnt2	protein_coding	chr1	127804506	127804511	127804506	127804511	+	2	0	Ago2	1	0	0	0	0	0	0	cortex
200	MIMAT0000385	mmu-miR-106a-5p	Rab3gap1	protein_coding	chr1	127943220	127943226	127943201	127943227	+	6	0	Ago2	1	0	0	0	1	0	0	CD4-T-cells
201	MIMAT0000385	mmu-miR-106a-5p	Yod1	protein_coding	chr1	130721585	130721590	130721585	130721590	+	3	0	Ago2	1	0	0	0	0	0	0	mesencymal-stem-cell
202	MIMAT0000385	mmu-miR-106a-5p	Slc41a1	protein_coding	chr1	131846767	131846773	131846746	131846774	+	2	0	Ago2	1	0	1	1	1	1	1	CD4-T-cells
203	MIMAT0000385	mmu-miR-106a-5p	Slc41a1	protein_coding	chr1	131846847	131846852	131846825	131846853	+	3	0	Ago2	1	0	1	1	0	0	0	CD4-T-cells
204	MIMAT0000385	mmu-miR-106a-5p	Nucks1	protein_coding	chr1	131932917	131932922	131932895	131932923	+	2	0	Ago2	1	0	1	1	1	0	0	mesencymal-stem-cell
205	MIMAT0000385	mmu-miR-106a-5p	Nucks1	protein_coding	chr1	131933524	131933552	131933524	131933552	+	1	0	Ago2	0	0	0	1	0	0	0	cortex
206	MIMAT0000385	mmu-miR-106a-5p	Nucks1	protein_coding	chr1	131934397	131934402	131934375	131934403	+	1	0	Ago2	0	0	1	1	0	0	0	mesencymal-stem-cell
207	MIMAT0000385	mmu-miR-106a-5p	Nucks1	protein_coding	chr1	131934477	131934482	131934455	131934483	+	2	0	Ago2	0	0	1	1	0	0	0	mesencymal-stem-cell
208	MIMAT0000385	mmu-miR-106a-5p	Nucks1	protein_coding	chr1	131935171	131935176	131935149	131935177	+	2	0	Ago2	0	0	1	1	0	0	0	mesencymal-stem-cell
209	MIMAT0000385	mmu-miR-106a-5p	Nucks1	protein_coding	chr1	131935837	131935865	131935837	131935865	+	2	0	Ago2	0	0	0	1	0	0	0	cortex
210	MIMAT0000385	mmu-miR-106a-5p	Elk4	protein_coding	chr1	132025411	132025417	132025390	132025418	+	4	0	Ago2	1	0	0	1	1	0	1	CD4-T-cells
211	MIMAT0000385	mmu-miR-106a-5p	Elk4	protein_coding	chr1	132032106	132032127	132032106	132032127	+	4	0	Ago2	0	0	0	0	1	0	0	cortex
212	MIMAT0000385	mmu-miR-106a-5p	Elk4	protein_coding	chr1	132032230	132032249	132032230	132032249	+	7	0	Ago2	0	0	0	0	1	0	0	mesencymal-stem-cell
213	MIMAT0000385	mmu-miR-106a-5p	Dstyk	protein_coding	chr1	132464424	132464429	132464424	132464429	+	2	0	Ago2	1	0	0	0	0	0	0	mesencymal-stem-cell
214	MIMAT0000385	mmu-miR-106a-5p	Dstyk	protein_coding	chr1	132466021	132466026	132466021	132466027	+	2	0	Ago2	1	0	0	0	0	1	1	mesencymal-stem-cell
215	MIMAT0000385	mmu-miR-106a-5p	Ppp1r15b	protein_coding	chr1	133137279	133137285	133137279	133137285	+	3	0	Ago2	0	0	1	0	0	0	0	mesencymal-stem-cell
216	MIMAT0000385	mmu-miR-106a-5p	Ppp1r15b	protein_coding	chr1	133138512	133138517	133138512	133138517	+	4	0	Ago2	0	0	1	0	0	0	0	mesencymal-stem-cell
217	MIMAT0000385	mmu-miR-106a-5p	Ppp1r15b	protein_coding	chr1	133138568	133138574	133138568	133138574	+	5	0	Ago2	0	0	1	0	0	0	0	mesencymal-stem-cell
218	MIMAT0000385	mmu-miR-106a-5p	Plekha6	protein_coding	chr1	133302885	133302891	133302885	133302891	+	1	0	Ago2	0	0	0	0	0	0	1	cortex
219	MIMAT0000385	mmu-miR-106a-5p	Adipor1	protein_coding	chr1	134432069	134432074	134432069	134432074	+	3	0	Ago2	1	0	0	0	0	0	0	mesencymal-stem-cell
220	MIMAT0000385	mmu-miR-106a-5p	Klhl12	protein_coding	chr1	134490760	134490763	134490736	134490788	+	2	0	Ago2	1	0	1	2	0	0	0	mesencymal-stem-cell
221	MIMAT0000385	mmu-miR-106a-5p	Klhl12	protein_coding	chr1	134490782	134490787	134490782	134490787	+	2	0	Ago2	1	0	1	0	0	0	0	mesencymal-stem-cell
222	MIMAT0000385	mmu-miR-106a-5p	Kdm5b	protein_coding	chr1	134631555	134631560	134631539	134631561	+	1	0	Ago2	1	0	0	0	1	0	0	CD4-T-cells
223	MIMAT0000385	mmu-miR-106a-5p	Ptpn7	protein_coding	chr1	135145104	135145109	135145104	135145109	+	1	0	Ago2	1	0	0	0	0	0	0	CD4-T-cells
224	MIMAT0000385	mmu-miR-106a-5p	Phlda3	protein_coding	chr1	135768488	135768493	135768488	135768493	+	1	0	Ago2	1	0	0	0	0	0	0	mesencymal-stem-cell
225	MIMAT0000385	mmu-miR-106a-5p	Zbtb41	protein_coding	chr1	139448868	139448874	139448847	139448875	+	1	0	Ago2	1	0	1	1	1	1	1	mesencymal-stem-cell
226	MIMAT0000385	mmu-miR-106a-5p	Zbtb41	protein_coding	chr1	139449057	139449062	139449035	139449063	+	8	0	Ago2	1	1	1	1	1	1	1	CD4-T-cells
227	MIMAT0000385	mmu-miR-106a-5p	Zbtb41	protein_coding	chr1	139449767	139449772	139449745	139449773	+	2	0	Ago2	1	0	1	1	0	0	0	BMDM
228	MIMAT0000385	mmu-miR-106a-5p	B3galt2	protein_coding	chr1	143648594	143648600	143648579	143648601	+	1	0	Ago2	1	0	1	0	1	0	0	cortex
229	MIMAT0000385	mmu-miR-106a-5p	Ptgs2	protein_coding	chr1	150106336	150106341	150106336	150106341	+	1	0	Ago2	1	0	0	0	0	0	0	mesencymal-stem-cell
230	MIMAT0000385	mmu-miR-106a-5p	Ptgs2	protein_coding	chr1	150106999	150107004	150106999	150107004	+	1	0	Ago2	1	0	0	0	0	0	0	mesencymal-stem-cell
231	MIMAT0000385	mmu-miR-106a-5p	Stx6	protein_coding	chr1	155203488	155203493	155203466	155203494	+	5	0	Ago2	1	0	1	1	1	1	1	CD4-T-cells
232	MIMAT0000385	mmu-miR-106a-5p	Tor1aip2	protein_coding	chr1	156052894	156052899	156052877	156052900	+	3	0	Ago2	1	0	0	0	1	0	0	mesencymal-stem-cell
233	MIMAT0000385	mmu-miR-106a-5p	Tor1aip2	protein_coding	chr1	156065887	156065892	156065865	156065893	+	3	0	Ago2	1	0	0	1	0	0	0	CD4-T-cells
234	MIMAT0000385	mmu-miR-106a-5p	Tor1aip2	protein_coding	chr1	156066055	156066060	156066033	156066061	+	4	0	Ago2	1	0	1	1	0	0	0	CD4-T-cells
235	MIMAT0000385	mmu-miR-106a-5p	Tor1aip2	protein_coding	chr1	156066101	156066107	156066080	156066108	+	3	0	Ago2	1	0	1	1	1	0	0	CD4-T-cells
236	MIMAT0000385	mmu-miR-106a-5p	Tor1aip2	protein_coding	chr1	156067763	156067768	156067741	156067769	+	2	0	Ago2	1	0	1	1	0	0	0	CD4-T-cells
237	MIMAT0000385	mmu-miR-106a-5p	Astn1	protein_coding	chr1	158689043	158689048	158689043	158689048	+	1	0	Ago2	1	0	0	0	0	0	0	cortex
238	MIMAT0000385	mmu-miR-106a-5p	Astn1	protein_coding	chr1	158689068	158689073	158689068	158689073	+	1	0	Ago2	1	0	0	0	0	0	0	cortex
239	MIMAT0000385	mmu-miR-106a-5p	Astn1	protein_coding	chr1	158690677	158690682	158690677	158690682	+	1	0	Ago2	1	0	0	0	0	0	0	cortex
240	MIMAT0000385	mmu-miR-106a-5p	Slc19a2	protein_coding	chr1	164265273	164265279	164265252	164265280	+	5	0	Ago2	1	0	0	1	1	0	0	CD4-T-cells
241	MIMAT0000385	mmu-miR-106a-5p	Cd247	protein_coding	chr1	165862053	165862058	165862037	165862059	+	1	0	Ago2	1	0	1	0	1	0	0	cortex
242	MIMAT0000385	mmu-miR-106a-5p	Tmco1	protein_coding	chr1	167330630	167330635	167330630	167330635	+	2	0	Ago2	1	0	0	0	0	0	0	BMDM
243	MIMAT0000385	mmu-miR-106a-5p	Aldh9a1	protein_coding	chr1	167368397	167368420	167368397	167368420	+	1	0	Ago2	0	0	0	0	1	0	0	BMDM
244	MIMAT0000385	mmu-miR-106a-5p	Dedd	protein_coding	chr1	171342129	171342135	171342129	171342135	+	1	0	Ago2	0	0	0	0	0	1	1	mesencymal-stem-cell
245	MIMAT0000385	mmu-miR-106a-5p	Copa	protein_coding	chr1	172122102	172122107	172122102	172122107	+	1	1	Ago2	1	0	0	0	0	0	0	mesencymal-stem-cell
246	MIMAT0000385	mmu-miR-106a-5p	Dcaf8	protein_coding	chr1	172172840	172172862	172172834	172172862	+	2	0	Ago2	0	0	0	1	1	0	0	mESC
247	MIMAT0000385	mmu-miR-106a-5p	Dcaf8	protein_coding	chr1	172194767	172194773	172194746	172194774	+	5	0	Ago2	1	0	0	1	1	1	1	mesencymal-stem-cell
248	MIMAT0000385	mmu-miR-106a-5p	Pigm	protein_coding	chr1	172382799	172382804	172382799	172382804	+	2	0	Ago1-4,Ago2	1	0	0	0	0	0	0	BMDM,brain
249	MIMAT0000385	mmu-miR-106a-5p	Zbtb18	protein_coding	chr1	177448809	177448815	177448788	177448816	+	4	0	Ago1-4,Ago2	1	0	1	1	1	1	1	CD4-T-cells,brain
250	MIMAT0000385	mmu-miR-106a-5p	Desi2	protein_coding	chr1	178251001	178251006	178251001	178251006	+	2	0	Ago2	1	0	0	0	0	0	0	CD4-T-cells
251	MIMAT0000385	mmu-miR-106a-5p	Desi2	protein_coding	chr1	178252513	178252518	178252513	178252518	+	2	0	Ago2	1	0	0	0	0	0	0	mesencymal-stem-cell
252	MIMAT0000385	mmu-miR-106a-5p	Kif26b	protein_coding	chr1	178932470	178932476	178932449	178932477	+	1	0	Ago2	1	0	1	1	1	1	1	cortex
253	MIMAT0000385	mmu-miR-106a-5p	Itpkb	protein_coding	chr1	180422022	180422027	180422005	180422028	+	3	0	Ago2	1	0	0	0	1	0	0	CD4-T-cells
254	MIMAT0000385	mmu-miR-106a-5p	Acbd3	protein_coding	chr1	180753210	180753215	180753194	180753216	+	1	0	Ago2	1	0	0	0	1	0	0	CD4-T-cells
255	MIMAT0000385	mmu-miR-106a-5p	Acbd3	protein_coding	chr1	180754018	180754023	180754018	180754023	+	2	0	Ago2	1	0	0	0	0	0	0	CD4-T-cells
256	MIMAT0000385	mmu-miR-106a-5p	Tmem63a	protein_coding	chr1	180974608	180974614	180974594	180974615	+	2	0	Ago2	1	0	1	0	1	0	0	mesencymal-stem-cell
257	MIMAT0000385	mmu-miR-106a-5p	Cnih4	protein_coding	chr1	181168836	181168841	181168836	181168841	+	1	0	Ago2	1	0	0	0	0	0	0	cortex
258	MIMAT0000385	mmu-miR-106a-5p	Slc30a10	protein_coding	chr1	185466334	185466340	185466313	185466341	+	1	0	Ago2	1	0	1	1	1	0	1	cortex
259	MIMAT0000385	mmu-miR-106a-5p	Esrrg	protein_coding	chr1	188212208	188212213	188212186	188212214	+	1	0	Ago2	1	0	1	1	0	0	0	cortex
260	MIMAT0000385	mmu-miR-106a-5p	Ptpn14	protein_coding	chr1	189873097	189873102	189873097	189873102	+	2	0	Ago2	1	0	0	0	0	0	0	mesencymal-stem-cell
261	MIMAT0000385	mmu-miR-106a-5p	Ptpn14	protein_coding	chr1	189874775	189874780	189874775	189874780	+	1	0	Ago2	1	0	0	0	0	0	0	P19
262	MIMAT0000385	mmu-miR-106a-5p	Angel2	protein_coding	chr1	190945168	190945173	190945168	190945173	+	2	0	Ago2	1	0	0	0	0	0	0	CD4-T-cells
263	MIMAT0000385	mmu-miR-106a-5p	Batf3	protein_coding	chr1	191108868	191108873	191108868	191108873	+	3	0	Ago2	1	0	0	0	0	0	0	mesencymal-stem-cell
264	MIMAT0000385	mmu-miR-106a-5p	Lpgat1	protein_coding	chr1	191779222	191779227	191779221	191779228	+	2	0	Ago2	0	0	1	0	0	1	1	CD4-T-cells
265	MIMAT0000385	mmu-miR-106a-5p	Lpgat1	protein_coding	chr1	191780190	191780196	191780190	191780196	+	1	0	Ago2	0	0	1	0	0	0	0	BMDM
266	MIMAT0000385	mmu-miR-106a-5p	Lpgat1	protein_coding	chr1	191780499	191780504	191780499	191780504	+	1	0	Ago2	0	0	1	0	0	0	0	BMDM
267	MIMAT0000385	mmu-miR-106a-5p	Slc30a1	protein_coding	chr1	191911768	191911774	191911755	191911775	+	4	0	Ago2	1	0	1	0	1	1	1	mesencymal-stem-cell
268	MIMAT0000385	mmu-miR-106a-5p	Plxna2	protein_coding	chr1	194814156	194814161	194814156	194814161	+	1	0	Ago2	1	0	0	0	0	0	0	BMDM
269	MIMAT0000385	mmu-miR-106a-5p	Rgs17	protein_coding	chr10	5830965	5830993	5830965	5830993	-	2	0	Ago2	0	0	0	1	0	0	0	mesencymal-stem-cell
270	MIMAT0000385	mmu-miR-106a-5p	Pcmt1	protein_coding	chr10	7629832	7629838	7629832	7629838	-	5	0	Ago2	0	0	1	0	0	0	0	CD4-T-cells
271	MIMAT0000385	mmu-miR-106a-5p	Pcmt1	protein_coding	chr10	7630724	7630729	7630723	7630745	-	2	0	Ago2	1	0	1	0	1	0	0	CD4-T-cells
272	MIMAT0000385	mmu-miR-106a-5p	Ginm1	protein_coding	chr10	7768157	7768163	7768156	7768184	-	3	0	Ago2	1	0	1	1	1	1	1	CD4-T-cells
273	MIMAT0000385	mmu-miR-106a-5p	Sash1	protein_coding	chr10	8722503	8722509	8722502	8722530	-	3	0	Ago2	1	0	0	1	1	1	1	mesencymal-stem-cell
274	MIMAT0000385	mmu-miR-106a-5p	Sash1	protein_coding	chr10	8722987	8722992	8722987	8722992	-	2	0	Ago2	1	0	0	0	0	0	0	BMDM
275	MIMAT0000385	mmu-miR-106a-5p	Stxbp5	protein_coding	chr10	9757691	9757697	9757690	9757718	-	1	0	Ago2	1	0	1	1	1	0	0	mesencymal-stem-cell
276	MIMAT0000385	mmu-miR-106a-5p	Stxbp5	protein_coding	chr10	9757735	9757741	9757734	9757762	-	2	0	Ago2	1	0	1	1	1	0	1	BMDM
277	MIMAT0000385	mmu-miR-106a-5p	Stxbp5	protein_coding	chr10	9760485	9760513	9760485	9760513	-	2	0	Ago2	0	0	0	1	0	0	0	CD4-T-cells
278	MIMAT0000385	mmu-miR-106a-5p	Stxbp5	protein_coding	chr10	9812303	9812331	9812303	9812331	-	4	0	Ago2	0	0	0	1	0	0	0	mesencymal-stem-cell
279	MIMAT0000385	mmu-miR-106a-5p	Utrn	protein_coding	chr10	12383800	12383805	12383799	12383821	-	1	0	Ago2	1	0	0	0	1	0	0	CD4-T-cells
280	MIMAT0000385	mmu-miR-106a-5p	Vta1	protein_coding	chr10	14655640	14655645	14655640	14655645	-	1	0	Ago2	1	0	1	0	0	0	0	mesencymal-stem-cell
281	MIMAT0000385	mmu-miR-106a-5p	Heca	protein_coding	chr10	17899180	17899186	17899180	17899186	-	2	0	Ago2	0	0	0	0	0	0	1	mesencymal-stem-cell
282	MIMAT0000385	mmu-miR-106a-5p	L3mbtl3	protein_coding	chr10	26274925	26274931	26274924	26274952	-	3	0	Ago2	0	0	1	1	0	0	1	CD4-T-cells
283	MIMAT0000385	mmu-miR-106a-5p	Rnf217	protein_coding	chr10	31498529	31498535	31498529	31498535	-	1	0	Ago2	0	0	0	0	0	0	1	mesencymal-stem-cell
284	MIMAT0000385	mmu-miR-106a-5p	Nkain2	protein_coding	chr10	31690776	31690799	31690776	31690799	-	1	0	Ago2	0	0	0	0	1	0	0	cortex
285	MIMAT0000385	mmu-miR-106a-5p	Nt5dc1	protein_coding	chr10	34303638	34303643	34303638	34303643	-	1	0	Ago2	1	0	0	0	0	0	0	CD4-T-cells
286	MIMAT0000385	mmu-miR-106a-5p	Marcks	protein_coding	chr10	37133555	37133560	37133555	37133560	-	1	0	Ago2	1	0	0	0	0	0	0	cortex
287	MIMAT0000385	mmu-miR-106a-5p	Rpf2	protein_coding	chr10	40223719	40223726	40223718	40223739	-	1	0	Ago2	1	0	0	0	1	0	0	mesencymal-stem-cell
288	MIMAT0000385	mmu-miR-106a-5p	Amd1	protein_coding	chr10	40288866	40288871	40288866	40288871	-	2	0	Ago2	1	0	0	0	0	0	0	mesencymal-stem-cell
289	MIMAT0000385	mmu-miR-106a-5p	Afg1l	protein_coding	chr10	42313362	42313368	42313361	42313389	-	2	0	Ago2	1	0	1	1	1	1	1	mESC
290	MIMAT0000385	mmu-miR-106a-5p	Serinc1	protein_coding	chr10	57516176	57516181	57516175	57516203	-	2	0	Ago2	1	0	1	1	1	0	0	CD4-T-cells
291	MIMAT0000385	mmu-miR-106a-5p	Serinc1	protein_coding	chr10	57516683	57516688	57516682	57516710	-	9	0	Ago2	1	0	1	1	1	0	0	CD4-T-cells
292	MIMAT0000385	mmu-miR-106a-5p	Serinc1	protein_coding	chr10	57517129	57517134	57517128	57517156	-	5	0	Ago1-4,Ago2	1	0	1	1	0	0	0	brain,mesencymal-stem-cell
293	MIMAT0000385	mmu-miR-106a-5p	Serinc1	protein_coding	chr10	57527732	57527760	57527732	57527760	-	7	0	Ago1-4,Ago2	0	0	0	1	0	0	0	brain,mesencymal-stem-cell
294	MIMAT0000385	mmu-miR-106a-5p	2023-09-10	protein_coding	chr10	59164686	59164691	59164685	59164709	-	3	0	Ago2	1	0	0	0	1	0	0	mesencymal-stem-cell
295	MIMAT0000385	mmu-miR-106a-5p	Sgpl1	protein_coding	chr10	61098789	61098794	61098789	61098794	-	5	0	Ago2	1	0	0	0	0	0	0	CD4-T-cells
296	MIMAT0000385	mmu-miR-106a-5p	Pald1	protein_coding	chr10	61319816	61319821	61319816	61319821	-	3	0	Ago1-4,Ago2	1	0	0	0	0	0	0	brain,cortex
297	MIMAT0000385	mmu-miR-106a-5p	Vps26a	protein_coding	chr10	62455541	62455547	62455540	62455568	-	4	0	Ago2	1	0	0	1	1	1	1	mesencymal-stem-cell
298	MIMAT0000385	mmu-miR-106a-5p	Ddx21	protein_coding	chr10	62580407	62580412	62580406	62580428	-	2	0	Ago2	1	0	0	0	1	0	0	mesencymal-stem-cell
299	MIMAT0000385	mmu-miR-106a-5p	Tet1	protein_coding	chr10	62811885	62811891	62811884	62811912	-	4	0	Ago2	0	0	0	1	0	1	1	CD4-T-cells
300	MIMAT0000385	mmu-miR-106a-5p	Sirt1	protein_coding	chr10	63320267	63320272	63320267	63320272	-	1	0	Ago2	1	0	0	0	0	0	0	cortex
301	MIMAT0000385	mmu-miR-106a-5p	Reep3	protein_coding	chr10	67009868	67009896	67009868	67009896	-	1	0	Ago2	0	0	0	1	0	0	0	cortex
302	MIMAT0000385	mmu-miR-106a-5p	Reep3	protein_coding	chr10	67013205	67013211	67013204	67013232	-	7	0	Ago1-4,Ago2	1	0	0	1	1	1	1	CD4-T-cells,brain
303	MIMAT0000385	mmu-miR-106a-5p	Reep3	protein_coding	chr10	67013642	67013647	67013641	67013669	-	5	0	Ago1-4,Ago2	1	0	0	1	0	0	0	CD4-T-cells,brain
304	MIMAT0000385	mmu-miR-106a-5p	Bicc1	protein_coding	chr10	70924748	70924754	70924747	70924775	-	1	0	Ago2	0	0	1	1	0	0	1	mesencymal-stem-cell
305	MIMAT0000385	mmu-miR-106a-5p	Ube2d1	protein_coding	chr10	71255415	71255420	71255414	71255436	-	3	0	Ago2	1	0	0	0	1	1	0	CD4-T-cells
306	MIMAT0000385	mmu-miR-106a-5p	Ube2d1	protein_coding	chr10	71255457	71255462	71255457	71255462	-	2	0	Ago2	1	0	0	0	0	0	0	BMDM
307	MIMAT0000385	mmu-miR-106a-5p	Ube2d1	protein_coding	chr10	71255813	71255828	71255813	71255828	-	2	0	Ago2	0	0	0	0	1	0	0	BMDM
308	MIMAT0000385	mmu-miR-106a-5p	Dip2a	protein_coding	chr10	76263999	76264004	76263998	76264026	-	3	0	Ago2	1	0	1	1	0	0	0	BMDM
309	MIMAT0000385	mmu-miR-106a-5p	Dip2a	protein_coding	chr10	76264340	76264345	76264339	76264367	-	4	0	Ago2	1	0	1	1	1	1	1	CD4-T-cells
310	MIMAT0000385	mmu-miR-106a-5p	Adarb1	protein_coding	chr10	77291604	77291609	77291604	77291609	-	1	0	Ago2	1	0	0	0	0	0	0	cortex
311	MIMAT0000385	mmu-miR-106a-5p	Adarb1	protein_coding	chr10	77292895	77292901	77292895	77292901	-	1	0	Ago2	1	0	0	0	0	0	0	cortex
312	MIMAT0000385	mmu-miR-106a-5p	Lrrc3	protein_coding	chr10	77900706	77900712	77900705	77900733	-	1	0	Ago1-4	1	0	1	1	1	0	0	brain
313	MIMAT0000385	mmu-miR-106a-5p	Pfkl	protein_coding	chr10	77987932	77987937	77987932	77987937	-	2	0	Ago2	1	0	0	0	0	0	0	CD4-T-cells
314	MIMAT0000385	mmu-miR-106a-5p	Trappc10	protein_coding	chr10	78187112	78187117	78187112	78187117	-	3	0	Ago2	1	0	0	0	0	0	0	P19
315	MIMAT0000385	mmu-miR-106a-5p	Pdxk	protein_coding	chr10	78438393	78438398	78438393	78438398	-	3	0	Ago2	1	0	0	0	0	0	0	BMDM
316	MIMAT0000385	mmu-miR-106a-5p	Mier2	protein_coding	chr10	79540662	79540668	79540661	79540689	-	2	0	Ago2	1	0	0	1	1	0	1	mesencymal-stem-cell
317	MIMAT0000385	mmu-miR-106a-5p	Polrmt	protein_coding	chr10	79736155	79736160	79736155	79736160	-	1	0	Ago2	1	0	0	0	0	0	0	cortex
318	MIMAT0000385	mmu-miR-106a-5p	R3hdm4	protein_coding	chr10	79910500	79910505	79910500	79910505	-	1	0	Ago2	1	0	0	0	0	0	0	P19
319	MIMAT0000385	mmu-miR-106a-5p	Mex3d	protein_coding	chr10	80380954	80380959	80380953	80380981	-	7	0	Ago2	1	0	1	1	1	1	1	mesencymal-stem-cell
320	MIMAT0000385	mmu-miR-106a-5p	Mbd3	protein_coding	chr10	80392571	80392576	80392571	80392576	-	2	0	Ago2	1	0	0	0	0	0	0	BMDM
321	MIMAT0000385	mmu-miR-106a-5p	Rexo1	protein_coding	chr10	80540984	80540991	80540983	80541004	-	1	0	Ago2	1	0	0	0	1	0	0	cortex
322	MIMAT0000385	mmu-miR-106a-5p	Mknk2	protein_coding	chr10	80665436	80665441	80665435	80665463	-	8	0	Ago1-4,Ago2	1	0	0	1	1	1	1	CD4-T-cells,brain
323	MIMAT0000385	mmu-miR-106a-5p	Ap3d1	protein_coding	chr10	80707106	80707111	80707105	80707111	-	5	0	Ago2	1	0	0	0	0	1	1	CD4-T-cells
324	MIMAT0000385	mmu-miR-106a-5p	Nfic	protein_coding	chr10	81396580	81396608	81396580	81396608	-	2	0	Ago2	0	0	0	1	0	0	0	mesencymal-stem-cell
325	MIMAT0000385	mmu-miR-106a-5p	Nfic	protein_coding	chr10	81399974	81399980	81399973	81400001	-	5	0	Ago1-4,Ago2	1	0	1	1	0	1	1	brain,mesencymal-stem-cell
326	MIMAT0000385	mmu-miR-106a-5p	Nfic	protein_coding	chr10	81400319	81400325	81400318	81400346	-	1	0	Ago2	1	0	1	1	0	1	1	mesencymal-stem-cell
327	MIMAT0000385	mmu-miR-106a-5p	Slc41a2	protein_coding	chr10	83232455	83232478	83232455	83232478	-	1	0	Ago2	0	0	0	0	1	0	0	P19
328	MIMAT0000385	mmu-miR-106a-5p	Slc41a2	protein_coding	chr10	83233037	83233042	83233037	83233042	-	1	0	Ago2	1	0	0	0	0	0	0	BMDM
329	MIMAT0000385	mmu-miR-106a-5p	Appl2	protein_coding	chr10	83600619	83600624	83600619	83600624	-	5	0	Ago1-4,Ago2	1	0	0	0	0	0	0	CD4-T-cells,brain
330	MIMAT0000385	mmu-miR-106a-5p	Nuak1	protein_coding	chr10	84373297	84373302	84373297	84373302	-	1	0	Ago2	1	0	0	0	0	0	0	BMDM
331	MIMAT0000385	mmu-miR-106a-5p	Dram1	protein_coding	chr10	88324335	88324340	88324334	88324356	-	1	0	Ago2	1	0	0	0	1	0	0	BMDM
332	MIMAT0000385	mmu-miR-106a-5p	Gas2l3	protein_coding	chr10	89412420	89412425	89412420	89412425	-	2	0	Ago2	1	0	0	0	0	0	0	CD4-T-cells
333	MIMAT0000385	mmu-miR-106a-5p	Apaf1	protein_coding	chr10	90989837	90989842	90989837	90989842	-	3	0	Ago2	1	0	0	0	0	0	0	CD4-T-cells
334	MIMAT0000385	mmu-miR-106a-5p	Tmpo	protein_coding	chr10	91149209	91149214	91149209	91149214	-	3	0	Ago2	1	0	0	0	0	0	0	CD4-T-cells
335	MIMAT0000385	mmu-miR-106a-5p	Nedd1	protein_coding	chr10	92685186	92685191	92685185	92685213	-	3	0	Ago2	1	0	1	1	0	0	0	CD4-T-cells
336	MIMAT0000385	mmu-miR-106a-5p	Nedd1	protein_coding	chr10	92685286	92685291	92685285	92685313	-	2	0	Ago2	1	0	1	1	0	0	0	CD4-T-cells
337	MIMAT0000385	mmu-miR-106a-5p	Elk3	protein_coding	chr10	93249305	93249311	93249304	93249332	-	1	0	Ago2	1	0	1	1	1	0	0	mesencymal-stem-cell
338	MIMAT0000385	mmu-miR-106a-5p	Elk3	protein_coding	chr10	93249873	93249878	93249872	93249900	-	1	0	Ago2	1	0	1	1	1	1	1	CD4-T-cells
339	MIMAT0000385	mmu-miR-106a-5p	Nudt4	protein_coding	chr10	95549008	95549013	95549008	95549013	-	1	0	Ago2	1	0	0	0	0	0	0	cortex
340	MIMAT0000385	mmu-miR-106a-5p	Tmtc3	protein_coding	chr10	100444305	100444310	100444304	100444332	-	1	0	Ago2	1	0	1	1	0	0	0	mesencymal-stem-cell
341	MIMAT0000385	mmu-miR-106a-5p	Tmtc3	protein_coding	chr10	100444760	100444766	100444759	100444787	-	1	0	Ago2	1	0	1	1	0	0	0	mesencymal-stem-cell
342	MIMAT0000385	mmu-miR-106a-5p	Tmtc2	protein_coding	chr10	105187951	105187956	105187951	105187956	-	1	0	Ago2	1	0	1	0	0	0	0	BMDM
343	MIMAT0000385	mmu-miR-106a-5p	Thap2	protein_coding	chr10	115371112	115371140	115371112	115371140	-	1	0	Ago2	0	0	0	1	0	0	0	mesencymal-stem-cell
344	MIMAT0000385	mmu-miR-106a-5p	Thap2	protein_coding	chr10	115376447	115376475	115376447	115376475	-	1	0	Ago2	0	0	0	1	0	0	0	cortex
345	MIMAT0000385	mmu-miR-106a-5p	Frs2	protein_coding	chr10	117071328	117071334	117071327	117071355	-	2	0	Ago2	1	0	1	1	1	1	1	CD4-T-cells
346	MIMAT0000385	mmu-miR-106a-5p	Frs2	protein_coding	chr10	117072791	117072797	117072790	117072818	-	1	0	Ago2	1	0	1	1	0	0	1	mesencymal-stem-cell
347	MIMAT0000385	mmu-miR-106a-5p	Frs2	protein_coding	chr10	117073274	117073279	117073273	117073301	-	2	0	Ago2	1	0	1	1	0	1	0	CD4-T-cells
348	MIMAT0000385	mmu-miR-106a-5p	Rap1b	protein_coding	chr10	117815638	117815643	117815637	117815665	-	5	0	Ago2	1	0	0	1	1	0	0	CD4-T-cells
349	MIMAT0000385	mmu-miR-106a-5p	Dyrk2	protein_coding	chr10	118856234	118856240	118856234	118856240	-	3	0	Ago2	0	0	0	0	0	0	1	mesencymal-stem-cell
350	MIMAT0000385	mmu-miR-106a-5p	Cand1	protein_coding	chr10	119202871	119202877	119202871	119202894	-	2	0	Ago2	0	0	0	0	1	0	1	mesencymal-stem-cell
351	MIMAT0000385	mmu-miR-106a-5p	Helb	protein_coding	chr10	120083793	120083799	120083792	120083814	-	1	0	Ago2	1	0	1	0	1	0	0	mesencymal-stem-cell
352	MIMAT0000385	mmu-miR-106a-5p	Hmga2	protein_coding	chr10	120363029	120363034	120363028	120363056	-	1	1	Ago2	1	1	0	1	1	1	1	mesencymal-stem-cell
353	MIMAT0000385	mmu-miR-106a-5p	Hmga2	protein_coding	chr10	120364055	120364083	120364055	120364083	-	2	0	Ago2	0	0	0	1	0	0	0	mesencymal-stem-cell
354	MIMAT0000385	mmu-miR-106a-5p	Lemd3	protein_coding	chr10	120924958	120924963	120924958	120924963	-	1	0	Ago2	1	0	0	0	0	0	0	mesencymal-stem-cell
355	MIMAT0000385	mmu-miR-106a-5p	Rassf3	protein_coding	chr10	121411516	121411521	121411516	121411521	-	1	0	Ago2	1	0	0	0	0	0	0	mesencymal-stem-cell
356	MIMAT0000385	mmu-miR-106a-5p	Rassf3	protein_coding	chr10	121411835	121411840	121411835	121411840	-	2	0	Ago2	1	0	0	0	0	0	0	BMDM
357	MIMAT0000385	mmu-miR-106a-5p	Pip4k2c	protein_coding	chr10	127198333	127198339	127198332	127198355	-	2	0	Ago2	1	1	1	0	0	0	0	mESC
358	MIMAT0000385	mmu-miR-106a-5p	Pip4k2c	protein_coding	chr10	127198607	127198613	127198606	127198633	-	4	0	Ago2	1	0	1	0	1	0	0	mesencymal-stem-cell
359	MIMAT0000385	mmu-miR-106a-5p	Pip4k2c	protein_coding	chr10	127198664	127198670	127198663	127198684	-	1	0	Ago2	1	0	1	0	1	0	1	P19
360	MIMAT0000385	mmu-miR-106a-5p	Kif5a	protein_coding	chr10	127227328	127227334	127227327	127227356	-	1	0	Ago1-4	1	0	1	1	1	1	1	brain
361	MIMAT0000385	mmu-miR-106a-5p	Kif5a	protein_coding	chr10	127229747	127229772	127229747	127229775	-	2	0	Ago1-4,Ago2	0	0	0	1	1	0	0	brain,cortex
362	MIMAT0000385	mmu-miR-106a-5p	Mars	protein_coding	chr10	127296269	127296274	127296269	127296274	-	6	0	Ago1-4,Ago2	1	0	0	0	0	0	0	CD4-T-cells,brain
363	MIMAT0000385	mmu-miR-106a-5p	Ikzf4	protein_coding	chr10	128631355	128631383	128631355	128631383	-	2	0	Ago2	0	0	0	1	0	0	0	CD4-T-cells
364	MIMAT0000385	mmu-miR-106a-5p	Ikzf4	protein_coding	chr10	128631640	128631647	128631640	128631668	-	1	0	Ago2	0	0	0	1	0	0	1	cortex
365	MIMAT0000385	mmu-miR-106a-5p	Ikzf4	protein_coding	chr10	128633432	128633437	128633431	128633459	-	1	0	Ago2	1	0	0	1	0	0	0	CD4-T-cells
366	MIMAT0000385	mmu-miR-106a-5p	Ikzf4	protein_coding	chr10	128633538	128633543	128633537	128633565	-	2	0	Ago2	1	0	0	1	0	0	0	CD4-T-cells
367	MIMAT0000385	mmu-miR-106a-5p	Rab5b	protein_coding	chr10	128679380	128679385	128679379	128679407	-	3	0	Ago2	1	0	1	1	1	1	1	cortex
368	MIMAT0000385	mmu-miR-106a-5p	Cdk2	protein_coding	chr10	128698071	128698077	128698070	128698090	-	2	0	Ago2	1	0	0	0	1	0	0	CD4-T-cells
369	MIMAT0000385	mmu-miR-106a-5p	Tmem198b	protein_coding	chr10	128800606	128800611	128800606	128800611	-	1	0	Ago2	1	0	0	0	0	0	0	cortex
370	MIMAT0000385	mmu-miR-106a-5p	Gdf11	protein_coding	chr10	128883514	128883521	128883514	128883521	-	3	0	Ago2	0	0	0	0	0	0	1	cortex
371	MIMAT0000385	mmu-miR-106a-5p	Lrp11	protein_coding	chr10	7624118	7624123	7624118	7624123	+	1	0	Ago2	1	0	0	0	0	0	0	cortex
372	MIMAT0000385	mmu-miR-106a-5p	Lrp11	protein_coding	chr10	7624806	7624813	7624792	7624814	+	1	0	Ago2	1	0	0	0	1	0	0	cortex
373	MIMAT0000385	mmu-miR-106a-5p	Lats1	protein_coding	chr10	7714767	7714772	7714767	7714772	+	1	0	Ago2	1	0	0	0	0	0	0	P19
374	MIMAT0000385	mmu-miR-106a-5p	Lats1	protein_coding	chr10	7715898	7715903	7715898	7715903	+	5	0	Ago1-4,Ago2	1	0	0	0	0	0	0	CD4-T-cells,brain
375	MIMAT0000385	mmu-miR-106a-5p	Ppil4	protein_coding	chr10	7821816	7821822	7821816	7821822	+	1	0	Ago2	1	0	0	0	0	0	0	mesencymal-stem-cell
376	MIMAT0000385	mmu-miR-106a-5p	Plagl1	protein_coding	chr10	13130644	13130649	13130644	13130649	+	3	0	Ago2	1	0	0	0	0	0	0	P19
377	MIMAT0000385	mmu-miR-106a-5p	Cited2	protein_coding	chr10	17724966	17724971	17724966	17724971	+	2	0	Ago2	1	0	0	0	0	0	0	mesencymal-stem-cell
378	MIMAT0000385	mmu-miR-106a-5p	Cited2	protein_coding	chr10	17725083	17725088	17725083	17725088	+	2	1	Ago2	1	0	0	0	0	0	0	CD4-T-cells
379	MIMAT0000385	mmu-miR-106a-5p	Cited2	protein_coding	chr10	17725375	17725380	17725375	17725380	+	3	0	Ago2	1	0	0	0	0	0	0	CD4-T-cells
380	MIMAT0000385	mmu-miR-106a-5p	Map3k5	protein_coding	chr10	20141675	20141681	20141654	20141682	+	5	0	Ago1-4,Ago2	1	0	0	1	1	1	1	CD4-T-cells,brain
381	MIMAT0000385	mmu-miR-106a-5p	Map7	protein_coding	chr10	20281205	20281211	20281184	20281212	+	3	0	Ago2	1	0	1	1	0	1	1	CD4-T-cells
382	MIMAT0000385	mmu-miR-106a-5p	Stx7	protein_coding	chr10	24187782	24187787	24187782	24187787	+	1	0	Ago2	1	0	0	0	0	0	0	mesencymal-stem-cell
383	MIMAT0000385	mmu-miR-106a-5p	Stx7	protein_coding	chr10	24188503	24188508	24188503	24188508	+	4	0	Ago2	1	0	0	0	0	0	0	mesencymal-stem-cell
384	MIMAT0000385	mmu-miR-106a-5p	Med23	protein_coding	chr10	24913012	24913017	24912996	24913018	+	3	0	Ago2	1	0	0	0	1	0	0	CD4-T-cells
385	MIMAT0000385	mmu-miR-106a-5p	Arhgap18	protein_coding	chr10	26917906	26917911	26917906	26917911	+	1	0	Ago2	1	0	1	0	0	0	0	CD4-T-cells
386	MIMAT0000385	mmu-miR-106a-5p	Ptprk	protein_coding	chr10	28263618	28263646	28263618	28263646	+	1	0	Ago2	0	0	0	1	0	0	0	P19
387	MIMAT0000385	mmu-miR-106a-5p	Ptprk	protein_coding	chr10	28596189	28596195	28596168	28596196	+	1	0	Ago2	1	0	0	1	1	0	0	mesencymal-stem-cell
388	MIMAT0000385	mmu-miR-106a-5p	9330159F19Rik	protein_coding	chr10	29228302	29228307	29228280	29228308	+	1	0	Ago2	0	0	1	1	0	0	0	cortex
389	MIMAT0000385	mmu-miR-106a-5p	Hs3st5	protein_coding	chr10	36833580	36833586	36833559	36833587	+	1	0	Ago2	1	0	1	1	1	1	1	cortex
390	MIMAT0000385	mmu-miR-106a-5p	Tube1	protein_coding	chr10	39149775	39149780	39149775	39149780	+	1	0	Ago2	1	0	0	0	0	0	0	mESC
391	MIMAT0000385	mmu-miR-106a-5p	Tube1	protein_coding	chr10	39150017	39150022	39150017	39150022	+	1	0	Ago2	1	0	0	0	0	0	0	mesencymal-stem-cell
392	MIMAT0000385	mmu-miR-106a-5p	Rev3l	protein_coding	chr10	39799920	39799948	39799920	39799948	+	1	0	Ago2	0	0	0	1	0	0	0	mESC
393	MIMAT0000385	mmu-miR-106a-5p	Rev3l	protein_coding	chr10	39823262	39823290	39823262	39823290	+	1	0	Ago2	0	0	0	1	0	0	0	cortex
394	MIMAT0000385	mmu-miR-106a-5p	Rev3l	protein_coding	chr10	39874625	39874630	39874603	39874631	+	1	0	Ago1-4	1	0	1	1	1	1	0	brain
395	MIMAT0000385	mmu-miR-106a-5p	Rev3l	protein_coding	chr10	39874662	39874667	39874640	39874668	+	3	0	Ago1-4,Ago2	1	0	1	1	1	1	0	CD4-T-cells,brain
396	MIMAT0000385	mmu-miR-106a-5p	Cd164	protein_coding	chr10	41529900	41529905	41529900	41529905	+	3	0	Ago2	1	0	0	0	0	0	0	CD4-T-cells
397	MIMAT0000385	mmu-miR-106a-5p	Ostm1	protein_coding	chr10	42702242	42702248	42702221	42702249	+	1	0	Ago2	1	0	0	1	1	0	1	P19
398	MIMAT0000385	mmu-miR-106a-5p	Sec63	protein_coding	chr10	42829891	42829897	42829891	42829897	+	1	0	Ago2	1	0	0	0	0	0	0	cortex
399	MIMAT0000385	mmu-miR-106a-5p	Asf1a	protein_coding	chr10	53608998	53609004	53608979	53609005	+	1	0	Ago2	1	0	1	0	1	0	1	BMDM
400	MIMAT0000385	mmu-miR-106a-5p	Gja1	protein_coding	chr10	56389716	56389721	56389716	56389721	+	2	0	Ago2	1	0	0	0	0	0	0	mesencymal-stem-cell
401	MIMAT0000385	mmu-miR-106a-5p	Lims1	protein_coding	chr10	58424480	58424485	58424480	58424485	+	2	0	Ago2	1	0	0	0	0	0	0	CD4-T-cells
402	MIMAT0000385	mmu-miR-106a-5p	Ranbp2	protein_coding	chr10	58494111	58494116	58494111	58494116	+	3	0	Ago2	1	0	0	0	0	0	0	CD4-T-cells
403	MIMAT0000385	mmu-miR-106a-5p	Micu1	protein_coding	chr10	59864096	59864101	59864074	59864116	+	3	0	Ago2	1	0	1	2	2	0	1	CD4-T-cells
404	MIMAT0000385	mmu-miR-106a-5p	Micu1	protein_coding	chr10	59864109	59864115	59864108	59864115	+	2	0	Ago2	1	0	1	0	0	0	0	CD4-T-cells
405	MIMAT0000385	mmu-miR-106a-5p	Spock2	protein_coding	chr10	60131782	60131787	60131782	60131787	+	2	0	Ago1-4,Ago2	1	0	0	0	0	0	0	CD4-T-cells,brain
406	MIMAT0000385	mmu-miR-106a-5p	Vsir	protein_coding	chr10	60371928	60371934	60371928	60371934	+	1	0	Ago2	1	0	0	0	0	0	0	cortex
407	MIMAT0000385	mmu-miR-106a-5p	Rufy2	protein_coding	chr10	63012050	63012056	63012034	63012057	+	7	0	Ago2	1	0	1	0	1	1	1	CD4-T-cells
408	MIMAT0000385	mmu-miR-106a-5p	Rufy2	protein_coding	chr10	63012098	63012103	63012098	63012103	+	3	0	Ago2	1	0	1	0	0	0	0	mesencymal-stem-cell
409	MIMAT0000385	mmu-miR-106a-5p	Egr2	protein_coding	chr10	67541408	67541414	67541391	67541415	+	3	0	Ago2	1	0	0	0	1	1	1	CD4-T-cells
410	MIMAT0000385	mmu-miR-106a-5p	Rhobtb1	protein_coding	chr10	69290663	69290668	69290663	69290668	+	1	0	Ago2	1	0	0	0	0	0	0	mesencymal-stem-cell
411	MIMAT0000385	mmu-miR-106a-5p	Fam13c	protein_coding	chr10	70557441	70557464	70557436	70557464	+	1	0	Ago2	0	0	0	1	1	0	0	mesencymal-stem-cell
412	MIMAT0000385	mmu-miR-106a-5p	Ipmk	protein_coding	chr10	71383786	71383791	71383786	71383791	+	1	0	Ago2	1	0	0	0	0	0	0	mesencymal-stem-cell
413	MIMAT0000385	mmu-miR-106a-5p	Bcr	protein_coding	chr10	75184462	75184467	75184462	75184467	+	1	0	Ago2	1	0	0	0	0	0	0	cortex
414	MIMAT0000385	mmu-miR-106a-5p	Specc1l	protein_coding	chr10	75312336	75312341	75312336	75312341	+	2	0	Ago2	1	0	0	0	0	0	0	mesencymal-stem-cell
415	MIMAT0000385	mmu-miR-106a-5p	Zfp280b	protein_coding	chr10	76041122	76041127	76041100	76041128	+	2	0	Ago2	1	0	0	1	0	0	0	CD4-T-cells
416	MIMAT0000385	mmu-miR-106a-5p	Zfp280b	protein_coding	chr10	76041233	76041240	76041213	76041241	+	6	0	Ago2	1	0	0	1	1	0	0	CD4-T-cells
417	MIMAT0000385	mmu-miR-106a-5p	Zfp280b	protein_coding	chr10	76042660	76042665	76042638	76042666	+	3	0	Ago2	1	0	0	1	0	0	0	CD4-T-cells
418	MIMAT0000385	mmu-miR-106a-5p	1810043G02Rik	protein_coding	chr10	77984786	77984793	77984766	77984794	+	1	0	Ago2	1	0	0	1	1	0	0	cortex
419	MIMAT0000385	mmu-miR-106a-5p	Palm	protein_coding	chr10	79820397	79820402	79820397	79820402	+	1	0	Ago2	1	0	0	0	0	0	0	cortex
420	MIMAT0000385	mmu-miR-106a-5p	Ptbp1	protein_coding	chr10	79863320	79863325	79863320	79863326	+	3	0	Ago2	1	0	0	0	0	1	1	CD4-T-cells
421	MIMAT0000385	mmu-miR-106a-5p	Stk11	protein_coding	chr10	80130366	80130372	80130351	80130373	+	7	1	Ago2	1	0	0	0	1	0	1	CD4-T-cells
422	MIMAT0000385	mmu-miR-106a-5p	Midn	protein_coding	chr10	80157026	80157032	80157011	80157033	+	7	0	Ago2	1	0	0	0	1	1	1	CD4-T-cells
423	MIMAT0000385	mmu-miR-106a-5p	Zbtb7a	protein_coding	chr10	81149133	81149138	81149111	81149151	+	8	1	Ago2	1	0	1	2	1	0	0	CD4-T-cells
424	MIMAT0000385	mmu-miR-106a-5p	Zbtb7a	protein_coding	chr10	81149145	81149150	81149144	81149151	+	6	0	Ago2	1	0	1	0	0	1	1	CD4-T-cells
425	MIMAT0000385	mmu-miR-106a-5p	Zbtb7a	protein_coding	chr10	81149439	81149445	81149418	81149446	+	5	0	Ago2	1	0	1	1	0	1	1	mesencymal-stem-cell
426	MIMAT0000385	mmu-miR-106a-5p	Zbtb7a	protein_coding	chr10	81152086	81152092	81152065	81152093	+	4	0	Ago2	0	0	1	1	0	0	1	CD4-T-cells
427	MIMAT0000385	mmu-miR-106a-5p	Mfsd12	protein_coding	chr10	81363942	81363947	81363942	81363947	+	1	0	Ago2	1	0	0	0	0	0	0	BMDM
428	MIMAT0000385	mmu-miR-106a-5p	Txnrd1	protein_coding	chr10	82896384	82896389	82896384	82896389	+	2	0	Ago2	1	0	0	0	0	0	0	mesencymal-stem-cell
429	MIMAT0000385	mmu-miR-106a-5p	Txnrd1	protein_coding	chr10	82896667	82896672	82896667	82896672	+	1	0	Ago2	1	0	0	0	0	0	0	mesencymal-stem-cell
430	MIMAT0000385	mmu-miR-106a-5p	Washc4	protein_coding	chr10	83594371	83594376	83594371	83594376	+	1	0	Ago2	1	0	0	0	0	0	0	mesencymal-stem-cell
431	MIMAT0000385	mmu-miR-106a-5p	Rfx4	protein_coding	chr10	84906137	84906142	84906137	84906142	+	1	0	Ago2	1	0	0	0	0	0	0	cortex
432	MIMAT0000385	mmu-miR-106a-5p	Timp3	protein_coding	chr10	86347568	86347596	86347568	86347596	+	2	0	Ago2	0	0	0	1	0	0	0	mesencymal-stem-cell
433	MIMAT0000385	mmu-miR-106a-5p	Timp3	protein_coding	chr10	86348297	86348302	86348275	86348303	+	3	0	Ago1-4,Ago2	1	0	1	1	0	0	0	brain,mesencymal-stem-cell
434	MIMAT0000385	mmu-miR-106a-5p	Timp3	protein_coding	chr10	86348676	86348681	86348654	86348682	+	1	0	Ago2	1	0	1	1	0	0	0	cortex
435	MIMAT0000385	mmu-miR-106a-5p	Timp3	protein_coding	chr10	86349451	86349456	86349429	86349457	+	3	0	Ago1-4,Ago2	1	0	1	1	0	1	0	brain,mesencymal-stem-cell
436	MIMAT0000385	mmu-miR-106a-5p	Nt5dc3	protein_coding	chr10	86835025	86835030	86835025	86835030	+	5	0	Ago1-4,Ago2	1	0	0	0	0	0	0	brain,mesencymal-stem-cell
437	MIMAT0000385	mmu-miR-106a-5p	Nt5dc3	protein_coding	chr10	86837051	86837056	86837051	86837056	+	2	0	Ago2	1	0	0	0	0	0	0	BMDM
438	MIMAT0000385	mmu-miR-106a-5p	Nup37	protein_coding	chr10	88178272	88178277	88178272	88178277	+	1	0	Ago2	1	0	0	0	0	0	0	mesencymal-stem-cell
439	MIMAT0000385	mmu-miR-106a-5p	Anks1b	protein_coding	chr10	90971191	90971213	90971191	90971213	+	1	0	Ago2	0	0	0	0	1	0	0	cortex
440	MIMAT0000385	mmu-miR-106a-5p	Ikbip	protein_coding	chr10	91098610	91098615	91098610	91098615	+	1	0	Ago2	1	0	0	0	0	0	0	BMDM
441	MIMAT0000385	mmu-miR-106a-5p	Tmcc3	protein_coding	chr10	94587586	94587592	94587565	94587593	+	2	0	Ago2	1	0	1	1	1	1	1	mesencymal-stem-cell
442	MIMAT0000385	mmu-miR-106a-5p	Tmcc3	protein_coding	chr10	94587813	94587819	94587792	94587834	+	4	0	Ago2	1	0	1	2	1	0	0	mesencymal-stem-cell
443	MIMAT0000385	mmu-miR-106a-5p	Tmcc3	protein_coding	chr10	94587828	94587833	94587828	94587833	+	4	0	Ago2	1	0	1	0	0	0	0	mesencymal-stem-cell
444	MIMAT0000385	mmu-miR-106a-5p	Eea1	protein_coding	chr10	96042637	96042642	96042615	96042643	+	1	0	Ago2	1	0	1	1	0	0	0	mesencymal-stem-cell
445	MIMAT0000385	mmu-miR-106a-5p	Eea1	protein_coding	chr10	96043940	96043945	96043918	96043946	+	2	0	Ago2	1	0	1	1	0	0	0	CD4-T-cells
446	MIMAT0000385	mmu-miR-106a-5p	Eea1	protein_coding	chr10	96044178	96044183	96044178	96044183	+	4	0	Ago2	1	0	1	0	0	0	0	CD4-T-cells
447	MIMAT0000385	mmu-miR-106a-5p	Eea1	protein_coding	chr10	96044869	96044875	96044848	96044876	+	3	0	Ago2	1	0	1	1	1	1	1	CD4-T-cells
448	MIMAT0000385	mmu-miR-106a-5p	Dcn	protein_coding	chr10	97517873	97517878	97517853	97517879	+	2	0	Ago1-4,Ago2	1	0	0	0	1	0	0	brain,cortex
449	MIMAT0000385	mmu-miR-106a-5p	Dusp6	protein_coding	chr10	99267181	99267186	99267165	99267187	+	1	0	Ago1-4	1	0	0	0	1	0	0	brain
450	MIMAT0000385	mmu-miR-106a-5p	Kitl	protein_coding	chr10	100097011	100097016	100097011	100097016	+	1	0	Ago2	1	0	0	0	0	0	0	cortex
451	MIMAT0000385	mmu-miR-106a-5p	Ppfia2	protein_coding	chr10	106931934	106931939	106931934	106931939	+	1	0	Ago2	1	0	1	0	0	0	0	cortex
452	MIMAT0000385	mmu-miR-106a-5p	Osbpl8	protein_coding	chr10	111295061	111295066	111295061	111295066	+	4	0	Ago2	1	0	0	0	0	0	0	CD4-T-cells
453	MIMAT0000385	mmu-miR-106a-5p	Nap1l1	protein_coding	chr10	111497571	111497576	111497571	111497576	+	2	0	Ago2	1	0	0	0	0	0	0	mesencymal-stem-cell
454	MIMAT0000385	mmu-miR-106a-5p	Gns	protein_coding	chr10	121396108	121396113	121396108	121396113	+	1	0	Ago2	1	0	0	0	0	0	0	cortex
455	MIMAT0000385	mmu-miR-106a-5p	Gns	protein_coding	chr10	121397089	121397096	121397089	121397096	+	2	0	Ago2	1	0	0	0	0	0	0	mesencymal-stem-cell
456	MIMAT0000385	mmu-miR-106a-5p	B4galnt1	protein_coding	chr10	127172110	127172115	127172110	127172115	+	1	0	Ago1-4	1	0	0	0	0	0	0	brain
457	MIMAT0000385	mmu-miR-106a-5p	R3hdm2	protein_coding	chr10	127499106	127499111	127499106	127499111	+	1	0	Ago2	1	0	0	0	0	0	0	cortex
458	MIMAT0000385	mmu-miR-106a-5p	Nemp1	protein_coding	chr10	127700070	127700076	127700056	127700077	+	2	0	Ago2	1	0	0	0	1	0	0	P19
459	MIMAT0000385	mmu-miR-106a-5p	Nemp1	protein_coding	chr10	127701023	127701028	127701023	127701028	+	1	0	Ago2	1	0	0	0	0	0	0	P19
460	MIMAT0000385	mmu-miR-106a-5p	Baz2a	protein_coding	chr10	128126772	128126777	128126772	128126777	+	2	0	Ago2	1	0	0	0	0	0	0	mesencymal-stem-cell
461	MIMAT0000385	mmu-miR-106a-5p	Baz2a	protein_coding	chr10	128128878	128128883	128128878	128128883	+	3	0	Ago2	1	0	0	0	0	0	0	BMDM
462	MIMAT0000385	mmu-miR-106a-5p	Ankrd52	protein_coding	chr10	128390800	128390806	128390779	128390807	+	4	0	Ago2	1	0	1	1	1	0	1	mesencymal-stem-cell
463	MIMAT0000385	mmu-miR-106a-5p	Ankrd52	protein_coding	chr10	128391447	128391453	128391426	128391454	+	5	0	Ago2	1	0	1	1	1	1	0	mESC
464	MIMAT0000385	mmu-miR-106a-5p	Ankrd52	protein_coding	chr10	128393401	128393406	128393379	128393407	+	3	0	Ago2	1	0	1	1	1	1	1	CD4-T-cells
465	MIMAT0000385	mmu-miR-106a-5p	Dnajc14	protein_coding	chr10	128817913	128817918	128817913	128817918	+	1	0	Ago1-4	1	0	0	0	0	0	0	brain
466	MIMAT0000385	mmu-miR-106a-5p	Drg1	protein_coding	chr11	3249976	3249981	3249976	3249981	-	2	0	Ago2	1	0	0	0	0	0	0	mesencymal-stem-cell
467	MIMAT0000385	mmu-miR-106a-5p	Mtfp1	protein_coding	chr11	4091648	4091673	4091648	4091673	-	1	0	Ago2	0	0	0	0	1	0	0	cortex
468	MIMAT0000385	mmu-miR-106a-5p	Ccdc157	protein_coding	chr11	4142109	4142116	4142108	4142129	-	1	0	Ago2	1	0	0	0	1	0	0	cortex
469	MIMAT0000385	mmu-miR-106a-5p	Mtmr3	protein_coding	chr11	4481058	4481063	4481057	4481085	-	7	0	Ago2	1	0	1	1	1	1	1	CD4-T-cells
470	MIMAT0000385	mmu-miR-106a-5p	Mtmr3	protein_coding	chr11	4482208	4482213	4482207	4482235	-	2	0	Ago2	1	0	1	1	0	0	0	CD4-T-cells
471	MIMAT0000385	mmu-miR-106a-5p	Nf2	protein_coding	chr11	4766981	4766986	4766981	4766986	-	1	0	Ago2	1	0	0	0	0	0	0	P19
472	MIMAT0000385	mmu-miR-106a-5p	Znrf3	protein_coding	chr11	5278155	5278160	5278155	5278160	-	1	0	Ago2	1	0	0	0	0	0	0	mESC
473	MIMAT0000385	mmu-miR-106a-5p	Mrps24	protein_coding	chr11	5704436	5704448	5704436	5704448	-	1	0	Ago2	0	0	0	0	1	0	0	mESC
474	MIMAT0000385	mmu-miR-106a-5p	Nudcd3	protein_coding	chr11	6106681	6106686	6106681	6106686	-	1	0	Ago2	1	0	0	0	0	0	0	cortex
475	MIMAT0000385	mmu-miR-106a-5p	Purb	protein_coding	chr11	6468003	6468009	6468002	6468030	-	3	0	Ago2	0	0	1	1	0	0	1	CD4-T-cells
476	MIMAT0000385	mmu-miR-106a-5p	Tns3	protein_coding	chr11	8432689	8432694	8432689	8432694	-	4	0	Ago2	1	0	1	0	0	0	0	mesencymal-stem-cell
477	MIMAT0000385	mmu-miR-106a-5p	Grb10	protein_coding	chr11	11933074	11933079	11933074	11933079	-	2	0	Ago1-4,Ago2	1	0	0	0	0	0	0	brain,mesencymal-stem-cell
478	MIMAT0000385	mmu-miR-106a-5p	Slc1a4	protein_coding	chr11	20303946	20303951	20303946	20303951	-	3	0	Ago2	1	0	0	0	0	0	0	mesencymal-stem-cell
479	MIMAT0000385	mmu-miR-106a-5p	Slc1a4	protein_coding	chr11	20304178	20304183	20304178	20304183	-	2	0	Ago2	1	0	0	0	0	0	0	mesencymal-stem-cell
480	MIMAT0000385	mmu-miR-106a-5p	Lgalsl	protein_coding	chr11	20823674	20823679	20823673	20823695	-	2	0	Ago2	1	0	0	0	1	0	0	mesencymal-stem-cell
481	MIMAT0000385	mmu-miR-106a-5p	Ugp2	protein_coding	chr11	21321998	21322003	21321998	21322003	-	2	0	Ago2	1	0	0	0	0	0	0	mesencymal-stem-cell
482	MIMAT0000385	mmu-miR-106a-5p	Ugp2	protein_coding	chr11	21322009	21322021	21322009	21322021	-	3	0	Ago2	0	0	0	0	1	0	0	mesencymal-stem-cell
483	MIMAT0000385	mmu-miR-106a-5p	Papolg	protein_coding	chr11	23863459	23863464	23863459	23863464	-	4	0	Ago1-4,Ago2	1	0	0	0	0	0	0	CD4-T-cells,brain
484	MIMAT0000385	mmu-miR-106a-5p	Sptbn1	protein_coding	chr11	30100301	30100306	30100300	30100306	-	1	0	Ago2	1	0	0	0	0	1	0	BMDM
485	MIMAT0000385	mmu-miR-106a-5p	Kcnip1	protein_coding	chr11	33630435	33630440	33630434	33630456	-	1	0	Ago2	1	0	0	0	1	0	0	cortex
486	MIMAT0000385	mmu-miR-106a-5p	Mat2b	protein_coding	chr11	40679974	40679979	40679973	40680001	-	3	0	Ago2	1	0	1	1	1	1	1	CD4-T-cells
487	MIMAT0000385	mmu-miR-106a-5p	Ccng1	protein_coding	chr11	40749401	40749407	40749400	40749422	-	4	1	Ago2	1	0	0	0	1	0	1	CD4-T-cells
488	MIMAT0000385	mmu-miR-106a-5p	Cyfip2	protein_coding	chr11	46194484	46194489	46194484	46194489	-	1	0	Ago2	1	0	0	0	0	0	0	cortex
489	MIMAT0000385	mmu-miR-106a-5p	Cnot6	protein_coding	chr11	49672193	49672199	49672192	49672220	-	2	0	Ago2	0	0	1	1	0	0	1	mESC
490	MIMAT0000385	mmu-miR-106a-5p	Cnot6	protein_coding	chr11	49673111	49673116	49673110	49673138	-	3	0	Ago2	0	0	1	1	0	0	0	mesencymal-stem-cell
491	MIMAT0000385	mmu-miR-106a-5p	Sqstm1	protein_coding	chr11	50200157	50200163	50200156	50200184	-	6	0	Ago2	1	0	1	1	1	1	1	CD4-T-cells
492	MIMAT0000385	mmu-miR-106a-5p	Maml1	protein_coding	chr11	50256850	50256856	50256849	50256870	-	4	0	Ago1-4,Ago2	1	0	1	0	1	0	1	CD4-T-cells,brain
493	MIMAT0000385	mmu-miR-106a-5p	Maml1	protein_coding	chr11	50256902	50256907	50256902	50256907	-	1	0	Ago2	1	0	1	0	0	0	0	BMDM
494	MIMAT0000385	mmu-miR-106a-5p	Rufy1	protein_coding	chr11	50389506	50389511	50389506	50389511	-	1	0	Ago2	1	0	0	0	0	0	0	cortex
495	MIMAT0000385	mmu-miR-106a-5p	Zfp354c	protein_coding	chr11	50812339	50812344	50812339	50812344	-	1	0	Ago2	1	0	0	0	0	0	0	mESC
496	MIMAT0000385	mmu-miR-106a-5p	Zfp354c	protein_coding	chr11	50813987	50813993	50813987	50813993	-	1	0	Ago2	1	0	0	0	0	0	0	P19
497	MIMAT0000385	mmu-miR-106a-5p	Sec24a	protein_coding	chr11	51694476	51694481	51694476	51694481	-	2	0	Ago2	1	0	0	0	0	0	0	CD4-T-cells
498	MIMAT0000385	mmu-miR-106a-5p	Cdc42se2	protein_coding	chr11	54718659	54718664	54718659	54718664	-	1	0	Ago2	1	0	0	0	0	0	0	BMDM
499	MIMAT0000385	mmu-miR-106a-5p	Iba57	protein_coding	chr11	59157502	59157507	59157502	59157507	-	3	0	Ago2	1	0	0	0	0	0	0	mesencymal-stem-cell
500	MIMAT0000385	mmu-miR-106a-5p	Rasd1	protein_coding	chr11	59963287	59963293	59963286	59963314	-	2	0	Ago2	1	0	1	1	1	1	1	CD4-T-cells
501	MIMAT0000385	mmu-miR-106a-5p	Natd1	protein_coding	chr11	60904242	60904247	60904242	60904247	-	2	0	Ago2	1	0	0	0	0	0	0	BMDM
502	MIMAT0000385	mmu-miR-106a-5p	Arhgap44	protein_coding	chr11	65002646	65002653	65002645	65002669	-	2	0	Ago2	1	0	0	0	1	0	0	mESC
503	MIMAT0000385	mmu-miR-106a-5p	Arhgap44	protein_coding	chr11	65003437	65003442	65003437	65003442	-	1	0	Ago2	1	0	0	0	0	0	0	cortex
504	MIMAT0000385	mmu-miR-106a-5p	Map2k4	protein_coding	chr11	65688776	65688781	65688776	65688781	-	4	0	Ago2	1	0	0	0	0	0	0	mesencymal-stem-cell
505	MIMAT0000385	mmu-miR-106a-5p	Shisa6	protein_coding	chr11	66211787	66211792	66211787	66211792	-	1	0	Ago2	1	0	0	0	0	0	0	cortex
506	MIMAT0000385	mmu-miR-106a-5p	Shisa6	protein_coding	chr11	66215414	66215419	66215414	66215419	-	1	0	Ago2	1	0	0	0	0	0	0	cortex
507	MIMAT0000385	mmu-miR-106a-5p	Ndel1	protein_coding	chr11	68822331	68822336	68822330	68822358	-	8	0	Ago2	1	0	0	1	1	1	1	mesencymal-stem-cell
508	MIMAT0000385	mmu-miR-106a-5p	Arhgef15	protein_coding	chr11	68943228	68943234	68943228	68943234	-	1	0	Ago2	1	0	0	0	0	0	0	cortex
509	MIMAT0000385	mmu-miR-106a-5p	Kdm6b	protein_coding	chr11	69399004	69399010	69399003	69399028	-	4	0	Ago2	1	0	0	0	1	1	1	CD4-T-cells
510	MIMAT0000385	mmu-miR-106a-5p	Atp1b2	protein_coding	chr11	69600748	69600753	69600748	69600753	-	1	0	Ago1-4	1	0	0	0	0	0	0	brain
511	MIMAT0000385	mmu-miR-106a-5p	Eif4a1	protein_coding	chr11	69667307	69667312	69667307	69667312	-	3	0	Ago2	1	0	0	0	0	0	0	CD4-T-cells
512	MIMAT0000385	mmu-miR-106a-5p	Slc2a4	protein_coding	chr11	69943303	69943309	69943302	69943325	-	2	0	Ago2	1	0	0	0	1	1	1	mESC
513	MIMAT0000385	mmu-miR-106a-5p	Camta2	protein_coding	chr11	70669520	70669526	70669519	70669547	-	3	0	Ago2	1	0	0	1	1	0	1	mesencymal-stem-cell
514	MIMAT0000385	mmu-miR-106a-5p	Camta2	protein_coding	chr11	70674209	70674237	70674209	70674237	-	1	0	Ago2	0	0	0	1	0	0	0	cortex
515	MIMAT0000385	mmu-miR-106a-5p	Dhx33	protein_coding	chr11	70986602	70986607	70986602	70986607	-	1	0	Ago2	1	0	0	0	0	0	0	mesencymal-stem-cell
516	MIMAT0000385	mmu-miR-106a-5p	Derl2	protein_coding	chr11	71010190	71010196	71010189	71010217	-	6	0	Ago1-4,Ago2	1	0	1	1	1	1	1	brain,mesencymal-stem-cell
517	MIMAT0000385	mmu-miR-106a-5p	Pitpnm3	protein_coding	chr11	72050563	72050568	72050563	72050568	-	1	0	Ago2	1	0	0	0	0	0	0	cortex
518	MIMAT0000385	mmu-miR-106a-5p	Ctns	protein_coding	chr11	73184055	73184060	73184055	73184060	-	3	0	Ago2	1	0	0	0	0	0	0	mesencymal-stem-cell
519	MIMAT0000385	mmu-miR-106a-5p	Pafah1b1	protein_coding	chr11	74674871	74674877	74674870	74674891	-	1	0	Ago1-4	1	0	0	0	1	1	1	brain
520	MIMAT0000385	mmu-miR-106a-5p	Ovca2	protein_coding	chr11	75177859	75177864	75177858	75177880	-	1	0	Ago2	1	1	0	0	0	0	0	cortex
521	MIMAT0000385	mmu-miR-106a-5p	Dph1	protein_coding	chr11	75177859	75177864	75177858	75177880	-	1	0	Ago2	1	1	0	0	0	0	0	cortex
522	MIMAT0000385	mmu-miR-106a-5p	Gosr1	protein_coding	chr11	76726743	76726749	76726742	76726770	-	4	0	Ago2	1	0	0	1	1	1	1	mesencymal-stem-cell
523	MIMAT0000385	mmu-miR-106a-5p	Cpd	protein_coding	chr11	76780252	76780257	76780252	76780257	-	3	0	Ago1-4,Ago2	1	0	0	0	0	0	0	CD4-T-cells,brain
524	MIMAT0000385	mmu-miR-106a-5p	Nsrp1	protein_coding	chr11	77045545	77045551	77045544	77045572	-	2	0	Ago2	1	0	1	1	1	0	0	mesencymal-stem-cell
525	MIMAT0000385	mmu-miR-106a-5p	Taok1	protein_coding	chr11	77533010	77533015	77533009	77533016	-	7	0	Ago1-4,Ago2	1	0	0	0	0	1	1	CD4-T-cells,brain
526	MIMAT0000385	mmu-miR-106a-5p	Taok1	protein_coding	chr11	77537511	77537516	77537511	77537516	-	2	0	Ago1-4,Ago2	1	0	0	0	0	0	0	brain,cortex
527	MIMAT0000385	mmu-miR-106a-5p	Tnfaip1	protein_coding	chr11	78524505	78524511	78524504	78524532	-	2	0	Ago2	1	0	0	1	1	1	1	mesencymal-stem-cell
528	MIMAT0000385	mmu-miR-106a-5p	Tnfaip1	protein_coding	chr11	78529204	78529232	78529204	78529232	-	1	0	Ago2	0	0	0	1	0	0	0	mesencymal-stem-cell
529	MIMAT0000385	mmu-miR-106a-5p	Evi2	protein_coding	chr11	79515160	79515165	79515160	79515165	-	2	0	Ago2	1	0	1	0	0	0	0	CD4-T-cells
530	MIMAT0000385	mmu-miR-106a-5p	Evi2b	protein_coding	chr11	79515160	79515165	79515160	79515165	-	2	0	Ago2	1	0	1	0	0	0	0	CD4-T-cells
531	MIMAT0000385	mmu-miR-106a-5p	Asic2	protein_coding	chr11	80880415	80880420	80880415	80880420	-	1	0	Ago2	1	0	0	0	0	0	0	cortex
532	MIMAT0000385	mmu-miR-106a-5p	Ccl9	protein_coding	chr11	83575258	83575263	83575258	83575263	-	1	0	Ago2	1	0	0	0	0	0	0	BMDM
533	MIMAT0000385	mmu-miR-106a-5p	Ccl6	protein_coding	chr11	83588796	83588801	83588796	83588801	-	1	0	Ago2	1	0	0	0	0	0	0	BMDM
534	MIMAT0000385	mmu-miR-106a-5p	Usp32	protein_coding	chr11	84985266	84985271	84985266	84985271	-	1	0	Ago2	1	0	0	0	0	0	0	mesencymal-stem-cell
535	MIMAT0000385	mmu-miR-106a-5p	Usp32	protein_coding	chr11	84985494	84985500	84985493	84985515	-	2	0	Ago2	1	0	0	0	1	1	1	mesencymal-stem-cell
536	MIMAT0000385	mmu-miR-106a-5p	Ints2	protein_coding	chr11	86212404	86212409	86212404	86212409	-	1	0	Ago2	1	0	0	0	0	0	0	mesencymal-stem-cell
537	MIMAT0000385	mmu-miR-106a-5p	Med13	protein_coding	chr11	86267268	86267273	86267267	86267273	-	3	0	Ago2	1	0	0	0	0	1	0	CD4-T-cells
538	MIMAT0000385	mmu-miR-106a-5p	Med13	protein_coding	chr11	86270760	86270765	86270760	86270765	-	2	0	Ago2	1	0	0	0	0	0	0	CD4-T-cells
539	MIMAT0000385	mmu-miR-106a-5p	Ypel2	protein_coding	chr11	86936581	86936586	86936580	86936608	-	3	0	Ago2	1	0	1	1	0	0	0	CD4-T-cells
540	MIMAT0000385	mmu-miR-106a-5p	Ypel2	protein_coding	chr11	86936926	86936931	86936925	86936953	-	2	0	Ago2	1	0	1	1	0	0	0	BMDM
541	MIMAT0000385	mmu-miR-106a-5p	Ypel2	protein_coding	chr11	86937570	86937598	86937570	86937598	-	1	0	Ago2	0	0	0	1	0	0	0	cortex
542	MIMAT0000385	mmu-miR-106a-5p	Ypel2	protein_coding	chr11	86937637	86937642	86937636	86937664	-	3	0	Ago2	1	0	1	1	1	1	1	CD4-T-cells
543	MIMAT0000385	mmu-miR-106a-5p	Ypel2	protein_coding	chr11	86938054	86938059	86938053	86938081	-	1	0	Ago2	1	0	1	1	0	0	0	cortex
544	MIMAT0000385	mmu-miR-106a-5p	Ppm1e	protein_coding	chr11	87228038	87228043	87228038	87228043	-	1	0	Ago2	1	0	1	0	0	0	0	cortex
545	MIMAT0000385	mmu-miR-106a-5p	Rad51c	protein_coding	chr11	87378751	87378757	87378750	87378772	-	1	0	Ago2	1	0	0	0	1	0	0	mesencymal-stem-cell
546	MIMAT0000385	mmu-miR-106a-5p	Dgke	protein_coding	chr11	89036370	89036398	89036370	89036398	-	1	0	Ago2	0	0	0	1	0	0	0	cortex
547	MIMAT0000385	mmu-miR-106a-5p	Dgke	protein_coding	chr11	89039410	89039438	89039410	89039438	-	1	0	Ago2	0	0	0	1	0	0	0	BMDM
548	MIMAT0000385	mmu-miR-106a-5p	Hlf	protein_coding	chr11	90339677	90339705	90339677	90339705	-	1	0	Ago2	0	0	0	1	0	0	0	cortex
549	MIMAT0000385	mmu-miR-106a-5p	Hlf	protein_coding	chr11	90340662	90340668	90340661	90340689	-	1	0	Ago2	1	0	1	1	1	1	1	cortex
550	MIMAT0000385	mmu-miR-106a-5p	Acsf2	protein_coding	chr11	94557801	94557808	94557800	94557822	-	1	0	Ago2	1	0	0	0	1	0	0	mesencymal-stem-cell
551	MIMAT0000385	mmu-miR-106a-5p	Kat7	protein_coding	chr11	95275037	95275042	95275037	95275042	-	2	0	Ago2	1	0	0	0	0	0	0	P19
552	MIMAT0000385	mmu-miR-106a-5p	Igf2bp1	protein_coding	chr11	95958158	95958163	95958157	95958185	-	2	0	Ago2	1	0	0	1	0	1	0	mesencymal-stem-cell
553	MIMAT0000385	mmu-miR-106a-5p	Igf2bp1	protein_coding	chr11	95959561	95959567	95959560	95959588	-	2	0	Ago2	1	0	0	1	0	1	1	mESC
554	MIMAT0000385	mmu-miR-106a-5p	Igf2bp1	protein_coding	chr11	95961938	95961944	95961937	95961965	-	3	0	Ago2	1	0	0	1	0	1	1	mESC
555	MIMAT0000385	mmu-miR-106a-5p	Ube2z	protein_coding	chr11	96048685	96048690	96048685	96048690	-	2	0	Ago2	1	0	0	0	0	0	0	mesencymal-stem-cell
556	MIMAT0000385	mmu-miR-106a-5p	Ube2z	protein_coding	chr11	96049084	96049089	96049084	96049089	-	2	0	Ago2	1	0	0	0	0	0	0	mesencymal-stem-cell
557	MIMAT0000385	mmu-miR-106a-5p	Sp2	protein_coding	chr11	96953685	96953707	96953685	96953707	-	1	0	Ago2	0	0	0	0	1	0	0	P19
558	MIMAT0000385	mmu-miR-106a-5p	Tbx21	protein_coding	chr11	97098097	97098102	97098097	97098102	-	2	0	Ago2	1	0	0	0	0	0	0	CD4-T-cells
559	MIMAT0000385	mmu-miR-106a-5p	Tbx21	protein_coding	chr11	97098208	97098213	97098208	97098213	-	1	0	Ago2	1	0	0	0	0	0	0	CD4-T-cells
560	MIMAT0000385	mmu-miR-106a-5p	Tbkbp1	protein_coding	chr11	97137481	97137486	97137481	97137486	-	2	0	Ago2	1	0	0	0	0	0	0	BMDM
561	MIMAT0000385	mmu-miR-106a-5p	Kpnb1	protein_coding	chr11	97159874	97159879	97159874	97159879	-	2	0	Ago1-4,Ago2	1	0	0	0	0	0	0	brain,cortex
562	MIMAT0000385	mmu-miR-106a-5p	Srcin1	protein_coding	chr11	97511637	97511643	97511636	97511664	-	2	0	Ago1-4,Ago2	1	0	0	1	1	1	1	brain,cortex
563	MIMAT0000385	mmu-miR-106a-5p	Pcgf2	protein_coding	chr11	97689914	97689919	97689914	97689919	-	1	0	Ago2	1	0	0	0	0	0	0	mesencymal-stem-cell
564	MIMAT0000385	mmu-miR-106a-5p	Pip4k2b	protein_coding	chr11	97716024	97716029	97716024	97716029	-	2	0	Ago2	1	0	0	0	0	0	0	BMDM
565	MIMAT0000385	mmu-miR-106a-5p	Rpl23	protein_coding	chr11	97777931	97777936	97777931	97777936	-	1	0	Ago2	1	0	0	0	0	0	0	BMDM
566	MIMAT0000385	mmu-miR-106a-5p	Ormdl3	protein_coding	chr11	98582351	98582357	98582350	98582378	-	5	0	Ago2	1	0	0	1	1	1	1	mesencymal-stem-cell
567	MIMAT0000385	mmu-miR-106a-5p	Ccr7	protein_coding	chr11	99144684	99144689	99144684	99144689	-	1	0	Ago2	1	0	0	0	0	0	0	CD4-T-cells
568	MIMAT0000385	mmu-miR-106a-5p	Smarce1	protein_coding	chr11	99209401	99209406	99209401	99209406	-	1	0	Ago2	1	0	0	0	0	0	0	P19
569	MIMAT0000385	mmu-miR-106a-5p	Jup	protein_coding	chr11	100370702	100370707	100370701	100370722	-	1	0	Ago2	1	0	0	0	1	0	0	cortex
570	MIMAT0000385	mmu-miR-106a-5p	Jup	protein_coding	chr11	100371252	100371259	100371251	100371273	-	2	1	Ago1-4,Ago2	1	0	0	0	1	0	0	brain,mESC
571	MIMAT0000385	mmu-miR-106a-5p	Rab5c	protein_coding	chr11	100715831	100715836	100715830	100715852	-	9	0	Ago1-4,Ago2	1	0	0	0	1	0	0	CD4-T-cells,brain
572	MIMAT0000385	mmu-miR-106a-5p	Stat3	protein_coding	chr11	100887030	100887035	100887029	100887057	-	1	0	Ago2	1	1	1	1	0	0	0	cortex
573	MIMAT0000385	mmu-miR-106a-5p	Stat3	protein_coding	chr11	100888295	100888301	100888294	100888322	-	6	0	Ago1-4,Ago2	1	0	1	1	1	1	1	CD4-T-cells,brain
574	MIMAT0000385	mmu-miR-106a-5p	Stat3	protein_coding	chr11	100888542	100888548	100888541	100888569	-	5	0	Ago2	1	0	1	1	1	0	1	CD4-T-cells
575	MIMAT0000385	mmu-miR-106a-5p	Retreg3	protein_coding	chr11	101096830	101096835	101096811	101096857	-	1	0	Ago2	1	0	1	2	0	1	0	P19
576	MIMAT0000385	mmu-miR-106a-5p	Retreg3	protein_coding	chr11	101096955	101096960	101096954	101096982	-	3	0	Ago2	1	0	1	1	0	0	0	mesencymal-stem-cell
577	MIMAT0000385	mmu-miR-106a-5p	Retreg3	protein_coding	chr11	101097027	101097033	101097026	101097054	-	2	0	Ago2	1	0	1	1	1	0	0	mesencymal-stem-cell
578	MIMAT0000385	mmu-miR-106a-5p	Retreg3	protein_coding	chr11	101097333	101097339	101097332	101097360	-	5	1	Ago2	1	0	1	1	1	1	1	mesencymal-stem-cell
579	MIMAT0000385	mmu-miR-106a-5p	Ezh1	protein_coding	chr11	101191164	101191170	101191163	101191191	-	7	0	Ago1-4,Ago2	1	0	1	1	1	1	1	CD4-T-cells,brain
580	MIMAT0000385	mmu-miR-106a-5p	Ezh1	protein_coding	chr11	101192010	101192016	101192009	101192037	-	1	0	Ago2	1	0	1	1	1	1	1	P19
581	MIMAT0000385	mmu-miR-106a-5p	Ezh1	protein_coding	chr11	101192804	101192832	101192804	101192832	-	2	0	Ago2	0	0	0	1	0	0	0	mesencymal-stem-cell
582	MIMAT0000385	mmu-miR-106a-5p	Lsm12	protein_coding	chr11	102163599	102163604	102163599	102163604	-	1	0	Ago2	1	0	0	0	0	0	0	P19
583	MIMAT0000385	mmu-miR-106a-5p	Ubtf	protein_coding	chr11	102306498	102306503	102306498	102306503	-	1	0	Ago2	1	0	0	0	0	0	0	P19
584	MIMAT0000385	mmu-miR-106a-5p	Gpatch8	protein_coding	chr11	102477102	102477107	102477102	102477107	-	2	0	Ago2	0	0	1	0	0	0	0	CD4-T-cells
585	MIMAT0000385	mmu-miR-106a-5p	Gpatch8	protein_coding	chr11	102477620	102477625	102477620	102477625	-	1	1	Ago2	0	0	1	0	0	0	0	mesencymal-stem-cell
586	MIMAT0000385	mmu-miR-106a-5p	Gpatch8	protein_coding	chr11	102477728	102477733	102477728	102477733	-	1	0	Ago2	0	0	1	0	0	0	0	cortex
587	MIMAT0000385	mmu-miR-106a-5p	Gjc1	protein_coding	chr11	102799611	102799616	102799610	102799632	-	1	0	Ago2	1	0	0	0	1	0	0	P19
588	MIMAT0000385	mmu-miR-106a-5p	Map3k14	protein_coding	chr11	103220178	103220184	103220177	103220205	-	3	0	Ago2	1	0	1	1	1	1	1	CD4-T-cells
589	MIMAT0000385	mmu-miR-106a-5p	Map3k14	protein_coding	chr11	103220204	103220210	103220203	103220231	-	2	0	Ago2	1	0	1	1	1	1	1	CD4-T-cells
590	MIMAT0000385	mmu-miR-106a-5p	Plekhm1	protein_coding	chr11	103366165	103366171	103366164	103366192	-	4	4	Ago2	1	1	0	1	0	1	1	mesencymal-stem-cell
591	MIMAT0000385	mmu-miR-106a-5p	Plekhm1	protein_coding	chr11	103387215	103387243	103387215	103387243	-	6	0	Ago2	0	0	0	1	0	0	0	mesencymal-stem-cell
592	MIMAT0000385	mmu-miR-106a-5p	Gosr2	protein_coding	chr11	103677886	103677891	103677886	103677891	-	1	0	Ago2	1	0	0	0	0	0	0	cortex
593	MIMAT0000385	mmu-miR-106a-5p	Cdc27	protein_coding	chr11	104505475	104505480	104505475	104505480	-	4	0	Ago2	1	0	0	0	0	0	0	mesencymal-stem-cell
594	MIMAT0000385	mmu-miR-106a-5p	Smarcd2	protein_coding	chr11	106263526	106263531	106263526	106263531	-	2	0	Ago2	1	0	0	0	0	0	0	mesencymal-stem-cell
595	MIMAT0000385	mmu-miR-106a-5p	Ern1	protein_coding	chr11	106395415	106395421	106395415	106395421	-	1	0	Ago2	0	0	1	0	0	0	0	mesencymal-stem-cell
596	MIMAT0000385	mmu-miR-106a-5p	Ern1	protein_coding	chr11	106396181	106396187	106396181	106396187	-	4	0	Ago2	0	0	1	0	0	0	0	CD4-T-cells
597	MIMAT0000385	mmu-miR-106a-5p	Tex2	protein_coding	chr11	106502989	106502994	106502989	106502994	-	1	0	Ago2	1	0	0	0	0	0	0	BMDM
598	MIMAT0000385	mmu-miR-106a-5p	Tex2	protein_coding	chr11	106503159	106503164	106503159	106503164	-	1	0	Ago2	1	0	0	0	0	0	0	cortex
599	MIMAT0000385	mmu-miR-106a-5p	Ddx5	protein_coding	chr11	106780418	106780423	106780417	106780445	-	6	0	Ago1-4,Ago2	1	0	1	1	0	1	0	brain,mesencymal-stem-cell
600	MIMAT0000385	mmu-miR-106a-5p	Ddx5	protein_coding	chr11	106781715	106781720	106781714	106781742	-	4	0	Ago2	1	0	1	1	1	1	1	CD4-T-cells
601	MIMAT0000385	mmu-miR-106a-5p	Kpna2	protein_coding	chr11	106991298	106991326	106991298	106991326	-	1	0	Ago2	0	0	0	1	0	0	0	CD4-T-cells
602	MIMAT0000385	mmu-miR-106a-5p	Pitpnc1	protein_coding	chr11	107209931	107209936	107209931	107209936	-	1	0	Ago2	1	0	0	0	0	0	0	cortex
603	MIMAT0000385	mmu-miR-106a-5p	Slc16a6	protein_coding	chr11	109451126	109451132	109451125	109451145	-	3	0	Ago2	1	0	0	0	1	1	1	CD4-T-cells
604	MIMAT0000385	mmu-miR-106a-5p	Cd300lb	protein_coding	chr11	114923624	114923629	114923624	114923629	-	2	0	Ago2	1	0	0	0	0	0	0	BMDM
605	MIMAT0000385	mmu-miR-106a-5p	Hid1	protein_coding	chr11	115347730	115347753	115347730	115347753	-	1	0	Ago2	0	0	0	0	1	0	0	cortex
606	MIMAT0000385	mmu-miR-106a-5p	Hn1	protein_coding	chr11	115498032	115498038	115498031	115498059	-	7	0	Ago2	1	0	0	1	1	1	1	CD4-T-cells
607	MIMAT0000385	mmu-miR-106a-5p	Gga3	protein_coding	chr11	115585215	115585220	115585215	115585220	-	3	0	Ago2	1	0	0	0	0	0	0	mesencymal-stem-cell
608	MIMAT0000385	mmu-miR-106a-5p	Trim47	protein_coding	chr11	116105877	116105882	116105877	116105882	-	2	0	Ago2	1	0	0	0	0	0	0	mesencymal-stem-cell
609	MIMAT0000385	mmu-miR-106a-5p	Trim65	protein_coding	chr11	116125168	116125173	116125168	116125173	-	1	0	Ago2	1	0	0	0	0	0	0	BMDM
610	MIMAT0000385	mmu-miR-106a-5p	Acox1	protein_coding	chr11	116173125	116173132	116173124	116173147	-	5	0	Ago2	1	0	0	0	1	0	0	mesencymal-stem-cell
611	MIMAT0000385	mmu-miR-106a-5p	Srp68	protein_coding	chr11	116245443	116245448	116245443	116245448	-	1	0	Ago2	1	0	0	0	0	0	0	cortex
612	MIMAT0000385	mmu-miR-106a-5p	Prpsap1	protein_coding	chr11	116470999	116471021	116470999	116471021	-	1	0	Ago2	0	0	0	0	1	0	0	mesencymal-stem-cell
613	MIMAT0000385	mmu-miR-106a-5p	Tk1	protein_coding	chr11	117815567	117815572	117815566	117815593	-	3	0	Ago2	1	0	0	0	1	0	0	CD4-T-cells
614	MIMAT0000385	mmu-miR-106a-5p	Socs3	protein_coding	chr11	117966267	117966272	117966266	117966286	-	5	0	Ago2	1	0	0	0	1	0	0	CD4-T-cells
615	MIMAT0000385	mmu-miR-106a-5p	Timp2	protein_coding	chr11	118301836	118301841	118301835	118301860	-	2	0	Ago2	1	0	1	0	1	1	1	mesencymal-stem-cell
616	MIMAT0000385	mmu-miR-106a-5p	Tepsin	protein_coding	chr11	120090555	120090561	120090554	120090574	-	4	0	Ago2	1	0	1	0	1	0	0	mesencymal-stem-cell
617	MIMAT0000385	mmu-miR-106a-5p	Sirt7	protein_coding	chr11	120618465	120618470	120618464	120618492	-	1	0	Ago2	1	0	1	1	0	0	0	cortex
618	MIMAT0000385	mmu-miR-106a-5p	Sirt7	protein_coding	chr11	120618817	120618823	120618816	120618844	-	1	0	Ago2	1	0	1	1	1	0	1	mESC
619	MIMAT0000385	mmu-miR-106a-5p	Sirt7	protein_coding	chr11	120620745	120620773	120620745	120620773	-	2	0	Ago2	0	0	0	1	0	0	0	mESC
620	MIMAT0000385	mmu-miR-106a-5p	Cbr2	protein_coding	chr11	120729535	120729540	120729535	120729540	-	1	0	Ago2	1	0	0	0	0	0	0	mesencymal-stem-cell
621	MIMAT0000385	mmu-miR-106a-5p	Csnk1d	protein_coding	chr11	120963227	120963232	120963227	120963232	-	3	0	Ago2	1	0	0	0	0	0	0	CD4-T-cells
622	MIMAT0000385	mmu-miR-106a-5p	BC017643	protein_coding	chr11	121223950	121223955	121223950	121223955	-	2	0	Ago2	1	0	0	0	0	0	0	CD4-T-cells
623	MIMAT0000385	mmu-miR-106a-5p	Pla2g3	protein_coding	chr11	3493920	3493925	3493920	3493925	+	1	0	Ago2	1	0	0	0	0	0	0	cortex
624	MIMAT0000385	mmu-miR-106a-5p	Lif	protein_coding	chr11	4271485	4271491	4271464	4271492	+	3	0	Ago2	1	0	0	1	1	1	1	CD4-T-cells
625	MIMAT0000385	mmu-miR-106a-5p	Xbp1	protein_coding	chr11	5524470	5524476	5524470	5524476	+	1	0	Ago2	0	0	1	0	0	0	0	mesencymal-stem-cell
626	MIMAT0000385	mmu-miR-106a-5p	Ppp3r1	protein_coding	chr11	17198329	17198334	17198307	17198335	+	1	0	Ago2	1	0	1	1	0	1	0	mesencymal-stem-cell
627	MIMAT0000385	mmu-miR-106a-5p	Ppp3r1	protein_coding	chr11	17198497	17198503	17198476	17198504	+	3	0	Ago2	1	0	1	1	1	1	1	CD4-T-cells
628	MIMAT0000385	mmu-miR-106a-5p	Ppp3r1	protein_coding	chr11	17198892	17198897	17198870	17198898	+	2	0	Ago2	1	0	1	1	0	0	0	mesencymal-stem-cell
629	MIMAT0000385	mmu-miR-106a-5p	Sertad2	protein_coding	chr11	20648197	20648225	20648197	20648225	+	4	0	Ago2	0	0	0	1	0	0	0	mesencymal-stem-cell
630	MIMAT0000385	mmu-miR-106a-5p	Sertad2	protein_coding	chr11	20652145	20652151	20652124	20652152	+	1	0	Ago2	1	0	1	1	1	0	0	BMDM
631	MIMAT0000385	mmu-miR-106a-5p	Ccdc88a	protein_coding	chr11	29508329	29508334	29508329	29508334	+	2	0	Ago2	1	0	1	0	0	0	0	mesencymal-stem-cell
632	MIMAT0000385	mmu-miR-106a-5p	Ccdc88a	protein_coding	chr11	29510176	29510181	29510176	29510181	+	2	0	Ago2	1	0	1	0	0	0	0	BMDM
633	MIMAT0000385	mmu-miR-106a-5p	Ccdc88a	protein_coding	chr11	29510721	29510726	29510721	29510726	+	1	0	Ago2	1	0	1	0	0	0	0	cortex
634	MIMAT0000385	mmu-miR-106a-5p	Asb3	protein_coding	chr11	31101401	31101407	31101380	31101408	+	3	0	Ago2	1	0	1	1	1	0	0	CD4-T-cells
635	MIMAT0000385	mmu-miR-106a-5p	Fbxw11	protein_coding	chr11	32742627	32742633	32742621	32742634	+	1	0	Ago2	0	0	0	0	1	1	0	mesencymal-stem-cell
636	MIMAT0000385	mmu-miR-106a-5p	Fbxw11	protein_coding	chr11	32745028	32745050	32745028	32745050	+	2	0	Ago2	0	0	0	0	1	0	0	mesencymal-stem-cell
637	MIMAT0000385	mmu-miR-106a-5p	Pank3	protein_coding	chr11	35776282	35776310	35776282	35776310	+	7	0	Ago1-4,Ago2	0	0	0	1	0	0	0	brain,mesencymal-stem-cell
638	MIMAT0000385	mmu-miR-106a-5p	Pank3	protein_coding	chr11	35786143	35786148	35786121	35786149	+	2	0	Ago2	1	0	1	1	0	0	0	CD4-T-cells
639	MIMAT0000385	mmu-miR-106a-5p	Pank3	protein_coding	chr11	35787228	35787233	35787206	35787234	+	1	0	Ago2	1	0	1	1	0	0	0	cortex
640	MIMAT0000385	mmu-miR-106a-5p	Pank3	protein_coding	chr11	35788902	35788908	35788881	35788909	+	5	0	Ago2	1	0	1	1	1	1	1	CD4-T-cells
641	MIMAT0000385	mmu-miR-106a-5p	Pank3	protein_coding	chr11	35790037	35790042	35790015	35790043	+	3	0	Ago2	1	0	1	1	0	0	0	mesencymal-stem-cell
642	MIMAT0000385	mmu-miR-106a-5p	Pank3	protein_coding	chr11	35790684	35790689	35790662	35790690	+	1	0	Ago2	1	0	1	1	0	0	0	mesencymal-stem-cell
643	MIMAT0000385	mmu-miR-106a-5p	Nudcd2	protein_coding	chr11	40740010	40740015	40739994	40740016	+	1	0	Ago2	1	0	0	0	1	0	0	cortex
644	MIMAT0000385	mmu-miR-106a-5p	Gabrb2	protein_coding	chr11	42627957	42627962	42627957	42627962	+	1	0	Ago2	1	0	0	0	0	0	0	cortex
645	MIMAT0000385	mmu-miR-106a-5p	Mapk9	protein_coding	chr11	49883651	49883657	49883630	49883658	+	2	0	Ago2	1	0	0	1	0	1	1	mESC
646	MIMAT0000385	mmu-miR-106a-5p	Tbc1d9b	protein_coding	chr11	50171748	50171753	50171748	50171753	+	2	0	Ago2	1	0	0	0	0	0	0	CD4-T-cells
647	MIMAT0000385	mmu-miR-106a-5p	Clk4	protein_coding	chr11	51281642	51281647	51281626	51281648	+	2	0	Ago2	1	0	0	0	1	0	0	CD4-T-cells
648	MIMAT0000385	mmu-miR-106a-5p	Sar1b	protein_coding	chr11	51791706	51791711	51791684	51791712	+	1	0	Ago2	1	0	1	1	1	1	1	cortex
649	MIMAT0000385	mmu-miR-106a-5p	Cdkn2aipnl	protein_coding	chr11	51977265	51977271	51977250	51977272	+	4	0	Ago2	1	0	0	0	1	0	0	mesencymal-stem-cell
650	MIMAT0000385	mmu-miR-106a-5p	Ppp2ca	protein_coding	chr11	52122152	52122157	52122135	52122158	+	1	0	Ago2	1	0	0	0	1	0	1	mesencymal-stem-cell
651	MIMAT0000385	mmu-miR-106a-5p	Aff4	protein_coding	chr11	53418410	53418415	53418410	53418415	+	1	0	Ago2	1	0	0	0	0	0	0	CD4-T-cells
652	MIMAT0000385	mmu-miR-106a-5p	Aff4	protein_coding	chr11	53418587	53418593	53418587	53418593	+	1	0	Ago2	1	0	0	0	0	1	1	cortex
653	MIMAT0000385	mmu-miR-106a-5p	Aff4	protein_coding	chr11	53418948	53418953	53418948	53418954	+	4	0	Ago2	1	0	0	0	0	1	1	CD4-T-cells
654	MIMAT0000385	mmu-miR-106a-5p	Aff4	protein_coding	chr11	53419070	53419075	53419070	53419075	+	6	0	Ago2	1	0	0	0	0	0	0	CD4-T-cells
655	MIMAT0000385	mmu-miR-106a-5p	Aff4	protein_coding	chr11	53420823	53420828	53420823	53420828	+	3	0	Ago2	1	0	0	0	0	0	0	mesencymal-stem-cell
656	MIMAT0000385	mmu-miR-106a-5p	2023-09-08	protein_coding	chr11	53542279	53542285	53542258	53542286	+	3	0	Ago2	1	0	0	1	0	0	0	mesencymal-stem-cell
657	MIMAT0000385	mmu-miR-106a-5p	2023-09-08	protein_coding	chr11	53544051	53544056	53544029	53544057	+	3	0	Ago2	1	0	0	1	0	0	0	mesencymal-stem-cell
658	MIMAT0000385	mmu-miR-106a-5p	Irf1	protein_coding	chr11	53777035	53777041	53777020	53777042	+	9	0	Ago2	1	0	0	0	1	1	1	mesencymal-stem-cell
659	MIMAT0000385	mmu-miR-106a-5p	Acsl6	protein_coding	chr11	54361372	54361377	54361356	54361378	+	1	0	Ago2	1	0	1	0	1	0	0	cortex
660	MIMAT0000385	mmu-miR-106a-5p	Slc36a1	protein_coding	chr11	55232965	55232970	55232965	55232971	+	4	0	Ago1-4,Ago2	1	0	0	0	0	1	1	CD4-T-cells,brain
661	MIMAT0000385	mmu-miR-106a-5p	Slc36a1	protein_coding	chr11	55235792	55235798	55235776	55235799	+	5	0	Ago1-4,Ago2	1	0	0	0	1	0	0	brain,mesencymal-stem-cell
662	MIMAT0000385	mmu-miR-106a-5p	Mfap3	protein_coding	chr11	57531762	57531768	57531749	57531769	+	2	0	Ago2	1	0	0	0	1	0	0	mesencymal-stem-cell
663	MIMAT0000385	mmu-miR-106a-5p	Larp1	protein_coding	chr11	58059513	58059535	58059513	58059535	+	1	0	Ago2	0	0	0	0	1	0	0	CD4-T-cells
664	MIMAT0000385	mmu-miR-106a-5p	Nt5m	protein_coding	chr11	59876068	59876073	59876068	59876073	+	1	0	Ago2	1	0	0	0	0	0	0	cortex
665	MIMAT0000385	mmu-miR-106a-5p	Gid4	protein_coding	chr11	60442301	60442307	60442281	60442308	+	4	0	Ago2	1	0	0	0	1	0	1	mesencymal-stem-cell
666	MIMAT0000385	mmu-miR-106a-5p	Alkbh5	protein_coding	chr11	60555834	60555856	60555834	60555856	+	2	0	Ago2	0	0	0	0	1	0	0	mesencymal-stem-cell
667	MIMAT0000385	mmu-miR-106a-5p	Pmp22	protein_coding	chr11	63158627	63158632	63158613	63158633	+	3	0	Ago2	1	0	0	0	1	0	0	mesencymal-stem-cell
668	MIMAT0000385	mmu-miR-106a-5p	Zbtb4	protein_coding	chr11	69780099	69780105	69780078	69780106	+	1	0	Ago2	1	0	1	1	1	1	0	BMDM
669	MIMAT0000385	mmu-miR-106a-5p	Zbtb4	protein_coding	chr11	69781107	69781112	69781085	69781113	+	4	0	Ago2	1	0	1	1	1	1	1	mesencymal-stem-cell
670	MIMAT0000385	mmu-miR-106a-5p	Zbtb4	protein_coding	chr11	69781271	69781277	69781250	69781278	+	3	0	Ago2	1	0	1	1	1	1	1	CD4-T-cells
671	MIMAT0000385	mmu-miR-106a-5p	Plscr3	protein_coding	chr11	69850804	69850810	69850789	69850811	+	3	0	Ago1-4,Ago2	1	0	0	0	1	0	0	brain,mesencymal-stem-cell
672	MIMAT0000385	mmu-miR-106a-5p	Pld2	protein_coding	chr11	70557985	70557990	70557985	70557990	+	1	0	Ago2	1	0	0	0	0	0	0	cortex
673	MIMAT0000385	mmu-miR-106a-5p	Mink1	protein_coding	chr11	70614211	70614217	70614190	70614218	+	5	0	Ago2	1	0	1	1	1	1	1	CD4-T-cells
674	MIMAT0000385	mmu-miR-106a-5p	Rabep1	protein_coding	chr11	70941165	70941171	70941150	70941172	+	1	0	Ago2	0	0	0	0	1	1	1	cortex
675	MIMAT0000385	mmu-miR-106a-5p	Pimreg	protein_coding	chr11	72047111	72047116	72047111	72047116	+	3	0	Ago2	1	0	0	0	0	0	0	mesencymal-stem-cell
676	MIMAT0000385	mmu-miR-106a-5p	Ankfy1	protein_coding	chr11	72768381	72768387	72768381	72768387	+	5	0	Ago2	1	0	1	0	0	1	1	CD4-T-cells
677	MIMAT0000385	mmu-miR-106a-5p	Ankfy1	protein_coding	chr11	72768398	72768403	72768397	72768404	+	6	0	Ago2	1	0	1	0	0	1	1	CD4-T-cells
678	MIMAT0000385	mmu-miR-106a-5p	Ankfy1	protein_coding	chr11	72769115	72769120	72769115	72769120	+	1	0	Ago2	1	0	1	0	0	0	0	cortex
679	MIMAT0000385	mmu-miR-106a-5p	Ankfy1	protein_coding	chr11	72771042	72771047	72771042	72771047	+	2	0	Ago2	1	0	1	0	0	0	0	cortex
680	MIMAT0000385	mmu-miR-106a-5p	Ccdc92b	protein_coding	chr11	74639104	74639109	74639104	74639110	+	1	0	Ago2	1	0	0	0	0	1	0	cortex
681	MIMAT0000385	mmu-miR-106a-5p	Mnt	protein_coding	chr11	74844638	74844644	74844626	74844645	+	2	0	Ago2	1	0	0	0	1	0	0	BMDM
682	MIMAT0000385	mmu-miR-106a-5p	Tsr1	protein_coding	chr11	74908544	74908549	74908544	74908549	+	2	0	Ago2	1	0	1	0	0	0	0	mesencymal-stem-cell
683	MIMAT0000385	mmu-miR-106a-5p	Tsr1	protein_coding	chr11	74909298	74909320	74909298	74909320	+	1	0	Ago2	0	0	0	0	1	0	0	mesencymal-stem-cell
684	MIMAT0000385	mmu-miR-106a-5p	Smg6	protein_coding	chr11	75163578	75163584	75163561	75163585	+	2	0	Ago2	1	1	0	0	1	0	0	mesencymal-stem-cell
685	MIMAT0000385	mmu-miR-106a-5p	Pitpna	protein_coding	chr11	75628512	75628517	75628512	75628517	+	2	0	Ago2	1	0	0	0	0	0	0	BMDM
686	MIMAT0000385	mmu-miR-106a-5p	Crk	protein_coding	chr11	75704166	75704172	75704145	75704173	+	2	0	Ago2	1	0	1	1	1	1	1	CD4-T-cells
687	MIMAT0000385	mmu-miR-106a-5p	Crk	protein_coding	chr11	75705185	75705190	75705163	75705191	+	4	0	Ago2	1	0	1	1	0	0	0	CD4-T-cells
688	MIMAT0000385	mmu-miR-106a-5p	Crk	protein_coding	chr11	75705975	75705980	75705953	75705981	+	4	0	Ago2	1	0	1	1	1	0	0	CD4-T-cells
689	MIMAT0000385	mmu-miR-106a-5p	Fam57a	protein_coding	chr11	76208345	76208351	76208324	76208352	+	1	0	Ago2	0	0	1	1	1	0	1	cortex
690	MIMAT0000385	mmu-miR-106a-5p	Ssh2	protein_coding	chr11	77455551	77455558	77455530	77455558	+	3	0	Ago2	0	0	0	1	0	0	1	CD4-T-cells
691	MIMAT0000385	mmu-miR-106a-5p	Ssh2	protein_coding	chr11	77456650	77456678	77456650	77456678	+	3	0	Ago2	0	0	0	1	0	0	0	CD4-T-cells
692	MIMAT0000385	mmu-miR-106a-5p	Nufip2	protein_coding	chr11	77711355	77711360	77711333	77711361	+	2	0	Ago2	1	0	1	1	0	0	0	mesencymal-stem-cell
693	MIMAT0000385	mmu-miR-106a-5p	Nufip2	protein_coding	chr11	77711705	77711710	77711683	77711711	+	6	0	Ago2	1	0	1	1	0	0	0	CD4-T-cells
694	MIMAT0000385	mmu-miR-106a-5p	Nufip2	protein_coding	chr11	77712115	77712120	77712093	77712121	+	4	0	Ago2	1	0	1	1	0	0	0	mesencymal-stem-cell
695	MIMAT0000385	mmu-miR-106a-5p	Nufip2	protein_coding	chr11	77712318	77712323	77712296	77712324	+	1	0	Ago2	1	0	1	1	0	0	0	mesencymal-stem-cell
696	MIMAT0000385	mmu-miR-106a-5p	Nufip2	protein_coding	chr11	77712441	77712446	77712419	77712447	+	2	0	Ago2	1	0	1	1	0	0	0	CD4-T-cells
697	MIMAT0000385	mmu-miR-106a-5p	Sez6	protein_coding	chr11	77978947	77978952	77978947	77978952	+	1	0	Ago2	1	0	0	0	0	0	0	cortex
698	MIMAT0000385	mmu-miR-106a-5p	Rab11fip4	protein_coding	chr11	79693038	79693044	79693017	79693045	+	3	0	Ago2	1	0	0	1	1	0	1	mESC
699	MIMAT0000385	mmu-miR-106a-5p	Rab11fip4	protein_coding	chr11	79697145	79697173	79697145	79697173	+	1	0	Ago2	0	0	0	1	0	0	0	cortex
700	MIMAT0000385	mmu-miR-106a-5p	Suz12	protein_coding	chr11	80032633	80032638	80032633	80032638	+	3	0	Ago2	1	0	0	0	0	0	0	mesencymal-stem-cell
701	MIMAT0000385	mmu-miR-106a-5p	Rhot1	protein_coding	chr11	80266701	80266706	80266701	80266706	+	1	0	Ago2	1	0	0	0	0	0	0	cortex
702	MIMAT0000385	mmu-miR-106a-5p	Cdk5r1	protein_coding	chr11	80478666	80478671	80478666	80478671	+	1	0	Ago2	1	0	0	0	0	0	0	cortex
703	MIMAT0000385	mmu-miR-106a-5p	Cdk5r1	protein_coding	chr11	80480500	80480505	80480500	80480505	+	3	0	Ago1-4,Ago2	1	0	0	0	0	0	0	brain,mesencymal-stem-cell
704	MIMAT0000385	mmu-miR-106a-5p	Ccl2	protein_coding	chr11	82037319	82037324	82037319	82037324	+	1	0	Ago2	1	0	0	0	0	0	0	mesencymal-stem-cell
705	MIMAT0000385	mmu-miR-106a-5p	Ccl7	protein_coding	chr11	82047325	82047330	82047325	82047330	+	2	0	Ago2	1	0	0	0	0	0	0	mesencymal-stem-cell
706	MIMAT0000385	mmu-miR-106a-5p	Acaca	protein_coding	chr11	84401251	84401256	84401251	84401256	+	1	0	Ago2	1	0	0	0	0	0	0	BMDM
707	MIMAT0000385	mmu-miR-106a-5p	Myo19	protein_coding	chr11	84910861	84910867	84910846	84910868	+	1	0	Ago2	0	0	1	0	1	0	1	mesencymal-stem-cell
708	MIMAT0000385	mmu-miR-106a-5p	Ptrh2	protein_coding	chr11	86690182	86690187	86690182	86690187	+	1	0	Ago2	1	0	0	0	0	0	0	mesencymal-stem-cell
709	MIMAT0000385	mmu-miR-106a-5p	Ptrh2	protein_coding	chr11	86691178	86691184	86691162	86691185	+	1	0	Ago2	1	0	0	0	1	0	0	mESC
710	MIMAT0000385	mmu-miR-106a-5p	Trim37	protein_coding	chr11	87218830	87218835	87218830	87218835	+	1	0	Ago2	1	0	0	0	0	0	0	mesencymal-stem-cell
711	MIMAT0000385	mmu-miR-106a-5p	Trim37	protein_coding	chr11	87219451	87219457	87219436	87219458	+	2	0	Ago2	1	0	0	0	1	0	1	mesencymal-stem-cell
712	MIMAT0000385	mmu-miR-106a-5p	Mtmr4	protein_coding	chr11	87615432	87615437	87615432	87615437	+	1	0	Ago2	1	0	0	0	0	0	0	P19
713	MIMAT0000385	mmu-miR-106a-5p	Mtmr4	protein_coding	chr11	87615571	87615576	87615571	87615576	+	2	0	Ago2	1	0	0	0	0	0	0	cortex
714	MIMAT0000385	mmu-miR-106a-5p	Srsf1	protein_coding	chr11	88049619	88049624	88049619	88049624	+	4	0	Ago2	1	0	0	0	0	0	0	CD4-T-cells
715	MIMAT0000385	mmu-miR-106a-5p	Srsf1	protein_coding	chr11	88052853	88052858	88052853	88052858	+	1	0	Ago2	1	0	1	0	0	0	0	BMDM
716	MIMAT0000385	mmu-miR-106a-5p	Vezf1	protein_coding	chr11	88082010	88082015	88082010	88082016	+	3	0	Ago2	1	0	1	0	0	1	0	mesencymal-stem-cell
717	MIMAT0000385	mmu-miR-106a-5p	Coil	protein_coding	chr11	88990868	88990873	88990868	88990874	+	1	0	Ago2	1	0	0	0	0	1	0	cortex
718	MIMAT0000385	mmu-miR-106a-5p	Mmd	protein_coding	chr11	90277825	90277830	90277825	90277830	+	1	0	Ago2	1	0	0	0	0	0	0	mesencymal-stem-cell
719	MIMAT0000385	mmu-miR-106a-5p	Car10	protein_coding	chr11	93601574	93601580	93601553	93601581	+	1	0	Ago2	1	0	1	1	1	1	0	cortex
720	MIMAT0000385	mmu-miR-106a-5p	Spag9	protein_coding	chr11	94090653	94090681	94090653	94090681	+	2	0	Ago2	0	0	0	1	0	0	0	cortex
721	MIMAT0000385	mmu-miR-106a-5p	Spag9	protein_coding	chr11	94125674	94125702	94125674	94125702	+	2	0	Ago1-4,Ago2	0	0	0	1	0	0	0	CD4-T-cells,brain
722	MIMAT0000385	mmu-miR-106a-5p	Col1a1	protein_coding	chr11	94951658	94951663	94951658	94951663	+	1	0	Ago2	1	0	0	0	0	0	0	mesencymal-stem-cell
723	MIMAT0000385	mmu-miR-106a-5p	Fam117a	protein_coding	chr11	95381075	95381081	95381054	95381082	+	1	0	Ago2	1	0	0	1	1	1	0	mESC
724	MIMAT0000385	mmu-miR-106a-5p	Zfp652	protein_coding	chr11	95765703	95765709	95765682	95765710	+	6	0	Ago2	0	0	1	1	0	0	1	CD4-T-cells
725	MIMAT0000385	mmu-miR-106a-5p	Zfp652	protein_coding	chr11	95768079	95768084	95768057	95768094	+	3	0	Ago2	0	0	1	2	0	0	0	BMDM
726	MIMAT0000385	mmu-miR-106a-5p	Zfp652	protein_coding	chr11	95771625	95771631	95771604	95771632	+	2	0	Ago2	0	0	1	1	1	0	1	mesencymal-stem-cell
727	MIMAT0000385	mmu-miR-106a-5p	Zfp652	protein_coding	chr11	95772113	95772119	95772092	95772120	+	3	0	Ago2	0	0	1	1	1	0	1	mesencymal-stem-cell
728	MIMAT0000385	mmu-miR-106a-5p	Socs7	protein_coding	chr11	97396022	97396050	97396022	97396050	+	1	0	Ago2	0	0	0	1	0	0	0	cortex
729	MIMAT0000385	mmu-miR-106a-5p	Mllt6	protein_coding	chr11	97684600	97684605	97684600	97684606	+	5	0	Ago2	1	0	0	0	0	1	0	CD4-T-cells
730	MIMAT0000385	mmu-miR-106a-5p	Mllt6	protein_coding	chr11	97685129	97685134	97685129	97685134	+	2	1	Ago2	1	0	0	0	0	0	0	P19
731	MIMAT0000385	mmu-miR-106a-5p	Msl1	protein_coding	chr11	98805998	98806026	98805998	98806026	+	1	0	Ago2	0	0	0	1	0	0	0	mesencymal-stem-cell
732	MIMAT0000385	mmu-miR-106a-5p	Msl1	protein_coding	chr11	98806490	98806495	98806468	98806496	+	2	0	Ago2	1	0	1	1	0	0	0	cortex
733	MIMAT0000385	mmu-miR-106a-5p	Msl1	protein_coding	chr11	98806677	98806682	98806655	98806683	+	3	0	Ago2	1	0	1	1	0	1	1	mesencymal-stem-cell
734	MIMAT0000385	mmu-miR-106a-5p	Fkbp10	protein_coding	chr11	100424427	100424432	100424427	100424432	+	1	0	Ago2	1	0	0	0	0	0	0	mesencymal-stem-cell
735	MIMAT0000385	mmu-miR-106a-5p	Cntnap1	protein_coding	chr11	101190234	101190240	101190217	101190241	+	1	0	Ago1-4	1	0	0	0	1	0	1	brain
736	MIMAT0000385	mmu-miR-106a-5p	Ramp2	protein_coding	chr11	101259295	101259300	101259295	101259300	+	1	0	Ago2	1	0	0	0	0	0	0	BMDM
737	MIMAT0000385	mmu-miR-106a-5p	Vps25	protein_coding	chr11	101259295	101259300	101259295	101259300	+	1	0	Ago2	1	0	0	0	0	0	0	BMDM
738	MIMAT0000385	mmu-miR-106a-5p	Psme3	protein_coding	chr11	101323249	101323254	101323249	101323254	+	3	0	Ago2	1	0	0	0	0	0	0	mesencymal-stem-cell
739	MIMAT0000385	mmu-miR-106a-5p	Rundc1	protein_coding	chr11	101435448	101435450	101435423	101435476	+	4	0	Ago2	1	0	1	2	1	0	1	CD4-T-cells
740	MIMAT0000385	mmu-miR-106a-5p	Rundc1	protein_coding	chr11	101435469	101435475	101435469	101435475	+	4	0	Ago2	0	0	1	0	0	0	0	CD4-T-cells
741	MIMAT0000385	mmu-miR-106a-5p	Nbr1	protein_coding	chr11	101581266	101581271	101581266	101581271	+	1	0	Ago2	1	0	0	0	0	0	0	P19
742	MIMAT0000385	mmu-miR-106a-5p	Tmub2	protein_coding	chr11	102288978	102288984	102288957	102288985	+	1	0	Ago2	1	0	1	1	1	1	1	mESC
743	MIMAT0000385	mmu-miR-106a-5p	Grn	protein_coding	chr11	102436799	102436804	102436783	102436805	+	4	0	Ago2	1	0	0	0	1	0	0	mesencymal-stem-cell
744	MIMAT0000385	mmu-miR-106a-5p	Amz2	protein_coding	chr11	109437015	109437022	109436998	109437023	+	1	0	Ago2	1	0	0	0	1	0	0	cortex
745	MIMAT0000385	mmu-miR-106a-5p	Cd300a	protein_coding	chr11	114903583	114903588	114903583	114903588	+	1	0	Ago2	1	0	0	0	0	0	0	BMDM
746	MIMAT0000385	mmu-miR-106a-5p	Cdr2l	protein_coding	chr11	115394393	115394422	115394393	115394422	+	2	0	Ago2	0	0	0	0	1	0	0	mesencymal-stem-cell
747	MIMAT0000385	mmu-miR-106a-5p	Smim5	protein_coding	chr11	115906144	115906166	115906144	115906166	+	1	0	Ago2	0	0	0	0	1	0	0	cortex
748	MIMAT0000385	mmu-miR-106a-5p	Unk	protein_coding	chr11	116047743	116047771	116047743	116047771	+	1	0	Ago2	0	0	0	1	0	0	0	mESC
749	MIMAT0000385	mmu-miR-106a-5p	Unk	protein_coding	chr11	116060173	116060177	116060150	116060201	+	4	0	Ago2	1	0	1	2	0	0	0	CD4-T-cells
750	MIMAT0000385	mmu-miR-106a-5p	Unk	protein_coding	chr11	116060195	116060200	116060179	116060201	+	4	0	Ago2	1	0	1	0	1	1	1	CD4-T-cells
751	MIMAT0000385	mmu-miR-106a-5p	Mgat5b	protein_coding	chr11	116985737	116985744	116985737	116985744	+	1	0	Ago2	1	0	0	0	0	0	0	cortex
752	MIMAT0000385	mmu-miR-106a-5p	2023-09-09	protein_coding	chr11	117360675	117360680	117360675	117360680	+	2	0	Ago2	1	0	0	0	0	0	0	mesencymal-stem-cell
753	MIMAT0000385	mmu-miR-106a-5p	Tnrc6c	protein_coding	chr11	117761142	117761147	117761126	117761148	+	4	0	Ago2	1	0	0	0	1	1	1	CD4-T-cells
754	MIMAT0000385	mmu-miR-106a-5p	Cbx2	protein_coding	chr11	119030630	119030635	119030630	119030635	+	1	0	Ago2	1	0	0	0	0	0	0	P19
755	MIMAT0000385	mmu-miR-106a-5p	Rnf213	protein_coding	chr11	119486871	119486893	119486871	119486893	+	1	0	Ago2	0	0	0	0	1	0	0	mesencymal-stem-cell
756	MIMAT0000385	mmu-miR-106a-5p	Ccdc137	protein_coding	chr11	120463692	120463720	120463692	120463720	+	1	0	Ago2	0	0	0	1	0	0	0	cortex
757	MIMAT0000385	mmu-miR-106a-5p	Anapc11	protein_coding	chr11	120605640	120605645	120605640	120605646	+	4	0	Ago2	1	0	0	0	0	1	0	CD4-T-cells
758	MIMAT0000385	mmu-miR-106a-5p	Rab10	protein_coding	chr12	3247735	3247741	3247734	3247762	-	6	0	Ago2	1	0	1	1	1	1	1	CD4-T-cells
759	MIMAT0000385	mmu-miR-106a-5p	Rab10	protein_coding	chr12	3248711	3248716	3248710	3248738	-	1	0	Ago2	1	0	1	1	0	0	0	mesencymal-stem-cell
760	MIMAT0000385	mmu-miR-106a-5p	Ncoa1	protein_coding	chr12	4249414	4249442	4249414	4249442	-	1	0	Ago2	0	0	0	1	0	0	0	BMDM
761	MIMAT0000385	mmu-miR-106a-5p	Ncoa1	protein_coding	chr12	4249572	4249595	4249572	4249600	-	1	1	Ago2	0	0	0	1	1	0	0	cortex
762	MIMAT0000385	mmu-miR-106a-5p	Fkbp1b	protein_coding	chr12	4833237	4833242	4833237	4833242	-	1	0	Ago2	1	0	0	0	0	0	0	P19
763	MIMAT0000385	mmu-miR-106a-5p	Rhob	protein_coding	chr12	8498296	8498301	8498296	8498301	-	1	0	Ago1-4	1	0	0	0	0	0	0	brain
764	MIMAT0000385	mmu-miR-106a-5p	Mycn	protein_coding	chr12	12936139	12936145	12936138	12936166	-	1	0	Ago2	1	0	1	1	1	1	1	cortex
765	MIMAT0000385	mmu-miR-106a-5p	Mycn	protein_coding	chr12	12936323	12936328	12936322	12936350	-	1	0	Ago2	1	0	1	1	1	1	0	mESC
766	MIMAT0000385	mmu-miR-106a-5p	Mycn	protein_coding	chr12	12936974	12936979	12936973	12937001	-	3	0	Ago2	1	0	1	1	0	0	0	mESC
767	MIMAT0000385	mmu-miR-106a-5p	Lpin1	protein_coding	chr12	16537851	16537856	16537851	16537856	-	1	0	Ago2	1	0	0	0	0	0	0	CD4-T-cells
768	MIMAT0000385	mmu-miR-106a-5p	Adam17	protein_coding	chr12	21323914	21323919	21323914	21323919	-	2	0	Ago2	1	0	0	0	0	0	0	mesencymal-stem-cell
769	MIMAT0000385	mmu-miR-106a-5p	Rsad2	protein_coding	chr12	26444784	26444789	26444784	26444789	-	1	0	Ago2	1	0	0	0	0	0	0	mesencymal-stem-cell
770	MIMAT0000385	mmu-miR-106a-5p	Gpr22	protein_coding	chr12	31707277	31707282	31707277	31707282	-	1	0	Ago1-4	1	0	0	0	0	0	0	brain
771	MIMAT0000385	mmu-miR-106a-5p	Hbp1	protein_coding	chr12	31926670	31926676	31926669	31926691	-	4	0	Ago2	1	0	0	0	1	1	1	mesencymal-stem-cell
772	MIMAT0000385	mmu-miR-106a-5p	Ahr	protein_coding	chr12	35498581	35498586	35498581	35498586	-	1	0	Ago2	1	0	1	0	0	0	0	mesencymal-stem-cell
773	MIMAT0000385	mmu-miR-106a-5p	Ahr	protein_coding	chr12	35500112	35500117	35500112	35500117	-	1	0	Ago2	1	0	1	0	0	0	0	mesencymal-stem-cell
774	MIMAT0000385	mmu-miR-106a-5p	Dnajb9	protein_coding	chr12	44206006	44206011	44206005	44206033	-	4	0	Ago2	1	0	1	1	1	1	1	CD4-T-cells
775	MIMAT0000385	mmu-miR-106a-5p	Nova1	protein_coding	chr12	46697058	46697086	46697058	46697086	-	1	0	Ago2	0	0	0	1	0	0	0	cortex
776	MIMAT0000385	mmu-miR-106a-5p	Egln3	protein_coding	chr12	54180326	54180332	54180325	54180353	-	3	0	Ago2	1	0	0	1	1	1	1	CD4-T-cells
777	MIMAT0000385	mmu-miR-106a-5p	Cfl2	protein_coding	chr12	54860071	54860077	54860070	54860098	-	2	0	Ago2	1	0	1	1	1	1	0	mesencymal-stem-cell
778	MIMAT0000385	mmu-miR-106a-5p	Cfl2	protein_coding	chr12	54860624	54860629	54860623	54860651	-	3	0	Ago2	1	0	1	1	1	1	1	CD4-T-cells
779	MIMAT0000385	mmu-miR-106a-5p	Sec23a	protein_coding	chr12	58959062	58959067	58959062	58959067	-	2	0	Ago1-4,Ago2	1	0	0	0	0	0	0	brain,mesencymal-stem-cell
780	MIMAT0000385	mmu-miR-106a-5p	Klhl28	protein_coding	chr12	64942498	64942503	64942497	64942525	-	3	0	Ago2	1	0	1	1	0	0	0	CD4-T-cells
781	MIMAT0000385	mmu-miR-106a-5p	Klhl28	protein_coding	chr12	64943217	64943222	64943216	64943244	-	5	0	Ago2	1	0	1	1	1	1	1	CD4-T-cells
782	MIMAT0000385	mmu-miR-106a-5p	Klhl28	protein_coding	chr12	64943451	64943479	64943451	64943479	-	1	0	Ago2	0	0	0	1	0	0	0	cortex
783	MIMAT0000385	mmu-miR-106a-5p	Nemf	protein_coding	chr12	69311917	69311922	69311916	69311938	-	1	0	Ago2	1	0	0	0	1	0	0	cortex
784	MIMAT0000385	mmu-miR-106a-5p	L2hgdh	protein_coding	chr12	69691524	69691529	69691524	69691529	-	3	0	Ago2	1	0	0	0	0	0	0	mesencymal-stem-cell
785	MIMAT0000385	mmu-miR-106a-5p	Nin	protein_coding	chr12	70011490	70011495	70011490	70011495	-	1	0	Ago2	1	0	0	0	0	0	0	cortex
786	MIMAT0000385	mmu-miR-106a-5p	Nin	protein_coding	chr12	70013454	70013459	70013454	70013459	-	1	0	Ago2	1	0	0	0	0	0	0	mesencymal-stem-cell
787	MIMAT0000385	mmu-miR-106a-5p	Nin	protein_coding	chr12	70013981	70013986	70013981	70013986	-	1	0	Ago2	1	0	0	0	0	0	0	cortex
788	MIMAT0000385	mmu-miR-106a-5p	Sgpp1	protein_coding	chr12	75714403	75714408	75714403	75714408	-	1	0	Ago2	1	0	0	0	0	0	0	cortex
789	MIMAT0000385	mmu-miR-106a-5p	Zfyve26	protein_coding	chr12	79232593	79232599	79232592	79232620	-	6	1	Ago2	1	0	1	1	1	1	1	CD4-T-cells
790	MIMAT0000385	mmu-miR-106a-5p	Zfp36l1	protein_coding	chr12	80108249	80108254	80108248	80108270	-	2	0	Ago2	1	0	0	0	1	0	0	CD4-T-cells
791	MIMAT0000385	mmu-miR-106a-5p	Map3k9	protein_coding	chr12	81721919	81721925	81721918	81721946	-	3	0	Ago2	0	0	0	1	1	1	1	mESC
792	MIMAT0000385	mmu-miR-106a-5p	Fam161b	protein_coding	chr12	84345343	84345365	84345343	84345365	-	1	0	Ago2	0	0	0	0	1	0	0	cortex
793	MIMAT0000385	mmu-miR-106a-5p	Aldh6a1	protein_coding	chr12	84431990	84431995	84431990	84431995	-	1	0	Ago2	1	0	0	0	0	0	0	cortex
794	MIMAT0000385	mmu-miR-106a-5p	Arel1	protein_coding	chr12	84918680	84918687	84918679	84918707	-	1	0	Ago2	1	0	0	1	1	0	0	cortex
795	MIMAT0000385	mmu-miR-106a-5p	Nek9	protein_coding	chr12	85299868	85299874	85299867	85299895	-	1	0	Ago2	1	0	1	1	1	1	1	cortex
796	MIMAT0000385	mmu-miR-106a-5p	Angel1	protein_coding	chr12	86700778	86700783	86700778	86700783	-	1	0	Ago2	1	0	0	0	0	0	0	mESC
797	MIMAT0000385	mmu-miR-106a-5p	Tmed8	protein_coding	chr12	87167816	87167822	87167815	87167843	-	2	0	Ago2	1	1	1	1	0	0	0	cortex
798	MIMAT0000385	mmu-miR-106a-5p	Tmed8	protein_coding	chr12	87169242	87169263	87169242	87169270	-	1	0	Ago2	0	0	0	1	1	0	0	cortex
799	MIMAT0000385	mmu-miR-106a-5p	Tmed8	protein_coding	chr12	87169676	87169681	87169675	87169703	-	1	0	Ago2	1	0	1	1	0	0	0	cortex
800	MIMAT0000385	mmu-miR-106a-5p	Dio2	protein_coding	chr12	90726488	90726493	90726488	90726493	-	1	0	Ago1-4	1	0	0	0	0	0	0	brain
801	MIMAT0000385	mmu-miR-106a-5p	Ston2	protein_coding	chr12	91638899	91638904	91638899	91638904	-	1	0	Ago2	1	0	0	0	0	0	0	cortex
802	MIMAT0000385	mmu-miR-106a-5p	Rps6ka5	protein_coding	chr12	100549874	100549879	100549873	100549901	-	1	0	Ago2	1	0	1	1	0	1	0	BMDM
803	MIMAT0000385	mmu-miR-106a-5p	Rps6ka5	protein_coding	chr12	100550733	100550739	100550732	100550760	-	2	0	Ago2	1	0	1	1	1	1	1	CD4-T-cells
804	MIMAT0000385	mmu-miR-106a-5p	Gpr68	protein_coding	chr12	100877607	100877612	100877607	100877612	-	1	0	Ago2	1	0	0	0	0	0	0	CD4-T-cells
805	MIMAT0000385	mmu-miR-106a-5p	Gpr68	protein_coding	chr12	100878094	100878099	100878094	100878099	-	1	0	Ago2	1	0	0	0	0	0	0	cortex
806	MIMAT0000385	mmu-miR-106a-5p	Trip11	protein_coding	chr12	101836375	101836380	101836374	101836402	-	1	0	Ago2	0	0	1	1	0	0	0	P19
807	MIMAT0000385	mmu-miR-106a-5p	Trip11	protein_coding	chr12	101837335	101837340	101837334	101837362	-	2	0	Ago2	0	0	1	1	0	0	0	mesencymal-stem-cell
808	MIMAT0000385	mmu-miR-106a-5p	Trip11	protein_coding	chr12	101837513	101837519	101837512	101837540	-	7	0	Ago2	0	0	1	1	1	1	1	CD4-T-cells
809	MIMAT0000385	mmu-miR-106a-5p	Btbd7	protein_coding	chr12	102784876	102784881	102784875	102784903	-	3	0	Ago2	1	0	1	1	1	1	1	mesencymal-stem-cell
810	MIMAT0000385	mmu-miR-106a-5p	Syne3	protein_coding	chr12	104930381	104930386	104930381	104930386	-	2	0	Ago2	1	0	0	0	0	0	0	BMDM
811	MIMAT0000385	mmu-miR-106a-5p	Syne3	protein_coding	chr12	104930774	104930780	104930773	104930795	-	1	0	Ago2	1	0	0	0	1	0	0	BMDM
812	MIMAT0000385	mmu-miR-106a-5p	Atg2b	protein_coding	chr12	105616574	105616580	105616573	105616580	-	4	1	Ago2	1	0	0	0	0	0	1	CD4-T-cells
813	MIMAT0000385	mmu-miR-106a-5p	Rit1	protein_coding	chr12	107914001	107914007	107914000	107914028	-	4	0	Ago2	1	0	1	1	1	1	1	CD4-T-cells
814	MIMAT0000385	mmu-miR-106a-5p	Rit1	protein_coding	chr12	107914715	107914721	107914714	107914742	-	1	0	Ago2	1	0	1	1	1	1	1	CD4-T-cells
815	MIMAT0000385	mmu-miR-106a-5p	Ankrd9	protein_coding	chr12	110976450	110976456	110976449	110976474	-	4	0	Ago2	1	0	1	0	1	1	1	CD4-T-cells
816	MIMAT0000385	mmu-miR-106a-5p	Cdca4	protein_coding	chr12	112820253	112820258	112820253	112820258	-	3	0	Ago2	1	0	0	0	0	0	0	mesencymal-stem-cell
817	MIMAT0000385	mmu-miR-106a-5p	Itgb8	protein_coding	chr12	119162830	119162835	119162829	119162857	-	1	0	Ago2	1	0	1	1	0	1	1	P19
818	MIMAT0000385	mmu-miR-106a-5p	Itgb8	protein_coding	chr12	119162899	119162905	119162898	119162926	-	1	0	Ago2	1	0	1	1	1	1	1	P19
819	MIMAT0000385	mmu-miR-106a-5p	Dnmt3a	protein_coding	chr12	3909528	3909556	3909528	3909556	+	1	0	Ago2	0	0	0	1	0	0	0	P19
820	MIMAT0000385	mmu-miR-106a-5p	Dnmt3a	protein_coding	chr12	3910339	3910344	3910317	3910345	+	4	0	Ago2	1	0	1	1	0	0	0	CD4-T-cells
821	MIMAT0000385	mmu-miR-106a-5p	Dnmt3a	protein_coding	chr12	3913356	3913384	3913356	3913384	+	1	0	Ago2	0	0	0	1	0	0	0	CD4-T-cells
822	MIMAT0000385	mmu-miR-106a-5p	Dnmt3a	protein_coding	chr12	3914239	3914245	3914218	3914246	+	1	0	Ago2	1	0	1	1	0	0	0	BMDM
823	MIMAT0000385	mmu-miR-106a-5p	Dnajc27	protein_coding	chr12	4108428	4108433	4108428	4108433	+	1	0	Ago2	1	0	0	0	0	0	0	cortex
824	MIMAT0000385	mmu-miR-106a-5p	Dnajc27	protein_coding	chr12	4109349	4109355	4109333	4109356	+	1	0	Ago2	1	0	0	0	1	1	1	P19
825	MIMAT0000385	mmu-miR-106a-5p	Atad2b	protein_coding	chr12	4978562	4978584	4978562	4978584	+	1	0	Ago2	0	0	0	0	1	0	0	cortex
826	MIMAT0000385	mmu-miR-106a-5p	Atad2b	protein_coding	chr12	4990996	4991018	4990996	4991018	+	1	0	Ago2	0	0	0	0	1	0	0	cortex
827	MIMAT0000385	mmu-miR-106a-5p	Atad2b	protein_coding	chr12	5044112	5044117	5044112	5044117	+	3	0	Ago2	1	0	0	0	0	0	0	mesencymal-stem-cell
828	MIMAT0000385	mmu-miR-106a-5p	Hs1bp3	protein_coding	chr12	8343033	8343038	8343033	8343038	+	2	0	Ago1-4,Ago2	1	0	0	0	0	0	0	brain,cortex
829	MIMAT0000385	mmu-miR-106a-5p	Sdc1	protein_coding	chr12	8792277	8792282	8792277	8792282	+	1	0	Ago2	1	0	0	0	0	0	0	P19
830	MIMAT0000385	mmu-miR-106a-5p	Laptm4a	protein_coding	chr12	8938484	8938490	8938463	8938491	+	8	1	Ago2	1	0	1	1	1	1	1	CD4-T-cells
831	MIMAT0000385	mmu-miR-106a-5p	Osr1	protein_coding	chr12	9581413	9581419	9581392	9581420	+	1	0	Ago2	0	0	0	1	0	1	1	mesencymal-stem-cell
832	MIMAT0000385	mmu-miR-106a-5p	Smc6	protein_coding	chr12	11318676	11318681	11318659	11318682	+	1	0	Ago2	1	1	0	0	0	0	0	BMDM
833	MIMAT0000385	mmu-miR-106a-5p	Rock2	protein_coding	chr12	16987550	16987556	16987529	16987557	+	2	0	Ago2	1	0	0	1	1	1	1	mesencymal-stem-cell
834	MIMAT0000385	mmu-miR-106a-5p	Asap2	protein_coding	chr12	21269418	21269423	21269418	21269423	+	1	0	Ago2	1	0	0	0	0	0	0	cortex
835	MIMAT0000385	mmu-miR-106a-5p	Klf11	protein_coding	chr12	24662590	24662596	24662569	24662597	+	2	0	Ago2	1	0	0	1	1	1	1	mesencymal-stem-cell
836	MIMAT0000385	mmu-miR-106a-5p	Rrm2	protein_coding	chr12	24713640	24713646	24713625	24713647	+	3	0	Ago2	1	0	0	0	1	1	1	CD4-T-cells
837	MIMAT0000385	mmu-miR-106a-5p	Rrm2	protein_coding	chr12	24713805	24713810	24713805	24713810	+	2	0	Ago2	1	0	0	0	0	0	0	CD4-T-cells
838	MIMAT0000385	mmu-miR-106a-5p	Kidins220	protein_coding	chr12	25058944	25058949	25058944	25058949	+	1	0	Ago2	1	0	0	0	0	0	0	cortex
839	MIMAT0000385	mmu-miR-106a-5p	Adi1	protein_coding	chr12	28681154	28681159	28681154	28681159	+	2	0	Ago2	1	0	0	0	0	0	0	mesencymal-stem-cell
840	MIMAT0000385	mmu-miR-106a-5p	Myt1l	protein_coding	chr12	29921221	29921226	29921199	29921227	+	1	0	Ago2	1	0	1	1	1	1	1	cortex
841	MIMAT0000385	mmu-miR-106a-5p	Myt1l	protein_coding	chr12	29921470	29921475	29921448	29921476	+	1	0	Ago2	1	0	1	1	0	0	0	cortex
842	MIMAT0000385	mmu-miR-106a-5p	Myt1l	protein_coding	chr12	29922370	29922398	29922370	29922398	+	1	0	Ago2	0	0	0	1	0	0	0	cortex
843	MIMAT0000385	mmu-miR-106a-5p	Pxdn	protein_coding	chr12	30017604	30017610	30017583	30017611	+	3	0	Ago2	0	0	1	1	1	0	0	mesencymal-stem-cell
844	MIMAT0000385	mmu-miR-106a-5p	Ccdc71l	protein_coding	chr12	32379749	32379756	32379728	32379756	+	7	0	Ago2	0	0	0	1	0	0	1	CD4-T-cells
845	MIMAT0000385	mmu-miR-106a-5p	Ccdc71l	protein_coding	chr12	32380056	32380084	32380056	32380084	+	3	0	Ago2	0	0	0	1	0	0	0	mesencymal-stem-cell
846	MIMAT0000385	mmu-miR-106a-5p	Atxn7l1	protein_coding	chr12	33368085	33368091	33368072	33368092	+	1	0	Ago2	1	0	1	0	1	0	1	BMDM
847	MIMAT0000385	mmu-miR-106a-5p	Dgkb	protein_coding	chr12	38630735	38630740	38630735	38630740	+	1	0	Ago2	1	0	0	0	0	0	0	cortex
848	MIMAT0000385	mmu-miR-106a-5p	Etv1	protein_coding	chr12	38865950	38865956	38865929	38865957	+	1	0	Ago1-4	1	0	1	1	1	1	1	brain
849	MIMAT0000385	mmu-miR-106a-5p	Dock4	protein_coding	chr12	40844726	40844748	40844720	40844748	+	1	0	Ago2	0	0	0	1	1	0	0	cortex
850	MIMAT0000385	mmu-miR-106a-5p	Dock4	protein_coding	chr12	40846022	40846050	40846022	40846050	+	1	0	Ago2	0	0	0	1	0	0	0	cortex
851	MIMAT0000385	mmu-miR-106a-5p	Dock4	protein_coding	chr12	40846462	40846467	40846440	40846468	+	1	0	Ago2	1	0	1	1	0	0	0	cortex
852	MIMAT0000385	mmu-miR-106a-5p	G2e3	protein_coding	chr12	51372756	51372761	51372756	51372761	+	4	0	Ago2	1	0	0	0	0	0	0	CD4-T-cells
853	MIMAT0000385	mmu-miR-106a-5p	Brms1l	protein_coding	chr12	55869377	55869383	55869356	55869384	+	4	0	Ago2	1	0	1	1	1	1	1	mesencymal-stem-cell
854	MIMAT0000385	mmu-miR-106a-5p	Lrfn5	protein_coding	chr12	61857876	61857901	61857876	61857901	+	1	0	Ago2	0	0	0	0	1	0	0	cortex
855	MIMAT0000385	mmu-miR-106a-5p	Frmd6	protein_coding	chr12	70900932	70900937	70900932	70900937	+	1	0	Ago2	1	0	1	0	0	0	0	cortex
856	MIMAT0000385	mmu-miR-106a-5p	Arid4a	protein_coding	chr12	71097998	71098004	71097977	71098005	+	2	0	Ago2	1	0	1	1	1	1	1	CD4-T-cells
857	MIMAT0000385	mmu-miR-106a-5p	Arid4a	protein_coding	chr12	71098232	71098260	71098232	71098260	+	2	0	Ago2	0	0	0	1	0	0	0	P19
858	MIMAT0000385	mmu-miR-106a-5p	Daam1	protein_coding	chr12	71992081	71992086	71992081	71992086	+	2	0	Ago2	1	0	0	0	0	0	0	mesencymal-stem-cell
859	MIMAT0000385	mmu-miR-106a-5p	Hif1a	protein_coding	chr12	73946678	73946684	73946657	73946685	+	3	0	Ago2	1	0	0	1	1	1	1	CD4-T-cells
860	MIMAT0000385	mmu-miR-106a-5p	Akap5	protein_coding	chr12	76331426	76331431	76331404	76331432	+	1	0	Ago2	1	0	1	1	0	0	0	cortex
861	MIMAT0000385	mmu-miR-106a-5p	Slc39a9	protein_coding	chr12	80680084	80680089	80680084	80680089	+	1	0	Ago2	0	0	1	0	0	0	0	BMDM
862	MIMAT0000385	mmu-miR-106a-5p	Slc39a9	protein_coding	chr12	80683264	80683269	80683242	80683270	+	1	0	Ago2	0	0	1	1	0	0	1	cortex
863	MIMAT0000385	mmu-miR-106a-5p	Susd6	protein_coding	chr12	80878734	80878740	80878717	80878741	+	8	0	Ago1-4,Ago2	1	0	0	0	1	1	1	CD4-T-cells,brain
864	MIMAT0000385	mmu-miR-106a-5p	Srsf5	protein_coding	chr12	80950349	80950354	80950332	80950355	+	1	0	Ago2	1	0	0	0	1	0	0	P19
865	MIMAT0000385	mmu-miR-106a-5p	Ttc9	protein_coding	chr12	81664876	81664882	81664855	81664883	+	1	0	Ago2	1	0	1	1	1	1	1	cortex
866	MIMAT0000385	mmu-miR-106a-5p	Pcnx	protein_coding	chr12	81998262	81998267	81998262	81998267	+	1	0	Ago2	1	0	0	0	0	0	0	cortex
867	MIMAT0000385	mmu-miR-106a-5p	Rbm25	protein_coding	chr12	83682009	83682014	83682009	83682014	+	1	0	Ago2	1	0	0	0	0	0	0	mesencymal-stem-cell
868	MIMAT0000385	mmu-miR-106a-5p	Rbm25	protein_coding	chr12	83682492	83682497	83682492	83682497	+	1	0	Ago2	1	0	0	0	0	0	0	cortex
869	MIMAT0000385	mmu-miR-106a-5p	Psen1	protein_coding	chr12	83734642	83734647	83734642	83734647	+	3	0	Ago2	1	0	0	0	0	0	0	BMDM
870	MIMAT0000385	mmu-miR-106a-5p	Dnal1	protein_coding	chr12	84141871	84141876	84141849	84141877	+	1	0	Ago2	1	0	1	1	0	0	0	cortex
871	MIMAT0000385	mmu-miR-106a-5p	Dnal1	protein_coding	chr12	84142279	84142284	84142257	84142285	+	1	0	Ago2	1	0	1	1	0	0	0	cortex
872	MIMAT0000385	mmu-miR-106a-5p	Dnal1	protein_coding	chr12	84142767	84142773	84142746	84142774	+	1	0	Ago2	1	0	1	1	0	1	1	cortex
873	MIMAT0000385	mmu-miR-106a-5p	Zfp410	protein_coding	chr12	84343573	84343578	84343573	84343578	+	1	0	Ago2	1	0	0	0	0	0	0	mESC
874	MIMAT0000385	mmu-miR-106a-5p	Flrt2	protein_coding	chr12	95782657	95782662	95782635	95782663	+	1	0	Ago2	0	0	1	1	0	0	0	cortex
875	MIMAT0000385	mmu-miR-106a-5p	Flrt2	protein_coding	chr12	95783158	95783163	95783136	95783164	+	1	0	Ago2	0	0	1	1	0	0	0	cortex
876	MIMAT0000385	mmu-miR-106a-5p	Flrt2	protein_coding	chr12	95785135	95785140	95785113	95785141	+	1	0	Ago2	0	0	1	1	0	0	0	cortex
877	MIMAT0000385	mmu-miR-106a-5p	Calm1	protein_coding	chr12	100209117	100209122	100209117	100209122	+	1	0	Ago2	1	0	0	0	0	0	0	BMDM
878	MIMAT0000385	mmu-miR-106a-5p	Cpsf2	protein_coding	chr12	102003937	102003942	102003937	102003942	+	2	0	Ago2	1	0	0	0	0	0	0	mesencymal-stem-cell
879	MIMAT0000385	mmu-miR-106a-5p	Ubr7	protein_coding	chr12	102777297	102777303	102777284	102777304	+	1	0	Ago2	1	0	0	0	1	0	0	cortex
880	MIMAT0000385	mmu-miR-106a-5p	Papola	protein_coding	chr12	105837262	105837267	105837261	105837268	+	3	0	Ago2	1	0	1	0	0	1	1	mesencymal-stem-cell
881	MIMAT0000385	mmu-miR-106a-5p	Vrk1	protein_coding	chr12	106075152	106075174	106075152	106075174	+	1	0	Ago2	0	0	0	0	1	0	0	BMDM
882	MIMAT0000385	mmu-miR-106a-5p	Eml1	protein_coding	chr12	108538485	108538490	108538466	108538491	+	1	0	Ago1-4	1	0	0	0	1	0	0	brain
883	MIMAT0000385	mmu-miR-106a-5p	Yy1	protein_coding	chr12	108816057	108816062	108816057	108816062	+	3	0	Ago2	1	0	1	0	0	0	0	CD4-T-cells
884	MIMAT0000385	mmu-miR-106a-5p	Yy1	protein_coding	chr12	108816343	108816348	108816329	108816349	+	3	0	Ago2	1	0	1	0	1	0	0	mesencymal-stem-cell
885	MIMAT0000385	mmu-miR-106a-5p	Ppp2r5c	protein_coding	chr12	110582055	110582060	110582055	110582060	+	2	0	Ago2	1	0	0	0	0	0	0	CD4-T-cells
886	MIMAT0000385	mmu-miR-106a-5p	Rcor1	protein_coding	chr12	111113234	111113239	111113212	111113240	+	2	0	Ago2	1	0	0	1	0	0	0	BMDM
887	MIMAT0000385	mmu-miR-106a-5p	Tnfaip2	protein_coding	chr12	111454327	111454332	111454327	111454332	+	3	0	Ago2	1	0	0	0	0	0	0	mesencymal-stem-cell
888	MIMAT0000385	mmu-miR-106a-5p	Zfyve21	protein_coding	chr12	111828319	111828325	111828319	111828325	+	2	0	Ago2	0	0	0	0	0	1	0	CD4-T-cells
889	MIMAT0000385	mmu-miR-106a-5p	Cep170b	protein_coding	chr12	112746420	112746425	112746420	112746425	+	2	0	Ago2	1	0	0	0	0	0	0	mesencymal-stem-cell
890	MIMAT0000385	mmu-miR-106a-5p	Pacs2	protein_coding	chr12	113073673	113073680	113073659	113073681	+	3	0	Ago1-4,Ago2	1	0	0	0	1	0	0	brain,mesencymal-stem-cell
891	MIMAT0000385	mmu-miR-106a-5p	Cdca7l	protein_coding	chr12	117878684	117878705	117878677	117878705	+	1	0	Ago2	0	0	0	1	1	0	0	mesencymal-stem-cell
892	MIMAT0000385	mmu-miR-106a-5p	Sp8	protein_coding	chr12	118850756	118850784	118850756	118850784	+	1	0	Ago2	0	0	0	1	0	0	0	mesencymal-stem-cell
893	MIMAT0000385	mmu-miR-106a-5p	Pfkp	protein_coding	chr13	6581373	6581379	6581372	6581400	-	6	1	Ago2	1	0	1	1	1	0	1	CD4-T-cells
894	MIMAT0000385	mmu-miR-106a-5p	Wdr37	protein_coding	chr13	8805113	8805119	8805112	8805134	-	1	0	Ago2	1	0	1	0	1	1	1	cortex
895	MIMAT0000385	mmu-miR-106a-5p	Zmynd11	protein_coding	chr13	9686766	9686771	9686766	9686771	-	3	0	Ago2	1	0	0	0	0	0	0	CD4-T-cells
896	MIMAT0000385	mmu-miR-106a-5p	Ryr2	protein_coding	chr13	11553717	11553722	11553717	11553722	-	1	0	Ago2	1	0	0	0	0	0	0	cortex
897	MIMAT0000385	mmu-miR-106a-5p	Gpr137b	protein_coding	chr13	13357735	13357740	13357735	13357740	-	1	0	Ago2	1	0	0	0	0	0	0	mesencymal-stem-cell
898	MIMAT0000385	mmu-miR-106a-5p	Gpr137b	protein_coding	chr13	13358951	13358956	13358950	13358972	-	3	0	Ago2	1	0	0	0	1	0	1	mesencymal-stem-cell
899	MIMAT0000385	mmu-miR-106a-5p	Hecw1	protein_coding	chr13	14226446	14226474	14226446	14226474	-	1	0	Ago2	0	0	0	1	0	0	0	cortex
900	MIMAT0000385	mmu-miR-106a-5p	Hist1h2ac	protein_coding	chr13	23683469	23683474	23683469	23683474	-	2	0	Ago2	1	0	0	0	0	0	0	mesencymal-stem-cell
901	MIMAT0000385	mmu-miR-106a-5p	Sox4	protein_coding	chr13	28949545	28949551	28949544	28949572	-	3	0	Ago2	0	0	1	1	0	0	1	mesencymal-stem-cell
902	MIMAT0000385	mmu-miR-106a-5p	Sox4	protein_coding	chr13	28949974	28949979	28949973	28950001	-	2	0	Ago2	0	0	1	1	0	0	0	mesencymal-stem-cell
903	MIMAT0000385	mmu-miR-106a-5p	E2f3	protein_coding	chr13	29908078	29908084	29908077	29908084	-	1	0	Ago2	1	0	0	0	0	1	1	CD4-T-cells
904	MIMAT0000385	mmu-miR-106a-5p	Slc22a23	protein_coding	chr13	34182679	34182685	34182678	34182706	-	1	0	Ago2	1	0	0	1	1	1	1	cortex
905	MIMAT0000385	mmu-miR-106a-5p	Ssr1	protein_coding	chr13	37978281	37978286	37978281	37978286	-	7	0	Ago2	1	0	0	0	0	0	0	CD4-T-cells
906	MIMAT0000385	mmu-miR-106a-5p	Atxn1	protein_coding	chr13	45550829	45550857	45550829	45550857	-	2	0	Ago2	0	0	0	1	0	0	0	BMDM
907	MIMAT0000385	mmu-miR-106a-5p	Atxn1	protein_coding	chr13	45551810	45551838	45551810	45551838	-	1	0	Ago2	0	0	0	1	0	0	0	BMDM
908	MIMAT0000385	mmu-miR-106a-5p	Atxn1	protein_coding	chr13	45552822	45552828	45552821	45552849	-	2	0	Ago2	0	0	0	1	0	1	1	mesencymal-stem-cell
909	MIMAT0000385	mmu-miR-106a-5p	Atxn1	protein_coding	chr13	45555824	45555829	45555823	45555851	-	4	0	Ago2	1	0	0	1	0	0	0	CD4-T-cells
910	MIMAT0000385	mmu-miR-106a-5p	Ptpdc1	protein_coding	chr13	48579513	48579518	48579513	48579518	-	2	0	Ago2	1	0	0	0	0	0	0	BMDM
911	MIMAT0000385	mmu-miR-106a-5p	Wnk2	protein_coding	chr13	49036376	49036381	49036375	49036397	-	1	0	Ago2	1	0	0	0	1	0	0	cortex
912	MIMAT0000385	mmu-miR-106a-5p	Diras2	protein_coding	chr13	52504840	52504861	52504840	52504861	-	1	0	Ago2	0	0	0	0	1	0	0	cortex
913	MIMAT0000385	mmu-miR-106a-5p	Auh	protein_coding	chr13	52909076	52909082	52909076	52909082	-	1	0	Ago2	0	0	1	0	0	0	0	mesencymal-stem-cell
914	MIMAT0000385	mmu-miR-106a-5p	4833439L19Rik	protein_coding	chr13	54551353	54551358	54551353	54551358	-	2	0	Ago2	1	0	1	0	0	0	0	mesencymal-stem-cell
915	MIMAT0000385	mmu-miR-106a-5p	4833439L19Rik	protein_coding	chr13	54552498	54552503	54552498	54552503	-	1	0	Ago2	1	0	1	0	0	0	0	cortex
916	MIMAT0000385	mmu-miR-106a-5p	Lman2	protein_coding	chr13	55344242	55344248	55344241	55344263	-	6	0	Ago2	1	0	0	0	1	0	0	mesencymal-stem-cell
917	MIMAT0000385	mmu-miR-106a-5p	Dbn1	protein_coding	chr13	55473797	55473802	55473796	55473818	-	1	0	Ago2	1	0	0	0	1	0	0	P19
918	MIMAT0000385	mmu-miR-106a-5p	Pitx1	protein_coding	chr13	55825186	55825191	55825186	55825191	-	1	0	Ago2	1	0	0	0	0	0	0	mesencymal-stem-cell
919	MIMAT0000385	mmu-miR-106a-5p	Ubqln1	protein_coding	chr13	58176367	58176372	58176367	58176372	-	4	0	Ago2	1	0	0	0	0	0	0	mesencymal-stem-cell
920	MIMAT0000385	mmu-miR-106a-5p	Golm1	protein_coding	chr13	59635975	59635980	59635975	59635980	-	1	0	Ago2	1	0	0	0	0	0	0	BMDM
921	MIMAT0000385	mmu-miR-106a-5p	Zfp367	protein_coding	chr13	64135001	64135007	64135000	64135028	-	6	0	Ago2	1	1	1	1	1	1	1	CD4-T-cells
922	MIMAT0000385	mmu-miR-106a-5p	Zfp367	protein_coding	chr13	64135149	64135154	64135148	64135176	-	8	0	Ago2	1	0	1	1	1	1	1	CD4-T-cells
923	MIMAT0000385	mmu-miR-106a-5p	Uqcrb	protein_coding	chr13	66900640	66900662	66900640	66900662	-	1	0	Ago2	0	0	0	0	1	0	0	cortex
924	MIMAT0000385	mmu-miR-106a-5p	Zfp748	protein_coding	chr13	67539968	67539973	67539968	67539973	-	1	0	Ago2	1	0	0	0	0	0	0	CD4-T-cells
925	MIMAT0000385	mmu-miR-106a-5p	Zfp65	protein_coding	chr13	67707963	67707983	67707963	67707985	-	1	0	Ago2	0	1	0	0	1	0	0	BMDM
926	MIMAT0000385	mmu-miR-106a-5p	Ube2ql1	protein_coding	chr13	69703818	69703839	69703818	69703839	-	1	0	Ago2	0	0	0	0	1	0	0	cortex
927	MIMAT0000385	mmu-miR-106a-5p	Ice1	protein_coding	chr13	70588822	70588844	70588822	70588844	-	1	0	Ago2	0	0	0	0	1	0	0	mesencymal-stem-cell
928	MIMAT0000385	mmu-miR-106a-5p	Trip13	protein_coding	chr13	73912516	73912521	73912515	73912537	-	2	0	Ago2	1	0	0	0	1	0	0	CD4-T-cells
929	MIMAT0000385	mmu-miR-106a-5p	Cast	protein_coding	chr13	74694513	74694519	74694512	74694540	-	3	0	Ago2	1	0	1	1	1	0	0	CD4-T-cells
930	MIMAT0000385	mmu-miR-106a-5p	Rhobtb3	protein_coding	chr13	75872320	75872325	75872320	75872325	-	2	0	Ago2	1	0	1	0	0	0	0	mesencymal-stem-cell
931	MIMAT0000385	mmu-miR-106a-5p	Polr3g	protein_coding	chr13	81674577	81674582	81674576	81674604	-	1	0	Ago2	1	0	1	1	0	0	0	cortex
932	MIMAT0000385	mmu-miR-106a-5p	Polr3g	protein_coding	chr13	81675676	81675682	81675675	81675703	-	5	0	Ago2	1	0	1	1	1	1	1	CD4-T-cells
933	MIMAT0000385	mmu-miR-106a-5p	Rasa1	protein_coding	chr13	85215883	85215889	85215882	85215910	-	4	0	Ago2	1	0	0	1	0	0	1	CD4-T-cells
934	MIMAT0000385	mmu-miR-106a-5p	Rasa1	protein_coding	chr13	85215990	85215995	85215989	85216017	-	3	0	Ago2	1	0	0	1	0	0	0	CD4-T-cells
935	MIMAT0000385	mmu-miR-106a-5p	Rasgrf2	protein_coding	chr13	91882468	91882474	91882467	91882495	-	1	0	Ago2	0	0	1	1	0	0	0	cortex
936	MIMAT0000385	mmu-miR-106a-5p	Rasgrf2	protein_coding	chr13	91883052	91883058	91883051	91883079	-	1	0	Ago2	0	0	1	1	0	0	1	cortex
937	MIMAT0000385	mmu-miR-106a-5p	Crhbp	protein_coding	chr13	95431446	95431451	95431446	95431451	-	1	0	Ago2	1	0	0	0	0	0	0	cortex
938	MIMAT0000385	mmu-miR-106a-5p	Utp15	protein_coding	chr13	98248328	98248333	98248328	98248333	-	1	0	Ago2	1	0	0	0	0	0	0	BMDM
939	MIMAT0000385	mmu-miR-106a-5p	Fcho2	protein_coding	chr13	98723820	98723826	98723819	98723847	-	5	0	Ago1-4,Ago2	1	0	1	1	1	1	1	CD4-T-cells,brain
940	MIMAT0000385	mmu-miR-106a-5p	Fcho2	protein_coding	chr13	98724953	98724958	98724952	98724980	-	3	0	Ago1-4,Ago2	1	0	1	1	0	0	0	BMDM,brain
941	MIMAT0000385	mmu-miR-106a-5p	Fcho2	protein_coding	chr13	98725610	98725616	98725609	98725637	-	7	0	Ago1-4,Ago2	1	0	1	1	1	1	1	CD4-T-cells,brain
942	MIMAT0000385	mmu-miR-106a-5p	Bdp1	protein_coding	chr13	100019441	100019446	100019440	100019462	-	3	0	Ago2	1	0	1	0	1	0	0	mesencymal-stem-cell
943	MIMAT0000385	mmu-miR-106a-5p	Gtf2h2	protein_coding	chr13	100488852	100488880	100488852	100488880	-	1	0	Ago2	0	0	0	1	0	0	0	BMDM
944	MIMAT0000385	mmu-miR-106a-5p	Pik3r1	protein_coding	chr13	101683497	101683503	101683497	101683503	-	1	0	Ago2	1	0	0	0	0	1	1	cortex
945	MIMAT0000385	mmu-miR-106a-5p	Erbin	protein_coding	chr13	103819050	103819056	103819049	103819077	-	2	0	Ago2	1	0	1	1	1	0	0	BMDM
946	MIMAT0000385	mmu-miR-106a-5p	Ipo11	protein_coding	chr13	106795043	106795049	106795042	106795064	-	2	0	Ago2	1	0	0	0	1	0	0	mESC
947	MIMAT0000385	mmu-miR-106a-5p	Rab3c	protein_coding	chr13	110060732	110060737	110060731	110060759	-	1	0	Ago2	1	0	1	1	0	0	0	cortex
948	MIMAT0000385	mmu-miR-106a-5p	Rab3c	protein_coding	chr13	110061211	110061217	110061210	110061238	-	1	0	Ago2	1	0	1	1	1	0	0	cortex
949	MIMAT0000385	mmu-miR-106a-5p	Gpbp1	protein_coding	chr13	111426562	111426584	111426562	111426590	-	5	0	Ago2	0	1	0	1	0	0	0	mesencymal-stem-cell
950	MIMAT0000385	mmu-miR-106a-5p	Map3k1	protein_coding	chr13	111748585	111748590	111748584	111748612	-	4	0	Ago2	1	0	0	1	1	1	1	mESC
951	MIMAT0000385	mmu-miR-106a-5p	Snx18	protein_coding	chr13	113594410	113594415	113594409	113594437	-	5	0	Ago1-4,Ago2	1	0	0	1	0	0	0	CD4-T-cells,brain
952	MIMAT0000385	mmu-miR-106a-5p	Asb13	protein_coding	chr13	3650802	3650808	3650802	3650808	+	1	0	Ago2	1	0	0	0	0	0	0	mesencymal-stem-cell
953	MIMAT0000385	mmu-miR-106a-5p	Klf6	protein_coding	chr13	5869908	5869914	5869893	5869915	+	5	0	Ago2	1	0	0	0	1	0	0	CD4-T-cells
954	MIMAT0000385	mmu-miR-106a-5p	Gng4	protein_coding	chr13	13827830	13827835	13827830	13827835	+	1	0	Ago2	1	0	0	0	0	0	0	cortex
955	MIMAT0000385	mmu-miR-106a-5p	Arid4b	protein_coding	chr13	14197751	14197757	14197739	14197758	+	3	0	Ago2	1	0	1	0	1	1	1	mesencymal-stem-cell
956	MIMAT0000385	mmu-miR-106a-5p	Arid4b	protein_coding	chr13	14197887	14197892	14197869	14197893	+	6	0	Ago2	1	0	1	0	1	1	1	mesencymal-stem-cell
957	MIMAT0000385	mmu-miR-106a-5p	Elmo1	protein_coding	chr13	20605909	20605914	20605909	20605914	+	1	0	Ago2	1	0	0	0	0	0	0	cortex
958	MIMAT0000385	mmu-miR-106a-5p	Aoah	protein_coding	chr13	21023556	21023561	21023556	21023561	+	1	0	Ago2	1	0	1	0	0	0	0	BMDM
959	MIMAT0000385	mmu-miR-106a-5p	Hist1h3g	protein_coding	chr13	23535880	23535885	23535880	23535885	+	2	0	Ago2	1	0	0	0	0	0	0	CD4-T-cells
960	MIMAT0000385	mmu-miR-106a-5p	BC005537	protein_coding	chr13	24812835	24812840	24812819	24812841	+	3	0	Ago2	1	0	0	0	1	0	0	mesencymal-stem-cell
961	MIMAT0000385	mmu-miR-106a-5p	D130043K22Rik	protein_coding	chr13	24900807	24900812	24900807	24900812	+	1	0	Ago2	1	0	0	0	0	0	0	cortex
962	MIMAT0000385	mmu-miR-106a-5p	Dusp22	protein_coding	chr13	30709687	30709692	30709687	30709692	+	3	0	Ago2	1	0	0	0	0	0	0	BMDM
963	MIMAT0000385	mmu-miR-106a-5p	Irf4	protein_coding	chr13	30765649	30765654	30765649	30765654	+	1	0	Ago2	1	0	0	0	0	0	0	CD4-T-cells
964	MIMAT0000385	mmu-miR-106a-5p	Serpinb9	protein_coding	chr13	33015954	33015959	33015954	33015959	+	1	0	Ago2	1	0	0	0	0	0	0	mesencymal-stem-cell
965	MIMAT0000385	mmu-miR-106a-5p	Rreb1	protein_coding	chr13	37949877	37949882	37949877	37949882	+	1	0	Ago2	1	0	0	0	0	0	0	BMDM
966	MIMAT0000385	mmu-miR-106a-5p	Gcnt2	protein_coding	chr13	40960446	40960451	40960446	40960451	+	1	0	Ago2	1	0	0	0	0	0	0	mesencymal-stem-cell
967	MIMAT0000385	mmu-miR-106a-5p	Phactr1	protein_coding	chr13	43135918	43135923	43135918	43135923	+	1	0	Ago2	1	0	0	0	0	0	0	cortex
968	MIMAT0000385	mmu-miR-106a-5p	Mylip	protein_coding	chr13	45410868	45410873	45410846	45410874	+	2	0	Ago2	1	0	0	1	0	0	0	BMDM
969	MIMAT0000385	mmu-miR-106a-5p	Mylip	protein_coding	chr13	45411406	45411411	45411384	45411412	+	1	0	Ago2	1	0	0	1	0	0	0	BMDM
970	MIMAT0000385	mmu-miR-106a-5p	Mylip	protein_coding	chr13	45411750	45411755	45411728	45411756	+	7	0	Ago1-4,Ago2	1	0	0	1	0	1	1	CD4-T-cells,brain
971	MIMAT0000385	mmu-miR-106a-5p	Gmpr	protein_coding	chr13	45546355	45546360	45546355	45546360	+	3	0	Ago2	1	0	0	0	0	0	0	BMDM
972	MIMAT0000385	mmu-miR-106a-5p	Bicd2	protein_coding	chr13	49385330	49385335	49385317	49385336	+	4	0	Ago2	1	0	1	0	1	1	1	CD4-T-cells
973	MIMAT0000385	mmu-miR-106a-5p	Spin1	protein_coding	chr13	51150621	51150626	51150621	51150626	+	1	0	Ago2	1	0	0	0	0	0	0	cortex
974	MIMAT0000385	mmu-miR-106a-5p	Sfxn1	protein_coding	chr13	54107813	54107818	54107813	54107818	+	1	0	Ago2	1	0	0	0	0	0	0	cortex
975	MIMAT0000385	mmu-miR-106a-5p	Cplx2	protein_coding	chr13	54383843	54383848	54383843	54383848	+	2	0	Ago1-4,Ago2	1	0	0	0	0	0	0	brain,cortex
976	MIMAT0000385	mmu-miR-106a-5p	Ddx46	protein_coding	chr13	55678826	55678848	55678826	55678848	+	2	0	Ago2	0	0	0	0	1	0	0	mesencymal-stem-cell
977	MIMAT0000385	mmu-miR-106a-5p	Ddx46	protein_coding	chr13	55679048	55679053	55679032	55679054	+	1	0	Ago2	1	0	0	0	1	0	0	cortex
978	MIMAT0000385	mmu-miR-106a-5p	B230219D22Rik	protein_coding	chr13	55699816	55699822	55699795	55699823	+	4	0	Ago2	1	0	0	1	0	0	0	CD4-T-cells
979	MIMAT0000385	mmu-miR-106a-5p	B230219D22Rik	protein_coding	chr13	55703488	55703493	55703466	55703494	+	3	0	Ago2	1	0	0	1	0	0	0	CD4-T-cells
980	MIMAT0000385	mmu-miR-106a-5p	Smad5	protein_coding	chr13	56738257	56738262	56738235	56738263	+	6	0	Ago2	1	0	0	1	1	1	1	CD4-T-cells
981	MIMAT0000385	mmu-miR-106a-5p	Smad5	protein_coding	chr13	56738830	56738835	56738808	56738836	+	1	0	Ago2	1	0	0	1	0	0	0	cortex
982	MIMAT0000385	mmu-miR-106a-5p	Ntrk2	protein_coding	chr13	58933426	58933431	58933426	58933431	+	1	0	Ago2	1	0	0	0	0	0	0	cortex
983	MIMAT0000385	mmu-miR-106a-5p	Ntrk2	protein_coding	chr13	58936832	58936837	58936832	58936837	+	1	0	Ago1-4	1	0	0	0	0	0	0	brain
984	MIMAT0000385	mmu-miR-106a-5p	2010111I01Rik	protein_coding	chr13	63302331	63302353	63302331	63302353	+	1	0	Ago2	0	0	0	0	1	0	0	mesencymal-stem-cell
985	MIMAT0000385	mmu-miR-106a-5p	Habp4	protein_coding	chr13	64185442	64185447	64185420	64185448	+	3	0	Ago2	1	0	0	1	1	1	0	mesencymal-stem-cell
986	MIMAT0000385	mmu-miR-106a-5p	Slc12a7	protein_coding	chr13	73815743	73815748	73815743	73815748	+	3	0	Ago2	1	0	1	0	0	0	0	BMDM
987	MIMAT0000385	mmu-miR-106a-5p	Slc12a7	protein_coding	chr13	73816064	73816070	73816050	73816071	+	6	0	Ago2	1	0	1	0	1	0	0	mesencymal-stem-cell
988	MIMAT0000385	mmu-miR-106a-5p	Slc12a7	protein_coding	chr13	73816093	73816099	73816075	73816100	+	6	0	Ago2	1	0	1	0	1	0	1	mesencymal-stem-cell
989	MIMAT0000385	mmu-miR-106a-5p	Tppp	protein_coding	chr13	74035467	74035472	74035467	74035473	+	1	0	Ago2	1	0	0	0	0	1	0	cortex
990	MIMAT0000385	mmu-miR-106a-5p	Ttc37	protein_coding	chr13	76189847	76189869	76189847	76189869	+	2	0	Ago2	0	0	0	0	1	0	0	CD4-T-cells
991	MIMAT0000385	mmu-miR-106a-5p	Tmem161b	protein_coding	chr13	84294910	84294915	84294894	84294916	+	1	0	Ago2	1	0	0	0	1	0	0	cortex
992	MIMAT0000385	mmu-miR-106a-5p	Serinc5	protein_coding	chr13	92710016	92710021	92710016	92710021	+	1	0	Ago2	1	0	0	0	0	0	0	P19
993	MIMAT0000385	mmu-miR-106a-5p	Arsb	protein_coding	chr13	93942537	93942542	93942537	93942542	+	1	0	Ago2	1	0	0	0	0	0	0	BMDM
994	MIMAT0000385	mmu-miR-106a-5p	Lhfpl2	protein_coding	chr13	94193207	94193212	94193207	94193212	+	1	0	Ago2	1	0	0	0	0	0	0	cortex
995	MIMAT0000385	mmu-miR-106a-5p	Lhfpl2	protein_coding	chr13	94195016	94195021	94195016	94195021	+	3	0	Ago2	1	0	0	0	0	0	0	mesencymal-stem-cell
996	MIMAT0000385	mmu-miR-106a-5p	Gcnt4	protein_coding	chr13	96948133	96948161	96948133	96948161	+	2	0	Ago2	0	0	0	1	0	0	0	mesencymal-stem-cell
997	MIMAT0000385	mmu-miR-106a-5p	Ankra2	protein_coding	chr13	98273743	98273748	98273726	98273749	+	2	0	Ago2	1	0	0	0	1	0	0	CD4-T-cells
998	MIMAT0000385	mmu-miR-106a-5p	Mier3	protein_coding	chr13	111716315	111716320	111716315	111716320	+	1	0	Ago2	1	0	0	0	0	0	0	BMDM
999	MIMAT0000385	mmu-miR-106a-5p	Il6st	protein_coding	chr13	112505291	112505297	112505270	112505298	+	6	0	Ago1-4,Ago2	1	0	0	1	1	0	1	CD4-T-cells,brain
1000	MIMAT0000385	mmu-miR-106a-5p	Paip1	protein_coding	chr13	119457933	119457938	119457933	119457938	+	1	0	Ago2	1	0	0	0	0	0	0	CD4-T-cells
1001	MIMAT0000385	mmu-miR-106a-5p	Nr1d2	protein_coding	chr14	18205461	18205466	18205461	18205466	-	1	0	Ago2	1	0	0	0	0	0	0	BMDM
1002	MIMAT0000385	mmu-miR-106a-5p	Rpl15	protein_coding	chr14	18268100	18268105	18268100	18268105	-	1	0	Ago2	1	0	0	0	0	0	0	mesencymal-stem-cell
1003	MIMAT0000385	mmu-miR-106a-5p	Rpl15	protein_coding	chr14	18268477	18268482	18268477	18268482	-	3	0	Ago2	1	0	0	0	0	0	0	P19
1004	MIMAT0000385	mmu-miR-106a-5p	Ube2e2	protein_coding	chr14	18573644	18573649	18573644	18573649	-	1	0	Ago2	1	0	0	0	0	0	0	cortex
1005	MIMAT0000385	mmu-miR-106a-5p	Rtraf	protein_coding	chr14	19811999	19812004	19811999	19812004	-	1	0	Ago2	1	0	0	0	0	0	0	cortex
1006	MIMAT0000385	mmu-miR-106a-5p	Ankrd28	protein_coding	chr14	31700366	31700371	31700365	31700393	-	1	0	Ago2	1	0	1	1	0	0	0	BMDM
1007	MIMAT0000385	mmu-miR-106a-5p	Ankrd28	protein_coding	chr14	31700397	31700402	31700396	31700424	-	2	0	Ago2	1	0	1	1	0	0	0	BMDM
1008	MIMAT0000385	mmu-miR-106a-5p	Ankrd28	protein_coding	chr14	31701941	31701947	31701940	31701968	-	3	0	Ago2	1	0	1	1	1	0	1	BMDM
1009	MIMAT0000385	mmu-miR-106a-5p	Ankrd28	protein_coding	chr14	31743294	31743322	31743294	31743322	-	1	0	Ago2	0	0	0	1	0	0	0	cortex
1010	MIMAT0000385	mmu-miR-106a-5p	Mapk8	protein_coding	chr14	33393063	33393091	33393063	33393091	-	1	0	Ago2	0	0	0	1	0	0	0	P19
1011	MIMAT0000385	mmu-miR-106a-5p	Zfp488	protein_coding	chr14	33967350	33967356	33967349	33967377	-	1	0	Ago2	1	0	1	1	1	0	0	cortex
1012	MIMAT0000385	mmu-miR-106a-5p	Ccser2	protein_coding	chr14	36875865	36875871	36875864	36875892	-	3	0	Ago1-4,Ago2	1	0	1	1	1	1	1	CD4-T-cells,brain
1013	MIMAT0000385	mmu-miR-106a-5p	Ccser2	protein_coding	chr14	36877945	36877950	36877944	36877972	-	1	0	Ago2	1	0	1	1	0	0	0	cortex
1014	MIMAT0000385	mmu-miR-106a-5p	Ghitm	protein_coding	chr14	37120866	37120871	37120865	37120888	-	3	0	Ago2	1	0	0	0	1	0	0	CD4-T-cells
1015	MIMAT0000385	mmu-miR-106a-5p	Ero1l	protein_coding	chr14	45284355	45284360	45284355	45284360	-	2	0	Ago2	1	0	0	0	0	0	0	P19
1016	MIMAT0000385	mmu-miR-106a-5p	Ero1l	protein_coding	chr14	45284518	45284523	45284518	45284523	-	3	0	Ago2	1	0	0	0	0	0	0	mesencymal-stem-cell
1017	MIMAT0000385	mmu-miR-106a-5p	Gnpnat1	protein_coding	chr14	45377136	45377142	45377135	45377163	-	1	1	Ago2	1	0	1	1	1	0	0	BMDM
1018	MIMAT0000385	mmu-miR-106a-5p	Exoc5	protein_coding	chr14	49012656	49012661	49012656	49012661	-	1	0	Ago2	1	0	0	0	0	0	0	BMDM
1019	MIMAT0000385	mmu-miR-106a-5p	Rab2b	protein_coding	chr14	52262628	52262633	52262628	52262633	-	1	0	Ago2	1	0	0	0	0	0	0	BMDM
1020	MIMAT0000385	mmu-miR-106a-5p	Ajuba	protein_coding	chr14	54567585	54567591	54567584	54567605	-	3	0	Ago1-4,Ago2	1	0	0	0	1	1	1	brain,mesencymal-stem-cell
1021	MIMAT0000385	mmu-miR-106a-5p	Acin1	protein_coding	chr14	54642263	54642268	54642262	54642286	-	2	0	Ago2	1	0	0	0	1	0	0	mesencymal-stem-cell
1022	MIMAT0000385	mmu-miR-106a-5p	Ppp1r3e	protein_coding	chr14	54875680	54875686	54875680	54875686	-	3	0	Ago2	0	0	1	0	0	1	0	BMDM
1023	MIMAT0000385	mmu-miR-106a-5p	Micu2	protein_coding	chr14	57917159	57917164	57917159	57917164	-	1	1	Ago2	1	0	0	0	0	0	0	cortex
1024	MIMAT0000385	mmu-miR-106a-5p	Tnfrsf19	protein_coding	chr14	60965974	60965980	60965973	60965995	-	2	0	Ago2	1	0	0	0	1	0	0	P19
1025	MIMAT0000385	mmu-miR-106a-5p	Kpna3	protein_coding	chr14	61367260	61367265	61367259	61367287	-	1	0	Ago2	0	0	1	1	0	0	0	cortex
1026	MIMAT0000385	mmu-miR-106a-5p	Kpna3	protein_coding	chr14	61367486	61367491	61367485	61367513	-	1	0	Ago2	0	0	1	1	0	0	0	cortex
1027	MIMAT0000385	mmu-miR-106a-5p	Ints6	protein_coding	chr14	62693038	62693060	62693038	62693060	-	1	0	Ago2	0	0	0	0	1	0	0	mESC
1028	MIMAT0000385	mmu-miR-106a-5p	Msra	protein_coding	chr14	64123100	64123105	64123100	64123105	-	2	0	Ago2	1	0	0	0	0	0	0	BMDM
1029	MIMAT0000385	mmu-miR-106a-5p	Esco2	protein_coding	chr14	65819611	65819616	65819611	65819616	-	3	0	Ago2	1	0	0	0	0	0	0	mesencymal-stem-cell
1030	MIMAT0000385	mmu-miR-106a-5p	Ptk2b	protein_coding	chr14	66153930	66153935	66153930	66153935	-	1	0	Ago2	1	0	0	0	0	0	0	cortex
1031	MIMAT0000385	mmu-miR-106a-5p	Dpysl2	protein_coding	chr14	66803427	66803432	66803427	66803432	-	1	0	Ago2	1	0	1	0	0	0	0	mesencymal-stem-cell
1032	MIMAT0000385	mmu-miR-106a-5p	Dpysl2	protein_coding	chr14	66803512	66803517	66803511	66803533	-	5	0	Ago2	1	0	1	0	1	1	1	CD4-T-cells
1033	MIMAT0000385	mmu-miR-106a-5p	Bnip3l	protein_coding	chr14	66986384	66986389	66986384	66986389	-	1	0	Ago2	1	0	0	0	0	0	0	CD4-T-cells
1034	MIMAT0000385	mmu-miR-106a-5p	Ppp2r2a	protein_coding	chr14	67016081	67016086	67016080	67016108	-	5	0	Ago1-4,Ago2	1	0	1	1	0	1	0	brain,mesencymal-stem-cell
1035	MIMAT0000385	mmu-miR-106a-5p	Ppp2r2a	protein_coding	chr14	67016156	67016161	67016155	67016183	-	4	0	Ago2	1	0	1	1	1	1	1	mesencymal-stem-cell
1036	MIMAT0000385	mmu-miR-106a-5p	Slc39a14	protein_coding	chr14	70305290	70305295	70305289	70305313	-	3	0	Ago2	1	0	0	0	1	0	0	mesencymal-stem-cell
1037	MIMAT0000385	mmu-miR-106a-5p	Fam160b2	protein_coding	chr14	70583351	70583357	70583350	70583378	-	3	0	Ago2	0	0	1	1	1	0	1	CD4-T-cells
1038	MIMAT0000385	mmu-miR-106a-5p	Fndc3a	protein_coding	chr14	72538940	72538946	72538939	72538967	-	6	0	Ago1-4,Ago2	1	0	0	1	1	1	1	CD4-T-cells,brain
1039	MIMAT0000385	mmu-miR-106a-5p	Rb1	protein_coding	chr14	73196361	73196366	73196360	73196388	-	2	0	Ago1-4,Ago2	1	0	0	1	1	1	1	brain,cortex
1040	MIMAT0000385	mmu-miR-106a-5p	Lrch1	protein_coding	chr14	74755196	74755216	74755196	74755224	-	1	0	Ago2	0	0	0	1	1	0	0	mesencymal-stem-cell
1041	MIMAT0000385	mmu-miR-106a-5p	Gpalpp1	protein_coding	chr14	76088782	76088789	76088781	76088801	-	2	0	Ago2	1	0	0	0	1	0	0	mESC
1042	MIMAT0000385	mmu-miR-106a-5p	Tnfsf11	protein_coding	chr14	78277544	78277549	78277543	78277571	-	1	0	Ago2	1	0	1	1	1	0	0	CD4-T-cells
1043	MIMAT0000385	mmu-miR-106a-5p	Tnfsf11	protein_coding	chr14	78277936	78277942	78277935	78277963	-	1	0	Ago2	1	0	1	1	1	1	1	CD4-T-cells
1044	MIMAT0000385	mmu-miR-106a-5p	Dgkh	protein_coding	chr14	78569348	78569354	78569348	78569354	-	1	0	Ago2	0	0	0	0	0	0	1	mESC
1045	MIMAT0000385	mmu-miR-106a-5p	Rgcc	protein_coding	chr14	79288943	79288948	79288943	79288948	-	4	0	Ago1-4,Ago2	1	0	0	0	0	0	0	CD4-T-cells,brain
1046	MIMAT0000385	mmu-miR-106a-5p	Tbc1d4	protein_coding	chr14	101443501	101443506	101443501	101443506	-	2	0	Ago2	1	0	0	0	0	0	0	CD4-T-cells
1047	MIMAT0000385	mmu-miR-106a-5p	Kctd12	protein_coding	chr14	102978547	102978553	102978547	102978553	-	1	0	Ago2	1	0	0	0	0	0	0	BMDM
1048	MIMAT0000385	mmu-miR-106a-5p	Fbxl3	protein_coding	chr14	103081123	103081128	103081122	103081147	-	6	0	Ago1-4,Ago2	1	0	0	0	1	1	1	CD4-T-cells,brain
1049	MIMAT0000385	mmu-miR-106a-5p	Slitrk6	protein_coding	chr14	110749693	110749698	110749693	110749698	-	1	0	Ago2	1	0	0	0	0	0	0	cortex
1050	MIMAT0000385	mmu-miR-106a-5p	Flnb	protein_coding	chr14	7950875	7950880	7950875	7950880	+	1	0	Ago2	1	0	0	0	0	0	0	cortex
1051	MIMAT0000385	mmu-miR-106a-5p	Pxk	protein_coding	chr14	8164961	8164967	8164940	8164968	+	2	0	Ago2	1	0	1	1	1	1	1	mesencymal-stem-cell
1052	MIMAT0000385	mmu-miR-106a-5p	Ptprg	protein_coding	chr14	12240859	12240864	12240859	12240864	+	1	0	Ago2	1	0	0	0	0	0	0	cortex
1053	MIMAT0000385	mmu-miR-106a-5p	Slc4a7	protein_coding	chr14	14798505	14798511	14798490	14798512	+	2	0	Ago2	1	0	0	0	1	1	1	CD4-T-cells
1054	MIMAT0000385	mmu-miR-106a-5p	Nkiras1	protein_coding	chr14	18280293	18280299	18280272	18280300	+	4	0	Ago2	1	0	0	1	1	1	1	mesencymal-stem-cell
1055	MIMAT0000385	mmu-miR-106a-5p	Plau	protein_coding	chr14	20843162	20843167	20843162	20843167	+	3	0	Ago2	1	0	0	0	0	0	0	mesencymal-stem-cell
1056	MIMAT0000385	mmu-miR-106a-5p	Vcl	protein_coding	chr14	21031883	21031889	21031870	21031890	+	2	0	Ago2	1	0	0	0	1	0	0	mesencymal-stem-cell
1057	MIMAT0000385	mmu-miR-106a-5p	Samd8	protein_coding	chr14	21794399	21794404	21794399	21794404	+	5	0	Ago2	1	0	0	0	0	0	0	mesencymal-stem-cell
1058	MIMAT0000385	mmu-miR-106a-5p	Il17rd	protein_coding	chr14	27101412	27101417	27101412	27101418	+	6	0	Ago2	1	0	0	0	0	1	1	mesencymal-stem-cell
1059	MIMAT0000385	mmu-miR-106a-5p	Fam208a	protein_coding	chr14	27472394	27472416	27472388	27472416	+	1	0	Ago2	0	1	0	1	0	0	0	cortex
1060	MIMAT0000385	mmu-miR-106a-5p	Fam208a	protein_coding	chr14	27483321	27483327	27483300	27483328	+	3	0	Ago2	1	0	1	1	1	0	0	CD4-T-cells
1061	MIMAT0000385	mmu-miR-106a-5p	Fam208a	protein_coding	chr14	27483398	27483426	27483398	27483426	+	1	0	Ago2	0	0	0	1	0	0	0	cortex
1062	MIMAT0000385	mmu-miR-106a-5p	Dcp1a	protein_coding	chr14	30524065	30524070	30524043	30524071	+	3	0	Ago2	1	0	1	1	0	0	0	CD4-T-cells
1063	MIMAT0000385	mmu-miR-106a-5p	Dcp1a	protein_coding	chr14	30525194	30525199	30525172	30525200	+	1	0	Ago2	1	0	1	1	0	0	0	cortex
1064	MIMAT0000385	mmu-miR-106a-5p	Sfmbt1	protein_coding	chr14	30817973	30817979	30817952	30817980	+	5	0	Ago2	0	0	1	1	0	1	1	mesencymal-stem-cell
1065	MIMAT0000385	mmu-miR-106a-5p	Sfmbt1	protein_coding	chr14	30818381	30818386	30818359	30818387	+	1	0	Ago2	0	0	1	1	0	0	0	cortex
1066	MIMAT0000385	mmu-miR-106a-5p	Sfmbt1	protein_coding	chr14	30819227	30819232	30819205	30819233	+	1	0	Ago2	0	0	1	1	0	0	0	BMDM
1067	MIMAT0000385	mmu-miR-106a-5p	Sfmbt1	protein_coding	chr14	30822464	30822470	30822443	30822471	+	2	0	Ago2	0	0	1	1	0	1	1	mesencymal-stem-cell
1068	MIMAT0000385	mmu-miR-106a-5p	Pbrm1	protein_coding	chr14	31119041	31119046	31119041	31119046	+	3	0	Ago2	1	0	0	0	0	0	0	CD4-T-cells
1069	MIMAT0000385	mmu-miR-106a-5p	Pbrm1	protein_coding	chr14	31121177	31121182	31121177	31121182	+	1	0	Ago2	1	0	0	0	0	0	0	P19
1070	MIMAT0000385	mmu-miR-106a-5p	Nt5dc2	protein_coding	chr14	31139043	31139052	31139043	31139052	+	1	0	Ago2	0	0	0	0	1	0	0	BMDM
1071	MIMAT0000385	mmu-miR-106a-5p	Ercc6	protein_coding	chr14	32577617	32577623	32577596	32577624	+	2	0	Ago2	1	0	1	1	1	0	0	CD4-T-cells
1072	MIMAT0000385	mmu-miR-106a-5p	Vstm4	protein_coding	chr14	32938937	32938942	32938937	32938942	+	1	0	Ago2	1	0	0	0	0	0	0	cortex
1073	MIMAT0000385	mmu-miR-106a-5p	Glud1	protein_coding	chr14	34344486	34344491	34344486	34344491	+	1	0	Ago2	1	0	1	0	0	0	0	P19
1074	MIMAT0000385	mmu-miR-106a-5p	Gpr137c	protein_coding	chr14	45282316	45282323	45282316	45282323	+	1	0	Ago2	0	0	0	0	0	0	1	cortex
1075	MIMAT0000385	mmu-miR-106a-5p	Styx	protein_coding	chr14	45373870	45373875	45373855	45373876	+	1	0	Ago1-4	1	0	0	0	1	1	1	brain
1076	MIMAT0000385	mmu-miR-106a-5p	Ktn1	protein_coding	chr14	47736261	47736266	47736239	47736267	+	2	0	Ago2	1	0	0	1	1	0	0	mesencymal-stem-cell
1077	MIMAT0000385	mmu-miR-106a-5p	Ktn1	protein_coding	chr14	47736509	47736514	47736487	47736515	+	1	0	Ago2	1	0	0	1	1	0	0	cortex
1078	MIMAT0000385	mmu-miR-106a-5p	Naa30	protein_coding	chr14	49187836	49187842	49187815	49187843	+	1	0	Ago2	1	0	1	1	1	1	1	mesencymal-stem-cell
1079	MIMAT0000385	mmu-miR-106a-5p	Naa30	protein_coding	chr14	49188537	49188542	49188515	49188543	+	1	0	Ago2	1	0	1	1	1	1	1	P19
1080	MIMAT0000385	mmu-miR-106a-5p	Pnp	protein_coding	chr14	50951746	50951751	50951746	50951751	+	2	0	Ago2	1	0	1	0	0	0	0	mesencymal-stem-cell
1081	MIMAT0000385	mmu-miR-106a-5p	Bcl2l2	protein_coding	chr14	54887073	54887078	54887058	54887079	+	2	0	Ago2	1	0	0	0	1	1	1	mESC
1082	MIMAT0000385	mmu-miR-106a-5p	Pck2	protein_coding	chr14	55548910	55548915	55548910	55548915	+	1	0	Ago2	1	0	0	0	0	0	0	mesencymal-stem-cell
1083	MIMAT0000385	mmu-miR-106a-5p	Irf9	protein_coding	chr14	55609379	55609385	55609358	55609386	+	5	1	Ago2	1	0	1	1	1	0	1	CD4-T-cells
1084	MIMAT0000385	mmu-miR-106a-5p	Khnyn	protein_coding	chr14	55896462	55896467	55896462	55896467	+	1	0	Ago2	1	0	0	0	0	0	0	BMDM
1085	MIMAT0000385	mmu-miR-106a-5p	Zmym2	protein_coding	chr14	56956902	56956930	56956902	56956930	+	4	0	Ago2	0	0	0	1	0	0	0	mESC
1086	MIMAT0000385	mmu-miR-106a-5p	Ift88	protein_coding	chr14	57517728	57517734	57517713	57517735	+	1	0	Ago2	1	0	1	0	1	0	0	cortex
1087	MIMAT0000385	mmu-miR-106a-5p	Rcbtb1	protein_coding	chr14	59236895	59236900	59236895	59236900	+	1	0	Ago2	1	0	0	0	0	0	0	BMDM
1088	MIMAT0000385	mmu-miR-106a-5p	Sacs	protein_coding	chr14	61214504	61214510	61214504	61214511	+	3	0	Ago2	0	0	1	0	0	0	1	mesencymal-stem-cell
1089	MIMAT0000385	mmu-miR-106a-5p	Sacs	protein_coding	chr14	61214668	61214673	61214668	61214673	+	2	0	Ago2	0	0	1	0	0	0	0	P19
1090	MIMAT0000385	mmu-miR-106a-5p	Zfp395	protein_coding	chr14	65396474	65396479	65396474	65396479	+	2	0	Ago2	1	0	0	0	0	0	0	BMDM
1091	MIMAT0000385	mmu-miR-106a-5p	Scara5	protein_coding	chr14	65764389	65764395	65764371	65764396	+	2	0	Ago2	1	0	1	0	1	0	0	mesencymal-stem-cell
1092	MIMAT0000385	mmu-miR-106a-5p	Trim35	protein_coding	chr14	66310098	66310103	66310098	66310103	+	4	0	Ago2	1	0	0	0	0	0	0	mesencymal-stem-cell
1093	MIMAT0000385	mmu-miR-106a-5p	Stc1	protein_coding	chr14	69041084	69041090	69041063	69041091	+	4	0	Ago2	1	0	0	1	1	1	1	CD4-T-cells
1094	MIMAT0000385	mmu-miR-106a-5p	Entpd4b	protein_coding	chr14	69584197	69584204	69584181	69584205	+	1	0	Ago2	1	0	0	0	1	0	0	mesencymal-stem-cell
1095	MIMAT0000385	mmu-miR-106a-5p	Pcdh17	protein_coding	chr14	84533627	84533632	84533627	84533632	+	1	0	Ago2	1	0	0	0	0	0	0	cortex
1096	MIMAT0000385	mmu-miR-106a-5p	Tdrd3	protein_coding	chr14	87512347	87512370	87512342	87512370	+	1	0	Ago2	0	0	0	1	1	0	0	mESC
1097	MIMAT0000385	mmu-miR-106a-5p	Mbnl2	protein_coding	chr14	120430016	120430021	120430016	120430021	+	2	0	Ago2	1	0	0	0	0	0	0	mesencymal-stem-cell
1098	MIMAT0000385	mmu-miR-106a-5p	Zic2	protein_coding	chr14	122479532	122479537	122479532	122479537	+	1	0	Ago1-4	1	0	0	0	0	0	0	brain
1099	MIMAT0000385	mmu-miR-106a-5p	AW549877	protein_coding	chr15	3984545	3984550	3984545	3984550	-	2	0	Ago2	1	0	0	0	0	0	0	mesencymal-stem-cell
1100	MIMAT0000385	mmu-miR-106a-5p	Osmr	protein_coding	chr15	6815324	6815330	6815323	6815345	-	1	0	Ago2	1	0	0	0	1	0	0	mesencymal-stem-cell
1101	MIMAT0000385	mmu-miR-106a-5p	Slc1a3	protein_coding	chr15	8636054	8636059	8636054	8636059	-	2	0	Ago2	1	0	0	0	0	0	0	cortex
1102	MIMAT0000385	mmu-miR-106a-5p	Skp2	protein_coding	chr15	9113543	9113548	9113543	9113548	-	2	0	Ago2	1	0	0	0	0	0	0	mesencymal-stem-cell
1103	MIMAT0000385	mmu-miR-106a-5p	6030458C11Rik	protein_coding	chr15	12809123	12809129	12809122	12809150	-	4	0	Ago2	1	0	1	1	1	0	0	CD4-T-cells
1104	MIMAT0000385	mmu-miR-106a-5p	6030458C11Rik	protein_coding	chr15	12810361	12810367	12810360	12810388	-	4	0	Ago2	1	0	1	1	1	0	0	CD4-T-cells
1105	MIMAT0000385	mmu-miR-106a-5p	6030458C11Rik	protein_coding	chr15	12810636	12810642	12810635	12810663	-	2	0	Ago2	1	0	1	1	1	0	0	mesencymal-stem-cell
1106	MIMAT0000385	mmu-miR-106a-5p	Ankrd33b	protein_coding	chr15	31295835	31295841	31295834	31295841	-	1	0	Ago2	0	0	0	0	0	1	1	cortex
1107	MIMAT0000385	mmu-miR-106a-5p	Ankrd33b	protein_coding	chr15	31324418	31324423	31324418	31324423	-	1	0	Ago2	1	0	0	0	0	0	0	cortex
1108	MIMAT0000385	mmu-miR-106a-5p	2023-03-06	protein_coding	chr15	31458877	31458882	31458876	31458899	-	8	0	Ago1-4,Ago2	1	0	0	0	1	1	1	CD4-T-cells,brain
1109	MIMAT0000385	mmu-miR-106a-5p	Tspyl5	protein_coding	chr15	33686298	33686303	33686298	33686303	-	1	0	Ago2	1	0	0	0	0	0	0	cortex
1110	MIMAT0000385	mmu-miR-106a-5p	Tspyl5	protein_coding	chr15	33686476	33686481	33686476	33686481	-	1	0	Ago2	1	0	0	0	0	0	0	cortex
1111	MIMAT0000385	mmu-miR-106a-5p	Klf10	protein_coding	chr15	38294576	38294604	38294576	38294604	-	1	0	Ago2	0	0	0	1	0	0	0	mesencymal-stem-cell
1112	MIMAT0000385	mmu-miR-106a-5p	Klf10	protein_coding	chr15	38295140	38295146	38295139	38295167	-	6	0	Ago2	1	0	0	1	1	0	1	CD4-T-cells
1113	MIMAT0000385	mmu-miR-106a-5p	Azin1	protein_coding	chr15	38488936	38488941	38488936	38488941	-	4	0	Ago2	1	0	1	0	0	0	0	mesencymal-stem-cell
1114	MIMAT0000385	mmu-miR-106a-5p	Azin1	protein_coding	chr15	38489001	38489006	38489001	38489006	-	3	0	Ago2	1	0	1	0	0	0	0	mesencymal-stem-cell
1115	MIMAT0000385	mmu-miR-106a-5p	Azin1	protein_coding	chr15	38489258	38489263	38489258	38489263	-	2	0	Ago2	1	0	1	0	0	0	0	mesencymal-stem-cell
1116	MIMAT0000385	mmu-miR-106a-5p	Sybu	protein_coding	chr15	44672250	44672256	44672249	44672277	-	1	0	Ago2	1	0	0	1	1	1	1	mesencymal-stem-cell
1117	MIMAT0000385	mmu-miR-106a-5p	Trps1	protein_coding	chr15	50655822	50655828	50655821	50655849	-	1	0	Ago2	1	0	0	1	0	0	1	mesencymal-stem-cell
1118	MIMAT0000385	mmu-miR-106a-5p	Rad21	protein_coding	chr15	51962973	51962979	51962972	51963000	-	3	0	Ago2	1	0	1	1	1	0	1	CD4-T-cells
1119	MIMAT0000385	mmu-miR-106a-5p	Rad21	protein_coding	chr15	51963021	51963026	51963020	51963048	-	3	0	Ago2	1	0	1	1	1	0	0	CD4-T-cells
1120	MIMAT0000385	mmu-miR-106a-5p	Rad21	protein_coding	chr15	51963674	51963679	51963673	51963701	-	3	0	Ago2	1	0	1	1	0	0	0	CD4-T-cells
1121	MIMAT0000385	mmu-miR-106a-5p	Has2	protein_coding	chr15	56667387	56667392	56667386	56667414	-	3	0	Ago2	1	0	0	1	1	1	1	mesencymal-stem-cell
1122	MIMAT0000385	mmu-miR-106a-5p	Derl1	protein_coding	chr15	57871105	57871111	57871104	57871126	-	6	0	Ago2	1	0	0	0	1	0	0	mesencymal-stem-cell
1123	MIMAT0000385	mmu-miR-106a-5p	Atad2	protein_coding	chr15	58094765	58094793	58094765	58094793	-	1	0	Ago2	0	0	0	1	0	0	0	mesencymal-stem-cell
1124	MIMAT0000385	mmu-miR-106a-5p	Atad2	protein_coding	chr15	58094824	58094829	58094823	58094851	-	1	0	Ago2	1	0	1	1	1	0	0	mesencymal-stem-cell
1125	MIMAT0000385	mmu-miR-106a-5p	Atad2	protein_coding	chr15	58095206	58095211	58095205	58095233	-	3	0	Ago2	1	0	1	1	1	1	1	CD4-T-cells
1126	MIMAT0000385	mmu-miR-106a-5p	Tmem65	protein_coding	chr15	58782985	58782991	58782984	58783012	-	1	0	Ago2	1	0	1	1	1	0	0	mesencymal-stem-cell
1127	MIMAT0000385	mmu-miR-106a-5p	Tmem65	protein_coding	chr15	58783336	58783342	58783335	58783363	-	1	0	Ago2	1	0	1	1	1	0	0	mesencymal-stem-cell
1128	MIMAT0000385	mmu-miR-106a-5p	Tmem65	protein_coding	chr15	58784328	58784333	58784327	58784355	-	5	0	Ago2	1	0	1	1	0	0	0	CD4-T-cells
1129	MIMAT0000385	mmu-miR-106a-5p	Fam84b	protein_coding	chr15	60820313	60820319	60820312	60820319	-	1	0	Ago2	0	0	1	0	0	1	1	BMDM
1130	MIMAT0000385	mmu-miR-106a-5p	Fam84b	protein_coding	chr15	60821564	60821570	60821563	60821586	-	3	0	Ago2	0	0	1	0	1	0	0	CD4-T-cells
1131	MIMAT0000385	mmu-miR-106a-5p	Fam49b	protein_coding	chr15	63931480	63931485	63931480	63931485	-	2	0	Ago2	1	0	1	0	0	0	0	cortex
1132	MIMAT0000385	mmu-miR-106a-5p	Sla	protein_coding	chr15	66780919	66780924	66780919	66780924	-	2	0	Ago2	1	0	0	0	0	0	0	CD4-T-cells
1133	MIMAT0000385	mmu-miR-106a-5p	Sla	protein_coding	chr15	66782283	66782288	66782283	66782288	-	1	0	Ago2	1	0	0	0	0	0	0	CD4-T-cells
1134	MIMAT0000385	mmu-miR-106a-5p	St3gal1	protein_coding	chr15	67103096	67103102	67103095	67103123	-	3	0	Ago2	1	0	1	1	0	1	1	CD4-T-cells
1135	MIMAT0000385	mmu-miR-106a-5p	St3gal1	protein_coding	chr15	67103143	67103148	67103142	67103170	-	3	0	Ago2	1	0	1	1	0	0	0	CD4-T-cells
1136	MIMAT0000385	mmu-miR-106a-5p	St3gal1	protein_coding	chr15	67103235	67103240	67103234	67103262	-	1	0	Ago2	1	0	1	1	0	0	0	CD4-T-cells
1137	MIMAT0000385	mmu-miR-106a-5p	Ago2	protein_coding	chr15	73096835	73096841	73096835	73096841	-	2	0	Ago2	0	0	0	0	0	0	1	mesencymal-stem-cell
1138	MIMAT0000385	mmu-miR-106a-5p	Fam83h	protein_coding	chr15	76001340	76001347	76001339	76001367	-	6	0	Ago2	1	0	0	1	1	0	0	mesencymal-stem-cell
1139	MIMAT0000385	mmu-miR-106a-5p	Fam83h	protein_coding	chr15	76001517	76001522	76001516	76001544	-	1	0	Ago2	1	0	0	1	0	0	0	mesencymal-stem-cell
1140	MIMAT0000385	mmu-miR-106a-5p	Csf2rb2	protein_coding	chr15	78282640	78282645	78282640	78282645	-	2	0	Ago2	1	0	0	0	0	0	0	BMDM
1141	MIMAT0000385	mmu-miR-106a-5p	C1qtnf6	protein_coding	chr15	78524800	78524805	78524800	78524805	-	1	0	Ago2	1	0	0	0	0	0	0	mesencymal-stem-cell
1142	MIMAT0000385	mmu-miR-106a-5p	Rac2	protein_coding	chr15	78559198	78559203	78559198	78559203	-	2	0	Ago2	1	0	0	0	0	0	0	CD4-T-cells
1143	MIMAT0000385	mmu-miR-106a-5p	Pla2g6	protein_coding	chr15	79286626	79286632	79286625	79286653	-	7	0	Ago2	1	0	0	1	1	0	0	CD4-T-cells
1144	MIMAT0000385	mmu-miR-106a-5p	Ddx17	protein_coding	chr15	79529698	79529704	79529697	79529720	-	2	0	Ago2	1	0	0	0	1	0	0	mesencymal-stem-cell
1145	MIMAT0000385	mmu-miR-106a-5p	Josd1	protein_coding	chr15	79674860	79674865	79674859	79674887	-	2	0	Ago2	1	0	0	1	1	1	1	mesencymal-stem-cell
1146	MIMAT0000385	mmu-miR-106a-5p	Nptxr	protein_coding	chr15	79786523	79786528	79786523	79786528	-	2	0	Ago2	1	0	0	0	0	0	0	mesencymal-stem-cell
1147	MIMAT0000385	mmu-miR-106a-5p	Nptxr	protein_coding	chr15	79788229	79788234	79788229	79788234	-	2	0	Ago2	1	0	0	0	0	0	0	mesencymal-stem-cell
1148	MIMAT0000385	mmu-miR-106a-5p	Cbx6	protein_coding	chr15	79824701	79824706	79824701	79824706	-	6	0	Ago2	1	0	0	0	0	0	0	CD4-T-cells
1149	MIMAT0000385	mmu-miR-106a-5p	Cbx7	protein_coding	chr15	79917398	79917403	79917398	79917403	-	2	0	Ago2	1	0	0	0	0	0	0	mesencymal-stem-cell
1150	MIMAT0000385	mmu-miR-106a-5p	Tob2	protein_coding	chr15	81849719	81849725	81849718	81849746	-	1	0	Ago2	1	0	1	1	1	0	1	P19
1151	MIMAT0000385	mmu-miR-106a-5p	Tob2	protein_coding	chr15	81850136	81850142	81850135	81850163	-	7	0	Ago2	1	0	1	1	1	0	0	CD4-T-cells
1152	MIMAT0000385	mmu-miR-106a-5p	Desi1	protein_coding	chr15	81994513	81994518	81994513	81994518	-	2	0	Ago2	1	0	0	0	0	0	0	CD4-T-cells
1153	MIMAT0000385	mmu-miR-106a-5p	5031439G07Rik	protein_coding	chr15	84947145	84947151	84947145	84947151	-	1	0	Ago2	1	0	0	0	0	0	0	cortex
1154	MIMAT0000385	mmu-miR-106a-5p	Brd1	protein_coding	chr15	88687461	88687466	88687460	88687482	-	3	0	Ago2	1	0	0	0	1	0	0	mesencymal-stem-cell
1155	MIMAT0000385	mmu-miR-106a-5p	Lmf2	protein_coding	chr15	89351251	89351256	89351251	89351256	-	1	0	Ago2	1	0	0	0	0	0	0	cortex
1156	MIMAT0000385	mmu-miR-106a-5p	Kif21a	protein_coding	chr15	90934228	90934233	90934228	90934233	-	3	0	Ago1-4,Ago2	1	0	0	0	0	0	0	brain,mesencymal-stem-cell
1157	MIMAT0000385	mmu-miR-106a-5p	Slc2a13	protein_coding	chr15	91270711	91270716	91270711	91270716	-	1	0	Ago2	1	0	1	0	0	0	0	cortex
1158	MIMAT0000385	mmu-miR-106a-5p	Gxylt1	protein_coding	chr15	93244168	93244173	93244167	93244173	-	3	0	Ago2	1	0	0	0	0	1	1	mesencymal-stem-cell
1159	MIMAT0000385	mmu-miR-106a-5p	Gxylt1	protein_coding	chr15	93244585	93244590	93244584	93244608	-	4	0	Ago2	1	1	0	0	0	1	1	CD4-T-cells
1160	MIMAT0000385	mmu-miR-106a-5p	Twf1	protein_coding	chr15	94579694	94579699	94579693	94579721	-	4	0	Ago2	1	0	1	1	1	1	1	CD4-T-cells
1161	MIMAT0000385	mmu-miR-106a-5p	Slc38a1	protein_coding	chr15	96576539	96576544	96576539	96576544	-	2	0	Ago2	1	0	0	0	0	0	0	P19
1162	MIMAT0000385	mmu-miR-106a-5p	Asb8	protein_coding	chr15	98134780	98134786	98134779	98134807	-	4	1	Ago2	1	0	1	1	1	0	0	CD4-T-cells
1163	MIMAT0000385	mmu-miR-106a-5p	Arf3	protein_coding	chr15	98738174	98738179	98738174	98738179	-	1	0	Ago2	1	0	0	0	0	0	0	mesencymal-stem-cell
1164	MIMAT0000385	mmu-miR-106a-5p	Arf3	protein_coding	chr15	98738269	98738274	98738269	98738274	-	2	0	Ago2	1	0	0	0	0	0	0	mesencymal-stem-cell
1165	MIMAT0000385	mmu-miR-106a-5p	Fmnl3	protein_coding	chr15	99317278	99317284	99317277	99317305	-	2	0	Ago2	1	0	1	1	1	0	0	BMDM
1166	MIMAT0000385	mmu-miR-106a-5p	Lima1	protein_coding	chr15	99779081	99779086	99779081	99779086	-	1	0	Ago2	1	0	1	0	0	0	0	mesencymal-stem-cell
1167	MIMAT0000385	mmu-miR-106a-5p	Lima1	protein_coding	chr15	99779251	99779257	99779251	99779257	-	1	0	Ago2	1	0	1	0	0	0	0	mesencymal-stem-cell
1168	MIMAT0000385	mmu-miR-106a-5p	Slc11a2	protein_coding	chr15	100388014	100388019	100388014	100388019	-	1	0	Ago2	1	0	0	0	0	0	0	cortex
1169	MIMAT0000385	mmu-miR-106a-5p	Map3k12	protein_coding	chr15	102499734	102499739	102499733	102499761	-	6	0	Ago2	1	0	1	1	1	1	1	CD4-T-cells
1170	MIMAT0000385	mmu-miR-106a-5p	Map3k12	protein_coding	chr15	102502391	102502419	102502391	102502419	-	1	0	Ago2	0	0	0	1	0	0	0	BMDM
1171	MIMAT0000385	mmu-miR-106a-5p	Cbx5	protein_coding	chr15	103194334	103194339	103194334	103194339	-	1	0	Ago2	1	0	0	0	0	0	0	cortex
1172	MIMAT0000385	mmu-miR-106a-5p	Cbx5	protein_coding	chr15	103195848	103195853	103195848	103195853	-	1	0	Ago2	1	0	0	0	0	0	0	mesencymal-stem-cell
1173	MIMAT0000385	mmu-miR-106a-5p	Cbx5	protein_coding	chr15	103199000	103199005	103199000	103199005	-	1	0	Ago2	1	0	0	0	0	0	0	mesencymal-stem-cell
1174	MIMAT0000385	mmu-miR-106a-5p	Zfp385a	protein_coding	chr15	103314493	103314499	103314492	103314520	-	5	0	Ago2	1	0	0	1	1	0	1	mesencymal-stem-cell
1175	MIMAT0000385	mmu-miR-106a-5p	Selenop	protein_coding	chr15	3280178	3280183	3280162	3280184	+	3	0	Ago1-4,Ago2	1	0	0	0	1	0	0	brain,mesencymal-stem-cell
1176	MIMAT0000385	mmu-miR-106a-5p	Dab2	protein_coding	chr15	6440651	6440656	6440629	6440657	+	3	0	Ago2	1	0	1	1	1	1	1	mesencymal-stem-cell
1177	MIMAT0000385	mmu-miR-106a-5p	Rictor	protein_coding	chr15	6798264	6798269	6798264	6798269	+	9	0	Ago2	1	0	0	0	0	0	0	CD4-T-cells
1178	MIMAT0000385	mmu-miR-106a-5p	Rictor	protein_coding	chr15	6800258	6800263	6800258	6800263	+	5	0	Ago2	1	0	0	0	0	0	0	CD4-T-cells
1179	MIMAT0000385	mmu-miR-106a-5p	Lifr	protein_coding	chr15	7196331	7196336	7196331	7196336	+	1	0	Ago2	1	0	0	0	0	0	0	P19
1180	MIMAT0000385	mmu-miR-106a-5p	Lifr	protein_coding	chr15	7196730	7196735	7196730	7196735	+	1	0	Ago1-4	1	0	0	0	0	0	0	brain
1181	MIMAT0000385	mmu-miR-106a-5p	Nup155	protein_coding	chr15	8159682	8159687	8159682	8159687	+	1	0	Ago2	1	0	0	0	0	0	0	mesencymal-stem-cell
1182	MIMAT0000385	mmu-miR-106a-5p	Golph3	protein_coding	chr15	12350760	12350765	12350760	12350765	+	1	0	Ago2	1	0	0	0	0	0	0	mesencymal-stem-cell
1183	MIMAT0000385	mmu-miR-106a-5p	Myo10	protein_coding	chr15	25812879	25812884	25812879	25812885	+	5	0	Ago1-4,Ago2	1	0	0	0	0	1	0	brain,mesencymal-stem-cell
1184	MIMAT0000385	mmu-miR-106a-5p	Ank	protein_coding	chr15	27593524	27593529	27593524	27593529	+	1	0	Ago2	1	0	0	0	0	0	0	mesencymal-stem-cell
1185	MIMAT0000385	mmu-miR-106a-5p	Dap	protein_coding	chr15	31273665	31273670	31273665	31273670	+	1	0	Ago2	1	0	0	0	0	0	0	mesencymal-stem-cell
1186	MIMAT0000385	mmu-miR-106a-5p	Sdc2	protein_coding	chr15	33033086	33033091	33033070	33033092	+	1	0	Ago2	1	0	0	0	1	0	0	mesencymal-stem-cell
1187	MIMAT0000385	mmu-miR-106a-5p	Mtdh	protein_coding	chr15	34142006	34142028	34142006	34142028	+	2	0	Ago2	0	0	0	0	1	0	0	cortex
1188	MIMAT0000385	mmu-miR-106a-5p	Vps13b	protein_coding	chr15	35930461	35930466	35930439	35930467	+	1	0	Ago2	0	0	1	1	1	0	0	mesencymal-stem-cell
1189	MIMAT0000385	mmu-miR-106a-5p	Vps13b	protein_coding	chr15	35930615	35930620	35930593	35930621	+	1	0	Ago2	0	0	1	1	0	0	0	mesencymal-stem-cell
1190	MIMAT0000385	mmu-miR-106a-5p	Baalc	protein_coding	chr15	38951215	38951220	38951215	38951220	+	1	0	Ago2	1	0	0	0	0	0	0	cortex
1191	MIMAT0000385	mmu-miR-106a-5p	Rims2	protein_coding	chr15	39684347	39684353	39684347	39684353	+	1	0	Ago2	0	0	0	0	0	0	1	cortex
1192	MIMAT0000385	mmu-miR-106a-5p	Zfpm2	protein_coding	chr15	41104094	41104116	41104088	41104116	+	1	0	Ago2	0	0	0	1	1	0	0	mesencymal-stem-cell
1193	MIMAT0000385	mmu-miR-106a-5p	Oxr1	protein_coding	chr15	41860617	41860623	41860596	41860624	+	4	0	Ago2	1	0	1	1	1	1	1	CD4-T-cells
1194	MIMAT0000385	mmu-miR-106a-5p	Utp23	protein_coding	chr15	51882648	51882653	51882648	51882653	+	4	0	Ago2	1	0	0	0	0	0	0	CD4-T-cells
1195	MIMAT0000385	mmu-miR-106a-5p	Med30	protein_coding	chr15	52730292	52730297	52730276	52730298	+	2	0	Ago2	1	0	0	0	1	0	0	mesencymal-stem-cell
1196	MIMAT0000385	mmu-miR-106a-5p	Zhx2	protein_coding	chr15	57839582	57839587	57839566	57839588	+	4	0	Ago2	1	0	1	0	1	1	1	P19
1197	MIMAT0000385	mmu-miR-106a-5p	Fam91a1	protein_coding	chr15	58454960	58454965	58454938	58454966	+	4	0	Ago1-4,Ago2	1	0	1	1	0	0	0	brain,mesencymal-stem-cell
1198	MIMAT0000385	mmu-miR-106a-5p	Fam91a1	protein_coding	chr15	58455189	58455194	58455167	58455195	+	4	1	Ago2	1	0	1	1	0	0	0	CD4-T-cells
1199	MIMAT0000385	mmu-miR-106a-5p	Fam91a1	protein_coding	chr15	58457580	58457585	58457558	58457586	+	2	0	Ago1-4,Ago2	1	0	1	1	0	0	0	BMDM,brain
1200	MIMAT0000385	mmu-miR-106a-5p	Efr3a	protein_coding	chr15	65872388	65872393	65872388	65872393	+	1	0	Ago2	1	0	0	0	0	0	0	mesencymal-stem-cell
1201	MIMAT0000385	mmu-miR-106a-5p	Efr3a	protein_coding	chr15	65872847	65872853	65872832	65872854	+	3	0	Ago2	1	0	0	0	1	0	0	mesencymal-stem-cell
1202	MIMAT0000385	mmu-miR-106a-5p	Phf20l1	protein_coding	chr15	66641988	66641993	66641988	66641993	+	1	0	Ago2	1	0	1	0	0	0	0	mesencymal-stem-cell
1203	MIMAT0000385	mmu-miR-106a-5p	Phf20l1	protein_coding	chr15	66642502	66642507	66642502	66642507	+	1	0	Ago2	1	0	1	0	0	0	0	cortex
1204	MIMAT0000385	mmu-miR-106a-5p	Phf20l1	protein_coding	chr15	66644444	66644449	66644444	66644449	+	1	0	Ago2	1	0	1	0	0	0	0	BMDM
1205	MIMAT0000385	mmu-miR-106a-5p	Wisp1	protein_coding	chr15	66920096	66920102	66920096	66920102	+	1	0	Ago2	1	0	0	0	0	0	0	mesencymal-stem-cell
1206	MIMAT0000385	mmu-miR-106a-5p	Wisp1	protein_coding	chr15	66923073	66923078	66923073	66923078	+	1	0	Ago2	1	0	0	0	0	0	0	mesencymal-stem-cell
1207	MIMAT0000385	mmu-miR-106a-5p	Zfp707	protein_coding	chr15	75975474	75975480	75975457	75975481	+	4	0	Ago2	1	0	1	0	1	0	1	mesencymal-stem-cell
1208	MIMAT0000385	mmu-miR-106a-5p	Maf1	protein_coding	chr15	76354281	76354286	76354259	76354300	+	4	0	Ago2	1	0	0	2	0	0	0	CD4-T-cells
1209	MIMAT0000385	mmu-miR-106a-5p	Maf1	protein_coding	chr15	76354294	76354299	76354294	76354299	+	2	0	Ago2	1	0	0	0	0	0	0	CD4-T-cells
1210	MIMAT0000385	mmu-miR-106a-5p	Maf1	protein_coding	chr15	76354327	76354332	76354305	76354333	+	3	0	Ago2	1	0	0	1	0	0	0	CD4-T-cells
1211	MIMAT0000385	mmu-miR-106a-5p	Syngr1	protein_coding	chr15	80116703	80116708	80116703	80116708	+	1	0	Ago2	1	0	0	0	0	0	0	cortex
1212	MIMAT0000385	mmu-miR-106a-5p	Cacna1i	protein_coding	chr15	80396413	80396418	80396413	80396418	+	1	0	Ago2	1	0	0	0	0	0	0	cortex
1213	MIMAT0000385	mmu-miR-106a-5p	Tnrc6b	protein_coding	chr15	80929817	80929822	80929795	80929823	+	2	0	Ago1-4,Ago2	1	0	0	1	0	1	0	brain,mesencymal-stem-cell
1214	MIMAT0000385	mmu-miR-106a-5p	Tnrc6b	protein_coding	chr15	80929991	80929996	80929969	80929997	+	1	0	Ago2	1	0	0	1	0	1	1	P19
1215	MIMAT0000385	mmu-miR-106a-5p	Tnrc6b	protein_coding	chr15	80930672	80930677	80930650	80930678	+	2	0	Ago2	1	0	0	1	0	0	0	P19
1216	MIMAT0000385	mmu-miR-106a-5p	Tnrc6b	protein_coding	chr15	80940350	80940355	80940328	80940356	+	5	0	Ago1-4,Ago2	1	0	0	1	0	0	0	CD4-T-cells,brain
1217	MIMAT0000385	mmu-miR-106a-5p	Tnrc6b	protein_coding	chr15	80940547	80940553	80940526	80940554	+	4	0	Ago2	1	0	0	1	0	1	1	mesencymal-stem-cell
1218	MIMAT0000385	mmu-miR-106a-5p	Ep300	protein_coding	chr15	81630027	81630055	81630027	81630055	+	1	0	Ago2	0	0	0	1	0	0	0	mESC
1219	MIMAT0000385	mmu-miR-106a-5p	Ep300	protein_coding	chr15	81651388	81651393	81651366	81651394	+	2	0	Ago2	1	0	0	1	1	1	0	mesencymal-stem-cell
1220	MIMAT0000385	mmu-miR-106a-5p	Ep300	protein_coding	chr15	81651912	81651917	81651890	81651918	+	6	0	Ago1-4,Ago2	1	0	0	1	0	0	0	brain,mesencymal-stem-cell
1221	MIMAT0000385	mmu-miR-106a-5p	Tef	protein_coding	chr15	81824949	81824955	81824949	81824955	+	1	0	Ago2	1	0	0	0	0	0	0	cortex
1222	MIMAT0000385	mmu-miR-106a-5p	Aco2	protein_coding	chr15	81914809	81914814	81914809	81914814	+	1	0	Ago2	1	0	0	0	0	0	0	mesencymal-stem-cell
1223	MIMAT0000385	mmu-miR-106a-5p	Xrcc6	protein_coding	chr15	82039939	82039944	82039939	82039944	+	1	0	Ago2	1	0	0	0	0	0	0	mesencymal-stem-cell
1224	MIMAT0000385	mmu-miR-106a-5p	Parvg	protein_coding	chr15	84342895	84342900	84342895	84342900	+	1	0	Ago2	1	0	0	0	0	0	0	CD4-T-cells
1225	MIMAT0000385	mmu-miR-106a-5p	Prr5	protein_coding	chr15	84703352	84703357	84703352	84703357	+	2	0	Ago2	1	0	0	0	0	0	0	mesencymal-stem-cell
1226	MIMAT0000385	mmu-miR-106a-5p	Nup50	protein_coding	chr15	84941874	84941879	84941874	84941879	+	3	0	Ago2	1	0	0	0	0	0	0	CD4-T-cells
1227	MIMAT0000385	mmu-miR-106a-5p	Ttc38	protein_coding	chr15	85858485	85858490	85858485	85858490	+	2	0	Ago2	1	0	0	0	0	0	0	BMDM
1228	MIMAT0000385	mmu-miR-106a-5p	Gramd4	protein_coding	chr15	86137532	86137537	86137532	86137537	+	1	0	Ago2	1	0	0	0	0	0	0	cortex
1229	MIMAT0000385	mmu-miR-106a-5p	Pim3	protein_coding	chr15	88864814	88864819	88864814	88864819	+	4	0	Ago2	1	0	0	0	0	0	0	CD4-T-cells
1230	MIMAT0000385	mmu-miR-106a-5p	Panx2	protein_coding	chr15	89070353	89070359	89070338	89070360	+	1	0	Ago2	1	0	1	0	1	1	1	cortex
1231	MIMAT0000385	mmu-miR-106a-5p	Panx2	protein_coding	chr15	89070379	89070384	89070379	89070384	+	1	0	Ago2	1	0	1	0	0	0	0	cortex
1232	MIMAT0000385	mmu-miR-106a-5p	Irak4	protein_coding	chr15	94567103	94567110	94567085	94567111	+	1	0	Ago2	1	0	0	0	1	0	0	cortex
1233	MIMAT0000385	mmu-miR-106a-5p	Ano6	protein_coding	chr15	95972725	95972731	95972704	95972732	+	4	0	Ago2	1	0	1	1	1	1	1	CD4-T-cells
1234	MIMAT0000385	mmu-miR-106a-5p	Slc48a1	protein_coding	chr15	97791707	97791712	97791707	97791712	+	6	0	Ago2	1	0	0	0	0	0	0	CD4-T-cells
1235	MIMAT0000385	mmu-miR-106a-5p	Tmbim6	protein_coding	chr15	99409336	99409342	99409336	99409342	+	6	0	Ago2	1	0	0	0	0	0	0	mesencymal-stem-cell
1236	MIMAT0000385	mmu-miR-106a-5p	Larp4	protein_coding	chr15	100015483	100015490	100015469	100015491	+	2	0	Ago2	1	0	0	0	1	0	0	mesencymal-stem-cell
1237	MIMAT0000385	mmu-miR-106a-5p	Larp4	protein_coding	chr15	100015556	100015561	100015556	100015561	+	3	0	Ago2	1	0	0	0	0	0	0	mesencymal-stem-cell
1238	MIMAT0000385	mmu-miR-106a-5p	Letmd1	protein_coding	chr15	100478781	100478786	100478763	100478787	+	2	0	Ago2	1	0	0	0	1	0	0	BMDM
1239	MIMAT0000385	mmu-miR-106a-5p	Dazap2	protein_coding	chr15	100619641	100619646	100619619	100619647	+	3	0	Ago2	1	0	0	1	1	1	1	mesencymal-stem-cell
1240	MIMAT0000385	mmu-miR-106a-5p	Scn8a	protein_coding	chr15	101042653	101042660	101042633	101042661	+	1	0	Ago2	1	0	0	1	0	0	0	cortex
1241	MIMAT0000385	mmu-miR-106a-5p	Acvr1b	protein_coding	chr15	101204474	101204502	101204474	101204502	+	1	0	Ago2	0	0	0	1	0	0	0	cortex
1242	MIMAT0000385	mmu-miR-106a-5p	Acvr1b	protein_coding	chr15	101211032	101211037	101211010	101211038	+	6	0	Ago1-4,Ago2	1	0	0	1	0	0	0	CD4-T-cells,brain
1243	MIMAT0000385	mmu-miR-106a-5p	Acvr1b	protein_coding	chr15	101213565	101213571	101213543	101213571	+	7	0	Ago2	0	0	0	1	0	0	1	mesencymal-stem-cell
1244	MIMAT0000385	mmu-miR-106a-5p	Zfp740	protein_coding	chr15	102215337	102215342	102215337	102215342	+	1	0	Ago2	1	0	0	0	0	0	0	cortex
1245	MIMAT0000385	mmu-miR-106a-5p	Sp1	protein_coding	chr15	102433059	102433065	102433059	102433065	+	2	0	Ago2	1	0	1	0	0	0	1	CD4-T-cells
1246	MIMAT0000385	mmu-miR-106a-5p	Sp1	protein_coding	chr15	102434807	102434812	102434807	102434812	+	3	0	Ago2	1	0	1	0	0	0	0	mesencymal-stem-cell
1247	MIMAT0000385	mmu-miR-106a-5p	Sp1	protein_coding	chr15	102434852	102434857	102434852	102434857	+	1	0	Ago2	1	0	1	0	0	0	0	mesencymal-stem-cell
1248	MIMAT0000385	mmu-miR-106a-5p	Prr13	protein_coding	chr15	102462524	102462529	102462508	102462530	+	4	0	Ago2	1	0	0	0	1	0	0	CD4-T-cells
1249	MIMAT0000385	mmu-miR-106a-5p	Pcbp2	protein_coding	chr15	102498642	102498647	102498624	102498648	+	3	0	Ago2	1	0	0	0	1	1	1	CD4-T-cells
1250	MIMAT0000385	mmu-miR-106a-5p	Zfp597	protein_coding	chr16	3862312	3862318	3862311	3862339	-	3	0	Ago2	1	0	1	1	1	0	0	CD4-T-cells
1251	MIMAT0000385	mmu-miR-106a-5p	Glyr1	protein_coding	chr16	5014036	5014041	5014035	5014060	-	2	0	Ago2	1	0	0	0	1	0	0	mesencymal-stem-cell
1252	MIMAT0000385	mmu-miR-106a-5p	Tmem186	protein_coding	chr16	8635648	8635653	8635648	8635653	-	1	0	Ago2	1	0	0	0	0	0	0	mesencymal-stem-cell
1253	MIMAT0000385	mmu-miR-106a-5p	Rsl1d1	protein_coding	chr16	11193255	11193260	11193255	11193260	-	3	0	Ago2	1	0	0	0	0	0	0	BMDM
1254	MIMAT0000385	mmu-miR-106a-5p	Dnm1l	protein_coding	chr16	16312390	16312395	16312390	16312395	-	2	0	Ago2	1	0	0	0	0	0	0	CD4-T-cells
1255	MIMAT0000385	mmu-miR-106a-5p	Dnm1l	protein_coding	chr16	16313961	16313966	16313961	16313966	-	6	0	Ago1-4,Ago2	1	0	0	0	0	0	0	CD4-T-cells,brain
1256	MIMAT0000385	mmu-miR-106a-5p	Fgd4	protein_coding	chr16	16420190	16420218	16420190	16420218	-	1	0	Ago2	0	0	0	1	0	0	0	BMDM
1257	MIMAT0000385	mmu-miR-106a-5p	Fgd4	protein_coding	chr16	16420991	16420996	16420990	16421018	-	2	0	Ago2	0	0	1	1	0	0	0	BMDM
1258	MIMAT0000385	mmu-miR-106a-5p	Fgd4	protein_coding	chr16	16421566	16421572	16421565	16421593	-	2	0	Ago2	0	0	1	1	0	0	0	BMDM
1259	MIMAT0000385	mmu-miR-106a-5p	Fgd4	protein_coding	chr16	16422477	16422483	16422476	16422504	-	3	0	Ago2	1	0	1	1	1	0	1	mESC
1260	MIMAT0000385	mmu-miR-106a-5p	Med15	protein_coding	chr16	17651545	17651550	17651545	17651550	-	1	0	Ago2	1	0	0	0	0	0	0	P19
1261	MIMAT0000385	mmu-miR-106a-5p	Map6d1	protein_coding	chr16	20233323	20233345	20233323	20233351	-	1	0	Ago2	0	0	0	1	1	0	0	cortex
1262	MIMAT0000385	mmu-miR-106a-5p	Abcc5	protein_coding	chr16	20331620	20331625	20331620	20331625	-	3	0	Ago2	1	0	0	0	0	0	0	mesencymal-stem-cell
1263	MIMAT0000385	mmu-miR-106a-5p	Abcc5	protein_coding	chr16	20332461	20332466	20332461	20332466	-	1	0	Ago2	1	0	0	0	0	0	0	mesencymal-stem-cell
1264	MIMAT0000385	mmu-miR-106a-5p	Camk2n2	protein_coding	chr16	20619917	20619923	20619916	20619937	-	1	0	Ago2	1	0	0	0	1	1	1	mesencymal-stem-cell
1265	MIMAT0000385	mmu-miR-106a-5p	2510009E07Rik	protein_coding	chr16	21650603	21650609	21650602	21650625	-	1	0	Ago2	1	0	0	0	1	1	1	cortex
1266	MIMAT0000385	mmu-miR-106a-5p	2510009E07Rik	protein_coding	chr16	21652092	21652097	21652092	21652097	-	2	0	Ago2	1	0	0	0	0	0	0	BMDM
1267	MIMAT0000385	mmu-miR-106a-5p	Etv5	protein_coding	chr16	22381498	22381503	22381498	22381503	-	2	1	Ago2	1	0	0	0	0	0	0	P19
1268	MIMAT0000385	mmu-miR-106a-5p	Tbccd1	protein_coding	chr16	22813247	22813252	22813246	22813268	-	1	0	Ago2	1	0	0	0	1	0	0	cortex
1269	MIMAT0000385	mmu-miR-106a-5p	Acap2	protein_coding	chr16	31094940	31094945	31094940	31094945	-	2	0	Ago2	1	0	0	0	0	0	0	BMDM
1270	MIMAT0000385	mmu-miR-106a-5p	Rubcn	protein_coding	chr16	32822019	32822025	32822018	32822046	-	2	0	Ago2	1	0	0	1	1	0	1	mesencymal-stem-cell
1271	MIMAT0000385	mmu-miR-106a-5p	Dirc2	protein_coding	chr16	35697199	35697205	35697198	35697226	-	1	0	Ago2	1	0	0	1	1	1	1	cortex
1272	MIMAT0000385	mmu-miR-106a-5p	Fam162a	protein_coding	chr16	36043923	36043928	36043923	36043928	-	2	0	Ago2	1	0	0	0	0	0	0	mesencymal-stem-cell
1273	MIMAT0000385	mmu-miR-106a-5p	Maats1	protein_coding	chr16	38297935	38297941	38297934	38297956	-	1	0	Ago2	1	0	1	0	1	0	0	cortex
1274	MIMAT0000385	mmu-miR-106a-5p	Poglut1	protein_coding	chr16	38526535	38526540	38526535	38526540	-	3	0	Ago2	1	0	0	0	0	0	0	CD4-T-cells
1275	MIMAT0000385	mmu-miR-106a-5p	Arhgap31	protein_coding	chr16	38598871	38598876	38598871	38598876	-	1	0	Ago2	1	0	0	0	0	0	0	BMDM
1276	MIMAT0000385	mmu-miR-106a-5p	Gramd1c	protein_coding	chr16	43980444	43980449	43980444	43980449	-	2	0	Ago2	1	0	0	0	0	0	0	mesencymal-stem-cell
1277	MIMAT0000385	mmu-miR-106a-5p	Phldb2	protein_coding	chr16	45746313	45746318	45746313	45746318	-	1	0	Ago2	1	0	1	0	0	0	0	cortex
1278	MIMAT0000385	mmu-miR-106a-5p	Phldb2	protein_coding	chr16	45747187	45747192	45747187	45747192	-	1	0	Ago2	1	0	1	0	0	0	0	cortex
1279	MIMAT0000385	mmu-miR-106a-5p	Bbx	protein_coding	chr16	50193306	50193312	50193305	50193333	-	2	0	Ago2	0	0	1	1	0	0	0	CD4-T-cells
1280	MIMAT0000385	mmu-miR-106a-5p	Bbx	protein_coding	chr16	50196942	50196947	50196941	50196969	-	3	0	Ago2	0	0	1	1	0	1	1	mesencymal-stem-cell
1281	MIMAT0000385	mmu-miR-106a-5p	Nxpe3	protein_coding	chr16	55843422	55843447	55843422	55843447	-	3	0	Ago2	0	0	0	0	1	0	0	CD4-T-cells
1282	MIMAT0000385	mmu-miR-106a-5p	Cep97	protein_coding	chr16	55900108	55900113	55900107	55900135	-	2	0	Ago2	0	0	1	1	0	0	0	CD4-T-cells
1283	MIMAT0000385	mmu-miR-106a-5p	Cep97	protein_coding	chr16	55904958	55904964	55904957	55904985	-	3	0	Ago2	1	0	1	1	1	1	1	CD4-T-cells
1284	MIMAT0000385	mmu-miR-106a-5p	Cep97	protein_coding	chr16	55905043	55905048	55905042	55905070	-	4	0	Ago2	1	0	1	1	0	0	0	CD4-T-cells
1285	MIMAT0000385	mmu-miR-106a-5p	Nit2	protein_coding	chr16	57156700	57156705	57156699	57156721	-	1	0	Ago2	1	0	0	0	1	0	0	BMDM
1286	MIMAT0000385	mmu-miR-106a-5p	St3gal6	protein_coding	chr16	58470284	58470312	58470284	58470312	-	1	0	Ago2	0	0	0	1	0	0	0	mesencymal-stem-cell
1287	MIMAT0000385	mmu-miR-106a-5p	Crybg3	protein_coding	chr16	59492557	59492563	59492556	59492584	-	2	0	Ago2	1	0	1	1	1	1	1	CD4-T-cells
1288	MIMAT0000385	mmu-miR-106a-5p	Zfp654	protein_coding	chr16	64781392	64781420	64781392	64781420	-	1	0	Ago2	0	0	0	1	0	0	0	CD4-T-cells
1289	MIMAT0000385	mmu-miR-106a-5p	Cadm2	protein_coding	chr16	66658254	66658259	66658253	66658281	-	1	0	Ago2	0	0	1	1	0	1	0	cortex
1290	MIMAT0000385	mmu-miR-106a-5p	Cadm2	protein_coding	chr16	66661155	66661160	66661154	66661182	-	1	0	Ago2	1	0	1	1	1	1	1	cortex
1291	MIMAT0000385	mmu-miR-106a-5p	Robo2	protein_coding	chr16	73894387	73894392	73894387	73894392	-	1	0	Ago2	1	0	0	0	0	0	0	cortex
1292	MIMAT0000385	mmu-miR-106a-5p	Nrip1	protein_coding	chr16	76288040	76288045	76288040	76288045	-	1	0	Ago2	0	0	1	0	0	0	0	P19
1293	MIMAT0000385	mmu-miR-106a-5p	Nrip1	protein_coding	chr16	76291159	76291164	76291159	76291164	-	2	0	Ago2	1	0	1	0	0	0	0	P19
1294	MIMAT0000385	mmu-miR-106a-5p	Btg3	protein_coding	chr16	78360132	78360138	78360131	78360159	-	1	0	Ago2	1	0	1	1	1	1	1	CD4-T-cells
1295	MIMAT0000385	mmu-miR-106a-5p	App	protein_coding	chr16	84954596	84954601	84954595	84954623	-	4	0	Ago1-4,Ago2	1	0	0	1	1	1	1	brain,mesencymal-stem-cell
1296	MIMAT0000385	mmu-miR-106a-5p	Adamts1	protein_coding	chr16	85794183	85794188	85794182	85794204	-	1	0	Ago2	1	0	0	0	1	0	0	cortex
1297	MIMAT0000385	mmu-miR-106a-5p	Adamts5	protein_coding	chr16	85862201	85862206	85862200	85862206	-	1	0	Ago2	1	0	0	0	0	1	1	mesencymal-stem-cell
1298	MIMAT0000385	mmu-miR-106a-5p	Runx1	protein_coding	chr16	92602106	92602111	92602105	92602133	-	2	0	Ago2	1	0	1	1	0	1	0	CD4-T-cells
1299	MIMAT0000385	mmu-miR-106a-5p	Runx1	protein_coding	chr16	92603105	92603110	92603104	92603132	-	1	0	Ago2	1	0	1	1	0	0	0	BMDM
1300	MIMAT0000385	mmu-miR-106a-5p	Runx1	protein_coding	chr16	92603810	92603816	92603809	92603837	-	2	0	Ago2	1	0	1	1	0	1	1	mesencymal-stem-cell
1301	MIMAT0000385	mmu-miR-106a-5p	Runx1	protein_coding	chr16	92605489	92605494	92605488	92605516	-	2	0	Ago2	1	0	1	1	0	0	0	CD4-T-cells
1302	MIMAT0000385	mmu-miR-106a-5p	Brwd1	protein_coding	chr16	95993006	95993011	95993005	95993025	-	1	0	Ago2	1	0	0	0	1	0	0	mesencymal-stem-cell
1303	MIMAT0000385	mmu-miR-106a-5p	Zfp263	protein_coding	chr16	3749936	3749941	3749936	3749941	+	1	0	Ago2	1	0	0	0	0	0	0	mesencymal-stem-cell
1304	MIMAT0000385	mmu-miR-106a-5p	Naa60	protein_coding	chr16	3901976	3901983	3901962	3901984	+	1	0	Ago2	1	0	0	0	1	0	0	mesencymal-stem-cell
1305	MIMAT0000385	mmu-miR-106a-5p	Rbfox1	protein_coding	chr16	7411424	7411430	7411409	7411431	+	1	0	Ago2	1	0	0	0	1	0	1	cortex
1306	MIMAT0000385	mmu-miR-106a-5p	Pmm2	protein_coding	chr16	8657237	8657242	8657237	8657242	+	3	0	Ago2	1	0	0	0	0	0	0	CD4-T-cells
1307	MIMAT0000385	mmu-miR-106a-5p	1810013L24Rik	protein_coding	chr16	8856682	8856710	8856682	8856710	+	4	0	Ago2	0	0	0	1	0	0	0	CD4-T-cells
1308	MIMAT0000385	mmu-miR-106a-5p	1810013L24Rik	protein_coding	chr16	8857495	8857501	8857474	8857502	+	2	0	Ago2	0	0	0	1	1	1	1	CD4-T-cells
1309	MIMAT0000385	mmu-miR-106a-5p	Rmi2	protein_coding	chr16	10840304	10840309	10840304	10840309	+	1	0	Ago2	0	0	1	0	0	0	0	mesencymal-stem-cell
1310	MIMAT0000385	mmu-miR-106a-5p	Mpv17l	protein_coding	chr16	13948028	13948033	13948013	13948034	+	1	0	Ago2	1	0	0	0	1	0	0	cortex
1311	MIMAT0000385	mmu-miR-106a-5p	2900011O08Rik	protein_coding	chr16	14100197	14100202	14100197	14100202	+	1	0	Ago2	1	0	0	0	0	0	0	cortex
1312	MIMAT0000385	mmu-miR-106a-5p	Nde1	protein_coding	chr16	14191919	14191924	14191919	14191924	+	1	0	Ago2	1	0	0	0	0	0	0	mesencymal-stem-cell
1313	MIMAT0000385	mmu-miR-106a-5p	Nde1	protein_coding	chr16	14192264	14192269	14192264	14192269	+	3	0	Ago2	1	0	0	0	0	0	0	CD4-T-cells
1314	MIMAT0000385	mmu-miR-106a-5p	Abcc1	protein_coding	chr16	14474767	14474772	14474752	14474773	+	2	0	Ago2	1	0	0	0	1	0	0	mesencymal-stem-cell
1315	MIMAT0000385	mmu-miR-106a-5p	Ppm1f	protein_coding	chr16	16925013	16925018	16925013	16925018	+	1	0	Ago2	1	0	0	0	0	0	0	cortex
1316	MIMAT0000385	mmu-miR-106a-5p	Mapk1	protein_coding	chr16	17043891	17043897	17043875	17043898	+	4	0	Ago2	1	0	0	0	1	0	0	mesencymal-stem-cell
1317	MIMAT0000385	mmu-miR-106a-5p	Mapk1	protein_coding	chr16	17044692	17044697	17044692	17044697	+	1	0	Ago2	1	0	0	0	0	0	0	CD4-T-cells
1318	MIMAT0000385	mmu-miR-106a-5p	Ypel1	protein_coding	chr16	17085235	17085240	17085235	17085240	+	1	0	Ago2	1	0	0	0	0	0	0	cortex
1319	MIMAT0000385	mmu-miR-106a-5p	Ufd1	protein_coding	chr16	18834902	18834907	18834880	18834908	+	1	0	Ago2	1	0	1	1	0	0	0	mESC
1320	MIMAT0000385	mmu-miR-106a-5p	Ufd1	protein_coding	chr16	18835151	18835157	18835130	18835158	+	2	0	Ago2	1	0	1	1	1	0	0	mesencymal-stem-cell
1321	MIMAT0000385	mmu-miR-106a-5p	Hira	protein_coding	chr16	18970223	18970228	18970223	18970228	+	1	0	Ago2	1	0	0	0	0	0	0	cortex
1322	MIMAT0000385	mmu-miR-106a-5p	Klhl24	protein_coding	chr16	20123680	20123685	20123680	20123685	+	2	0	Ago2	1	0	0	0	0	0	0	CD4-T-cells
1323	MIMAT0000385	mmu-miR-106a-5p	Klhl24	protein_coding	chr16	20124106	20124111	20124106	20124111	+	1	0	Ago2	1	0	0	0	0	0	0	BMDM
1324	MIMAT0000385	mmu-miR-106a-5p	Dvl3	protein_coding	chr16	20531609	20531614	20531593	20531615	+	1	0	Ago2	1	0	0	0	1	0	0	mesencymal-stem-cell
1325	MIMAT0000385	mmu-miR-106a-5p	Psmd2	protein_coding	chr16	20659985	20660013	20659985	20660013	+	3	2	Ago2	0	0	0	1	0	0	0	CD4-T-cells
1326	MIMAT0000385	mmu-miR-106a-5p	St6gal1	protein_coding	chr16	23358698	23358703	23358698	23358703	+	1	0	Ago2	1	0	0	0	0	0	0	BMDM
1327	MIMAT0000385	mmu-miR-106a-5p	St6gal1	protein_coding	chr16	23359470	23359475	23359470	23359475	+	1	0	Ago2	1	0	0	0	0	0	0	cortex
1328	MIMAT0000385	mmu-miR-106a-5p	Lpp	protein_coding	chr16	24979746	24979751	24979746	24979751	+	1	0	Ago2	1	0	0	0	0	0	0	mesencymal-stem-cell
1329	MIMAT0000385	mmu-miR-106a-5p	Lpp	protein_coding	chr16	24979917	24979922	24979917	24979922	+	1	0	Ago2	1	0	0	0	0	0	0	BMDM
1330	MIMAT0000385	mmu-miR-106a-5p	Lpp	protein_coding	chr16	24980832	24980837	24980832	24980837	+	1	0	Ago2	1	0	0	0	0	0	0	mesencymal-stem-cell
1331	MIMAT0000385	mmu-miR-106a-5p	Ccdc50	protein_coding	chr16	27446471	27446476	27446449	27446477	+	4	0	Ago2	1	0	1	1	1	0	0	CD4-T-cells
1332	MIMAT0000385	mmu-miR-106a-5p	Ccdc50	protein_coding	chr16	27447991	27447996	27447969	27447997	+	2	0	Ago2	1	0	1	1	0	0	0	CD4-T-cells
1333	MIMAT0000385	mmu-miR-106a-5p	Ccdc50	protein_coding	chr16	27450056	27450062	27450035	27450063	+	2	0	Ago2	1	0	1	1	0	0	1	CD4-T-cells
1334	MIMAT0000385	mmu-miR-106a-5p	Fam43a	protein_coding	chr16	30602289	30602294	30602289	30602294	+	1	0	Ago1-4	1	0	0	0	0	0	0	brain
1335	MIMAT0000385	mmu-miR-106a-5p	Fam43a	protein_coding	chr16	30602318	30602323	30602318	30602323	+	2	0	Ago1-4,Ago2	1	0	0	0	0	0	0	brain,cortex
1336	MIMAT0000385	mmu-miR-106a-5p	Bdh1	protein_coding	chr16	31458333	31458338	31458333	31458338	+	1	0	Ago2	1	0	0	0	0	0	0	cortex
1337	MIMAT0000385	mmu-miR-106a-5p	Dlg1	protein_coding	chr16	31871968	31871973	31871968	31871973	+	1	0	Ago2	1	0	0	0	0	0	0	mesencymal-stem-cell
1338	MIMAT0000385	mmu-miR-106a-5p	Dlg1	protein_coding	chr16	31872482	31872487	31872482	31872487	+	1	0	Ago2	1	0	0	0	0	0	0	P19
1339	MIMAT0000385	mmu-miR-106a-5p	Tfrc	protein_coding	chr16	32630513	32630518	32630513	32630518	+	2	0	Ago2	1	0	0	0	0	0	0	CD4-T-cells
1340	MIMAT0000385	mmu-miR-106a-5p	Lrch3	protein_coding	chr16	33015624	33015629	33015624	33015629	+	1	0	Ago2	1	0	0	0	0	0	0	CD4-T-cells
1341	MIMAT0000385	mmu-miR-106a-5p	Zfp148	protein_coding	chr16	33497373	33497379	33497352	33497380	+	2	0	Ago2	1	0	1	1	1	1	1	CD4-T-cells
1342	MIMAT0000385	mmu-miR-106a-5p	Zfp148	protein_coding	chr16	33498718	33498746	33498718	33498746	+	1	0	Ago2	0	0	0	1	0	0	0	cortex
1343	MIMAT0000385	mmu-miR-106a-5p	Zfp148	protein_coding	chr16	33501817	33501822	33501795	33501823	+	1	0	Ago2	1	0	0	1	0	1	0	mesencymal-stem-cell
1344	MIMAT0000385	mmu-miR-106a-5p	Heg1	protein_coding	chr16	33767137	33767143	33767116	33767144	+	4	0	Ago2	1	0	0	1	1	1	1	CD4-T-cells
1345	MIMAT0000385	mmu-miR-106a-5p	Adcy5	protein_coding	chr16	35303857	35303862	35303857	35303862	+	1	0	Ago2	1	0	0	0	0	0	0	cortex
1346	MIMAT0000385	mmu-miR-106a-5p	Kpna1	protein_coding	chr16	36034566	36034571	36034566	36034571	+	2	0	Ago2	1	0	0	0	0	0	0	CD4-T-cells
1347	MIMAT0000385	mmu-miR-106a-5p	Kpna1	protein_coding	chr16	36034779	36034784	36034779	36034784	+	2	0	Ago2	1	0	0	0	0	0	0	cortex
1348	MIMAT0000385	mmu-miR-106a-5p	Polq	protein_coding	chr16	37094877	37094883	37094856	37094884	+	4	0	Ago2	1	0	1	1	1	1	1	CD4-T-cells
1349	MIMAT0000385	mmu-miR-106a-5p	Gsk3b	protein_coding	chr16	38240784	38240789	38240784	38240789	+	2	0	Ago2	1	0	0	0	0	0	0	CD4-T-cells
1350	MIMAT0000385	mmu-miR-106a-5p	Zbtb20	protein_coding	chr16	43633219	43633242	43633214	43633242	+	1	0	Ago2	0	1	0	1	0	0	0	BMDM
1351	MIMAT0000385	mmu-miR-106a-5p	Zbtb20	protein_coding	chr16	43639060	43639088	43639060	43639088	+	1	0	Ago2	0	0	0	1	0	0	0	cortex
1352	MIMAT0000385	mmu-miR-106a-5p	Zbtb20	protein_coding	chr16	43640539	43640546	43640518	43640546	+	3	0	Ago2	0	0	0	1	0	0	1	CD4-T-cells
1353	MIMAT0000385	mmu-miR-106a-5p	Zbtb20	protein_coding	chr16	43642522	43642528	43642501	43642547	+	4	0	Ago2	0	0	0	2	0	0	1	CD4-T-cells
1354	MIMAT0000385	mmu-miR-106a-5p	Naa50	protein_coding	chr16	44159722	44159727	44159722	44159727	+	2	0	Ago2	1	0	0	0	0	0	0	mesencymal-stem-cell
1355	MIMAT0000385	mmu-miR-106a-5p	Usf3	protein_coding	chr16	44226930	44226935	44226908	44226936	+	1	0	Ago2	1	0	0	1	0	0	0	mesencymal-stem-cell
1356	MIMAT0000385	mmu-miR-106a-5p	Btla	protein_coding	chr16	45252514	45252519	45252514	45252519	+	1	0	Ago2	1	0	0	0	0	0	0	CD4-T-cells
1357	MIMAT0000385	mmu-miR-106a-5p	Cblb	protein_coding	chr16	52205571	52205576	52205571	52205576	+	1	0	Ago2	1	0	0	0	0	0	0	BMDM
1358	MIMAT0000385	mmu-miR-106a-5p	Tomm70a	protein_coding	chr16	57153816	57153821	57153816	57153821	+	3	0	Ago2	1	0	0	0	0	0	0	mesencymal-stem-cell
1359	MIMAT0000385	mmu-miR-106a-5p	Filip1l	protein_coding	chr16	57572708	57572730	57572708	57572730	+	2	0	Ago2	0	0	0	0	1	0	0	mesencymal-stem-cell
1360	MIMAT0000385	mmu-miR-106a-5p	Dcbld2	protein_coding	chr16	58466409	58466414	58466409	58466414	+	1	0	Ago2	1	0	0	0	0	0	0	BMDM
1361	MIMAT0000385	mmu-miR-106a-5p	Dcbld2	protein_coding	chr16	58468407	58468413	58468392	58468414	+	5	0	Ago2	1	0	0	0	1	1	1	mesencymal-stem-cell
1362	MIMAT0000385	mmu-miR-106a-5p	Cpox	protein_coding	chr16	58680308	58680313	58680308	58680313	+	2	0	Ago2	1	0	0	0	0	0	0	mesencymal-stem-cell
1363	MIMAT0000385	mmu-miR-106a-5p	Gbe1	protein_coding	chr16	70569563	70569568	70569563	70569568	+	1	0	Ago2	1	0	1	0	0	0	0	cortex
1364	MIMAT0000385	mmu-miR-106a-5p	Gbe1	protein_coding	chr16	70569681	70569686	70569663	70569687	+	1	0	Ago2	1	0	1	0	1	0	0	cortex
1365	MIMAT0000385	mmu-miR-106a-5p	Cxadr	protein_coding	chr16	78336829	78336835	78336808	78336836	+	3	0	Ago2	1	0	1	1	1	0	1	mESC
1366	MIMAT0000385	mmu-miR-106a-5p	Cxadr	protein_coding	chr16	78338340	78338345	78338318	78338346	+	2	0	Ago2	1	0	1	1	0	0	0	P19
1367	MIMAT0000385	mmu-miR-106a-5p	Jam2	protein_coding	chr16	84823309	84823315	84823288	84823316	+	1	0	Ago2	0	0	1	1	0	1	0	mESC
1368	MIMAT0000385	mmu-miR-106a-5p	Slc5a3	protein_coding	chr16	92081621	92081626	92081621	92081626	+	1	0	Ago2	1	0	0	0	0	0	0	CD4-T-cells
1369	MIMAT0000385	mmu-miR-106a-5p	Dyrk1a	protein_coding	chr16	94693206	94693211	94693184	94693212	+	3	0	Ago2	1	0	0	1	0	0	0	CD4-T-cells
1370	MIMAT0000385	mmu-miR-106a-5p	Dyrk1a	protein_coding	chr16	94693541	94693547	94693520	94693548	+	4	0	Ago2	1	0	0	1	1	1	1	CD4-T-cells
1371	MIMAT0000385	mmu-miR-106a-5p	Wrb	protein_coding	chr16	96156296	96156301	96156296	96156301	+	1	0	Ago2	1	0	0	0	0	0	0	mesencymal-stem-cell
1372	MIMAT0000385	mmu-miR-106a-5p	Wrb	protein_coding	chr16	96156839	96156846	96156825	96156847	+	4	0	Ago2	1	0	0	0	1	0	0	mesencymal-stem-cell
1373	MIMAT0000385	mmu-miR-106a-5p	Qk	protein_coding	chr17	10212572	10212577	10212571	10212599	-	1	0	Ago2	1	0	0	1	0	0	0	BMDM
1374	MIMAT0000385	mmu-miR-106a-5p	Qk	protein_coding	chr17	10214054	10214059	10214053	10214081	-	4	0	Ago1-4,Ago2	1	0	0	1	1	1	1	brain,mesencymal-stem-cell
1375	MIMAT0000385	mmu-miR-106a-5p	Acat2	protein_coding	chr17	12943365	12943370	12943365	12943370	-	1	0	Ago2	1	0	0	0	0	0	0	P19
1376	MIMAT0000385	mmu-miR-106a-5p	Thbs2	protein_coding	chr17	14665865	14665871	14665864	14665892	-	1	0	Ago2	0	0	1	1	0	0	0	P19
1377	MIMAT0000385	mmu-miR-106a-5p	Thbs2	protein_coding	chr17	14666583	14666589	14666582	14666610	-	1	0	Ago2	0	0	1	1	0	0	1	mesencymal-stem-cell
1378	MIMAT0000385	mmu-miR-106a-5p	Phf10	protein_coding	chr17	14945042	14945047	14945041	14945063	-	1	0	Ago2	1	0	0	0	1	0	0	mesencymal-stem-cell
1379	MIMAT0000385	mmu-miR-106a-5p	Rgmb	protein_coding	chr17	15806852	15806858	15806851	15806879	-	4	0	Ago2	1	0	1	1	1	0	1	mesencymal-stem-cell
1380	MIMAT0000385	mmu-miR-106a-5p	Lnpep	protein_coding	chr17	17529150	17529155	17529150	17529155	-	4	0	Ago2	1	0	0	0	0	0	0	CD4-T-cells
1381	MIMAT0000385	mmu-miR-106a-5p	Zfp213	protein_coding	chr17	23556917	23556924	23556916	23556944	-	5	0	Ago2	1	0	0	1	1	0	0	CD4-T-cells
1382	MIMAT0000385	mmu-miR-106a-5p	Paqr4	protein_coding	chr17	23737370	23737375	23737370	23737375	-	1	0	Ago2	1	0	0	0	0	0	0	CD4-T-cells
1383	MIMAT0000385	mmu-miR-106a-5p	Pdpk1	protein_coding	chr17	24074040	24074045	24074039	24074067	-	4	0	Ago1-4,Ago2	1	0	0	1	0	0	0	CD4-T-cells,brain
1384	MIMAT0000385	mmu-miR-106a-5p	Pdpk1	protein_coding	chr17	24076303	24076308	24076302	24076330	-	1	0	Ago2	1	0	0	1	0	0	0	CD4-T-cells
1385	MIMAT0000385	mmu-miR-106a-5p	Ccnf	protein_coding	chr17	24223631	24223636	24223631	24223636	-	1	0	Ago2	1	0	0	0	0	0	0	cortex
1386	MIMAT0000385	mmu-miR-106a-5p	Bak1	protein_coding	chr17	27020184	27020189	27020184	27020189	-	2	0	Ago2	1	0	0	0	0	0	0	mesencymal-stem-cell
1387	MIMAT0000385	mmu-miR-106a-5p	Nudt3	protein_coding	chr17	27580563	27580570	27580562	27580590	-	4	0	Ago2	1	0	0	1	1	0	0	mesencymal-stem-cell
1388	MIMAT0000385	mmu-miR-106a-5p	Srpk1	protein_coding	chr17	28588776	28588782	28588776	28588782	-	1	0	Ago2	0	0	0	0	0	0	1	mesencymal-stem-cell
1389	MIMAT0000385	mmu-miR-106a-5p	Srpk1	protein_coding	chr17	28589703	28589708	28589703	28589708	-	4	0	Ago2	1	0	0	0	0	0	0	mesencymal-stem-cell
1390	MIMAT0000385	mmu-miR-106a-5p	Stk38	protein_coding	chr17	28971971	28971977	28971970	28971998	-	7	0	Ago2	1	0	0	1	1	1	1	CD4-T-cells
1391	MIMAT0000385	mmu-miR-106a-5p	Cbs	protein_coding	chr17	31612697	31612702	31612697	31612702	-	1	0	Ago2	1	0	0	0	0	0	0	cortex
1392	MIMAT0000385	mmu-miR-106a-5p	Sik1	protein_coding	chr17	31844646	31844652	31844645	31844673	-	8	0	Ago2	1	0	0	1	1	1	1	CD4-T-cells
1393	MIMAT0000385	mmu-miR-106a-5p	Brd4	protein_coding	chr17	32196675	32196680	32196674	32196696	-	2	0	Ago2	1	0	0	0	1	0	0	mesencymal-stem-cell
1394	MIMAT0000385	mmu-miR-106a-5p	Wiz	protein_coding	chr17	32354235	32354240	32354234	32354256	-	7	0	Ago2	1	0	0	0	1	0	0	CD4-T-cells
1395	MIMAT0000385	mmu-miR-106a-5p	Zfp799	protein_coding	chr17	32817494	32817499	32817494	32817499	-	1	0	Ago2	1	0	0	0	0	0	0	BMDM
1396	MIMAT0000385	mmu-miR-106a-5p	Rab11b	protein_coding	chr17	33746702	33746707	33746702	33746707	-	3	0	Ago1-4,Ago2	1	0	0	0	0	0	0	P19,brain
1397	MIMAT0000385	mmu-miR-106a-5p	Brd2	protein_coding	chr17	34112508	34112513	34112508	34112513	-	3	1	Ago2	1	0	0	0	0	0	0	mesencymal-stem-cell
1398	MIMAT0000385	mmu-miR-106a-5p	Ppt2	protein_coding	chr17	34616852	34616857	34616852	34616857	-	1	0	Ago2	1	0	0	0	0	0	0	mesencymal-stem-cell
1399	MIMAT0000385	mmu-miR-106a-5p	Atat1	protein_coding	chr17	35900716	35900721	35900716	35900721	-	1	0	Ago2	1	0	0	0	0	0	0	cortex
1400	MIMAT0000385	mmu-miR-106a-5p	Cd2ap	protein_coding	chr17	42795836	42795841	42795836	42795841	-	1	0	Ago2	1	0	0	0	0	0	0	P19
1401	MIMAT0000385	mmu-miR-106a-5p	Vegfa	protein_coding	chr17	46018690	46018696	46018689	46018717	-	1	0	Ago2	1	0	0	1	1	1	1	cortex
1402	MIMAT0000385	mmu-miR-106a-5p	Taf8	protein_coding	chr17	47494346	47494366	47494346	47494366	-	1	0	Ago2	0	1	0	0	0	0	0	mesencymal-stem-cell
1403	MIMAT0000385	mmu-miR-106a-5p	Bysl	protein_coding	chr17	47600419	47600424	47600419	47600424	-	2	0	Ago2	1	0	0	0	0	0	0	mesencymal-stem-cell
1404	MIMAT0000385	mmu-miR-106a-5p	Nfya	protein_coding	chr17	48388580	48388585	48388580	48388585	-	2	0	Ago2	1	0	0	0	0	0	0	BMDM
1405	MIMAT0000385	mmu-miR-106a-5p	Mydgf	protein_coding	chr17	56176646	56176651	56176646	56176651	-	1	0	Ago2	1	0	0	0	0	0	0	cortex
1406	MIMAT0000385	mmu-miR-106a-5p	Rab31	protein_coding	chr17	65652658	65652663	65652658	65652663	-	4	0	Ago2	1	0	0	0	0	0	0	mesencymal-stem-cell
1407	MIMAT0000385	mmu-miR-106a-5p	Ralbp1	protein_coding	chr17	65848602	65848607	65848601	65848623	-	2	0	Ago2	1	0	0	0	1	0	0	CD4-T-cells
1408	MIMAT0000385	mmu-miR-106a-5p	Rab12	protein_coding	chr17	66495598	66495604	66495597	66495625	-	5	0	Ago2	1	0	0	1	1	1	1	CD4-T-cells
1409	MIMAT0000385	mmu-miR-106a-5p	Arhgap28	protein_coding	chr17	67844361	67844367	67844360	67844381	-	1	0	Ago2	1	0	1	0	1	0	0	mesencymal-stem-cell
1410	MIMAT0000385	mmu-miR-106a-5p	Strn	protein_coding	chr17	78650134	78650139	78650133	78650161	-	1	0	Ago2	0	0	1	1	0	0	0	BMDM
1411	MIMAT0000385	mmu-miR-106a-5p	Strn	protein_coding	chr17	78651191	78651196	78651190	78651218	-	1	0	Ago2	0	0	1	1	0	0	0	BMDM
1412	MIMAT0000385	mmu-miR-106a-5p	Strn	protein_coding	chr17	78652070	78652098	78652070	78652098	-	1	0	Ago2	0	0	0	1	0	0	0	mesencymal-stem-cell
1413	MIMAT0000385	mmu-miR-106a-5p	Strn	protein_coding	chr17	78655241	78655247	78655240	78655268	-	3	0	Ago2	1	0	1	1	1	0	0	mESC
1414	MIMAT0000385	mmu-miR-106a-5p	Heatr5b	protein_coding	chr17	78752979	78752984	78752978	78753000	-	1	0	Ago2	1	0	0	0	1	0	0	cortex
1415	MIMAT0000385	mmu-miR-106a-5p	Eif2ak2	protein_coding	chr17	78852763	78852770	78852762	78852785	-	1	0	Ago2	1	0	0	0	1	0	0	mesencymal-stem-cell
1416	MIMAT0000385	mmu-miR-106a-5p	Sos1	protein_coding	chr17	80397824	80397829	80397823	80397851	-	3	0	Ago2	1	0	1	1	1	1	1	mesencymal-stem-cell
1417	MIMAT0000385	mmu-miR-106a-5p	Cox7a2l	protein_coding	chr17	83502575	83502580	83502575	83502580	-	1	0	Ago2	1	0	0	0	0	0	0	P19
1418	MIMAT0000385	mmu-miR-106a-5p	Zfp36l2	protein_coding	chr17	84184295	84184300	84184294	84184316	-	3	0	Ago2	1	0	0	0	1	0	0	mesencymal-stem-cell
1419	MIMAT0000385	mmu-miR-106a-5p	Prepl	protein_coding	chr17	85064194	85064199	85064193	85064216	-	1	0	Ago2	1	0	1	0	1	0	0	cortex
1420	MIMAT0000385	mmu-miR-106a-5p	Srbd1	protein_coding	chr17	85984829	85984835	85984828	85984850	-	1	0	Ago2	0	0	1	0	1	0	0	mESC
1421	MIMAT0000385	mmu-miR-106a-5p	Srbd1	protein_coding	chr17	85984851	85984856	85984850	85984872	-	1	0	Ago2	0	0	1	0	1	0	0	mESC
1422	MIMAT0000385	mmu-miR-106a-5p	Mcfd2	protein_coding	chr17	87255248	87255253	87255248	87255253	-	2	0	Ago2	1	0	0	0	0	0	0	BMDM
1423	MIMAT0000385	mmu-miR-106a-5p	Mcfd2	protein_coding	chr17	87255826	87255832	87255825	87255848	-	3	0	Ago2	1	0	1	0	1	0	0	mesencymal-stem-cell
1424	MIMAT0000385	mmu-miR-106a-5p	Fbxo11	protein_coding	chr17	87991210	87991215	87991209	87991231	-	2	0	Ago2	1	0	0	0	1	1	0	CD4-T-cells
1425	MIMAT0000385	mmu-miR-106a-5p	Gm10184	protein_coding	chr17	89908606	89908612	89908605	89908633	-	1	0	Ago2	0	0	1	1	0	0	1	P19
1426	MIMAT0000385	mmu-miR-106a-5p	Scaf8	protein_coding	chr17	3198390	3198412	3198390	3198412	+	2	0	Ago2	0	0	0	0	1	0	0	BMDM
1427	MIMAT0000385	mmu-miR-106a-5p	Afdn	protein_coding	chr17	13905054	13905059	13905054	13905059	+	1	0	Ago2	1	0	0	0	0	0	0	mesencymal-stem-cell
1428	MIMAT0000385	mmu-miR-106a-5p	1600012H06Rik	protein_coding	chr17	14945598	14945604	14945577	14945605	+	1	0	Ago2	1	0	1	1	1	1	1	mesencymal-stem-cell
1429	MIMAT0000385	mmu-miR-106a-5p	1600012H06Rik	protein_coding	chr17	14945847	14945852	14945825	14945853	+	2	0	Ago2	1	0	1	1	0	0	0	CD4-T-cells
1430	MIMAT0000385	mmu-miR-106a-5p	1600012H06Rik	protein_coding	chr17	14945889	14945894	14945867	14945895	+	2	0	Ago2	1	0	1	1	0	0	0	CD4-T-cells
1431	MIMAT0000385	mmu-miR-106a-5p	Zfp946	protein_coding	chr17	22455936	22455941	22455936	22455941	+	1	0	Ago2	1	0	0	0	0	0	0	BMDM
1432	MIMAT0000385	mmu-miR-106a-5p	Caskin1	protein_coding	chr17	24507251	24507257	24507251	24507257	+	1	0	Ago2	1	0	0	0	0	0	0	cortex
1433	MIMAT0000385	mmu-miR-106a-5p	Pkd1	protein_coding	chr17	24595732	24595738	24595711	24595739	+	6	0	Ago2	1	0	0	1	1	1	1	CD4-T-cells
1434	MIMAT0000385	mmu-miR-106a-5p	Clcn7	protein_coding	chr17	25160713	25160719	25160697	25160720	+	2	0	Ago2	1	0	1	0	1	0	0	mesencymal-stem-cell
1435	MIMAT0000385	mmu-miR-106a-5p	Luc7l	protein_coding	chr17	26280498	26280503	26280498	26280503	+	1	0	Ago2	1	0	0	0	0	0	0	mesencymal-stem-cell
1436	MIMAT0000385	mmu-miR-106a-5p	Neurl1b	protein_coding	chr17	26445956	26445962	26445940	26445963	+	3	0	Ago1-4,Ago2	1	0	0	0	1	0	1	BMDM,brain
1437	MIMAT0000385	mmu-miR-106a-5p	Ergic1	protein_coding	chr17	26656785	26656790	26656785	26656790	+	1	0	Ago2	1	0	0	0	0	0	0	cortex
1438	MIMAT0000385	mmu-miR-106a-5p	Crebrf	protein_coding	chr17	26772779	26772784	26772779	26772785	+	1	0	Ago2	1	0	0	0	0	1	0	mesencymal-stem-cell
1439	MIMAT0000385	mmu-miR-106a-5p	Crebrf	protein_coding	chr17	26773685	26773713	26773685	26773713	+	2	0	Ago2	0	0	0	1	0	0	0	mesencymal-stem-cell
1440	MIMAT0000385	mmu-miR-106a-5p	Crebrf	protein_coding	chr17	26773863	26773869	26773842	26773870	+	7	0	Ago2	0	0	0	1	0	1	1	CD4-T-cells
1441	MIMAT0000385	mmu-miR-106a-5p	Phf1	protein_coding	chr17	26937602	26937608	26937581	26937609	+	3	0	Ago2	1	0	0	1	1	1	1	CD4-T-cells
1442	MIMAT0000385	mmu-miR-106a-5p	Ggnbp1	protein_coding	chr17	26975824	26975830	26975803	26975831	+	3	0	Ago2	1	0	0	1	1	1	1	CD4-T-cells
1443	MIMAT0000385	mmu-miR-106a-5p	Zbtb9	protein_coding	chr17	26975824	26975830	26975803	26975831	+	3	0	Ago2	1	0	0	1	1	1	1	CD4-T-cells
1444	MIMAT0000385	mmu-miR-106a-5p	Hmga1	protein_coding	chr17	27563060	27563065	27563060	27563065	+	1	0	Ago2	1	0	0	0	0	0	0	P19
1445	MIMAT0000385	mmu-miR-106a-5p	Uhrf1bp1	protein_coding	chr17	27897020	27897025	27897020	27897025	+	1	0	Ago2	1	0	0	0	0	0	0	mesencymal-stem-cell
1446	MIMAT0000385	mmu-miR-106a-5p	Mapk14	protein_coding	chr17	28746693	28746698	28746693	28746698	+	2	0	Ago2	1	0	0	0	0	0	0	mesencymal-stem-cell
1447	MIMAT0000385	mmu-miR-106a-5p	Mapk14	protein_coding	chr17	28747841	28747848	28747827	28747849	+	2	1	Ago2	1	0	0	0	1	0	0	CD4-T-cells
1448	MIMAT0000385	mmu-miR-106a-5p	Brpf3	protein_coding	chr17	28838274	28838279	28838274	28838279	+	2	0	Ago2	1	0	0	0	0	0	0	mesencymal-stem-cell
1449	MIMAT0000385	mmu-miR-106a-5p	Cdkn1a	protein_coding	chr17	29099829	29099835	29099808	29099836	+	7	0	Ago2	1	0	0	1	1	1	1	CD4-T-cells
1450	MIMAT0000385	mmu-miR-106a-5p	Tbc1d22b	protein_coding	chr17	29605476	29605481	29605454	29605482	+	1	0	Ago2	1	0	0	0	1	0	0	mesencymal-stem-cell
1451	MIMAT0000385	mmu-miR-106a-5p	Zfand3	protein_coding	chr17	30208593	30208598	30208593	30208598	+	3	0	Ago2	1	0	0	0	0	0	0	mesencymal-stem-cell
1452	MIMAT0000385	mmu-miR-106a-5p	Abcg1	protein_coding	chr17	31114772	31114777	31114772	31114777	+	1	0	Ago2	1	0	0	0	0	0	0	cortex
1453	MIMAT0000385	mmu-miR-106a-5p	Abcg1	protein_coding	chr17	31115104	31115109	31115104	31115109	+	1	0	Ago2	1	0	0	0	0	0	0	mesencymal-stem-cell
1454	MIMAT0000385	mmu-miR-106a-5p	Pknox1	protein_coding	chr17	31605076	31605081	31605060	31605082	+	1	0	Ago2	1	0	1	0	1	1	1	mesencymal-stem-cell
1455	MIMAT0000385	mmu-miR-106a-5p	Myo1f	protein_coding	chr17	33607719	33607724	33607719	33607724	+	1	0	Ago2	1	0	0	0	0	0	0	BMDM
1456	MIMAT0000385	mmu-miR-106a-5p	H2-DMb1	protein_coding	chr17	34160013	34160018	34160013	34160018	+	2	0	Ago2	1	0	0	0	0	0	0	BMDM
1457	MIMAT0000385	mmu-miR-106a-5p	Pbx2	protein_coding	chr17	34591437	34591442	34591437	34591442	+	1	0	Ago2	1	0	0	0	0	0	0	BMDM
1458	MIMAT0000385	mmu-miR-106a-5p	Gpsm3	protein_coding	chr17	34591437	34591442	34591437	34591442	+	1	0	Ago2	1	0	0	0	0	0	0	BMDM
1459	MIMAT0000385	mmu-miR-106a-5p	Neu1	protein_coding	chr17	34935024	34935031	34935010	34935032	+	6	0	Ago2	1	0	0	0	1	0	0	mesencymal-stem-cell
1460	MIMAT0000385	mmu-miR-106a-5p	Clic1	protein_coding	chr17	35058492	35058499	35058492	35058499	+	2	0	Ago2	0	0	0	0	1	0	0	CD4-T-cells
1461	MIMAT0000385	mmu-miR-106a-5p	D17H6S53E	protein_coding	chr17	35128410	35128415	35128410	35128415	+	1	0	Ago2	0	0	1	0	0	0	0	BMDM
1462	MIMAT0000385	mmu-miR-106a-5p	Atp6v1g2	protein_coding	chr17	35238287	35238292	35238287	35238292	+	1	0	Ago2	1	0	0	0	0	0	0	cortex
1463	MIMAT0000385	mmu-miR-106a-5p	Cdsn	protein_coding	chr17	35556499	35556504	35556499	35556504	+	1	0	Ago2	1	0	0	0	0	0	0	mesencymal-stem-cell
1464	MIMAT0000385	mmu-miR-106a-5p	Gnl1	protein_coding	chr17	35988999	35989005	35988984	35989006	+	2	0	Ago2	1	0	0	0	1	0	1	BMDM
1465	MIMAT0000385	mmu-miR-106a-5p	Ptchd4	protein_coding	chr17	42504363	42504391	42504363	42504391	+	1	0	Ago2	0	0	0	1	0	0	0	cortex
1466	MIMAT0000385	mmu-miR-106a-5p	Ptchd4	protein_coding	chr17	42507495	42507501	42507474	42507502	+	1	0	Ago2	0	0	1	1	0	0	0	cortex
1467	MIMAT0000385	mmu-miR-106a-5p	Ptchd4	protein_coding	chr17	42507710	42507715	42507688	42507716	+	1	0	Ago2	0	0	1	1	0	0	0	cortex
1468	MIMAT0000385	mmu-miR-106a-5p	Tnfrsf21	protein_coding	chr17	43088296	43088302	43088275	43088303	+	4	0	Ago1-4,Ago2	1	0	1	1	1	1	1	CD4-T-cells,brain
1469	MIMAT0000385	mmu-miR-106a-5p	Tnfrsf21	protein_coding	chr17	43088967	43088972	43088945	43088973	+	2	0	Ago2	1	0	1	1	0	0	0	BMDM
1470	MIMAT0000385	mmu-miR-106a-5p	Enpp5	protein_coding	chr17	44085977	44085983	44085956	44085984	+	3	0	Ago2	1	0	1	1	1	1	1	mesencymal-stem-cell
1471	MIMAT0000385	mmu-miR-106a-5p	Mea1	protein_coding	chr17	46683002	46683007	46683002	46683008	+	1	0	Ago2	1	0	0	0	0	1	0	cortex
1472	MIMAT0000385	mmu-miR-106a-5p	Trem2	protein_coding	chr17	48352240	48352246	48352224	48352247	+	3	0	Ago2	1	1	1	0	1	0	0	BMDM
1473	MIMAT0000385	mmu-miR-106a-5p	Oard1	protein_coding	chr17	48417147	48417153	48417131	48417154	+	1	0	Ago2	1	0	1	0	1	0	0	mESC
1474	MIMAT0000385	mmu-miR-106a-5p	Gm7334	protein_coding	chr17	50699609	50699615	50699609	50699615	+	1	0	Ago2	0	0	1	0	0	0	0	CD4-T-cells
1475	MIMAT0000385	mmu-miR-106a-5p	Kat2b	protein_coding	chr17	53670996	53671001	53670974	53671002	+	2	0	Ago2	1	0	1	1	1	1	1	CD4-T-cells
1476	MIMAT0000385	mmu-miR-106a-5p	Chaf1a	protein_coding	chr17	56067789	56067796	56067775	56067797	+	1	0	Ago2	1	0	0	0	1	0	0	mESC
1477	MIMAT0000385	mmu-miR-106a-5p	Trip10	protein_coding	chr17	57263224	57263230	57263203	57263231	+	5	0	Ago2	1	0	0	1	1	1	1	mesencymal-stem-cell
1478	MIMAT0000385	mmu-miR-106a-5p	Adgre1	protein_coding	chr17	57483433	57483439	57483416	57483440	+	2	0	Ago2	1	0	1	0	1	0	0	BMDM
1479	MIMAT0000385	mmu-miR-106a-5p	Man2a1	protein_coding	chr17	64753278	64753283	64753278	64753283	+	1	0	Ago2	1	0	0	0	0	0	0	CD4-T-cells
1480	MIMAT0000385	mmu-miR-106a-5p	Dlgap1	protein_coding	chr17	70818374	70818379	70818374	70818379	+	1	0	Ago2	1	0	0	0	0	0	0	cortex
1481	MIMAT0000385	mmu-miR-106a-5p	Clip4	protein_coding	chr17	71857400	71857405	71857378	71857406	+	2	0	Ago2	0	0	1	1	0	1	1	mESC
1482	MIMAT0000385	mmu-miR-106a-5p	Lbh	protein_coding	chr17	72939903	72939908	72939903	72939908	+	1	0	Ago2	1	0	0	0	0	0	0	cortex
1483	MIMAT0000385	mmu-miR-106a-5p	Lclat1	protein_coding	chr17	73241646	73241651	73241646	73241651	+	1	0	Ago2	1	0	0	0	0	0	0	BMDM
1484	MIMAT0000385	mmu-miR-106a-5p	Ehd3	protein_coding	chr17	73831239	73831245	73831223	73831246	+	1	0	Ago2	1	0	0	0	1	1	0	cortex
1485	MIMAT0000385	mmu-miR-106a-5p	Birc6	protein_coding	chr17	74702874	74702879	74702858	74702880	+	3	0	Ago2	1	0	0	0	1	0	0	CD4-T-cells
1486	MIMAT0000385	mmu-miR-106a-5p	Crim1	protein_coding	chr17	78374885	78374890	78374863	78374891	+	3	0	Ago2	0	0	1	1	0	0	0	mesencymal-stem-cell
1487	MIMAT0000385	mmu-miR-106a-5p	Crim1	protein_coding	chr17	78375913	78375918	78375891	78375919	+	1	0	Ago2	0	0	1	1	0	1	1	mesencymal-stem-cell
1488	MIMAT0000385	mmu-miR-106a-5p	Gpatch11	protein_coding	chr17	78845258	78845264	78845237	78845265	+	2	0	Ago2	1	0	1	1	1	0	0	mesencymal-stem-cell
1489	MIMAT0000385	mmu-miR-106a-5p	Ndufaf7	protein_coding	chr17	78947149	78947154	78947133	78947155	+	1	0	Ago2	1	0	0	0	1	0	0	cortex
1490	MIMAT0000385	mmu-miR-106a-5p	Epas1	protein_coding	chr17	86831275	86831280	86831253	86831281	+	2	0	Ago1-4,Ago2	1	0	1	1	1	1	1	brain,cortex
1491	MIMAT0000385	mmu-miR-106a-5p	Epas1	protein_coding	chr17	86832876	86832882	86832855	86832883	+	2	0	Ago1-4,Ago2	1	0	1	1	0	1	1	brain,cortex
1492	MIMAT0000385	mmu-miR-106a-5p	Rhoq	protein_coding	chr17	86999436	86999441	86999436	86999441	+	2	0	Ago2	1	0	0	0	0	0	0	CD4-T-cells
1493	MIMAT0000385	mmu-miR-106a-5p	Foxn2	protein_coding	chr17	88489486	88489491	88489486	88489491	+	1	0	Ago2	1	0	0	0	0	0	0	mesencymal-stem-cell
1494	MIMAT0000385	mmu-miR-106a-5p	Ppp1r21	protein_coding	chr17	88587969	88587974	88587947	88587975	+	3	0	Ago2	1	0	1	1	1	1	1	mesencymal-stem-cell
1495	MIMAT0000385	mmu-miR-106a-5p	Crem	protein_coding	chr18	3267088	3267093	3267087	3267109	-	1	0	Ago2	1	0	0	0	1	0	0	CD4-T-cells
1496	MIMAT0000385	mmu-miR-106a-5p	Map3k8	protein_coding	chr18	4332030	4332036	4332029	4332049	-	3	0	Ago2	1	0	1	0	1	1	1	CD4-T-cells
1497	MIMAT0000385	mmu-miR-106a-5p	Map3k8	protein_coding	chr18	4332037	4332042	4332037	4332042	-	3	0	Ago2	1	0	1	0	0	0	0	CD4-T-cells
1498	MIMAT0000385	mmu-miR-106a-5p	Arhgap12	protein_coding	chr18	6025601	6025606	6025600	6025628	-	2	0	Ago2	1	0	1	1	1	1	1	CD4-T-cells
1499	MIMAT0000385	mmu-miR-106a-5p	Arhgap12	protein_coding	chr18	6026449	6026454	6026448	6026476	-	6	0	Ago2	1	0	1	1	1	1	1	CD4-T-cells
1500	MIMAT0000385	mmu-miR-106a-5p	Mkx	protein_coding	chr18	6935309	6935314	6935309	6935314	-	1	0	Ago2	1	0	0	0	0	0	0	cortex
1501	MIMAT0000385	mmu-miR-106a-5p	Rock1	protein_coding	chr18	10065495	10065500	10065495	10065500	-	3	0	Ago2	1	0	0	0	0	0	0	CD4-T-cells
1502	MIMAT0000385	mmu-miR-106a-5p	Rock1	protein_coding	chr18	10065660	10065665	10065660	10065665	-	1	0	Ago2	1	0	0	0	0	0	0	P19
1503	MIMAT0000385	mmu-miR-106a-5p	Aqp4	protein_coding	chr18	15391448	15391453	15391448	15391453	-	1	0	Ago1-4	1	0	0	0	0	0	0	brain
1504	MIMAT0000385	mmu-miR-106a-5p	Cdh2	protein_coding	chr18	16589765	16589770	16589765	16589770	-	1	0	Ago2	1	0	0	0	0	0	0	cortex
1505	MIMAT0000385	mmu-miR-106a-5p	Nol4	protein_coding	chr18	22693492	22693497	22693491	22693519	-	1	0	Ago2	1	0	0	1	1	1	1	cortex
1506	MIMAT0000385	mmu-miR-106a-5p	Etf1	protein_coding	chr18	34903539	34903544	34903538	34903544	-	3	0	Ago1-4,Ago2	1	0	0	0	0	1	0	brain,mesencymal-stem-cell
1507	MIMAT0000385	mmu-miR-106a-5p	Etf1	protein_coding	chr18	34904810	34904815	34904810	34904815	-	1	0	Ago2	1	0	0	0	0	0	0	mesencymal-stem-cell
1508	MIMAT0000385	mmu-miR-106a-5p	Dnajc18	protein_coding	chr18	35672805	35672810	35672805	35672810	-	1	0	Ago2	1	0	0	0	0	0	0	cortex
1509	MIMAT0000385	mmu-miR-106a-5p	Dnajc18	protein_coding	chr18	35675022	35675029	35675021	35675043	-	3	0	Ago1-4,Ago2	1	0	0	0	1	0	0	brain,mesencymal-stem-cell
1510	MIMAT0000385	mmu-miR-106a-5p	Spry4	protein_coding	chr18	38587697	38587703	38587696	38587724	-	1	0	Ago2	1	0	0	1	0	1	1	P19
1511	MIMAT0000385	mmu-miR-106a-5p	Nr3c1	protein_coding	chr18	39414127	39414132	39414127	39414132	-	3	0	Ago2	1	0	0	0	0	0	0	CD4-T-cells
1512	MIMAT0000385	mmu-miR-106a-5p	Nr3c1	protein_coding	chr18	39414297	39414302	39414297	39414302	-	3	0	Ago2	1	0	0	0	0	0	0	CD4-T-cells
1513	MIMAT0000385	mmu-miR-106a-5p	Trim36	protein_coding	chr18	46165679	46165685	46165678	46165706	-	3	0	Ago2	0	0	0	1	0	1	1	BMDM
1514	MIMAT0000385	mmu-miR-106a-5p	Fem1c	protein_coding	chr18	46503627	46503633	46503626	46503654	-	3	0	Ago2	0	0	1	1	0	0	1	mesencymal-stem-cell
1515	MIMAT0000385	mmu-miR-106a-5p	Fem1c	protein_coding	chr18	46504684	46504689	46504683	46504711	-	3	0	Ago1-4,Ago2	1	0	1	1	0	0	0	brain,mesencymal-stem-cell
1516	MIMAT0000385	mmu-miR-106a-5p	Cep120	protein_coding	chr18	53682876	53682882	53682875	53682903	-	8	0	Ago1-4,Ago2	1	0	1	1	1	1	1	CD4-T-cells,brain
1517	MIMAT0000385	mmu-miR-106a-5p	Fbn2	protein_coding	chr18	58009860	58009865	58009860	58009865	-	1	0	Ago2	1	0	0	0	0	0	0	cortex
1518	MIMAT0000385	mmu-miR-106a-5p	Ndst1	protein_coding	chr18	60687297	60687303	60687297	60687303	-	2	0	Ago2	1	0	0	0	0	0	0	mesencymal-stem-cell
1519	MIMAT0000385	mmu-miR-106a-5p	Lman1	protein_coding	chr18	65983717	65983739	65983717	65983739	-	1	0	Ago2	0	0	0	0	1	0	0	mesencymal-stem-cell
1520	MIMAT0000385	mmu-miR-106a-5p	Afg3l2	protein_coding	chr18	67404777	67404783	67404776	67404796	-	2	0	Ago2	1	0	1	0	1	0	0	CD4-T-cells
1521	MIMAT0000385	mmu-miR-106a-5p	Fam210a	protein_coding	chr18	68263969	68263974	68263969	68263974	-	1	0	Ago2	1	0	0	0	0	0	0	P19
1522	MIMAT0000385	mmu-miR-106a-5p	Elac1	protein_coding	chr18	73738272	73738279	73738271	73738299	-	1	0	Ago1-4	1	0	0	1	1	0	0	brain
1523	MIMAT0000385	mmu-miR-106a-5p	Me2	protein_coding	chr18	73770232	73770237	73770232	73770237	-	1	0	Ago2	1	0	1	0	0	0	0	cortex
1524	MIMAT0000385	mmu-miR-106a-5p	Mapk4	protein_coding	chr18	73929573	73929579	73929572	73929596	-	1	0	Ago2	1	0	0	0	1	1	1	cortex
1525	MIMAT0000385	mmu-miR-106a-5p	Ctif	protein_coding	chr18	75432402	75432407	75432402	75432407	-	1	0	Ago2	1	0	0	0	0	0	0	mesencymal-stem-cell
1526	MIMAT0000385	mmu-miR-106a-5p	8030462N17Rik	protein_coding	chr18	77633364	77633370	77633363	77633387	-	2	0	Ago2	1	0	0	0	1	0	0	mesencymal-stem-cell
1527	MIMAT0000385	mmu-miR-106a-5p	Zfp236	protein_coding	chr18	82596063	82596068	82596062	82596086	-	3	0	Ago2	0	0	1	0	1	1	1	mESC
1528	MIMAT0000385	mmu-miR-106a-5p	Zfp236	protein_coding	chr18	82596340	82596345	82596340	82596345	-	1	0	Ago2	0	0	1	0	0	0	0	mESC
1529	MIMAT0000385	mmu-miR-106a-5p	Zfp236	protein_coding	chr18	82597243	82597248	82597243	82597248	-	1	0	Ago2	0	0	1	0	0	0	0	BMDM
1530	MIMAT0000385	mmu-miR-106a-5p	Tshz1	protein_coding	chr18	84012277	84012282	84012277	84012282	-	1	0	Ago2	1	0	0	0	0	0	0	cortex
1531	MIMAT0000385	mmu-miR-106a-5p	Socs6	protein_coding	chr18	88868715	88868743	88868715	88868743	-	1	0	Ago2	0	0	0	1	0	0	0	BMDM
1532	MIMAT0000385	mmu-miR-106a-5p	Socs6	protein_coding	chr18	88869159	88869165	88869158	88869186	-	2	0	Ago2	1	0	1	1	1	1	1	CD4-T-cells
1533	MIMAT0000385	mmu-miR-106a-5p	Bambi	protein_coding	chr18	3512461	3512466	3512439	3512467	+	3	0	Ago2	1	0	0	1	1	1	1	cortex
1534	MIMAT0000385	mmu-miR-106a-5p	Bambi	protein_coding	chr18	3512627	3512632	3512605	3512633	+	2	0	Ago2	1	0	0	1	0	0	0	P19
1535	MIMAT0000385	mmu-miR-106a-5p	Jcad	protein_coding	chr18	4680531	4680536	4680531	4680536	+	1	0	Ago2	1	0	0	0	0	0	0	cortex
1536	MIMAT0000385	mmu-miR-106a-5p	Rab18	protein_coding	chr18	6789427	6789432	6789411	6789433	+	1	0	Ago2	1	0	0	0	1	0	0	BMDM
1537	MIMAT0000385	mmu-miR-106a-5p	Thoc1	protein_coding	chr18	9993713	9993718	9993713	9993718	+	1	0	Ago2	1	0	0	0	0	0	0	mesencymal-stem-cell
1538	MIMAT0000385	mmu-miR-106a-5p	Rnf138	protein_coding	chr18	21027671	21027678	21027656	21027679	+	2	0	Ago2	1	0	0	0	1	0	0	CD4-T-cells
1539	MIMAT0000385	mmu-miR-106a-5p	Galnt1	protein_coding	chr18	24285169	24285175	24285148	24285176	+	1	0	Ago1-4	1	0	0	1	1	0	0	brain
1540	MIMAT0000385	mmu-miR-106a-5p	Galnt1	protein_coding	chr18	24286678	24286706	24286678	24286706	+	1	0	Ago2	0	0	0	1	0	0	0	P19
1541	MIMAT0000385	mmu-miR-106a-5p	Sap130	protein_coding	chr18	31722443	31722448	31722443	31722448	+	2	0	Ago2	1	0	0	0	0	0	0	mesencymal-stem-cell
1542	MIMAT0000385	mmu-miR-106a-5p	Iws1	protein_coding	chr18	32103432	32103438	32103411	32103439	+	1	0	Ago2	1	0	1	1	0	0	0	mesencymal-stem-cell
1543	MIMAT0000385	mmu-miR-106a-5p	Map3k2	protein_coding	chr18	32228406	32228412	32228385	32228413	+	3	0	Ago2	1	0	1	1	1	1	1	mesencymal-stem-cell
1544	MIMAT0000385	mmu-miR-106a-5p	Map3k2	protein_coding	chr18	32228612	32228618	32228591	32228619	+	3	0	Ago2	1	0	1	1	0	1	1	CD4-T-cells
1545	MIMAT0000385	mmu-miR-106a-5p	Map3k2	protein_coding	chr18	32234570	32234576	32234549	32234577	+	1	0	Ago2	1	0	1	1	0	0	1	mesencymal-stem-cell
1546	MIMAT0000385	mmu-miR-106a-5p	Camk4	protein_coding	chr18	33186536	33186543	33186516	33186544	+	1	0	Ago2	1	0	0	1	1	0	0	CD4-T-cells
1547	MIMAT0000385	mmu-miR-106a-5p	Apc	protein_coding	chr18	34318736	34318741	34318714	34318742	+	1	0	Ago2	1	0	1	1	0	0	0	CD4-T-cells
1548	MIMAT0000385	mmu-miR-106a-5p	Apc	protein_coding	chr18	34318924	34318929	34318902	34318930	+	3	0	Ago1-4,Ago2	1	0	1	1	1	0	0	CD4-T-cells,brain
1549	MIMAT0000385	mmu-miR-106a-5p	Egr1	protein_coding	chr18	34864256	34864261	34864256	34864261	+	1	0	Ago1-4	1	0	0	0	0	0	0	brain
1550	MIMAT0000385	mmu-miR-106a-5p	Matr3	protein_coding	chr18	35590528	35590533	35590514	35590534	+	2	0	Ago2	1	0	0	0	1	0	0	CD4-T-cells
1551	MIMAT0000385	mmu-miR-106a-5p	Pura	protein_coding	chr18	36288340	36288345	36288318	36288346	+	2	0	Ago2	0	0	1	1	0	0	0	mesencymal-stem-cell
1552	MIMAT0000385	mmu-miR-106a-5p	Tmco6	protein_coding	chr18	36742223	36742228	36742223	36742228	+	1	0	Ago2	1	0	0	0	0	0	0	BMDM
1553	MIMAT0000385	mmu-miR-106a-5p	Pcdha11	protein_coding	chr18	37186435	37186441	37186414	37186442	+	1	0	Ago1-4	1	0	1	1	1	1	1	brain
1554	MIMAT0000385	mmu-miR-106a-5p	Pcdha11	protein_coding	chr18	37186435	37186441	37186414	37186442	+	1	0	Ago1-4	1	0	1	1	1	1	1	brain
1555	MIMAT0000385	mmu-miR-106a-5p	Pcdha3	protein_coding	chr18	37186435	37186441	37186414	37186442	+	1	0	Ago1-4	1	0	1	1	1	1	1	brain
1556	MIMAT0000385	mmu-miR-106a-5p	Pcdhac2	protein_coding	chr18	37186435	37186441	37186414	37186442	+	1	0	Ago1-4	1	0	1	1	1	1	1	brain
1557	MIMAT0000385	mmu-miR-106a-5p	Pcdha5	protein_coding	chr18	37186435	37186441	37186414	37186442	+	1	0	Ago1-4	1	0	1	1	1	1	1	brain
1558	MIMAT0000385	mmu-miR-106a-5p	Pcdhac1	protein_coding	chr18	37186435	37186441	37186414	37186442	+	1	0	Ago1-4	1	0	1	1	1	1	1	brain
1559	MIMAT0000385	mmu-miR-106a-5p	Pcdha12	protein_coding	chr18	37186435	37186441	37186414	37186442	+	1	0	Ago1-4	1	0	1	1	1	1	1	brain
1560	MIMAT0000385	mmu-miR-106a-5p	Pcdha1	protein_coding	chr18	37186435	37186441	37186414	37186442	+	1	0	Ago1-4	1	0	1	1	1	1	1	brain
1561	MIMAT0000385	mmu-miR-106a-5p	Pcdha6	protein_coding	chr18	37186435	37186441	37186414	37186442	+	1	0	Ago1-4	1	0	1	1	1	1	1	brain
1562	MIMAT0000385	mmu-miR-106a-5p	Pcdha9	protein_coding	chr18	37186435	37186441	37186414	37186442	+	1	0	Ago1-4	1	0	1	1	1	1	1	brain
1563	MIMAT0000385	mmu-miR-106a-5p	Pcdha8	protein_coding	chr18	37186435	37186441	37186414	37186442	+	1	0	Ago1-4	1	0	1	1	1	1	1	brain
1564	MIMAT0000385	mmu-miR-106a-5p	Pcdha2	protein_coding	chr18	37186435	37186441	37186414	37186442	+	1	0	Ago1-4	1	0	1	1	1	1	1	brain
1565	MIMAT0000385	mmu-miR-106a-5p	Pcdha4	protein_coding	chr18	37186435	37186441	37186414	37186442	+	1	0	Ago1-4	1	0	1	1	1	1	1	brain
1566	MIMAT0000385	mmu-miR-106a-5p	Pcdha7	protein_coding	chr18	37186435	37186441	37186414	37186442	+	1	0	Ago1-4	1	0	1	1	1	1	1	brain
1567	MIMAT0000385	mmu-miR-106a-5p	Tcerg1	protein_coding	chr18	42571146	42571168	42571146	42571168	+	2	1	Ago2	0	0	0	0	1	0	0	P19
1568	MIMAT0000385	mmu-miR-106a-5p	Eif1a	protein_coding	chr18	46608330	46608335	46608330	46608335	+	3	0	Ago1-4,Ago2	1	0	0	0	0	0	0	brain,mesencymal-stem-cell
1569	MIMAT0000385	mmu-miR-106a-5p	Hsd17b4	protein_coding	chr18	50196251	50196256	50196251	50196256	+	1	0	Ago2	1	0	0	0	0	0	0	cortex
1570	MIMAT0000385	mmu-miR-106a-5p	Prr16	protein_coding	chr18	51303439	51303445	51303418	51303446	+	1	0	Ago2	1	0	1	1	1	1	1	cortex
1571	MIMAT0000385	mmu-miR-106a-5p	Snx24	protein_coding	chr18	53390112	53390117	53390112	53390117	+	1	0	Ago2	1	0	0	0	0	0	0	BMDM
1572	MIMAT0000385	mmu-miR-106a-5p	Prrc1	protein_coding	chr18	57392689	57392694	57392689	57392694	+	1	0	Ago2	1	0	0	0	0	0	0	mesencymal-stem-cell
1573	MIMAT0000385	mmu-miR-106a-5p	Isoc1	protein_coding	chr18	58678226	58678232	58678205	58678233	+	2	0	Ago2	1	0	1	1	1	0	1	mesencymal-stem-cell
1574	MIMAT0000385	mmu-miR-106a-5p	Dctn4	protein_coding	chr18	60556863	60556868	60556841	60556869	+	1	0	Ago2	1	0	1	1	0	0	0	mesencymal-stem-cell
1575	MIMAT0000385	mmu-miR-106a-5p	Dctn4	protein_coding	chr18	60556943	60556948	60556921	60556962	+	3	0	Ago2	1	0	1	2	1	0	0	mesencymal-stem-cell
1576	MIMAT0000385	mmu-miR-106a-5p	Dctn4	protein_coding	chr18	60556955	60556961	60556955	60556961	+	2	0	Ago2	1	0	1	0	0	1	0	mesencymal-stem-cell
1577	MIMAT0000385	mmu-miR-106a-5p	Dctn4	protein_coding	chr18	60557642	60557647	60557620	60557648	+	2	0	Ago2	1	0	1	1	1	1	0	mesencymal-stem-cell
1578	MIMAT0000385	mmu-miR-106a-5p	Dctn4	protein_coding	chr18	60557842	60557847	60557820	60557848	+	1	0	Ago2	1	0	1	1	0	0	0	cortex
1579	MIMAT0000385	mmu-miR-106a-5p	Csnk1a1	protein_coding	chr18	61589531	61589533	61589506	61589559	+	7	0	Ago2	0	0	1	2	1	0	1	CD4-T-cells
1580	MIMAT0000385	mmu-miR-106a-5p	Csnk1a1	protein_coding	chr18	61589553	61589558	61589553	61589558	+	5	0	Ago2	0	0	1	0	0	0	0	mesencymal-stem-cell
1581	MIMAT0000385	mmu-miR-106a-5p	Apcdd1	protein_coding	chr18	62952806	62952834	62952806	62952834	+	1	0	Ago2	0	0	0	1	0	0	0	cortex
1582	MIMAT0000385	mmu-miR-106a-5p	Napg	protein_coding	chr18	62999074	62999098	62999074	62999098	+	1	0	Ago2	0	0	0	0	1	0	0	mesencymal-stem-cell
1583	MIMAT0000385	mmu-miR-106a-5p	Nedd4l	protein_coding	chr18	65212935	65212940	65212913	65212941	+	2	0	Ago2	1	0	1	1	1	1	1	mesencymal-stem-cell
1584	MIMAT0000385	mmu-miR-106a-5p	Nedd4l	protein_coding	chr18	65213885	65213913	65213885	65213913	+	1	0	Ago1-4	0	0	0	1	0	0	0	brain
1585	MIMAT0000385	mmu-miR-106a-5p	Nedd4l	protein_coding	chr18	65216555	65216560	65216533	65216561	+	1	0	Ago2	1	0	1	1	0	0	0	cortex
1586	MIMAT0000385	mmu-miR-106a-5p	Nedd4l	protein_coding	chr18	65216607	65216612	65216585	65216613	+	1	0	Ago2	1	0	1	1	0	0	0	cortex
1587	MIMAT0000385	mmu-miR-106a-5p	Zfp532	protein_coding	chr18	65689198	65689204	65689183	65689205	+	1	0	Ago2	0	1	0	0	0	1	0	mesencymal-stem-cell
1588	MIMAT0000385	mmu-miR-106a-5p	Sec11c	protein_coding	chr18	65817591	65817596	65817576	65817597	+	1	0	Ago2	1	0	0	0	1	0	0	cortex
1589	MIMAT0000385	mmu-miR-106a-5p	Seh1l	protein_coding	chr18	67793726	67793731	67793726	67793731	+	2	0	Ago2	1	0	0	0	0	0	0	CD4-T-cells
1590	MIMAT0000385	mmu-miR-106a-5p	Seh1l	protein_coding	chr18	67794065	67794070	67794065	67794070	+	2	0	Ago2	1	0	0	0	0	0	0	CD4-T-cells
1591	MIMAT0000385	mmu-miR-106a-5p	Ldlrad4	protein_coding	chr18	68254540	68254560	68254540	68254560	+	1	0	Ago2	0	0	0	0	1	0	0	cortex
1592	MIMAT0000385	mmu-miR-106a-5p	Tcf4	protein_coding	chr18	69633632	69633660	69633632	69633660	+	1	0	Ago2	0	0	0	1	0	0	0	cortex
1593	MIMAT0000385	mmu-miR-106a-5p	Tcf4	protein_coding	chr18	69684600	69684605	69684578	69684606	+	4	0	Ago2	1	0	1	1	1	1	1	CD4-T-cells
1594	MIMAT0000385	mmu-miR-106a-5p	Tcf4	protein_coding	chr18	69686624	69686629	69686602	69686630	+	1	0	Ago2	1	0	1	1	0	0	0	mesencymal-stem-cell
1595	MIMAT0000385	mmu-miR-106a-5p	Tcf4	protein_coding	chr18	69687914	69687942	69687914	69687942	+	1	0	Ago2	0	0	0	1	0	0	0	cortex
1596	MIMAT0000385	mmu-miR-106a-5p	Stard6	protein_coding	chr18	70500838	70500843	70500838	70500843	+	1	0	Ago2	1	0	0	0	0	0	0	BMDM
1597	MIMAT0000385	mmu-miR-106a-5p	Mbd1	protein_coding	chr18	74279212	74279232	74279212	74279232	+	3	0	Ago2	0	0	0	0	1	0	0	mesencymal-stem-cell
1598	MIMAT0000385	mmu-miR-106a-5p	Smad7	protein_coding	chr18	75395779	75395785	75395758	75395786	+	8	0	Ago1-4,Ago2	1	0	1	1	1	1	1	CD4-T-cells,brain
1599	MIMAT0000385	mmu-miR-106a-5p	Zbtb7c	protein_coding	chr18	76148005	76148010	76148005	76148010	+	1	0	Ago2	1	0	0	0	0	0	0	cortex
1600	MIMAT0000385	mmu-miR-106a-5p	Ppp6r3	protein_coding	chr19	3455773	3455778	3455772	3455793	-	1	0	Ago2	1	0	0	0	1	1	1	mesencymal-stem-cell
1601	MIMAT0000385	mmu-miR-106a-5p	Ppp6r3	protein_coding	chr19	3456436	3456441	3456435	3456457	-	1	0	Ago2	1	0	0	0	1	0	0	BMDM
1602	MIMAT0000385	mmu-miR-106a-5p	Aip	protein_coding	chr19	4114499	4114504	4114499	4114504	-	4	0	Ago2	1	0	0	0	0	0	0	CD4-T-cells
1603	MIMAT0000385	mmu-miR-106a-5p	Kdm2a	protein_coding	chr19	4317822	4317828	4317821	4317843	-	6	0	Ago2	1	0	0	0	1	1	1	CD4-T-cells
1604	MIMAT0000385	mmu-miR-106a-5p	Dpp3	protein_coding	chr19	4907461	4907467	4907460	4907483	-	4	0	Ago2	1	0	0	0	1	0	1	mesencymal-stem-cell
1605	MIMAT0000385	mmu-miR-106a-5p	Rps6ka4	protein_coding	chr19	6829390	6829395	6829389	6829417	-	4	0	Ago2	1	0	0	1	0	1	1	CD4-T-cells
1606	MIMAT0000385	mmu-miR-106a-5p	Cox8a	protein_coding	chr19	7215350	7215355	7215350	7215355	-	5	0	Ago2	1	0	0	0	0	0	0	CD4-T-cells
1607	MIMAT0000385	mmu-miR-106a-5p	Stx3	protein_coding	chr19	11775514	11775519	11775513	11775537	-	1	0	Ago1-4	1	0	1	0	1	0	0	brain
1608	MIMAT0000385	mmu-miR-106a-5p	Zfp91	protein_coding	chr19	12769279	12769285	12769278	12769306	-	8	0	Ago2	1	0	1	1	1	1	1	CD4-T-cells
1609	MIMAT0000385	mmu-miR-106a-5p	Zfp91	protein_coding	chr19	12769565	12769571	12769564	12769592	-	9	0	Ago2	1	0	1	1	0	1	1	CD4-T-cells
1610	MIMAT0000385	mmu-miR-106a-5p	Tle4	protein_coding	chr19	14449691	14449697	14449690	14449718	-	4	0	Ago2	1	0	0	1	1	1	1	mESC
1611	MIMAT0000385	mmu-miR-106a-5p	Rorb	protein_coding	chr19	18932700	18932706	18932700	18932706	-	1	0	Ago2	0	0	0	0	0	0	1	mesencymal-stem-cell
1612	MIMAT0000385	mmu-miR-106a-5p	Anxa1	protein_coding	chr19	20373487	20373492	20373487	20373492	-	4	0	Ago2	1	0	0	0	0	0	0	mesencymal-stem-cell
1613	MIMAT0000385	mmu-miR-106a-5p	Gda	protein_coding	chr19	21391787	21391792	21391786	21391814	-	1	0	Ago2	1	0	1	1	0	0	0	cortex
1614	MIMAT0000385	mmu-miR-106a-5p	Gda	protein_coding	chr19	21392843	21392848	21392842	21392870	-	1	0	Ago2	1	0	1	1	0	0	0	cortex
1615	MIMAT0000385	mmu-miR-106a-5p	Gda	protein_coding	chr19	21394617	21394623	21394616	21394644	-	1	0	Ago2	1	0	1	1	1	0	0	cortex
1616	MIMAT0000385	mmu-miR-106a-5p	1110059E24Rik	protein_coding	chr19	21597586	21597591	21597586	21597591	-	1	0	Ago2	1	0	0	0	0	0	0	mesencymal-stem-cell
1617	MIMAT0000385	mmu-miR-106a-5p	Glis3	protein_coding	chr19	28259364	28259392	28259364	28259392	-	1	0	Ago2	0	0	0	1	0	0	0	mesencymal-stem-cell
1618	MIMAT0000385	mmu-miR-106a-5p	Ak3	protein_coding	chr19	29021335	29021340	29021334	29021357	-	3	0	Ago1-4,Ago2	1	0	0	0	1	0	0	brain,mesencymal-stem-cell
1619	MIMAT0000385	mmu-miR-106a-5p	Sgms1	protein_coding	chr19	32122752	32122757	32122751	32122779	-	3	0	Ago2	1	0	1	1	1	1	0	CD4-T-cells
1620	MIMAT0000385	mmu-miR-106a-5p	Sgms1	protein_coding	chr19	32159716	32159744	32159716	32159744	-	5	0	Ago2	0	0	0	1	0	0	0	mesencymal-stem-cell
1621	MIMAT0000385	mmu-miR-106a-5p	Atad1	protein_coding	chr19	32672987	32672992	32672987	32672992	-	1	0	Ago2	1	0	1	0	0	0	0	mesencymal-stem-cell
1622	MIMAT0000385	mmu-miR-106a-5p	Atad1	protein_coding	chr19	32673328	32673350	32673328	32673350	-	2	0	Ago2	0	0	0	0	1	0	0	mesencymal-stem-cell
1623	MIMAT0000385	mmu-miR-106a-5p	Atad1	protein_coding	chr19	32673903	32673908	32673902	32673924	-	4	0	Ago2	1	0	1	0	1	0	0	mesencymal-stem-cell
1624	MIMAT0000385	mmu-miR-106a-5p	Lipa	protein_coding	chr19	34492752	34492757	34492752	34492757	-	3	0	Ago2	1	0	0	0	0	0	0	mesencymal-stem-cell
1625	MIMAT0000385	mmu-miR-106a-5p	Pank1	protein_coding	chr19	34811847	34811852	34811847	34811852	-	5	0	Ago2	1	0	0	0	0	0	0	mesencymal-stem-cell
1626	MIMAT0000385	mmu-miR-106a-5p	Ankrd1	protein_coding	chr19	36112527	36112532	36112526	36112549	-	1	0	Ago2	1	0	0	0	1	0	0	mesencymal-stem-cell
1627	MIMAT0000385	mmu-miR-106a-5p	Ppp1r3c	protein_coding	chr19	36731755	36731783	36731755	36731783	-	1	0	Ago2	0	0	0	1	0	0	0	cortex
1628	MIMAT0000385	mmu-miR-106a-5p	Ppp1r3c	protein_coding	chr19	36731971	36731976	36731970	36731998	-	1	0	Ago2	1	0	1	1	0	0	0	cortex
1629	MIMAT0000385	mmu-miR-106a-5p	Cpeb3	protein_coding	chr19	37024082	37024087	37024082	37024087	-	1	0	Ago2	1	0	0	0	0	0	0	P19
1630	MIMAT0000385	mmu-miR-106a-5p	Tm9sf3	protein_coding	chr19	41211811	41211816	41211811	41211816	-	2	0	Ago2	1	0	0	0	0	0	0	mesencymal-stem-cell
1631	MIMAT0000385	mmu-miR-106a-5p	Slc25a28	protein_coding	chr19	43664461	43664480	43664461	43664480	-	3	0	Ago2	0	0	0	0	1	0	0	mesencymal-stem-cell
1632	MIMAT0000385	mmu-miR-106a-5p	Mgea5	protein_coding	chr19	45751457	45751463	45751456	45751484	-	4	0	Ago2	1	0	0	1	1	1	1	CD4-T-cells
1633	MIMAT0000385	mmu-miR-106a-5p	Psd	protein_coding	chr19	46312189	46312194	46312188	46312216	-	1	0	Ago2	1	0	0	1	0	0	0	cortex
1634	MIMAT0000385	mmu-miR-106a-5p	Psd	protein_coding	chr19	46312473	46312478	46312472	46312500	-	1	0	Ago2	1	0	0	1	1	1	1	cortex
1635	MIMAT0000385	mmu-miR-106a-5p	Actr1a	protein_coding	chr19	46376859	46376864	46376859	46376864	-	1	0	Ago2	1	0	0	0	0	0	0	mesencymal-stem-cell
1636	MIMAT0000385	mmu-miR-106a-5p	Actr1a	protein_coding	chr19	46378325	46378330	46378324	46378330	-	4	0	Ago1-4,Ago2	1	0	0	0	0	1	1	brain,mesencymal-stem-cell
1637	MIMAT0000385	mmu-miR-106a-5p	Sh3pxd2a	protein_coding	chr19	47260324	47260329	47260323	47260351	-	3	0	Ago2	0	0	1	1	0	0	0	mesencymal-stem-cell
1638	MIMAT0000385	mmu-miR-106a-5p	Sh3pxd2a	protein_coding	chr19	47263700	47263728	47263700	47263728	-	1	0	Ago2	0	0	0	1	0	0	0	mesencymal-stem-cell
1639	MIMAT0000385	mmu-miR-106a-5p	Sh3pxd2a	protein_coding	chr19	47265131	47265137	47265130	47265158	-	3	0	Ago2	0	0	1	1	0	1	1	mesencymal-stem-cell
1640	MIMAT0000385	mmu-miR-106a-5p	Afap1l2	protein_coding	chr19	56912722	56912727	56912722	56912727	-	2	0	Ago2	1	0	0	0	0	0	0	mesencymal-stem-cell
1641	MIMAT0000385	mmu-miR-106a-5p	Shtn1	protein_coding	chr19	58973834	58973840	58973833	58973861	-	2	0	Ago2	1	0	1	1	1	0	0	BMDM
1642	MIMAT0000385	mmu-miR-106a-5p	Shtn1	protein_coding	chr19	58974858	58974863	58974857	58974885	-	2	0	Ago2	1	1	1	1	0	0	0	BMDM
1643	MIMAT0000385	mmu-miR-106a-5p	Pdzd8	protein_coding	chr19	59297076	59297081	59297076	59297081	-	1	0	Ago2	1	0	0	0	0	0	0	mesencymal-stem-cell
1644	MIMAT0000385	mmu-miR-106a-5p	Pdzd8	protein_coding	chr19	59299426	59299431	59299426	59299431	-	1	0	Ago2	1	0	0	0	0	0	0	mesencymal-stem-cell
1645	MIMAT0000385	mmu-miR-106a-5p	Cacul1	protein_coding	chr19	60528454	60528460	60528453	60528481	-	2	0	Ago2	1	0	0	1	1	1	1	mesencymal-stem-cell
1646	MIMAT0000385	mmu-miR-106a-5p	Kmt5b	protein_coding	chr19	3816266	3816271	3816244	3816272	+	3	0	Ago2	1	0	1	1	1	0	0	CD4-T-cells
1647	MIMAT0000385	mmu-miR-106a-5p	Kmt5b	protein_coding	chr19	3816458	3816463	3816436	3816464	+	2	0	Ago2	0	0	1	1	0	1	1	CD4-T-cells
1648	MIMAT0000385	mmu-miR-106a-5p	Kmt5b	protein_coding	chr19	3816814	3816820	3816793	3816821	+	2	0	Ago2	0	0	1	1	0	1	1	CD4-T-cells
1649	MIMAT0000385	mmu-miR-106a-5p	Slc29a2	protein_coding	chr19	5031695	5031701	5031673	5031702	+	4	0	Ago2	1	0	0	0	1	0	1	mesencymal-stem-cell
1650	MIMAT0000385	mmu-miR-106a-5p	Eif1ad	protein_coding	chr19	5370397	5370402	5370397	5370402	+	2	0	Ago2	1	0	0	0	0	0	0	mesencymal-stem-cell
1651	MIMAT0000385	mmu-miR-106a-5p	Fosl1	protein_coding	chr19	5455622	5455627	5455622	5455627	+	2	0	Ago2	1	0	0	0	0	0	0	CD4-T-cells
1652	MIMAT0000385	mmu-miR-106a-5p	Fosl1	protein_coding	chr19	5455640	5455645	5455640	5455645	+	2	0	Ago2	1	0	0	0	0	0	0	CD4-T-cells
1653	MIMAT0000385	mmu-miR-106a-5p	Map3k11	protein_coding	chr19	5702686	5702691	5702664	5702692	+	2	0	Ago2	1	0	0	1	1	1	0	CD4-T-cells
1654	MIMAT0000385	mmu-miR-106a-5p	Atg2a	protein_coding	chr19	6262060	6262066	6262039	6262067	+	3	0	Ago2	1	0	0	1	1	1	1	mesencymal-stem-cell
1655	MIMAT0000385	mmu-miR-106a-5p	Men1	protein_coding	chr19	6340556	6340562	6340541	6340563	+	1	0	Ago2	1	0	0	0	1	0	0	mesencymal-stem-cell
1656	MIMAT0000385	mmu-miR-106a-5p	Pygm	protein_coding	chr19	6398298	6398303	6398298	6398303	+	1	0	Ago2	1	0	0	0	0	0	0	cortex
1657	MIMAT0000385	mmu-miR-106a-5p	Pygm	protein_coding	chr19	6398310	6398315	6398310	6398315	+	1	0	Ago2	1	0	0	0	0	0	0	cortex
1658	MIMAT0000385	mmu-miR-106a-5p	2700081O15Rik	protein_coding	chr19	7423256	7423261	7423256	7423261	+	1	0	Ago2	1	0	0	0	0	0	0	mesencymal-stem-cell
1659	MIMAT0000385	mmu-miR-106a-5p	2700081O15Rik	protein_coding	chr19	7423746	7423752	7423731	7423753	+	3	0	Ago2	1	0	0	0	1	0	1	mesencymal-stem-cell
1660	MIMAT0000385	mmu-miR-106a-5p	Atl3	protein_coding	chr19	7534275	7534281	7534254	7534282	+	8	0	Ago2	1	0	0	1	1	1	1	CD4-T-cells
1661	MIMAT0000385	mmu-miR-106a-5p	Atl3	protein_coding	chr19	7536768	7536796	7536768	7536796	+	1	0	Ago2	0	0	0	1	0	0	0	CD4-T-cells
1662	MIMAT0000385	mmu-miR-106a-5p	Atl3	protein_coding	chr19	7537152	7537180	7537152	7537180	+	1	0	Ago2	0	0	0	1	0	0	0	mesencymal-stem-cell
1663	MIMAT0000385	mmu-miR-106a-5p	1810009A15Rik	protein_coding	chr19	8890603	8890608	8890603	8890608	+	1	0	Ago2	1	0	0	0	0	0	0	mesencymal-stem-cell
1664	MIMAT0000385	mmu-miR-106a-5p	Lbhd1	protein_coding	chr19	8890603	8890608	8890603	8890608	+	1	0	Ago2	1	0	0	0	0	0	0	mesencymal-stem-cell
1665	MIMAT0000385	mmu-miR-106a-5p	Ints5	protein_coding	chr19	8897833	8897838	8897833	8897838	+	2	0	Ago2	1	0	0	0	0	0	0	mesencymal-stem-cell
1666	MIMAT0000385	mmu-miR-106a-5p	Ahnak	protein_coding	chr19	9019118	9019124	9019102	9019125	+	3	0	Ago2	1	0	1	0	1	1	1	mesencymal-stem-cell
1667	MIMAT0000385	mmu-miR-106a-5p	Fads1	protein_coding	chr19	10196082	10196087	10196082	10196087	+	1	0	Ago2	1	0	0	0	0	0	0	mesencymal-stem-cell
1668	MIMAT0000385	mmu-miR-106a-5p	Syt7	protein_coding	chr19	10449277	10449282	10449277	10449282	+	1	0	Ago2	1	0	0	0	0	0	0	cortex
1669	MIMAT0000385	mmu-miR-106a-5p	Cpsf7	protein_coding	chr19	10546174	10546179	10546174	10546179	+	2	0	Ago2	1	0	1	0	0	0	0	mesencymal-stem-cell
1670	MIMAT0000385	mmu-miR-106a-5p	Cpsf7	protein_coding	chr19	10546836	10546841	10546836	10546841	+	3	1	Ago2	1	0	1	0	0	0	0	mesencymal-stem-cell
1671	MIMAT0000385	mmu-miR-106a-5p	Patl1	protein_coding	chr19	11943578	11943583	11943578	11943583	+	1	0	Ago2	1	0	1	0	0	0	0	mesencymal-stem-cell
1672	MIMAT0000385	mmu-miR-106a-5p	Patl1	protein_coding	chr19	11944474	11944479	11944474	11944479	+	1	0	Ago2	1	0	1	0	0	0	0	mesencymal-stem-cell
1673	MIMAT0000385	mmu-miR-106a-5p	Osbp	protein_coding	chr19	11992161	11992166	11992161	11992166	+	2	0	Ago2	1	0	0	0	0	0	0	cortex
1674	MIMAT0000385	mmu-miR-106a-5p	Fam111a	protein_coding	chr19	12589093	12589098	12589093	12589098	+	1	0	Ago2	1	0	0	0	0	0	0	mesencymal-stem-cell
1675	MIMAT0000385	mmu-miR-106a-5p	Lpxn	protein_coding	chr19	12824818	12824841	12824818	12824841	+	1	0	Ago2	0	1	0	0	0	0	0	BMDM
1676	MIMAT0000385	mmu-miR-106a-5p	Gnaq	protein_coding	chr19	16385190	16385195	16385190	16385195	+	4	0	Ago2	1	0	0	0	0	0	0	mesencymal-stem-cell
1677	MIMAT0000385	mmu-miR-106a-5p	Prune2	protein_coding	chr19	17223369	17223375	17223348	17223376	+	3	0	Ago2	0	0	0	1	1	0	1	mesencymal-stem-cell
1678	MIMAT0000385	mmu-miR-106a-5p	D030056L22Rik	protein_coding	chr19	18718123	18718129	18718102	18718130	+	8	1	Ago2	1	0	1	1	1	0	1	CD4-T-cells
1679	MIMAT0000385	mmu-miR-106a-5p	Klf9	protein_coding	chr19	23165706	23165711	23165688	23165712	+	6	0	Ago1-4,Ago2	1	0	1	0	1	1	1	CD4-T-cells,brain
1680	MIMAT0000385	mmu-miR-106a-5p	Ptar1	protein_coding	chr19	23705713	23705734	23705713	23705734	+	1	0	Ago2	0	0	0	0	1	0	0	BMDM
1681	MIMAT0000385	mmu-miR-106a-5p	Vldlr	protein_coding	chr19	27249407	27249413	27249386	27249414	+	5	0	Ago1-4,Ago2	1	0	1	1	1	1	1	CD4-T-cells,brain
1682	MIMAT0000385	mmu-miR-106a-5p	Vldlr	protein_coding	chr19	27249524	27249530	27249503	27249531	+	5	0	Ago2	1	0	1	1	1	1	1	CD4-T-cells
1683	MIMAT0000385	mmu-miR-106a-5p	Slc1a1	protein_coding	chr19	28912967	28912972	28912967	28912972	+	1	0	Ago2	1	0	0	0	0	0	0	cortex
1684	MIMAT0000385	mmu-miR-106a-5p	Cdc37l1	protein_coding	chr19	29014907	29014930	29014907	29014930	+	2	0	Ago2	0	0	0	0	1	0	0	CD4-T-cells
1685	MIMAT0000385	mmu-miR-106a-5p	Cdc37l1	protein_coding	chr19	29016173	29016178	29016151	29016196	+	5	0	Ago2	1	0	1	2	1	1	0	mesencymal-stem-cell
1686	MIMAT0000385	mmu-miR-106a-5p	Cdc37l1	protein_coding	chr19	29016189	29016195	29016189	29016196	+	3	0	Ago2	1	0	1	0	0	1	1	mesencymal-stem-cell
1687	MIMAT0000385	mmu-miR-106a-5p	Cd274	protein_coding	chr19	29385744	29385749	29385722	29385750	+	3	0	Ago2	1	0	0	1	0	0	0	CD4-T-cells
1688	MIMAT0000385	mmu-miR-106a-5p	Cd274	protein_coding	chr19	29387998	29388004	29387977	29388005	+	3	0	Ago2	1	0	0	1	1	1	1	CD4-T-cells
1689	MIMAT0000385	mmu-miR-106a-5p	Pdcd1lg2	protein_coding	chr19	29470612	29470618	29470599	29470619	+	1	0	Ago2	1	0	1	0	1	0	0	CD4-T-cells
1690	MIMAT0000385	mmu-miR-106a-5p	Pdcd1lg2	protein_coding	chr19	29470718	29470724	29470703	29470725	+	1	0	Ago2	1	0	1	0	1	0	1	CD4-T-cells
1691	MIMAT0000385	mmu-miR-106a-5p	Cstf2t	protein_coding	chr19	31085032	31085060	31085032	31085060	+	3	0	Ago2	0	0	0	1	0	0	0	CD4-T-cells
1692	MIMAT0000385	mmu-miR-106a-5p	Cstf2t	protein_coding	chr19	31085112	31085117	31085090	31085118	+	1	0	Ago2	1	0	1	1	0	0	0	P19
1693	MIMAT0000385	mmu-miR-106a-5p	Cstf2t	protein_coding	chr19	31085174	31085179	31085152	31085180	+	2	0	Ago2	1	0	1	1	0	0	0	mESC
1694	MIMAT0000385	mmu-miR-106a-5p	Cstf2t	protein_coding	chr19	31085269	31085275	31085248	31085276	+	1	0	Ago2	1	0	1	1	1	0	0	cortex
1695	MIMAT0000385	mmu-miR-106a-5p	Pten	protein_coding	chr19	32820318	32820324	32820297	32820325	+	2	0	Ago2	1	0	1	1	1	1	1	mESC
1696	MIMAT0000385	mmu-miR-106a-5p	Pten	protein_coding	chr19	32824873	32824878	32824851	32824879	+	3	0	Ago2	1	0	1	1	0	0	0	CD4-T-cells
1697	MIMAT0000385	mmu-miR-106a-5p	Ifit1	protein_coding	chr19	34649767	34649773	34649753	34649774	+	1	0	Ago2	1	0	0	0	1	0	0	mesencymal-stem-cell
1698	MIMAT0000385	mmu-miR-106a-5p	Hectd2	protein_coding	chr19	36618908	36618913	36618908	36618913	+	2	0	Ago1-4,Ago2	1	0	1	0	0	0	0	brain,mesencymal-stem-cell
1699	MIMAT0000385	mmu-miR-106a-5p	Tnks2	protein_coding	chr19	36890991	36890997	36890970	36890998	+	6	0	Ago2	0	0	1	1	1	1	1	CD4-T-cells
1700	MIMAT0000385	mmu-miR-106a-5p	Tnks2	protein_coding	chr19	36892174	36892179	36892152	36892180	+	4	0	Ago2	0	0	1	1	0	0	0	mesencymal-stem-cell
1701	MIMAT0000385	mmu-miR-106a-5p	Btaf1	protein_coding	chr19	37011708	37011713	37011708	37011713	+	1	0	Ago2	1	0	0	0	0	0	0	mesencymal-stem-cell
1702	MIMAT0000385	mmu-miR-106a-5p	Btaf1	protein_coding	chr19	37011981	37011986	37011981	37011986	+	1	0	Ago2	1	0	0	0	0	0	0	BMDM
1703	MIMAT0000385	mmu-miR-106a-5p	2023-03-05	protein_coding	chr19	37222101	37222107	37222080	37222108	+	4	0	Ago2	1	0	1	1	1	0	0	mesencymal-stem-cell
1704	MIMAT0000385	mmu-miR-106a-5p	Cep55	protein_coding	chr19	38073559	38073565	38073544	38073566	+	4	0	Ago2	1	0	1	0	1	0	0	mesencymal-stem-cell
1705	MIMAT0000385	mmu-miR-106a-5p	Cep55	protein_coding	chr19	38073651	38073656	38073651	38073656	+	1	0	Ago2	1	0	1	0	0	0	0	P19
1706	MIMAT0000385	mmu-miR-106a-5p	Slc35g1	protein_coding	chr19	38404064	38404069	38404064	38404069	+	1	0	Ago2	1	0	0	0	0	0	0	cortex
1707	MIMAT0000385	mmu-miR-106a-5p	Tbc1d12	protein_coding	chr19	38918685	38918690	38918663	38918713	+	5	0	Ago2	1	0	0	2	1	0	1	mesencymal-stem-cell
1708	MIMAT0000385	mmu-miR-106a-5p	Hells	protein_coding	chr19	38967909	38967914	38967895	38967915	+	2	0	Ago2	1	0	0	0	1	0	0	mesencymal-stem-cell
1709	MIMAT0000385	mmu-miR-106a-5p	Ccnj	protein_coding	chr19	40847412	40847417	40847390	40847418	+	1	0	Ago2	1	0	1	1	0	0	0	P19
1710	MIMAT0000385	mmu-miR-106a-5p	Ccnj	protein_coding	chr19	40847787	40847792	40847765	40847793	+	2	0	Ago2	1	0	1	1	0	0	0	mesencymal-stem-cell
1711	MIMAT0000385	mmu-miR-106a-5p	Zdhhc16	protein_coding	chr19	41943961	41943966	41943961	41943966	+	2	0	Ago2	1	0	0	0	0	0	0	BMDM
1712	MIMAT0000385	mmu-miR-106a-5p	Entpd7	protein_coding	chr19	43730007	43730012	43729985	43730013	+	2	0	Ago2	1	0	0	1	0	0	0	mesencymal-stem-cell
1713	MIMAT0000385	mmu-miR-106a-5p	Entpd7	protein_coding	chr19	43730061	43730066	43730039	43730067	+	3	0	Ago2	1	0	0	1	0	0	0	mesencymal-stem-cell
1714	MIMAT0000385	mmu-miR-106a-5p	Scd2	protein_coding	chr19	44305714	44305719	44305714	44305719	+	5	0	Ago1-4,Ago2	1	0	0	0	0	0	0	CD4-T-cells,brain
1715	MIMAT0000385	mmu-miR-106a-5p	Hif1an	protein_coding	chr19	44575452	44575459	44575452	44575459	+	1	0	Ago2	1	0	0	0	0	0	0	cortex
1716	MIMAT0000385	mmu-miR-106a-5p	Slf2	protein_coding	chr19	44982498	44982503	44982482	44982504	+	1	0	Ago2	1	0	0	0	1	0	0	mesencymal-stem-cell
1717	MIMAT0000385	mmu-miR-106a-5p	Gbf1	protein_coding	chr19	46286297	46286303	46286276	46286304	+	4	0	Ago2	1	0	0	1	1	1	1	mesencymal-stem-cell
1718	MIMAT0000385	mmu-miR-106a-5p	Pdcd11	protein_coding	chr19	47131130	47131135	47131130	47131135	+	2	0	Ago2	1	0	0	0	0	0	0	mesencymal-stem-cell
1719	MIMAT0000385	mmu-miR-106a-5p	Rbm20	protein_coding	chr19	53866994	53866999	53866994	53866999	+	1	0	Ago2	0	0	1	0	0	0	0	cortex
1720	MIMAT0000385	mmu-miR-106a-5p	Shoc2	protein_coding	chr19	54032393	54032399	54032378	54032400	+	6	0	Ago2	1	1	0	0	1	1	1	CD4-T-cells
1721	MIMAT0000385	mmu-miR-106a-5p	Tcf7l2	protein_coding	chr19	55932291	55932296	55932291	55932296	+	1	0	Ago2	1	0	0	0	0	0	0	mesencymal-stem-cell
1722	MIMAT0000385	mmu-miR-106a-5p	Fam160b1	protein_coding	chr19	57387106	57387111	57387090	57387112	+	3	0	Ago2	1	0	0	0	1	0	0	CD4-T-cells
1723	MIMAT0000385	mmu-miR-106a-5p	Atrnl1	protein_coding	chr19	58132549	58132554	58132549	58132554	+	1	0	Ago2	1	0	0	0	0	0	0	cortex
1724	MIMAT0000385	mmu-miR-106a-5p	Fam45a	protein_coding	chr19	60835450	60835456	60835429	60835457	+	2	0	Ago2	1	0	1	1	1	1	1	CD4-T-cells
1725	MIMAT0000385	mmu-miR-106a-5p	Fam45a	protein_coding	chr19	60836219	60836225	60836198	60836226	+	1	0	Ago2	1	0	1	1	1	1	1	BMDM
1726	MIMAT0000385	mmu-miR-106a-5p	Suv39h2	protein_coding	chr2	3457783	3457789	3457782	3457805	-	1	0	Ago2	1	0	1	0	1	0	0	BMDM
1727	MIMAT0000385	mmu-miR-106a-5p	Camk1d	protein_coding	chr2	5294180	5294186	5294180	5294186	-	2	0	Ago2	1	0	1	0	0	0	0	BMDM
1728	MIMAT0000385	mmu-miR-106a-5p	Camk1d	protein_coding	chr2	5295337	5295342	5295337	5295342	-	1	0	Ago2	1	0	1	0	0	0	0	cortex
1729	MIMAT0000385	mmu-miR-106a-5p	Camk1d	protein_coding	chr2	5298027	5298033	5298026	5298051	-	1	0	Ago2	1	0	1	0	1	0	0	mesencymal-stem-cell
1730	MIMAT0000385	mmu-miR-106a-5p	Celf2	protein_coding	chr2	6542063	6542068	6542062	6542090	-	3	0	Ago2	1	0	1	1	0	1	1	CD4-T-cells
1731	MIMAT0000385	mmu-miR-106a-5p	Celf2	protein_coding	chr2	6544357	6544362	6544356	6544384	-	4	0	Ago1-4,Ago2	1	0	1	1	0	0	0	CD4-T-cells,brain
1732	MIMAT0000385	mmu-miR-106a-5p	Celf2	protein_coding	chr2	6544693	6544698	6544692	6544720	-	2	0	Ago2	1	0	1	1	0	0	0	CD4-T-cells
1733	MIMAT0000385	mmu-miR-106a-5p	Gata3	protein_coding	chr2	9857281	9857286	9857280	9857303	-	1	0	Ago2	1	0	0	0	1	0	0	CD4-T-cells
1734	MIMAT0000385	mmu-miR-106a-5p	Pfkfb3	protein_coding	chr2	11473016	11473021	11473016	11473021	-	1	0	Ago2	1	0	0	0	0	0	0	CD4-T-cells
1735	MIMAT0000385	mmu-miR-106a-5p	Pfkfb3	protein_coding	chr2	11473691	11473697	11473690	11473711	-	3	0	Ago2	1	1	0	0	1	0	0	cortex
1736	MIMAT0000385	mmu-miR-106a-5p	Mindy3	protein_coding	chr2	12347417	12347422	12347417	12347422	-	1	0	Ago2	1	0	0	0	0	0	0	BMDM
1737	MIMAT0000385	mmu-miR-106a-5p	Rsu1	protein_coding	chr2	13077128	13077133	13077127	13077150	-	2	0	Ago1-4,Ago2	1	0	0	0	1	0	0	brain,mesencymal-stem-cell
1738	MIMAT0000385	mmu-miR-106a-5p	St8sia6	protein_coding	chr2	13656672	13656677	13656672	13656677	-	1	0	Ago2	1	0	0	0	0	0	0	cortex
1739	MIMAT0000385	mmu-miR-106a-5p	A930004D18Rik	protein_coding	chr2	18025215	18025221	18025214	18025242	-	2	0	Ago2	0	0	1	1	1	0	1	CD4-T-cells
1740	MIMAT0000385	mmu-miR-106a-5p	Skida1	protein_coding	chr2	18045320	18045325	18045319	18045341	-	1	0	Ago2	1	0	0	0	1	1	1	cortex
1741	MIMAT0000385	mmu-miR-106a-5p	Abi1	protein_coding	chr2	22940734	22940740	22940733	22940761	-	2	0	Ago2	1	0	0	1	1	1	1	CD4-T-cells
1742	MIMAT0000385	mmu-miR-106a-5p	Mastl	protein_coding	chr2	23118082	23118087	23118081	23118109	-	2	0	Ago2	1	0	1	1	0	0	0	CD4-T-cells
1743	MIMAT0000385	mmu-miR-106a-5p	Mastl	protein_coding	chr2	23118183	23118189	23118182	23118210	-	5	0	Ago2	1	0	1	1	1	1	1	CD4-T-cells
1744	MIMAT0000385	mmu-miR-106a-5p	Cacna1b	protein_coding	chr2	24605512	24605532	24605512	24605540	-	1	0	Ago2	0	0	0	1	1	0	0	cortex
1745	MIMAT0000385	mmu-miR-106a-5p	Cacna1b	protein_coding	chr2	24605941	24605969	24605941	24605969	-	1	0	Ago2	0	0	0	1	0	0	0	cortex
1746	MIMAT0000385	mmu-miR-106a-5p	Cacna1b	protein_coding	chr2	24622653	24622681	24622653	24622681	-	1	0	Ago2	0	0	0	1	0	0	0	cortex
1747	MIMAT0000385	mmu-miR-106a-5p	Ehmt1	protein_coding	chr2	24791696	24791703	24791696	24791703	-	2	0	Ago2	1	0	0	0	0	0	0	mesencymal-stem-cell
1748	MIMAT0000385	mmu-miR-106a-5p	Nacc2	protein_coding	chr2	26057870	26057876	26057869	26057894	-	3	0	Ago2	1	0	0	0	1	0	1	mesencymal-stem-cell
1749	MIMAT0000385	mmu-miR-106a-5p	Sdccag3	protein_coding	chr2	26383380	26383385	26383379	26383402	-	3	0	Ago2	1	0	0	0	1	0	0	CD4-T-cells
1750	MIMAT0000385	mmu-miR-106a-5p	Sec16a	protein_coding	chr2	26409519	26409524	26409519	26409524	-	1	0	Ago2	1	0	0	0	0	0	0	cortex
1751	MIMAT0000385	mmu-miR-106a-5p	Sec16a	protein_coding	chr2	26410619	26410624	26410618	26410641	-	1	0	Ago2	1	0	0	0	1	0	0	mesencymal-stem-cell
1752	MIMAT0000385	mmu-miR-106a-5p	Med22	protein_coding	chr2	26907716	26907721	26907716	26907721	-	1	0	Ago2	1	0	0	0	0	0	0	BMDM
1753	MIMAT0000385	mmu-miR-106a-5p	Surf4	protein_coding	chr2	26920579	26920584	26920579	26920584	-	1	0	Ago2	1	0	0	0	0	0	0	mesencymal-stem-cell
1754	MIMAT0000385	mmu-miR-106a-5p	Brd3	protein_coding	chr2	27447719	27447724	27447719	27447724	-	3	0	Ago2	1	0	0	0	0	0	0	mesencymal-stem-cell
1755	MIMAT0000385	mmu-miR-106a-5p	Gtf3c4	protein_coding	chr2	28825519	28825524	28825519	28825524	-	1	1	Ago2	0	0	1	0	0	0	0	mesencymal-stem-cell
1756	MIMAT0000385	mmu-miR-106a-5p	Gtf3c4	protein_coding	chr2	28825527	28825532	28825527	28825532	-	1	0	Ago2	0	0	1	0	0	0	0	mesencymal-stem-cell
1757	MIMAT0000385	mmu-miR-106a-5p	Fnbp1	protein_coding	chr2	31028621	31028626	31028621	31028626	-	2	0	Ago1-4,Ago2	1	0	1	0	0	0	0	BMDM,brain
1758	MIMAT0000385	mmu-miR-106a-5p	Fnbp1	protein_coding	chr2	31029915	31029921	31029915	31029921	-	2	0	Ago2	0	0	1	0	0	0	0	CD4-T-cells
1759	MIMAT0000385	mmu-miR-106a-5p	Fnbp1	protein_coding	chr2	31030080	31030086	31030080	31030086	-	1	0	Ago2	0	0	1	0	0	0	1	mESC
1760	MIMAT0000385	mmu-miR-106a-5p	Zbtb34	protein_coding	chr2	33406483	33406488	33406482	33406488	-	2	0	Ago2	1	0	0	0	0	1	0	mesencymal-stem-cell
1761	MIMAT0000385	mmu-miR-106a-5p	Zbtb34	protein_coding	chr2	33408316	33408321	33408315	33408321	-	3	0	Ago2	1	0	0	0	0	1	0	CD4-T-cells
1762	MIMAT0000385	mmu-miR-106a-5p	Mvb12b	protein_coding	chr2	33731725	33731730	33731725	33731730	-	1	0	Ago2	1	0	0	0	0	0	0	cortex
1763	MIMAT0000385	mmu-miR-106a-5p	Pbx3	protein_coding	chr2	34172687	34172693	34172686	34172714	-	2	0	Ago2	1	0	1	1	1	1	1	mesencymal-stem-cell
1764	MIMAT0000385	mmu-miR-106a-5p	Stom	protein_coding	chr2	35315019	35315025	35315018	35315040	-	1	0	Ago2	1	0	0	0	1	0	0	BMDM
1765	MIMAT0000385	mmu-miR-106a-5p	Pdcl	protein_coding	chr2	37351661	37351666	37351661	37351666	-	2	0	Ago2	1	0	0	0	0	0	0	CD4-T-cells
1766	MIMAT0000385	mmu-miR-106a-5p	Rc3h2	protein_coding	chr2	37372254	37372282	37372254	37372282	-	1	0	Ago2	0	0	0	1	0	0	0	BMDM
1767	MIMAT0000385	mmu-miR-106a-5p	Rc3h2	protein_coding	chr2	37372777	37372784	37372776	37372804	-	3	0	Ago2	1	0	0	1	0	0	0	CD4-T-cells
1768	MIMAT0000385	mmu-miR-106a-5p	Rc3h2	protein_coding	chr2	37375017	37375022	37375016	37375044	-	1	0	Ago2	1	0	0	1	0	0	0	mesencymal-stem-cell
1769	MIMAT0000385	mmu-miR-106a-5p	Zbtb6	protein_coding	chr2	37426052	37426058	37426051	37426079	-	2	0	Ago2	0	0	1	1	0	1	1	P19
1770	MIMAT0000385	mmu-miR-106a-5p	Zbtb6	protein_coding	chr2	37426999	37427004	37426998	37427026	-	2	0	Ago2	1	0	1	1	0	0	0	mesencymal-stem-cell
1771	MIMAT0000385	mmu-miR-106a-5p	Zbtb6	protein_coding	chr2	37427655	37427660	37427654	37427682	-	1	0	Ago2	1	0	1	1	0	0	0	cortex
1772	MIMAT0000385	mmu-miR-106a-5p	Nr6a1	protein_coding	chr2	38726810	38726815	38726810	38726815	-	1	0	Ago2	1	0	0	0	0	0	0	mesencymal-stem-cell
1773	MIMAT0000385	mmu-miR-106a-5p	Golga1	protein_coding	chr2	39016664	39016670	39016663	39016691	-	2	0	Ago2	1	0	0	1	1	0	0	CD4-T-cells
1774	MIMAT0000385	mmu-miR-106a-5p	Scai	protein_coding	chr2	39066465	39066493	39066465	39066493	-	1	0	Ago2	0	0	0	1	0	0	0	cortex
1775	MIMAT0000385	mmu-miR-106a-5p	Ppp6c	protein_coding	chr2	39194549	39194577	39194549	39194577	-	1	0	Ago2	0	0	0	1	0	0	0	mesencymal-stem-cell
1776	MIMAT0000385	mmu-miR-106a-5p	Ppp6c	protein_coding	chr2	39195918	39195924	39195917	39195945	-	1	0	Ago2	0	0	1	1	0	0	1	mesencymal-stem-cell
1777	MIMAT0000385	mmu-miR-106a-5p	Ppp6c	protein_coding	chr2	39197252	39197258	39197251	39197279	-	6	0	Ago2	1	0	1	1	1	1	1	CD4-T-cells
1778	MIMAT0000385	mmu-miR-106a-5p	Ppp6c	protein_coding	chr2	39197313	39197318	39197312	39197340	-	3	0	Ago2	1	0	1	1	0	0	0	CD4-T-cells
1779	MIMAT0000385	mmu-miR-106a-5p	Zeb2	protein_coding	chr2	44986676	44986681	44986676	44986681	-	2	0	Ago2	1	0	1	0	0	0	0	BMDM
1780	MIMAT0000385	mmu-miR-106a-5p	Zeb2	protein_coding	chr2	44986798	44986803	44986798	44986803	-	1	0	Ago2	1	0	1	0	0	0	0	cortex
1781	MIMAT0000385	mmu-miR-106a-5p	Zeb2	protein_coding	chr2	44987286	44987291	44987286	44987291	-	4	0	Ago1-4,Ago2	1	0	1	0	0	0	0	brain,mesencymal-stem-cell
1782	MIMAT0000385	mmu-miR-106a-5p	Zeb2	protein_coding	chr2	44988035	44988040	44988035	44988040	-	3	0	Ago2	1	0	1	0	0	0	0	mesencymal-stem-cell
1783	MIMAT0000385	mmu-miR-106a-5p	Zeb2	protein_coding	chr2	44988091	44988096	44988091	44988096	-	1	0	Ago2	1	0	1	0	0	0	0	BMDM
1784	MIMAT0000385	mmu-miR-106a-5p	Rnd3	protein_coding	chr2	51130524	51130529	51130523	51130548	-	1	0	Ago2	1	0	0	0	1	0	0	mesencymal-stem-cell
1785	MIMAT0000385	mmu-miR-106a-5p	Nr4a2	protein_coding	chr2	57107087	57107093	57107086	57107114	-	1	0	Ago2	0	0	1	1	0	0	1	CD4-T-cells
1786	MIMAT0000385	mmu-miR-106a-5p	Ly75	protein_coding	chr2	60292134	60292140	60292133	60292161	-	1	0	Ago2	0	0	1	1	0	0	0	CD4-T-cells
1787	MIMAT0000385	mmu-miR-106a-5p	Rbms1	protein_coding	chr2	60751580	60751586	60751580	60751586	-	3	0	Ago2	0	0	0	0	0	0	1	mesencymal-stem-cell
1788	MIMAT0000385	mmu-miR-106a-5p	Fign	protein_coding	chr2	63977249	63977255	63977248	63977276	-	1	0	Ago2	0	0	1	1	0	0	0	mesencymal-stem-cell
1789	MIMAT0000385	mmu-miR-106a-5p	Cobll1	protein_coding	chr2	65088738	65088743	65088738	65088743	-	1	0	Ago2	0	0	1	0	0	0	0	cortex
1790	MIMAT0000385	mmu-miR-106a-5p	Scn1a	protein_coding	chr2	66271425	66271430	66271424	66271452	-	1	0	Ago2	1	0	1	1	0	0	0	cortex
1791	MIMAT0000385	mmu-miR-106a-5p	Scn1a	protein_coding	chr2	66272767	66272772	66272766	66272794	-	1	0	Ago1-4	1	0	1	1	0	0	0	brain
1792	MIMAT0000385	mmu-miR-106a-5p	Lrp2	protein_coding	chr2	69425606	69425611	69425606	69425611	-	1	0	Ago2	1	0	0	0	0	0	0	P19
1793	MIMAT0000385	mmu-miR-106a-5p	Tlk1	protein_coding	chr2	70713368	70713373	70713367	70713391	-	1	0	Ago2	1	0	0	0	1	0	0	cortex
1794	MIMAT0000385	mmu-miR-106a-5p	Slc25a12	protein_coding	chr2	71275065	71275070	71275065	71275070	-	1	0	Ago2	1	0	0	0	0	0	0	mesencymal-stem-cell
1795	MIMAT0000385	mmu-miR-106a-5p	Sp3	protein_coding	chr2	72936812	72936817	72936812	72936817	-	4	0	Ago2	1	0	0	0	0	0	0	CD4-T-cells
1796	MIMAT0000385	mmu-miR-106a-5p	Atf2	protein_coding	chr2	73817548	73817553	73817547	73817575	-	4	0	Ago1-4,Ago2	1	0	1	1	0	0	0	brain,mesencymal-stem-cell
1797	MIMAT0000385	mmu-miR-106a-5p	Atf2	protein_coding	chr2	73818372	73818377	73818371	73818399	-	2	0	Ago2	1	0	1	1	0	0	0	mesencymal-stem-cell
1798	MIMAT0000385	mmu-miR-106a-5p	Atf2	protein_coding	chr2	73818632	73818637	73818631	73818659	-	3	0	Ago2	1	0	1	1	0	0	0	CD4-T-cells
1799	MIMAT0000385	mmu-miR-106a-5p	Atf2	protein_coding	chr2	73818972	73818978	73818971	73818999	-	1	0	Ago2	0	0	1	1	0	0	0	cortex
1800	MIMAT0000385	mmu-miR-106a-5p	Nfe2l2	protein_coding	chr2	75675874	75675879	75675873	75675895	-	6	0	Ago1-4,Ago2	1	0	0	0	1	0	0	CD4-T-cells,brain
1801	MIMAT0000385	mmu-miR-106a-5p	Ttc30b	protein_coding	chr2	75936267	75936273	75936266	75936288	-	2	0	Ago2	1	0	1	0	1	0	0	CD4-T-cells
1802	MIMAT0000385	mmu-miR-106a-5p	Ttc30b	protein_coding	chr2	75936305	75936310	75936305	75936310	-	1	0	Ago2	1	0	1	0	0	0	0	CD4-T-cells
1803	MIMAT0000385	mmu-miR-106a-5p	Neurod1	protein_coding	chr2	79453254	79453259	79453253	79453259	-	1	0	Ago2	1	0	0	0	0	1	0	cortex
1804	MIMAT0000385	mmu-miR-106a-5p	Nckap1	protein_coding	chr2	80523481	80523501	80523481	80523501	-	2	0	Ago2	0	1	0	0	0	0	0	mesencymal-stem-cell
1805	MIMAT0000385	mmu-miR-106a-5p	Calcrl	protein_coding	chr2	84330993	84330998	84330992	84331020	-	2	0	Ago2	1	0	0	1	0	0	0	CD4-T-cells
1806	MIMAT0000385	mmu-miR-106a-5p	Calcrl	protein_coding	chr2	84332970	84332975	84332969	84332997	-	2	0	Ago2	1	0	0	1	0	0	0	BMDM
1807	MIMAT0000385	mmu-miR-106a-5p	Clp1	protein_coding	chr2	84723224	84723229	84723223	84723245	-	1	0	Ago2	1	0	0	0	1	0	0	BMDM
1808	MIMAT0000385	mmu-miR-106a-5p	Clp1	protein_coding	chr2	84723524	84723529	84723524	84723529	-	2	0	Ago2	1	0	0	0	0	0	0	BMDM
1809	MIMAT0000385	mmu-miR-106a-5p	Lrrc55	protein_coding	chr2	85188130	85188136	85188129	85188151	-	1	0	Ago2	1	0	1	0	1	0	1	cortex
1810	MIMAT0000385	mmu-miR-106a-5p	Ptprj	protein_coding	chr2	90433414	90433419	90433413	90433441	-	1	0	Ago2	1	0	1	1	0	0	0	cortex
1811	MIMAT0000385	mmu-miR-106a-5p	Ptprj	protein_coding	chr2	90434416	90434421	90434415	90434443	-	1	0	Ago2	1	0	1	1	1	1	1	mesencymal-stem-cell
1812	MIMAT0000385	mmu-miR-106a-5p	Ptprj	protein_coding	chr2	90434627	90434655	90434627	90434655	-	1	0	Ago2	0	0	0	1	0	0	0	cortex
1813	MIMAT0000385	mmu-miR-106a-5p	Zfp408	protein_coding	chr2	91644134	91644140	91644133	91644161	-	2	0	Ago2	1	0	1	1	1	0	0	mesencymal-stem-cell
1814	MIMAT0000385	mmu-miR-106a-5p	Mdk	protein_coding	chr2	91929832	91929854	91929832	91929854	-	2	0	Ago1-4,Ago2	0	0	0	0	1	0	0	P19,brain
1815	MIMAT0000385	mmu-miR-106a-5p	Cry2	protein_coding	chr2	92403742	92403748	92403741	92403765	-	2	0	Ago2	1	0	0	0	1	1	1	CD4-T-cells
1816	MIMAT0000385	mmu-miR-106a-5p	Cry2	protein_coding	chr2	92404756	92404761	92404756	92404761	-	1	0	Ago2	1	0	0	0	0	0	0	P19
1817	MIMAT0000385	mmu-miR-106a-5p	Api5	protein_coding	chr2	94412631	94412636	94412631	94412636	-	2	0	Ago2	1	0	0	0	0	0	0	mesencymal-stem-cell
1818	MIMAT0000385	mmu-miR-106a-5p	Trim44	protein_coding	chr2	102303104	102303109	102303104	102303109	-	1	0	Ago2	1	0	0	0	0	0	0	cortex
1819	MIMAT0000385	mmu-miR-106a-5p	Cd44	protein_coding	chr2	102812598	102812603	102812598	102812603	-	3	0	Ago2	1	0	0	0	0	0	0	mesencymal-stem-cell
1820	MIMAT0000385	mmu-miR-106a-5p	Pdhx	protein_coding	chr2	103021838	103021843	103021838	103021843	-	3	0	Ago2	1	0	0	0	0	0	0	mesencymal-stem-cell
1821	MIMAT0000385	mmu-miR-106a-5p	Caprin1	protein_coding	chr2	103765855	103765860	103765855	103765860	-	2	0	Ago2	1	0	0	0	0	0	0	mesencymal-stem-cell
1822	MIMAT0000385	mmu-miR-106a-5p	D430041D05Rik	protein_coding	chr2	104146814	104146819	104146814	104146819	-	1	0	Ago2	1	0	0	0	0	0	0	cortex
1823	MIMAT0000385	mmu-miR-106a-5p	Hipk3	protein_coding	chr2	104426507	104426535	104426507	104426535	-	3	0	Ago2	0	0	0	1	0	0	0	mesencymal-stem-cell
1824	MIMAT0000385	mmu-miR-106a-5p	Hipk3	protein_coding	chr2	104429689	104429717	104429689	104429717	-	4	0	Ago2	0	0	0	1	0	0	0	CD4-T-cells
1825	MIMAT0000385	mmu-miR-106a-5p	Hipk3	protein_coding	chr2	104433266	104433294	104433266	104433294	-	2	0	Ago2	0	0	0	1	0	0	0	mesencymal-stem-cell
1826	MIMAT0000385	mmu-miR-106a-5p	Hipk3	protein_coding	chr2	104471222	104471250	104471222	104471250	-	1	0	Ago2	0	0	0	1	0	0	0	cortex
1827	MIMAT0000385	mmu-miR-106a-5p	Qser1	protein_coding	chr2	104757348	104757354	104757348	104757354	-	1	0	Ago2	1	0	0	0	0	0	0	cortex
1828	MIMAT0000385	mmu-miR-106a-5p	Dnajc24	protein_coding	chr2	105966788	105966794	105966787	105966813	-	5	0	Ago2	1	0	1	0	1	0	0	mesencymal-stem-cell
1829	MIMAT0000385	mmu-miR-106a-5p	Rasgrp1	protein_coding	chr2	117281580	117281585	117281580	117281585	-	1	0	Ago2	1	0	0	0	0	0	0	CD4-T-cells
1830	MIMAT0000385	mmu-miR-106a-5p	Tmem87a	protein_coding	chr2	120355334	120355356	120355334	120355356	-	1	0	Ago2	0	0	0	0	1	0	0	cortex
1831	MIMAT0000385	mmu-miR-106a-5p	Zfp106	protein_coding	chr2	120508922	120508927	120508922	120508927	-	1	0	Ago2	1	0	0	0	0	0	0	cortex
1832	MIMAT0000385	mmu-miR-106a-5p	Ubr1	protein_coding	chr2	120860673	120860678	120860672	120860678	-	2	0	Ago2	1	0	0	0	0	1	0	CD4-T-cells
1833	MIMAT0000385	mmu-miR-106a-5p	Slc30a4	protein_coding	chr2	122683816	122683823	122683816	122683823	-	1	0	Ago2	1	0	0	0	0	0	0	cortex
1834	MIMAT0000385	mmu-miR-106a-5p	Fbn1	protein_coding	chr2	125301400	125301405	125301400	125301405	-	1	0	Ago2	1	0	0	0	0	0	0	mesencymal-stem-cell
1835	MIMAT0000385	mmu-miR-106a-5p	Shc4	protein_coding	chr2	125629369	125629374	125629368	125629396	-	1	0	Ago2	1	0	1	1	0	0	0	cortex
1836	MIMAT0000385	mmu-miR-106a-5p	Cops2	protein_coding	chr2	125831293	125831298	125831292	125831298	-	2	0	Ago1-4,Ago2	1	0	0	0	0	1	0	brain,cortex
1837	MIMAT0000385	mmu-miR-106a-5p	Sppl2a	protein_coding	chr2	126891361	126891366	126891361	126891366	-	4	0	Ago2	0	0	1	0	0	0	0	CD4-T-cells
1838	MIMAT0000385	mmu-miR-106a-5p	Ncaph	protein_coding	chr2	127103966	127103971	127103966	127103971	-	2	0	Ago2	1	0	0	0	0	0	0	mesencymal-stem-cell
1839	MIMAT0000385	mmu-miR-106a-5p	Ncaph	protein_coding	chr2	127103984	127103989	127103984	127103989	-	1	0	Ago2	1	0	0	0	0	0	0	mesencymal-stem-cell
1840	MIMAT0000385	mmu-miR-106a-5p	Mal	protein_coding	chr2	127633349	127633354	127633349	127633354	-	1	0	Ago2	1	0	0	0	0	0	0	cortex
1841	MIMAT0000385	mmu-miR-106a-5p	1500011K16Rik	protein_coding	chr2	127791779	127791786	127791779	127791786	-	1	0	Ago2	0	0	0	0	0	0	1	mesencymal-stem-cell
1842	MIMAT0000385	mmu-miR-106a-5p	Bub1	protein_coding	chr2	127801190	127801195	127801189	127801211	-	1	0	Ago2	1	0	0	0	1	0	0	mesencymal-stem-cell
1843	MIMAT0000385	mmu-miR-106a-5p	Rassf2	protein_coding	chr2	131992859	131992864	131992858	131992880	-	1	0	Ago2	1	0	1	0	1	1	1	CD4-T-cells
1844	MIMAT0000385	mmu-miR-106a-5p	Gpcpd1	protein_coding	chr2	132529299	132529304	132529299	132529304	-	1	0	Ago2	1	0	0	0	0	0	0	BMDM
1845	MIMAT0000385	mmu-miR-106a-5p	Trmt6	protein_coding	chr2	132805366	132805371	132805366	132805371	-	1	0	Ago2	1	0	0	0	0	0	0	mesencymal-stem-cell
1846	MIMAT0000385	mmu-miR-106a-5p	Tmx4	protein_coding	chr2	134594455	134594483	134594455	134594483	-	1	0	Ago2	0	0	0	1	0	0	0	cortex
1847	MIMAT0000385	mmu-miR-106a-5p	Tmx4	protein_coding	chr2	134595585	134595590	134595584	134595612	-	1	0	Ago2	1	0	1	1	0	0	0	BMDM
1848	MIMAT0000385	mmu-miR-106a-5p	Tmx4	protein_coding	chr2	134595794	134595799	134595793	134595821	-	2	0	Ago2	1	0	1	1	0	0	0	BMDM
1849	MIMAT0000385	mmu-miR-106a-5p	Tmx4	protein_coding	chr2	134598404	134598409	134598403	134598431	-	2	0	Ago2	1	0	1	1	0	0	0	CD4-T-cells
1850	MIMAT0000385	mmu-miR-106a-5p	Rbbp9	protein_coding	chr2	144543643	144543649	144543642	144543669	-	3	0	Ago2	1	0	1	0	1	0	0	BMDM
1851	MIMAT0000385	mmu-miR-106a-5p	Napb	protein_coding	chr2	148696684	148696689	148696684	148696689	-	1	0	Ago1-4	1	0	0	0	0	0	0	brain
1852	MIMAT0000385	mmu-miR-106a-5p	Ninl	protein_coding	chr2	150935058	150935063	150935058	150935063	-	1	0	Ago2	1	0	0	0	0	0	0	mesencymal-stem-cell
1853	MIMAT0000385	mmu-miR-106a-5p	Fam110a	protein_coding	chr2	151969903	151969909	151969902	151969924	-	1	0	Ago2	1	0	0	0	1	0	0	mESC
1854	MIMAT0000385	mmu-miR-106a-5p	Nrsn2	protein_coding	chr2	152368996	152369003	152368995	152369018	-	1	0	Ago2	1	0	0	0	1	0	0	cortex
1855	MIMAT0000385	mmu-miR-106a-5p	Sox12	protein_coding	chr2	152396556	152396561	152396556	152396561	-	1	0	Ago2	1	0	0	0	0	0	0	cortex
1856	MIMAT0000385	mmu-miR-106a-5p	Plagl2	protein_coding	chr2	153227963	153227969	153227962	153227990	-	7	0	Ago1-4,Ago2	1	0	0	1	1	1	1	CD4-T-cells,brain
1857	MIMAT0000385	mmu-miR-106a-5p	E2f1	protein_coding	chr2	154559697	154559703	154559696	154559724	-	3	0	Ago2	1	0	1	1	1	1	1	mesencymal-stem-cell
1858	MIMAT0000385	mmu-miR-106a-5p	E2f1	protein_coding	chr2	154560212	154560217	154560211	154560239	-	4	0	Ago2	1	0	1	1	1	1	1	mesencymal-stem-cell
1859	MIMAT0000385	mmu-miR-106a-5p	Pigu	protein_coding	chr2	155278330	155278335	155278330	155278335	-	1	0	Ago2	1	0	0	0	0	0	0	cortex
1860	MIMAT0000385	mmu-miR-106a-5p	Rbl1	protein_coding	chr2	157146033	157146038	157146032	157146060	-	4	0	Ago2	1	0	1	1	1	0	0	CD4-T-cells
1861	MIMAT0000385	mmu-miR-106a-5p	Rbl1	protein_coding	chr2	157147477	157147482	157147476	157147504	-	6	0	Ago2	1	0	1	1	1	1	1	CD4-T-cells
1862	MIMAT0000385	mmu-miR-106a-5p	Chd6	protein_coding	chr2	160949125	160949130	160949125	160949130	-	1	0	Ago2	1	0	0	0	0	0	0	mESC
1863	MIMAT0000385	mmu-miR-106a-5p	Tomm34	protein_coding	chr2	164054287	164054292	164054287	164054292	-	1	0	Ago2	1	0	0	0	0	0	0	BMDM
1864	MIMAT0000385	mmu-miR-106a-5p	Zmynd8	protein_coding	chr2	165785387	165785392	165785387	165785392	-	1	0	Ago2	1	0	0	0	0	0	0	BMDM
1865	MIMAT0000385	mmu-miR-106a-5p	Prex1	protein_coding	chr2	166567435	166567441	166567435	166567441	-	1	0	Ago2	1	0	0	0	0	1	1	cortex
1866	MIMAT0000385	mmu-miR-106a-5p	Stau1	protein_coding	chr2	166948301	166948306	166948300	166948322	-	2	0	Ago2	1	0	0	0	1	0	0	CD4-T-cells
1867	MIMAT0000385	mmu-miR-106a-5p	Znfx1	protein_coding	chr2	167035833	167035839	167035832	167035860	-	7	0	Ago2	1	0	1	1	1	1	1	CD4-T-cells
1868	MIMAT0000385	mmu-miR-106a-5p	Znfx1	protein_coding	chr2	167036327	167036332	167036326	167036354	-	7	0	Ago2	1	0	1	1	0	0	0	CD4-T-cells
1869	MIMAT0000385	mmu-miR-106a-5p	Znfx1	protein_coding	chr2	167036555	167036561	167036554	167036582	-	8	0	Ago2	1	0	1	1	1	1	1	mesencymal-stem-cell
1870	MIMAT0000385	mmu-miR-106a-5p	Kcnb1	protein_coding	chr2	167103370	167103377	167103370	167103377	-	2	0	Ago1-4,Ago2	0	0	0	0	0	0	1	brain,cortex
1871	MIMAT0000385	mmu-miR-106a-5p	B4galt5	protein_coding	chr2	167298553	167298558	167298553	167298558	-	2	0	Ago2	1	0	0	0	0	0	0	CD4-T-cells
1872	MIMAT0000385	mmu-miR-106a-5p	Tmem189	protein_coding	chr2	167643897	167643902	167643897	167643902	-	2	0	Ago2	1	0	0	0	0	0	0	mesencymal-stem-cell
1873	MIMAT0000385	mmu-miR-106a-5p	Zfp217	protein_coding	chr2	170109205	170109210	170109204	170109232	-	2	0	Ago2	0	0	0	1	0	1	1	CD4-T-cells
1874	MIMAT0000385	mmu-miR-106a-5p	Zfp217	protein_coding	chr2	170114656	170114684	170114656	170114684	-	1	0	Ago2	0	0	0	1	0	0	0	P19
1875	MIMAT0000385	mmu-miR-106a-5p	Dido1	protein_coding	chr2	180658290	180658295	180658290	180658295	-	1	0	Ago2	1	0	0	0	0	0	0	BMDM
1876	MIMAT0000385	mmu-miR-106a-5p	Kcnq2	protein_coding	chr2	181075967	181075972	181075966	181075994	-	1	0	Ago2	1	0	1	1	1	1	1	cortex
1877	MIMAT0000385	mmu-miR-106a-5p	Kcnq2	protein_coding	chr2	181078132	181078160	181078132	181078160	-	1	0	Ago2	0	0	0	1	0	0	0	cortex
1878	MIMAT0000385	mmu-miR-106a-5p	Kcnq2	protein_coding	chr2	181078662	181078668	181078661	181078689	-	1	0	Ago2	0	0	1	1	0	0	0	cortex
1879	MIMAT0000385	mmu-miR-106a-5p	Zfp512b	protein_coding	chr2	181582925	181582931	181582924	181582952	-	3	0	Ago2	0	0	1	1	1	1	1	mesencymal-stem-cell
1880	MIMAT0000385	mmu-miR-106a-5p	Zfp512b	protein_coding	chr2	181583097	181583102	181583096	181583124	-	1	0	Ago2	0	0	1	1	1	1	0	P19
1881	MIMAT0000385	mmu-miR-106a-5p	Zfp512b	protein_coding	chr2	181583210	181583215	181583209	181583237	-	1	1	Ago2	0	0	1	1	0	0	0	cortex
1882	MIMAT0000385	mmu-miR-106a-5p	Samd10	protein_coding	chr2	181595268	181595273	181595267	181595290	-	1	0	Ago2	1	0	0	0	1	0	0	BMDM
1883	MIMAT0000385	mmu-miR-106a-5p	Frmd4a	protein_coding	chr2	4603398	4603426	4603398	4603426	+	3	0	Ago2	0	0	0	1	0	0	0	mesencymal-stem-cell
1884	MIMAT0000385	mmu-miR-106a-5p	Frmd4a	protein_coding	chr2	4611161	4611183	4611155	4611183	+	1	0	Ago2	0	0	0	1	1	0	0	mesencymal-stem-cell
1885	MIMAT0000385	mmu-miR-106a-5p	Frmd4a	protein_coding	chr2	4611647	4611675	4611647	4611675	+	1	0	Ago2	0	0	0	1	0	0	0	cortex
1886	MIMAT0000385	mmu-miR-106a-5p	Frmd4a	protein_coding	chr2	4612721	4612726	4612699	4612727	+	1	0	Ago2	1	0	0	1	0	0	0	cortex
1887	MIMAT0000385	mmu-miR-106a-5p	Ucma	protein_coding	chr2	4985680	4985685	4985664	4985686	+	1	0	Ago2	1	0	0	0	1	0	0	cortex
1888	MIMAT0000385	mmu-miR-106a-5p	Ccdc3	protein_coding	chr2	5230240	5230245	5230240	5230245	+	1	0	Ago2	1	0	0	0	0	0	0	cortex
1889	MIMAT0000385	mmu-miR-106a-5p	Sfmbt2	protein_coding	chr2	10592013	10592018	10592013	10592018	+	1	0	Ago2	1	0	1	0	0	0	0	cortex
1890	MIMAT0000385	mmu-miR-106a-5p	Il2ra	protein_coding	chr2	11690081	11690086	11690081	11690086	+	1	0	Ago2	1	0	0	0	0	0	0	CD4-T-cells
1891	MIMAT0000385	mmu-miR-106a-5p	Il2ra	protein_coding	chr2	11690285	11690290	11690285	11690290	+	1	0	Ago2	1	0	0	0	0	0	0	CD4-T-cells
1892	MIMAT0000385	mmu-miR-106a-5p	Arl5b	protein_coding	chr2	15077000	15077005	15077000	15077005	+	2	0	Ago2	1	0	0	0	0	0	0	CD4-T-cells
1893	MIMAT0000385	mmu-miR-106a-5p	Arl5b	protein_coding	chr2	15078312	15078317	15078312	15078317	+	2	0	Ago2	1	0	0	0	0	0	0	mESC
1894	MIMAT0000385	mmu-miR-106a-5p	Plxdc2	protein_coding	chr2	16751690	16751695	16751668	16751696	+	1	0	Ago2	1	0	0	1	0	0	0	cortex
1895	MIMAT0000385	mmu-miR-106a-5p	Plxdc2	protein_coding	chr2	16755797	16755825	16755797	16755825	+	1	0	Ago2	0	0	0	1	0	0	0	BMDM
1896	MIMAT0000385	mmu-miR-106a-5p	Commd3	protein_coding	chr2	18676074	18676079	18676074	18676079	+	2	0	Ago2	1	0	0	0	0	0	0	BMDM
1897	MIMAT0000385	mmu-miR-106a-5p	Otud1	protein_coding	chr2	19659512	19659517	19659511	19659518	+	3	0	Ago2	0	0	1	0	0	1	1	CD4-T-cells
1898	MIMAT0000385	mmu-miR-106a-5p	Otud1	protein_coding	chr2	19659519	19659524	19659519	19659524	+	4	0	Ago2	0	0	1	0	0	0	0	CD4-T-cells
1899	MIMAT0000385	mmu-miR-106a-5p	Otud1	protein_coding	chr2	19660434	19660439	19660434	19660440	+	2	0	Ago2	0	0	1	0	0	1	0	CD4-T-cells
1900	MIMAT0000385	mmu-miR-106a-5p	Acbd5	protein_coding	chr2	23114341	23114347	23114320	23114348	+	1	0	Ago2	1	0	0	1	1	0	1	cortex
1901	MIMAT0000385	mmu-miR-106a-5p	Pmpca	protein_coding	chr2	26395724	26395730	26395704	26395731	+	1	0	Ago2	1	0	0	0	1	0	0	mesencymal-stem-cell
1902	MIMAT0000385	mmu-miR-106a-5p	Col5a1	protein_coding	chr2	28037334	28037339	28037334	28037339	+	1	0	Ago2	1	0	0	0	0	0	0	mesencymal-stem-cell
1903	MIMAT0000385	mmu-miR-106a-5p	Col5a1	protein_coding	chr2	28039107	28039112	28039107	28039112	+	2	0	Ago2	1	0	0	0	0	0	0	mesencymal-stem-cell
1904	MIMAT0000385	mmu-miR-106a-5p	Olfm1	protein_coding	chr2	28214316	28214322	28214299	28214323	+	1	0	Ago2	1	0	1	0	1	0	0	BMDM
1905	MIMAT0000385	mmu-miR-106a-5p	Ralgds	protein_coding	chr2	28552381	28552386	28552381	28552386	+	2	0	Ago1-4,Ago2	1	0	0	0	0	0	0	P19,brain
1906	MIMAT0000385	mmu-miR-106a-5p	Ralgds	protein_coding	chr2	28552569	28552574	28552569	28552574	+	1	0	Ago2	1	0	0	0	0	0	0	BMDM
1907	MIMAT0000385	mmu-miR-106a-5p	Miga2	protein_coding	chr2	30384957	30384964	30384945	30384965	+	1	0	Ago2	1	0	0	0	1	0	0	cortex
1908	MIMAT0000385	mmu-miR-106a-5p	Tor1b	protein_coding	chr2	30957121	30957127	30957107	30957128	+	3	0	Ago1-4,Ago2	1	0	0	0	1	0	1	brain,mesencymal-stem-cell
1909	MIMAT0000385	mmu-miR-106a-5p	Tor1b	protein_coding	chr2	30957218	30957223	30957218	30957223	+	8	0	Ago1-4,Ago2	1	0	0	0	0	0	0	CD4-T-cells,brain
1910	MIMAT0000385	mmu-miR-106a-5p	Ncs1	protein_coding	chr2	31295004	31295010	31295004	31295010	+	1	0	Ago2	1	0	0	0	0	0	0	cortex
1911	MIMAT0000385	mmu-miR-106a-5p	Abl1	protein_coding	chr2	31803337	31803342	31803337	31803342	+	1	0	Ago2	1	0	0	0	0	0	0	BMDM
1912	MIMAT0000385	mmu-miR-106a-5p	Golga2	protein_coding	chr2	32307457	32307463	32307443	32307464	+	3	0	Ago2	1	0	0	0	1	0	0	BMDM
1913	MIMAT0000385	mmu-miR-106a-5p	Golga2	protein_coding	chr2	32307535	32307540	32307535	32307540	+	2	0	Ago2	1	0	0	0	0	0	0	mESC
1914	MIMAT0000385	mmu-miR-106a-5p	Golga2	protein_coding	chr2	32307563	32307569	32307563	32307569	+	2	0	Ago2	1	0	0	0	0	0	1	mESC
1915	MIMAT0000385	mmu-miR-106a-5p	Golga2	protein_coding	chr2	32307779	32307784	32307779	32307784	+	2	0	Ago2	1	0	0	0	0	0	0	cortex
1916	MIMAT0000385	mmu-miR-106a-5p	Fam102a	protein_coding	chr2	32568012	32568018	32567991	32568019	+	3	0	Ago2	1	0	1	1	0	1	1	CD4-T-cells
1917	MIMAT0000385	mmu-miR-106a-5p	Fam102a	protein_coding	chr2	32568481	32568487	32568460	32568488	+	2	0	Ago1-4,Ago2	1	0	1	1	1	0	1	brain,cortex
1918	MIMAT0000385	mmu-miR-106a-5p	St6galnac6	protein_coding	chr2	32620592	32620598	32620571	32620599	+	2	0	Ago2	1	0	0	1	1	1	1	mesencymal-stem-cell
1919	MIMAT0000385	mmu-miR-106a-5p	Fam129b	protein_coding	chr2	32924181	32924186	32924181	32924187	+	3	0	Ago2	1	0	0	0	0	1	0	mesencymal-stem-cell
1920	MIMAT0000385	mmu-miR-106a-5p	Fam129b	protein_coding	chr2	32924474	32924479	32924458	32924480	+	3	0	Ago2	1	1	0	0	0	0	0	mesencymal-stem-cell
1921	MIMAT0000385	mmu-miR-106a-5p	Dab2ip	protein_coding	chr2	35709955	35709983	35709955	35709983	+	2	0	Ago2	0	0	0	1	0	0	0	cortex
1922	MIMAT0000385	mmu-miR-106a-5p	Dab2ip	protein_coding	chr2	35720226	35720254	35720226	35720254	+	1	0	Ago2	0	0	0	1	0	0	0	cortex
1923	MIMAT0000385	mmu-miR-106a-5p	Dab2ip	protein_coding	chr2	35728803	35728809	35728782	35728810	+	3	0	Ago2	1	0	0	1	0	0	0	mesencymal-stem-cell
1924	MIMAT0000385	mmu-miR-106a-5p	Rabgap1	protein_coding	chr2	37565324	37565346	37565324	37565346	+	1	0	Ago2	0	0	0	0	1	0	0	cortex
1925	MIMAT0000385	mmu-miR-106a-5p	Rabgap1	protein_coding	chr2	37565990	37565995	37565990	37565995	+	5	0	Ago2	1	0	0	0	0	0	0	mesencymal-stem-cell
1926	MIMAT0000385	mmu-miR-106a-5p	Acvr2a	protein_coding	chr2	48901372	48901377	48901355	48901378	+	1	0	Ago2	1	0	0	0	1	0	0	cortex
1927	MIMAT0000385	mmu-miR-106a-5p	Epc2	protein_coding	chr2	49550634	49550639	49550618	49550640	+	1	0	Ago2	1	0	0	0	1	0	0	BMDM
1928	MIMAT0000385	mmu-miR-106a-5p	Kif5c	protein_coding	chr2	49771623	49771628	49771601	49771629	+	1	0	Ago1-4	1	0	1	1	0	0	0	brain
1929	MIMAT0000385	mmu-miR-106a-5p	Kif5c	protein_coding	chr2	49772827	49772832	49772805	49772833	+	1	0	Ago2	1	0	1	1	0	0	0	cortex
1930	MIMAT0000385	mmu-miR-106a-5p	Kif5c	protein_coding	chr2	49773187	49773193	49773166	49773194	+	1	0	Ago2	1	0	1	1	0	0	0	mESC
1931	MIMAT0000385	mmu-miR-106a-5p	Rif1	protein_coding	chr2	52121286	52121291	52121286	52121291	+	1	0	Ago2	1	0	1	0	0	0	0	mesencymal-stem-cell
1932	MIMAT0000385	mmu-miR-106a-5p	Rif1	protein_coding	chr2	52121540	52121545	52121524	52121546	+	3	0	Ago2	1	0	1	0	1	0	0	CD4-T-cells
1933	MIMAT0000385	mmu-miR-106a-5p	Gpd2	protein_coding	chr2	57368547	57368552	57368547	57368552	+	1	0	Ago2	0	0	1	0	0	0	0	cortex
1934	MIMAT0000385	mmu-miR-106a-5p	Gpd2	protein_coding	chr2	57369333	57369338	57369333	57369338	+	4	0	Ago2	0	0	1	0	0	0	0	mesencymal-stem-cell
1935	MIMAT0000385	mmu-miR-106a-5p	Tanc1	protein_coding	chr2	59845194	59845200	59845173	59845201	+	3	0	Ago2	1	0	1	1	1	1	1	mesencymal-stem-cell
1936	MIMAT0000385	mmu-miR-106a-5p	2023-03-07	protein_coding	chr2	60233949	60233969	60233949	60233969	+	3	0	Ago1-4,Ago2	0	1	0	0	1	0	0	brain,mesencymal-stem-cell
1937	MIMAT0000385	mmu-miR-106a-5p	Tank	protein_coding	chr2	61651211	61651216	61651211	61651216	+	1	0	Ago2	0	0	1	0	0	0	0	CD4-T-cells
1938	MIMAT0000385	mmu-miR-106a-5p	Scn2a	protein_coding	chr2	65765850	65765855	65765850	65765855	+	1	0	Ago1-4	1	0	0	0	0	0	0	brain
1939	MIMAT0000385	mmu-miR-106a-5p	Scn2a	protein_coding	chr2	65766541	65766546	65766540	65766547	+	1	0	Ago2	1	0	0	0	0	1	1	cortex
1940	MIMAT0000385	mmu-miR-106a-5p	Cers6	protein_coding	chr2	69109556	69109562	69109535	69109563	+	1	0	Ago2	1	0	1	1	1	1	1	mesencymal-stem-cell
1941	MIMAT0000385	mmu-miR-106a-5p	Cers6	protein_coding	chr2	69114251	69114256	69114229	69114257	+	1	0	Ago2	0	0	1	1	0	0	0	mesencymal-stem-cell
1942	MIMAT0000385	mmu-miR-106a-5p	Ppig	protein_coding	chr2	69750616	69750621	69750616	69750621	+	1	0	Ago2	1	0	0	0	0	0	0	mesencymal-stem-cell
1943	MIMAT0000385	mmu-miR-106a-5p	Klhl23	protein_coding	chr2	69834576	69834583	69834556	69834584	+	1	0	Ago2	1	0	0	1	1	0	0	cortex
1944	MIMAT0000385	mmu-miR-106a-5p	Ubr3	protein_coding	chr2	70023792	70023797	70023792	70023797	+	1	0	Ago2	1	0	0	0	0	0	0	BMDM
1945	MIMAT0000385	mmu-miR-106a-5p	Dync1i2	protein_coding	chr2	71262923	71262928	71262907	71262929	+	3	0	Ago2	1	0	0	0	1	0	0	CD4-T-cells
1946	MIMAT0000385	mmu-miR-106a-5p	Cdca7	protein_coding	chr2	72486060	72486066	72486045	72486067	+	2	0	Ago2	1	0	1	0	1	0	0	mesencymal-stem-cell
1947	MIMAT0000385	mmu-miR-106a-5p	Agps	protein_coding	chr2	75926653	75926658	75926653	75926658	+	1	0	Ago2	1	0	0	0	0	0	0	cortex
1948	MIMAT0000385	mmu-miR-106a-5p	Osbpl6	protein_coding	chr2	76596155	76596160	76596155	76596160	+	2	0	Ago1-4,Ago2	1	0	0	0	0	0	0	brain,cortex
1949	MIMAT0000385	mmu-miR-106a-5p	Plekha3	protein_coding	chr2	76695690	76695696	76695669	76695697	+	6	0	Ago2	1	0	1	1	1	1	1	CD4-T-cells
1950	MIMAT0000385	mmu-miR-106a-5p	Plekha3	protein_coding	chr2	76696638	76696643	76696616	76696644	+	1	0	Ago2	0	0	1	1	0	0	0	mesencymal-stem-cell
1951	MIMAT0000385	mmu-miR-106a-5p	Plekha3	protein_coding	chr2	76696679	76696685	76696658	76696686	+	2	0	Ago2	0	0	1	1	0	1	1	CD4-T-cells
1952	MIMAT0000385	mmu-miR-106a-5p	Itga4	protein_coding	chr2	79327747	79327753	79327747	79327754	+	2	0	Ago2	1	0	0	0	0	0	1	CD4-T-cells
1953	MIMAT0000385	mmu-miR-106a-5p	Ssfa2	protein_coding	chr2	79671944	79671950	79671923	79671951	+	5	0	Ago2	0	0	0	1	1	1	1	mesencymal-stem-cell
1954	MIMAT0000385	mmu-miR-106a-5p	Nup35	protein_coding	chr2	80658551	80658557	80658530	80658558	+	2	1	Ago2	1	0	1	1	1	1	1	CD4-T-cells
1955	MIMAT0000385	mmu-miR-106a-5p	Itgav	protein_coding	chr2	83806667	83806672	83806667	83806672	+	3	0	Ago2	1	0	0	0	0	0	0	CD4-T-cells
1956	MIMAT0000385	mmu-miR-106a-5p	Ypel4	protein_coding	chr2	84738377	84738383	84738356	84738384	+	3	0	Ago2	0	0	1	1	0	0	1	CD4-T-cells
1957	MIMAT0000385	mmu-miR-106a-5p	Slc43a3	protein_coding	chr2	84958190	84958195	84958190	84958195	+	1	0	Ago2	1	0	0	0	0	0	0	mesencymal-stem-cell
1958	MIMAT0000385	mmu-miR-106a-5p	Tnks1bp1	protein_coding	chr2	85072736	85072742	85072715	85072743	+	3	0	Ago2	1	0	1	1	1	1	1	mesencymal-stem-cell
1959	MIMAT0000385	mmu-miR-106a-5p	Aplnr	protein_coding	chr2	85138966	85138971	85138966	85138971	+	1	0	Ago2	1	0	0	0	0	0	0	cortex
1960	MIMAT0000385	mmu-miR-106a-5p	Fnbp4	protein_coding	chr2	90780220	90780225	90780220	90780225	+	1	0	Ago2	1	0	0	0	0	0	0	CD4-T-cells
1961	MIMAT0000385	mmu-miR-106a-5p	Fnbp4	protein_coding	chr2	90780362	90780367	90780362	90780368	+	2	0	Ago2	1	0	0	0	0	1	1	mesencymal-stem-cell
1962	MIMAT0000385	mmu-miR-106a-5p	Arhgap1	protein_coding	chr2	91672288	91672293	91672266	91672294	+	6	0	Ago2	1	0	1	1	1	1	1	CD4-T-cells
1963	MIMAT0000385	mmu-miR-106a-5p	Syt13	protein_coding	chr2	92955674	92955679	92955674	92955679	+	1	0	Ago2	1	0	0	0	0	0	0	cortex
1964	MIMAT0000385	mmu-miR-106a-5p	Traf6	protein_coding	chr2	101699058	101699063	101699058	101699063	+	1	0	Ago2	1	0	0	0	0	0	0	BMDM
1965	MIMAT0000385	mmu-miR-106a-5p	Cstf3	protein_coding	chr2	104665008	104665013	104664992	104665014	+	1	0	Ago2	1	0	0	0	1	0	0	cortex
1966	MIMAT0000385	mmu-miR-106a-5p	Katnbl1	protein_coding	chr2	112413235	112413257	112413235	112413257	+	2	0	Ago2	0	0	0	0	1	0	0	mesencymal-stem-cell
1967	MIMAT0000385	mmu-miR-106a-5p	Fmn1	protein_coding	chr2	113716247	113716253	113716226	113716254	+	1	0	Ago2	1	0	0	1	0	0	1	BMDM
1968	MIMAT0000385	mmu-miR-106a-5p	Spred1	protein_coding	chr2	117180195	117180200	117180173	117180201	+	2	0	Ago2	0	0	1	1	0	0	0	CD4-T-cells
1969	MIMAT0000385	mmu-miR-106a-5p	Spred1	protein_coding	chr2	117180882	117180888	117180861	117180889	+	2	0	Ago2	0	0	1	1	0	0	0	mESC
1970	MIMAT0000385	mmu-miR-106a-5p	Spred1	protein_coding	chr2	117181223	117181229	117181202	117181230	+	2	0	Ago2	0	0	1	1	0	0	1	mesencymal-stem-cell
1971	MIMAT0000385	mmu-miR-106a-5p	Bahd1	protein_coding	chr2	118924376	118924381	118924354	118924382	+	5	0	Ago2	1	0	0	1	1	1	1	CD4-T-cells
1972	MIMAT0000385	mmu-miR-106a-5p	Mga	protein_coding	chr2	119966471	119966476	119966449	119966477	+	2	0	Ago2	1	0	0	1	0	0	0	mesencymal-stem-cell
1973	MIMAT0000385	mmu-miR-106a-5p	Mapkbp1	protein_coding	chr2	120026140	120026145	120026118	120026146	+	2	0	Ago2	1	0	0	1	0	0	0	CD4-T-cells
1974	MIMAT0000385	mmu-miR-106a-5p	Mapkbp1	protein_coding	chr2	120027193	120027199	120027172	120027200	+	1	0	Ago2	1	0	0	1	0	0	0	cortex
1975	MIMAT0000385	mmu-miR-106a-5p	Snap23	protein_coding	chr2	120600400	120600405	120600400	120600405	+	1	0	Ago2	1	0	0	0	0	0	0	mesencymal-stem-cell
1976	MIMAT0000385	mmu-miR-106a-5p	Map1a	protein_coding	chr2	121308945	121308950	121308945	121308950	+	1	0	Ago2	1	0	0	0	0	0	0	mesencymal-stem-cell
1977	MIMAT0000385	mmu-miR-106a-5p	Pdia3	protein_coding	chr2	121437718	121437723	121437702	121437724	+	5	0	Ago1-4,Ago2	1	0	0	0	1	0	0	CD4-T-cells,brain
1978	MIMAT0000385	mmu-miR-106a-5p	Casc4	protein_coding	chr2	121934668	121934674	121934647	121934675	+	2	0	Ago2	1	0	1	1	1	0	0	mesencymal-stem-cell
1979	MIMAT0000385	mmu-miR-106a-5p	Galk2	protein_coding	chr2	125983427	125983432	125983411	125983433	+	2	0	Ago2	1	0	0	0	1	0	0	BMDM
1980	MIMAT0000385	mmu-miR-106a-5p	Tmem127	protein_coding	chr2	127257664	127257669	127257642	127257670	+	2	0	Ago2	1	0	0	1	0	0	0	cortex
1981	MIMAT0000385	mmu-miR-106a-5p	Tmem127	protein_coding	chr2	127257765	127257771	127257744	127257772	+	5	0	Ago2	1	0	0	1	1	1	1	mesencymal-stem-cell
1982	MIMAT0000385	mmu-miR-106a-5p	Tmem127	protein_coding	chr2	127259224	127259229	127259202	127259230	+	2	0	Ago2	1	0	0	1	0	1	0	BMDM
1983	MIMAT0000385	mmu-miR-106a-5p	Tmem127	protein_coding	chr2	127260096	127260101	127260074	127260102	+	1	1	Ago2	1	0	0	1	0	0	0	cortex
1984	MIMAT0000385	mmu-miR-106a-5p	Dusp2	protein_coding	chr2	127338307	127338313	127338286	127338314	+	1	0	Ago2	1	0	0	1	1	1	1	cortex
1985	MIMAT0000385	mmu-miR-106a-5p	Bcl2l11	protein_coding	chr2	128158632	128158660	128158632	128158660	+	1	0	Ago2	0	0	0	1	0	0	0	CD4-T-cells
1986	MIMAT0000385	mmu-miR-106a-5p	Bcl2l11	protein_coding	chr2	128159008	128159013	128158986	128159014	+	1	0	Ago2	1	0	1	1	0	0	0	CD4-T-cells
1987	MIMAT0000385	mmu-miR-106a-5p	Bcl2l11	protein_coding	chr2	128159061	128159066	128159039	128159067	+	4	0	Ago2	1	0	1	1	0	0	0	CD4-T-cells
1988	MIMAT0000385	mmu-miR-106a-5p	Bcl2l11	protein_coding	chr2	128160431	128160459	128160431	128160459	+	1	0	Ago2	0	0	0	1	0	0	0	mESC
1989	MIMAT0000385	mmu-miR-106a-5p	Tmem87b	protein_coding	chr2	128852159	128852166	128852146	128852167	+	6	0	Ago2	1	0	0	0	1	0	0	mesencymal-stem-cell
1990	MIMAT0000385	mmu-miR-106a-5p	Zc3h6	protein_coding	chr2	129018072	129018077	129018056	129018078	+	1	0	Ago2	1	0	1	0	1	0	0	CD4-T-cells
1991	MIMAT0000385	mmu-miR-106a-5p	Stk35	protein_coding	chr2	129831909	129831914	129831909	129831914	+	1	0	Ago2	1	0	0	0	0	0	0	cortex
1992	MIMAT0000385	mmu-miR-106a-5p	Atrn	protein_coding	chr2	131026990	131026995	131026990	131026995	+	1	0	Ago2	1	0	0	0	0	0	0	cortex
1993	MIMAT0000385	mmu-miR-106a-5p	Cds2	protein_coding	chr2	132306563	132306568	132306563	132306568	+	4	0	Ago2	1	0	0	0	0	0	0	mesencymal-stem-cell
1994	MIMAT0000385	mmu-miR-106a-5p	Bmp2	protein_coding	chr2	133561804	133561809	133561782	133561810	+	1	0	Ago2	1	0	1	1	0	1	1	cortex
1995	MIMAT0000385	mmu-miR-106a-5p	Plcb1	protein_coding	chr2	135472676	135472704	135472676	135472704	+	1	0	Ago2	0	0	0	1	0	0	0	BMDM
1996	MIMAT0000385	mmu-miR-106a-5p	Plcb1	protein_coding	chr2	135474218	135474224	135474197	135474225	+	2	0	Ago2	0	0	1	1	0	1	1	mesencymal-stem-cell
1997	MIMAT0000385	mmu-miR-106a-5p	Plcb1	protein_coding	chr2	135474539	135474544	135474517	135474545	+	1	0	Ago2	0	0	1	1	0	1	0	cortex
1998	MIMAT0000385	mmu-miR-106a-5p	Lamp5	protein_coding	chr2	136069254	136069260	136069239	136069261	+	1	0	Ago2	1	0	1	0	1	0	1	cortex
1999	MIMAT0000385	mmu-miR-106a-5p	Btbd3	protein_coding	chr2	138286779	138286784	138286779	138286784	+	1	0	Ago1-4	1	0	0	0	0	0	0	brain
[truncated: 197,947 more rows]

## Sheet: starbase_lnc_mir
	miRNAid	miRNAname	geneName	geneType	chromosome	start	end	strand	clipExpNum	degraExpNum	RBP	merClass	miRseq	align	targetSeq
1	MIMAT0000385	mmu-miR-106a-5p	A430106G13Rik	lincRNA	chr1	137968825	137968848	+	1	0	Ago2	8mer	gauGGACGUG-ACAAUCGUGAAAc	::| ||| | || |||||||	auuUUUCCACAUAUUUGCACUUUa	BMDM
2	MIMAT0000385	mmu-miR-106a-5p	Gm10855	sense_intronic	chr2	6933995	6934019	-	1	0	Ago2	7mer-m8	gauGGACGU-GACAAU-CGUGAAAc	:||||| || ||| |||||||	aguUCUGCACCUAUUAUGCACUUUu	cortex
3	MIMAT0000385	mmu-miR-106a-5p	1700020I14Rik	lincRNA	chr2	119601750	119601773	+	3	0	Ago2	7mer-m8	gaugGACGUGACAAU-CGUGAAAc	|| || | : |||||||	ggugCUUCAGGGAAGUGCACUUUg	mESC
4	MIMAT0000385	mmu-miR-106a-5p	Gm43256	sense_intronic	chr3	104189827	104189849	-	1	0	Ago2	7mer-m8	gaUG-GACGUGACAAUCGUGAAAc	|| || :|:| | ||||||||	gaACACU-UAUUCUCAGCACUUUg	cortex
5	MIMAT0000385	mmu-miR-106a-5p	Tug1	antisense	chr11	3644727	3644753	-	1	0	Ago2	7mer-m8	gaugGACGUG-ACAA---UCGUGAAAc	|| :|| ||| ||||||||	agcaCUUUACAGGUUCAAAGCACUUUc	mesencymal-stem-cell
6	MIMAT0000385	mmu-miR-106a-5p	Tug1	antisense	chr11	3644745	3644767	-	1	0	Ago2	8mer	gauGGACGUGACAAUCGUGAAAc	||| : :| |||||||||	ucuCCUCUUUUUAUAGCACUUUa	mesencymal-stem-cell
7	MIMAT0000385	mmu-miR-106a-5p	Meg3	lincRNA	chr12	109545751	109545776	+	1	0	Ago2	7mer-m8	gaUGGACGUGACAA---UCGUGAAAc	||: ||:| | ||||||||	guACUCUCAUUUCUACCAGCACUUUc	mESC
8	MIMAT0000385	mmu-miR-106a-5p	Rian	processed_transcript	chr12	109655855	109655879	+	3	0	Ago2	7mer-m8	gauGGACGUGAC---AAUCGUGAAAc	||| || || ||:|||||||	ugcCCU-CAAUGGGAUUGGCACUUUc	mESC
9	MIMAT0000385	mmu-miR-106a-5p	B930095G15Rik	sense_intronic	chr14	121250218	121250240	+	1	0	Ago2	7mer-m8	gauggacgugacaaUCGUGAAAc	:|||||||	gucgcucacccagcGGCACUUUg	cortex
10	MIMAT0000385	mmu-miR-106a-5p	Peg13	sense_intronic	chr15	72808138	72808163	-	1	0	Ago2	8mer	gaUGGACGUGACAA---UCGUGAAAc	:::||: | | | :|||||||	uuGUUUGUUCGGAUCAGGGCACUUUa	cortex
11	MIMAT0000385	mmu-miR-106a-5p	Gm26917	lincRNA	chr17	39843176	39843198	+	3	0	Ago2	7mer-m8	gaugGACGUGACAAUCGUGAAAc	|||| | | |||||||	agcgCUGCCCCGCGCGCACUUUu	P19
12	MIMAT0000385	mmu-miR-106a-5p	Trerf1	processed_transcript	chr17	47361109	47361130	+	2	0	Ago2	7mer-m8	gauggacgUGACAAUCGUGAAAc	| | || |||||||	ccgauuaaAAUAUU-GCACUUUu	BMDM
13	MIMAT0000385	mmu-miR-106a-5p	Neat1	lincRNA	chr19	5834421	5834442	-	1	0	Ago2	7mer-m8	gaUGGACGUGACAAUCGUGAAAc	:|:|| :| | ||||||||	aaGCUUG-GCAGCCAGCACUUUg	P19
14	MIMAT0000385	mmu-miR-106a-5p	Xist	lincRNA	chrX	103474845	103474867	-	1	0	Ago2	7mer-m8	gauggacgugacAAUCGUGAAAc	||||||||||	ugagaaggaagcUUAGCACUUUu	mesencymal-stem-cell
15	MIMAT0017329	mmu-miR-1193-5p	1700020I14Rik	lincRNA	chr2	119605732	119605750	+	2	0	Ago2	7mer-m8	acaugcAGUGGCCAGAUGGu	||| :||||||||	ccaaauUCA-UGGUCUACCg	BMDM
16	MIMAT0017329	mmu-miR-1193-5p	Cct6a	processed_transcript	chr5	129846064	129846083	+	2	0	Ago2	7mer-m8	acAUGCAGUG-GCCAGAUGGu	|| | ||: : |||||||	gaUAAG-CAUGUUGUCUACCc	mesencymal-stem-cell
17	MIMAT0017329	mmu-miR-1193-5p	Gm20559	processed_transcript	chr6	3333445	3333464	-	1	0	Ago2	7mer-m8	acaUGCAGUGGCCAGAUGGu	:| |: :: |||||||	ugaGCCUUCUUUGUCUACCu	cortex
18	MIMAT0017329	mmu-miR-1193-5p	Gm26917	lincRNA	chr17	39845347	39845365	+	2	0	Ago2	7mer-m8	acaugCAGUGGCCAGAUGGu	|||: : |||||||	cuccgGUCGAU-GUCUACCu	BMDM
19	MIMAT0017329	mmu-miR-1193-5p	Neat1	lincRNA	chr19	5841215	5841232	-	1	0	Ago2	7mer-m8	acAUGCAGUGGCCAGAUGGu	|::| |:|| |||||||	ccUGUG-CGCC-GUCUACCu	P19
20	MIMAT0000139	mmu-miR-127-3p	D130017N08Rik	lincRNA	chr5	143758634	143758654	+	1	0	Ago2	8mer	ucGGUUCGAGUCUGCCUAGGCu	||||| :| | |||||||	auCCAAGGCUACA-GGAUCCGa	cortex
21	MIMAT0000139	mmu-miR-127-3p	Snhg20	lincRNA	chr11	117078800	117078822	+	1	0	Ago2	7mer-m8	ucgguucGAGUC-UGCCUAGGCu	|| || : |||||||	gcgugcaCUGAGUGAGGAUCCGg	cortex
22	MIMAT0000139	mmu-miR-127-3p	Peg13	sense_intronic	chr15	72806596	72806617	-	2	0	Ago1-4,Ago2	7mer-m8	ucGGUUCGAGUCUGCCUAGGCu	|||: ||: |||||||	cuCCAGUCUUCUCAGGAUCCGu	brain,cortex
23	MIMAT0000139	mmu-miR-127-3p	Neat1	lincRNA	chr19	5843674	5843695	-	2	0	Ago2	7mer-m8	ucGGUUCGAGUCUGCCUAGGCu	|::: || | | |||||||	uuCUGGACUAAAAGGGAUCCGu	mesencymal-stem-cell
24	MIMAT0000139	mmu-miR-127-3p	Xist	lincRNA	chrX	103481329	103481351	-	1	0	Ago2	8mer	ucgguUCGAGU-CUGCCUAGGCu	:| | | | ||||||||	guguuGGAUGAUGUCGGAUCCGa	cortex
25	MIMAT0000140	mmu-miR-128-3p	Gm38223	TEC	chr1	13290055	13290074	-	1	0	Ago2	8mer	uuUCUCUGGCCAAGUGACACu	:| |||| | |||||||	auGGUGACC-AUACACUGUGa	cortex
26	MIMAT0000140	mmu-miR-128-3p	Gm37824	TEC	chr2	13007248	13007268	+	1	0	Ago2	8mer	uuucucuggccAAGUGACACu	| |||||||	uaccuuucauaUGCACUGUGa	BMDM
27	MIMAT0000140	mmu-miR-128-3p	2500004C02Rik	processed_transcript	chr2	153342675	153342695	-	1	0	Ago2	8mer	uuucucuggccaAGUGACACu	||||||||	aaucccugauccUCACUGUGa	cortex
28	MIMAT0000140	mmu-miR-128-3p	Gm42900	TEC	chr5	107254599	107254619	-	1	0	Ago2	7mer-m8	uuucucuggccAAGUGACACu	| |||||||	uuuaaacaaaaUCCACUGUGu	BMDM
29	MIMAT0000140	mmu-miR-128-3p	Gm43359	TEC	chr5	122483024	122483046	-	1	0	Ago2	8mer	uuucUCUGGCCAA--GUGACACu	||||| || |||||||	gucaAGACCCUUUAACACUGUGa	cortex
30	MIMAT0000140	mmu-miR-128-3p	Gt(ROSA)26Sor	antisense	chr6	113070451	113070470	-	1	0	Ago2	7mer-m8	uuucuCUGGCCAAGUGACACu	|||: | ||||||||	ggcuuGACUUG-UCACUGUGc	cortex
31	MIMAT0000140	mmu-miR-128-3p	Gm30524	lincRNA	chr6	141042850	141042873	+	1	0	Ago2	8mer	uuUCUCUGGC---CAAGUGACACu	||| ||:| |||||||	uaAGACACUGAAAAAACACUGUGa	BMDM
32	MIMAT0000140	mmu-miR-128-3p	Gm45176	TEC	chr7	91133980	91134000	+	1	0	Ago2	8mer	uuucucuGGCCAAGUGACACu	|| |||||||||	auuuauuCCAAUUCACUGUGa	cortex
33	MIMAT0000140	mmu-miR-128-3p	Kcnq1ot1	antisense	chr7	143290743	143290766	-	1	0	Ago1-4	7mer-m8	uuUCUCUG-GCC--AAGUGACACu	||| :| :|| | |||||||	ucAGAAGCAUGGGCUACACUGUGg	brain
34	MIMAT0000140	mmu-miR-128-3p	Gm38077	TEC	chr9	105066093	105066113	+	1	0	Ago2	7mer-m8	uuUCUCUGGCCAAGUGACACu	||:||||| |||||||	gcAGGGACCGUGCCACUGUGu	cortex
35	MIMAT0000140	mmu-miR-128-3p	Gm38077	TEC	chr9	105066110	105066132	+	1	0	Ago2	7mer-m8	uuucucuggcCAA--GUGACACu	||| |||||||	guguuagcauGUUGCCACUGUGu	cortex
36	MIMAT0000140	mmu-miR-128-3p	E130307A14Rik	antisense	chr10	39621500	39621520	-	1	0	Ago2	7mer-m8	uuUCUCUGGCCA-AGUGACACu	||||| ||| ||||||||	ugAGAGA-GGGUCUCACUGUGu	cortex
37	MIMAT0000140	mmu-miR-128-3p	Mir22hg	processed_transcript	chr11	75465681	75465701	+	1	0	Ago2	7mer-m8	uuucucuggccaaGUGACACu	|||||||	uucaaauguguaaCACUGUGg	cortex
38	MIMAT0000140	mmu-miR-128-3p	A830036E02Rik	antisense	chr11	99425000	99425022	+	1	0	Ago2	7mer-m8	uuucuCUGGCC--AAGUGACACu	|||||| |||||||||	uucuuGACCGGGCUUCACUGUGu	cortex
39	MIMAT0000140	mmu-miR-128-3p	Peg13	sense_intronic	chr15	72808292	72808312	-	4	0	Ago1-4,Ago2	7mer-m8	uuucucuggccaaGUGACACu	|||||||	cagcuuugugcagCACUGUGu	BMDM,brain
40	MIMAT0000140	mmu-miR-128-3p	9530082P21Rik	antisense	chr17	23750280	23750301	+	2	0	Ago2	8mer	uuuCUCUGGCCA-AGUGACACu	|: | ||| |||||||	ugcGGUAGGGGUGACACUGUGa	BMDM
41	MIMAT0000140	mmu-miR-128-3p	Gm10524	TEC	chr18	82693014	82693036	+	1	0	Ago2	7mer-m8	uuucUCUGGCCAA--GUGACACu	:| |:|||| |||||||	cccuGGCCUGGUUUGCACUGUGc	cortex
42	MIMAT0000140	mmu-miR-128-3p	Neat1	lincRNA	chr19	5830886	5830906	-	2	0	Ago2	7mer-m8	uuucucuggccaAGUGACACu	||||||||	gaucuuuauuccUCACUGUGg	mesencymal-stem-cell
43	MIMAT0000140	mmu-miR-128-3p	Neat1	lincRNA	chr19	5831784	5831804	-	1	0	Ago2	7mer-m8	uuucucuggccaaGUGACACu	|||||||	cuggccagaaagaCACUGUGu	P19
44	MIMAT0000140	mmu-miR-128-3p	Neat1	lincRNA	chr19	5833837	5833857	-	2	0	Ago2	7mer-m8	uuucucuggccaaGUGACACu	|||||||	ucuucucuccuccCACUGUGu	P19
45	MIMAT0000140	mmu-miR-128-3p	Neat1	lincRNA	chr19	5842152	5842172	-	1	0	Ago2	8mer	uuucUCUGGCCAAGUGACACu	||: | | ||||||||	gggaAGGGCUGCUCACUGUGa	P19
46	MIMAT0000140	mmu-miR-128-3p	Gm21986	processed_transcript	chrX	101318034	101318054	+	1	0	Ago2	7mer-m8	uuucuCUGGCCAAGUGACACu	| || | |||||||	guaacGUCCUGGACACUGUGg	cortex
47	MIMAT0000209	mmu-miR-129-5p	Gm38073	TEC	chr1	124377557	124377578	-	1	0	Ago2	7mer-m8	cgUUCGGGUCUG-GCGUUUUUc	|| ||| || |||||||	caAAAACCAAACAAGCAAAAAc	cortex
48	MIMAT0000209	mmu-miR-129-5p	Pcsk2os1	antisense	chr2	143546548	143546567	-	1	0	Ago2	7mer-m8	cguucggGUCUGGCGUUUUUc	|||| ||||||||	cucucggCAGA-CGCAAAAAc	BMDM
49	MIMAT0000209	mmu-miR-129-5p	1500035N22Rik	lincRNA	chr5	24998029	24998049	+	1	0	Ago2	8mer	cguucggGUCUGGCGUUUUUc	|| | :|||||||	caccaaaCAAAAUGCAAAAAa	cortex
50	MIMAT0000209	mmu-miR-129-5p	2900064K03Rik	TEC	chr5	49516088	49516105	-	1	0	Ago2	8mer	cgUUCGGGUCUGGCGUUUUUc	||| || || |||||||	aaAAG--CA-ACAGCAAAAAa	cortex
51	MIMAT0000209	mmu-miR-129-5p	Gm42547	TEC	chr6	28214294	28214314	-	1	0	Ago2	8mer	cguucgggucuggCGUUUUUc	|||||||	aauuauuuuucuaGCAAAAAa	mesencymal-stem-cell
52	MIMAT0000209	mmu-miR-129-5p	Gm15624	antisense	chr6	83172513	83172533	-	1	0	Ago2	8mer	cguucgggucUGGCGUUUUUc	:| |||||||	uccaguggcuGCAGCAAAAAa	cortex
53	MIMAT0000209	mmu-miR-129-5p	Gm7292	lincRNA	chr6	117718657	117718677	+	3	0	Ago2	7mer-m8	cguucgggucUGGCGUUUUUc	||:|||||||	gagggaaggaACUGCAAAAAg	cortex
54	MIMAT0000209	mmu-miR-129-5p	Gm44677	TEC	chr7	91630252	91630275	+	1	0	Ago2	7mer-m8	cgUUCGGGUCUGG---CGUUUUUc	|:|| | :|| |||||||	ucAGGCAGAUGCCAUAGCAAAAAu	cortex
55	MIMAT0000209	mmu-miR-129-5p	Rian	processed_transcript	chr12	109657821	109657841	+	1	0	Ago2	7mer-m8	cguucggGUCUGGCGUUUUUc	:| | :|||||||	aauauaaUAUAGUGCAAAAAu	mESC
56	MIMAT0000209	mmu-miR-129-5p	Malat1	lincRNA	chr19	5796157	5796177	-	4	0	Ago2	7mer-m8	cgUUCGGGUCUGGCGUUUUUc	::| : :||::|||||||	uuGGGGUGGGAUUGCAAAAAu	mesencymal-stem-cell
57	MIMAT0000209	mmu-miR-129-5p	Malat1	lincRNA	chr19	5799170	5799190	-	1	0	Ago2	7mer-m8	cgUUCGG-GUCUGGCGUUUUUc	||||: || | :|||||||	aaAAGCUGCAUA-UGCAAAAAu	mesencymal-stem-cell
58	MIMAT0004583	mmu-miR-130b-5p	Gm10855	sense_intronic	chr2	6933954	6933976	-	1	0	Ago2	7mer-m8	ucaucacGUUG-UCCCUUUCUCa	|||| ||||||||	ucucuccCAACUCUGGAAAGAGc	cortex
59	MIMAT0004583	mmu-miR-130b-5p	Gm37965	TEC	chr3	29220613	29220632	+	1	0	Ago2	8mer	ucaUCACGUUGUCCCUUUCUCa	| ||| :| ||||||||	uaaAAUGC--UAAGGAAAGAGa	cortex
60	MIMAT0004583	mmu-miR-130b-5p	4933431E20Rik	antisense	chr3	107892678	107892701	-	1	0	Ago2	7mer-m8	ucaucACGUUG--UCCCUUUCUCa	||| || | |||||||	uggcuUGCCACUAACUGAAAGAGg	cortex
61	MIMAT0004583	mmu-miR-130b-5p	Gm43046	TEC	chr5	49070126	49070148	-	1	0	Ago2	8mer	ucAUCAC-GUUGUCCCUUUCUCa	|: || :::| ||||||||	agUGUUGUUGGCUAGGAAAGAGa	cortex
62	MIMAT0004583	mmu-miR-130b-5p	Gm38910	lincRNA	chr6	134607048	134607073	-	1	0	Ago2	8mer	ucAUCAC---GUUGUC-CCUUUCUCa	||||| : : || ||||||||	guUAGUGGGCUUGGAGAGGAAAGAGa	cortex
63	MIMAT0004583	mmu-miR-130b-5p	Gm44659	lincRNA	chr7	19868206	19868227	-	2	0	Ago2	7mer-m8	ucauCACGUUGUC-CCUUUCUCa	|| | ::|| |||||||	uaacGU-CCGUAGCUGAAAGAGu	BMDM
64	MIMAT0004583	mmu-miR-130b-5p	9330162G02Rik	TEC	chr7	59241301	59241324	-	1	0	Ago2	8mer	ucaucACGUU--GUCCCUUUCUCa	||||| | |||||||	auguuUGCAAAUAAAUGAAAGAGa	cortex
65	MIMAT0004583	mmu-miR-130b-5p	AI314278	lincRNA	chr7	89430916	89430942	+	1	0	Ago2	8mer	ucAUCACGU-UGUC-C---CUUUCUCa	|||| || | || | |||||||	aaUAGUCCAGAAAGAGAAAGAAAGAGa	BMDM
66	MIMAT0004583	mmu-miR-130b-5p	H19	lincRNA	chr7	142576073	142576097	-	1	0	Ago2	7mer-m8	ucAUCAC-GUUGU--CCCUUUCUCa	|:||| ||||| |||||||	gaUGGUGUCAACAUUUUGAAAGAGc	P19
67	MIMAT0004583	mmu-miR-130b-5p	4932413F04Rik	antisense	chr9	103558604	103558626	+	1	0	Ago2	7mer-m8	ucaucACGUU-GUCCCUUUCUCa	||:|| :: |||||||	acuccUGUAAGUGCAGAAAGAGg	BMDM
68	MIMAT0004583	mmu-miR-130b-5p	Gm8098	processed_transcript	chr11	30279919	30279940	+	1	0	Ago2	7mer-m8	ucaucacguuguccCUUUCUCa	|||||||	agucuuaccccuauGAAAGAGu	cortex
69	MIMAT0004583	mmu-miR-130b-5p	A830036E02Rik	antisense	chr11	99418959	99418982	+	1	0	Ago2	8mer	ucAUC--ACGUUGUCCCUUUCUCa	||| | ||: | ||||||||	uaUAGUUUACAGAAAGGAAAGAGa	cortex
70	MIMAT0004583	mmu-miR-130b-5p	A830036E02Rik	antisense	chr11	99423997	99424018	+	1	0	Ago2	7mer-m8	ucAUCACGUUGUCCCUUUCUCa	|| |: ||| |||||||	uaUACAGUCACAAAGAAAGAGc	cortex
71	MIMAT0004583	mmu-miR-130b-5p	Rian	processed_transcript	chr12	109657299	109657320	+	1	0	Ago2	7mer-m8	ucaucacguUGUCCCUUUCUCa	|:| |||||||	aauccuaauAUACAGAAAGAGu	mESC
72	MIMAT0004583	mmu-miR-130b-5p	Gm26917	lincRNA	chr17	39845149	39845169	+	1	0	Ago2	7mer-m8	ucaUCACGUUGUCCCUUUCUCa	|| |||| ||||||||||	gcgAGGGCAA-AGGGAAAGAGg	BMDM
73	MIMAT0004583	mmu-miR-130b-5p	AY036118	lincRNA	chr17	39847661	39847682	-	1	0	Ago2	7mer-m8	ucaucaCGUUGUCCCUUUCUCa	| ||: | |||||||	acccacGGAAUCGAGAAAGAGc	BMDM
74	MIMAT0004583	mmu-miR-130b-5p	Gm38182	processed_transcript	chr18	37840104	37840121	+	1	1	Ago2	8mer	ucAUCACGUUGUCCCUUUCUCa	| | |||| |||||||	aaUCGGGCAA----GAAAGAGa	P19
75	MIMAT0004583	mmu-miR-130b-5p	Malat1	lincRNA	chr19	5801235	5801261	-	2	0	Ago2	7mer-m8	ucAUCACGU-UGUC----CCUUUCUCa	|:||| | |:|| ||||||||	caUGGUGAAGAUAGCCCAGGAAAGAGu	mesencymal-stem-cell
76	MIMAT0004583	mmu-miR-130b-5p	5330434G04Rik	lincRNA	chrX	105350530	105350551	-	1	0	Ago2	8mer	ucaucacgUUGUCCCUUUCUCa	:| | ||||||||	caaaaauaGAGAUGGAAAGAGa	cortex
77	MIMAT0000145	mmu-miR-133a-3p	Gm37334	TEC	chr1	194994215	194994237	+	2	0	Ago2	7mer-m8	guCGACCAACUUCC-CCUGGUUu	|:| ||| || |||||||	ggGUUUGUUCCUGGUGGACCAAg	BMDM
78	MIMAT0000145	mmu-miR-133a-3p	Gm33347	lincRNA	chr5	126724424	126724447	-	1	0	Ago2	7mer-m8	guCGACCAACUU-CC-CCUGGUUu	| |||| ||: || |||||||	gaGGUGGUAGAGUGGAGGACCAAg	P19
79	MIMAT0000145	mmu-miR-133a-3p	Cct6a	processed_transcript	chr5	129787526	129787549	+	2	1	Ago2	7mer-m8	guCGACCAAC--UUCCCCUGGUUu	|| || || | |||||||	cuGCAGGAUGUUCUGAGGACCAAc	cortex
80	MIMAT0000145	mmu-miR-133a-3p	Cct6a	processed_transcript	chr5	129794406	129794425	+	5	0	Ago2	8mer	gucGACCAACUUCCCCUGGUUu	|||||| || |||||||	uuaCUGGUUAAA--GGACCAAa	mesencymal-stem-cell
81	MIMAT0000145	mmu-miR-133a-3p	Hotairm1	antisense	chr6	52158536	52158562	+	1	0	Ago2	8mer	guCGAC-CAACUUC----CCCUGGUUu	|||| |||:|| ||||||||	gaGCUGACUUGGAGCACUGGGACCAAa	mesencymal-stem-cell
82	MIMAT0000145	mmu-miR-133a-3p	Gm44435	TEC	chr6	77416392	77416413	-	1	0	Ago2	7mer-m8	gucGACCAACUUCCCCUGGUUu	|| || || |||||||	ucuCUCUCUGCAGUGGACCAAg	cortex
83	MIMAT0000145	mmu-miR-133a-3p	Xist	lincRNA	chrX	103474757	103474778	-	1	0	Ago2	7mer-m8	gucgaccaACUUCCCCUGGUUu	|| | |||||||	auugcuacUGUACAGGACCAAc	mesencymal-stem-cell
84	MIMAT0000146	mmu-miR-134-5p	Snhg6	lincRNA	chr1	9942905	9942926	-	1	0	Ago2	7mer-m8	ggggagaccaguuGGUCAGUGu	||||||||	cugcccccuuaccCCAGUCACu	mesencymal-stem-cell
85	MIMAT0000146	mmu-miR-134-5p	Dnm3os	antisense	chr1	162223442	162223463	+	1	0	Ago2	8mer	ggggagacCAGUUGGUCAGUGu	| ||: |||||||	caggcacaGACAGGCAGUCACa	cortex
86	MIMAT0000146	mmu-miR-134-5p	1700108N11Rik	antisense	chr2	144331689	144331709	+	1	0	Ago2	7mer-m8	ggggagaCCAGUUGGUCAGUGu	|| | : |||||||	agcaggaGGGCCG-CAGUCACc	P19
87	MIMAT0000146	mmu-miR-134-5p	Gm17167	processed_transcript	chr4	42232159	42232180	+	1	0	Ago2	7mer-m8	ggggagaccaGUUGGUCAGUGu	| | |||||||	gccugcauccCCAGCAGUCACu	cortex
88	MIMAT0000146	mmu-miR-134-5p	Gm42766	TEC	chr5	49021069	49021088	-	1	0	Ago2	7mer-m8	ggggaGACCAGUUGGUCAGUGu	| ||| :||||||||	uaaugCAGGU--GCCAGUCACu	cortex
89	MIMAT0000146	mmu-miR-134-5p	Gm43879	TEC	chr6	45083906	45083927	+	1	0	Ago2	7mer-m8	gggGAGACCAGUUGGUCAGUGu	||:| | : |||||||	cagCUUUAGAGUGACAGUCACu	cortex
90	MIMAT0000146	mmu-miR-134-5p	Mir9-3hg	lincRNA	chr7	79532110	79532130	+	1	0	Ago2	8mer	ggggaGACCAGUUGGUCAGUGu	| || | :|||||||	ucaggCGGGAC-CUCAGUCACa	cortex
91	MIMAT0000146	mmu-miR-134-5p	A830036E02Rik	antisense	chr11	99423987	99424008	+	1	0	Ago2	8mer	ggggagaccaguugGUCAGUGu	|||||||	ccucccaaccuauaCAGUCACa	cortex
92	MIMAT0000146	mmu-miR-134-5p	1110025M09Rik	TEC	chr15	81584220	81584247	-	1	0	Ago2	7mer-m8	ggGGAGACC--AGUUG----GUCAGUGu	||| ||| |:||| |||||||	uuCCUGUGGCCUUAACAGUUCAGUCACc	cortex
93	MIMAT0000146	mmu-miR-134-5p	Gm26724	lincRNA	chr17	27201084	27201105	+	2	0	Ago2	7mer-m8	ggggagaccagUUGGUCAGUGu	:| |||||||	cguaggcugagGAGCAGUCACc	BMDM
94	MIMAT0000146	mmu-miR-134-5p	Gm20427	processed_transcript	chr17	34028860	34028883	-	3	0	Ago2	7mer-m8	ggggagaccAGUUG--GUCAGUGu	|| || |||||||	agaggcaucUCCACUGCAGUCACu	mesencymal-stem-cell
95	MIMAT0000146	mmu-miR-134-5p	Gm20427	processed_transcript	chr17	34030108	34030127	-	1	0	Ago2	8mer	ggggagACCAGUUGGUCAGUGu	||| |: |||||||	ugcgcaUGG--AGACAGUCACa	P19
96	MIMAT0000146	mmu-miR-134-5p	Gm20427	processed_transcript	chr17	34030144	34030163	-	2	0	Ago2	7mer-m8	ggggagACCAGUUGGUCAGUGu	||| || |||||||	aggacaUGGACA--CAGUCACg	P19
97	MIMAT0000146	mmu-miR-134-5p	Malat1	lincRNA	chr19	5800127	5800147	-	1	0	Ago2	7mer-m8	gggGAGACCAGUUGGUCAGUGu	||:||||: | |||||||	cggCUUUGGUUCA-CAGUCACc	mesencymal-stem-cell
98	MIMAT0000146	mmu-miR-134-5p	5330434G04Rik	lincRNA	chrX	105374575	105374596	-	1	0	Ago2	8mer	ggggagaCCAGUUGGUCAGUGu	|| || |||||||	gagugugGGACACACAGUCACa	cortex
99	MIMAT0000154	mmu-miR-142a-5p	1700074A21Rik	TEC	chr1	37299430	37299450	-	1	0	Ago2	7mer-m8	ucaucaCGAAAGAUGAAAUAc	|:|||: |||||||	cugaucGUUUUUAACUUUAUu	P19
100	MIMAT0000154	mmu-miR-142a-5p	Gm13657	processed_transcript	chr2	75781445	75781465	+	1	0	Ago2	7mer-m8	ucAUCACGAAAGAUGAAAUAc	|: || | | |||||||	uuUGUUGGCUCCAACUUUAUg	BMDM
101	MIMAT0000154	mmu-miR-142a-5p	1700020I14Rik	lincRNA	chr2	119600678	119600698	+	3	0	Ago2	7mer-m8	ucaucacgAAAGAUGAAAUAc	|||:||||||||	uuucaacaUUUUUACUUUAUg	mesencymal-stem-cell
102	MIMAT0000154	mmu-miR-142a-5p	Gm14005	lincRNA	chr2	128372162	128372180	-	1	0	Ago2	7mer-m8	ucAUCACGAAAGAUGAAAUAc	|| | || | ||||||||	auUAAU-CUAU-UACUUUAUu	cortex
103	MIMAT0000154	mmu-miR-142a-5p	Gm44250	TEC	chr6	5218578	5218598	-	2	0	Ago2	8mer	ucaucacGAAAGAUGAAAUAc	||| : |||||||	aggcccuCUUAUGACUUUAUa	BMDM
104	MIMAT0000154	mmu-miR-142a-5p	Gm37494	lincRNA	chr7	39568996	39569016	+	1	0	Ago2	8mer	ucAUCACGAAAGAUGAAAUAc	|| | || : |||||||	gaUAUUACUAGUAACUUUAUa	BMDM
105	MIMAT0000154	mmu-miR-142a-5p	Snhg14	processed_transcript	chr7	59323557	59323577	-	1	0	Ago2	7mer-m8	ucaucaCGAAAGAUGAAAUAc	|| | :||||||||	cacuaaGCCUCUUACUUUAUu	cortex
106	MIMAT0000154	mmu-miR-142a-5p	Snhg14	processed_transcript	chr7	59970394	59970414	-	2	0	Ago2	8mer	ucaucacgaaaGAUGAAAUAc	:||||||||	uuugaagacaaUUACUUUAUa	mESC
107	MIMAT0000154	mmu-miR-142a-5p	E230029C05Rik	processed_transcript	chr7	90048977	90048998	+	1	0	Ago2	8mer	ucaUCACG-AAAGAUGAAAUAc	||| | || |||||||	augAGUUCAGUUGAACUUUAUa	cortex
108	MIMAT0000154	mmu-miR-142a-5p	Gm11944	processed_transcript	chr11	3309045	3309065	+	4	0	Ago2	7mer-m8	ucaucacgaaagaUGAAAUAc	|||||||	uugaccugaucagACUUUAUu	CD4-T-cells
109	MIMAT0000154	mmu-miR-142a-5p	Tug1	antisense	chr11	3644560	3644579	-	2	0	Ago2	7mer-m8	ucaucaCGAAAGAUGAAAUAc	|| ||| |||||||	aucuuaGCCUUC-ACUUUAUc	mesencymal-stem-cell
110	MIMAT0000154	mmu-miR-142a-5p	Rab10os	antisense	chr12	3240518	3240537	+	1	0	Ago2	7mer-m8	ucauCACGAAAGAUGAAAUAc	||| || | |||||||	uccuGUG-UUGCCACUUUAUg	P19
111	MIMAT0000154	mmu-miR-142a-5p	A830082K12Rik	antisense	chr13	78234743	78234763	+	1	0	Ago2	7mer-m8	ucaucaCGAAAGAUGAAAUAc	| | |||||||||	gaaacgGAUCCCUACUUUAUg	cortex
112	MIMAT0000154	mmu-miR-142a-5p	4833418N02Rik	lincRNA	chr17	87282312	87282331	-	1	0	Ago2	7mer-m8	ucaucACGAAAGAUGAAAUAc	||| | |||||||||	ccacuUGC-UGCUACUUUAUu	BMDM
113	MIMAT0000154	mmu-miR-142a-5p	Neat1	lincRNA	chr19	5844765	5844785	-	1	0	Ago2	7mer-m8	ucaucacgaaaGAUGAAAUAc	| |||||||	cacauuaaucaCAACUUUAUu	P19
114	MIMAT0000154	mmu-miR-142a-5p	Snhg1	processed_transcript	chr19	8723621	8723644	+	1	0	Ago2	8mer	ucaucACGA--AAGA-UGAAAUAc	|||| || |||||||	uguccUGCUGAAACUCACUUUAUa	mesencymal-stem-cell
115	MIMAT0000156	mmu-miR-144-3p	Snhg6	lincRNA	chr1	9942280	9942303	-	1	0	Ago2	7mer-m8	ucAUGUAG---U-AGAUAUGACAu	|::||| | || |||||||	caUGUAUCUGGAUUCAAUACUGUu	mesencymal-stem-cell
116	MIMAT0000156	mmu-miR-144-3p	Gm15832	processed_transcript	chr1	39551476	39551495	-	5	0	Ago2	7mer-m8	ucauguaguAGAUAUGACAu	|| |||||||	uaagccgauUCAAUACUGUg	CD4-T-cells
117	MIMAT0000156	mmu-miR-144-3p	1700020I14Rik	lincRNA	chr2	119603477	119603496	+	3	0	Ago2	7mer-m8	ucAUGUAGUAGAUAUGACAu	|: | :| : |||||||	agUGAACUAAUAAUACUGUc	BMDM
118	MIMAT0000156	mmu-miR-144-3p	1700020I14Rik	lincRNA	chr2	119604649	119604669	+	4	0	Ago2	7mer-m8	ucAUGUA-GUAGAUAUGACAu	|| :| || ||||||||	ugUAGGUGCAAGUAUACUGUc	mesencymal-stem-cell
119	MIMAT0000156	mmu-miR-144-3p	AI504432	lincRNA	chr3	107052561	107052582	+	2	0	Ago2	8mer	ucaUGUAGUA-GA-UAUGACAu	|:| ::| || |||||||	agcAUACUGUGCUAAUACUGUa	BMDM
120	MIMAT0000156	mmu-miR-144-3p	Gm13648	processed_transcript	chr4	156053928	156053949	-	3	0	Ago2	7mer-m8	ucAUGUAG-UAGA-UAUGACAu	|:|||| :||| |||||||	gaUGCAUCUGUCUAAUACUGUc	BMDM
121	MIMAT0000156	mmu-miR-144-3p	AI506816	processed_transcript	chr5	23702730	23702749	-	1	0	Ago2	7mer-m8	ucAUGUAGUAGAUAUGACAu	|:| |: : |||||||	uuUGCCCCGGUCAUACUGUg	mesencymal-stem-cell
122	MIMAT0000156	mmu-miR-144-3p	D930016D06Rik	lincRNA	chr5	104552626	104552645	+	1	0	Ago2	7mer-m8	ucAUGUAGUAGAUAUGACAu	||:|| | |||||||	gaUAUAUAUUAGAUACUGUg	mesencymal-stem-cell
123	MIMAT0000156	mmu-miR-144-3p	Cct6a	processed_transcript	chr5	129845938	129845957	+	4	0	Ago2	8mer	ucAUGUAG-UAGAUAUGACAu	||: || | :||||||||	ccUAU-UCAAAUUAUACUGUa	mesencymal-stem-cell
124	MIMAT0000156	mmu-miR-144-3p	D130017N08Rik	lincRNA	chr5	143768365	143768385	+	1	0	Ago2	7mer-m8	ucauGUAGUAG-AUAUGACAu	|: :||| |||||||	uagcCGCUAUCAAAUACUGUg	BMDM
125	MIMAT0000156	mmu-miR-144-3p	Gm42547	TEC	chr6	28212758	28212778	-	1	0	Ago2	8mer	ucaUGUA-GUAGAUAUGACAu	|::| || |||||||	augAUGUACAGAAAUACUGUa	mesencymal-stem-cell
126	MIMAT0000156	mmu-miR-144-3p	Gm37494	lincRNA	chr7	39571395	39571413	+	1	0	Ago2	7mer-m8	ucaUGUAGUAGAUAUGACAu	||| :: |||||||||	guaACAGUG-CUAUACUGUg	BMDM
127	MIMAT0000156	mmu-miR-144-3p	9330162G02Rik	TEC	chr7	59230094	59230113	-	1	0	Ago2	7mer-m8	ucauguaguAGAUAUGACAu	|:||||||||	caaagagauUUUAUACUGUu	cortex
128	MIMAT0000156	mmu-miR-144-3p	Snhg14	processed_transcript	chr7	59969646	59969668	-	1	0	Ago2	7mer-m8	ucAUGUAGUAGA---UAUGACAu	||::||| | |||||||	ugUAUGUCAGAUAAAAUACUGUg	cortex
129	MIMAT0000156	mmu-miR-144-3p	Snhg14	processed_transcript	chr7	59974658	59974677	-	1	0	Ago2	7mer-m8	ucauguAGUAGAUAUGACAu	|: ||||||||||	gccaguUUUUCUAUACUGUu	cortex
130	MIMAT0000156	mmu-miR-144-3p	Hm629797	sense_intronic	chr8	85994688	85994707	+	1	0	Ago2	7mer-m8	ucauguaguagaUAUGACAu	|||||||	uguucucuagacAUACUGUu	cortex
131	MIMAT0000156	mmu-miR-144-3p	Brip1os	antisense	chr11	86209408	86209427	+	3	0	Ago2	7mer-m8	ucAUGUAGUAGA-UAUGACAu	|| | || || |||||||	uuUA-ACCAACUCAUACUGUu	mesencymal-stem-cell
132	MIMAT0000156	mmu-miR-144-3p	Gm26512	bidirectional_promoter_lncRNA	chr12	90745170	90745189	+	1	0	Ago2	7mer-m8	ucauguaguagaUAUGACAu	|||||||	gaacagagcagaAUACUGUc	cortex
133	MIMAT0000156	mmu-miR-144-3p	A330048O09Rik	lincRNA	chr13	48272501	48272518	-	1	0	Ago2	7mer-m8	ucAUGUAGUAGAUAUGACAu	|| || |||||||||	guUAGAU--GCUAUACUGUu	cortex
134	MIMAT0000156	mmu-miR-144-3p	Neat1	lincRNA	chr19	5842955	5842975	-	1	0	Ago2	7mer-m8	ucaUGUAGUAGA-UAUGACAu	| ||: | | |||||||	uugAAAUUCUGUCAUACUGUg	mesencymal-stem-cell
135	MIMAT0000156	mmu-miR-144-3p	Xist	lincRNA	chrX	103464037	103464056	-	2	0	Ago2	7mer-m8	ucaUGUAGUAGAUAUGACAu	||||: :||||||||	gccACAUUUAUUAUACUGUg	mesencymal-stem-cell
136	MIMAT0000158	mmu-miR-146a-5p	Gm37159	TEC	chr2	68892357	68892378	+	1	0	Ago2	7mer-m8	uuggguaccUUAAGUCAAGAGu	| | :|||||||	ugcauuucuACUGUAGUUCUCu	BMDM
137	MIMAT0000158	mmu-miR-146a-5p	Ptpmt1	processed_transcript	chr2	90911229	90911252	-	1	0	Ago2	8mer	uuGGGUACCUUAA--GUCAAGAGu	|||| |: | |||||||	ggCCCAGCCAGCUGGAAGUUCUCa	cortex
138	MIMAT0000158	mmu-miR-146a-5p	Dancr	lincRNA	chr5	74093229	74093250	+	2	0	Ago2	8mer	uuggguaCCUUAAGUCAAGAGu	| |: ||||||||	cggagggGUAGAGCAGUUCUCa	mesencymal-stem-cell
139	MIMAT0000158	mmu-miR-146a-5p	C030037D09Rik	lincRNA	chr11	88718940	88718961	+	1	0	Ago2	7mer-m8	uuggguaccuuaagUCAAGAGu	|||||||	cccuucgcgcggcaAGUUCUCu	cortex
140	MIMAT0000158	mmu-miR-146a-5p	Gm26917	lincRNA	chr17	39843013	39843024	+	8	0	Ago2	7mer-m8	uuggguaccuuaagUCAAGAGu	|||||||	#NAME?	mesencymal-stem-cell
141	MIMAT0000158	mmu-miR-146a-5p	Xist	lincRNA	chrX	103473837	103473858	-	1	0	Ago2	7mer-m8	uuggguaccuuaaGUCAAGAGu	||||||||	aucaucacaacagCAGUUCUCc	cortex
142	MIMAT0004857	mmu-miR-147-3p	Tug1	antisense	chr11	3644115	3644137	-	1	0	Ago2	8mer	auCGUC-UUCGUAAAGGCGUGUg	|:|| | |::||||||||||	auGUAGUAUGUGUUUCCGCACAa	mesencymal-stem-cell
143	MIMAT0000160	mmu-miR-150-5p	Snhg6	lincRNA	chr1	9942354	9942374	-	2	0	Ago2	7mer-m8	gugacCAUGUUCCCAACCCUCu	|| ||| |||||||	uggauGUCCAA-CUUUGGGAGc	mesencymal-stem-cell
144	MIMAT0000160	mmu-miR-150-5p	Gm29253	processed_transcript	chr1	75181209	75181231	-	1	0	Ago2	7mer-m8	guGACCAUGUUC-CCAACCCUCu	:| | ||:|| |||||||	uuUUAGGACGAGCACUUGGGAGu	mesencymal-stem-cell
145	MIMAT0000160	mmu-miR-150-5p	1700020I14Rik	lincRNA	chr2	119607367	119607388	+	2	0	Ago2	7mer-m8	gugaccauguucccAACCCUCu	|||||||	uaaucuaugcaucuUUGGGAGu	cortex
146	MIMAT0000160	mmu-miR-150-5p	Gm37305	antisense	chr3	65960556	65960578	+	1	0	Ago2	7mer-m8	guGACCAUGUUC-CCAACCCUCu	:| || | :| |||||||	cuUUAGUCCUGGCACUUGGGAGg	cortex
147	MIMAT0000160	mmu-miR-150-5p	Gm10419	lincRNA	chr5	108371130	108371151	+	1	0	Ago2	7mer-m8	gugaccauGUUCCCAACCCUCu	||: |||||||	cauaauccCAGCACUUGGGAGg	cortex
148	MIMAT0000160	mmu-miR-150-5p	Gm44597	processed_transcript	chr6	125048769	125048790	+	1	1	Ago2	7mer-m8	gugaccauguucccAACCCUCu	|||||||	uccuccuucccccaUUGGGAGc	BMDM
149	MIMAT0000160	mmu-miR-150-5p	Gm38910	lincRNA	chr6	134607094	134607119	-	1	0	Ago2	7mer-m8	guGACCAU--GUUCCC--AACCCUCu	:| ||| |||| | |||||||	gaUUUGUAACCAAGUGCCUUGGGAGu	cortex
150	MIMAT0000160	mmu-miR-150-5p	B230209E15Rik	lincRNA	chr7	61604569	61604594	-	1	0	Ago2	8mer	gugaccAUGUUC--C--CAACCCUCu	|:|||| | |||||||	auugacUGCAAGCUGCUUUUGGGAGa	cortex
151	MIMAT0000160	mmu-miR-150-5p	Gm45191	TEC	chr7	122317623	122317643	+	1	0	Ago2	7mer-m8	gugACCAUGUUCCCAACCCUCu	||||:| | |||||||	uggUGGUGCUA-UUUUGGGAGg	cortex
152	MIMAT0000160	mmu-miR-150-5p	Gm28119	sense_intronic	chr9	41581979	41582000	+	1	0	Ago2	7mer-m8	guGACCAUGUUC-CCAACCCUCu	| ||| :|:| |||||||	caCGGGU-UAGGCUCUUGGGAGc	cortex
153	MIMAT0000160	mmu-miR-150-5p	Gm15344	processed_transcript	chr10	86692927	86692949	-	1	0	Ago2	7mer-m8	gugACCAUGUUC-CCAACCCUCu	| || | :| |||||||	cugUAGUUCUGGCCUUUGGGAGc	mesencymal-stem-cell
154	MIMAT0000160	mmu-miR-150-5p	Gm42418	lincRNA	chr17	39847031	39847054	+	5	0	Ago2	7mer-m8	guGACCAUGUUCC--CAACCCUCu	|| ||| || |||||||	agCUCGUAGUUGGAUCUUGGGAGc	BMDM
155	MIMAT0000160	mmu-miR-150-5p	Malat1	lincRNA	chr19	5797408	5797430	-	2	0	Ago2	7mer-m8	guGACCA-UGUUCCCAACCCUCu	||||| | ::||||||||||	uuCUGGUGAGGGGGGUUGGGAGc	mesencymal-stem-cell
156	MIMAT0000160	mmu-miR-150-5p	Malat1	lincRNA	chr19	5800340	5800361	-	3	0	Ago2	7mer-m8	gugaccAUGUUCCCAACCCUCu	|: || |||||||	uuuacuUGAAAUAUUUGGGAGu	mesencymal-stem-cell
157	MIMAT0000160	mmu-miR-150-5p	Malat1	lincRNA	chr19	5802071	5802092	-	3	0	Ago2	7mer-m8	gugaccauguucccAACCCUCu	|||||||	uuuaauccuagcacUUGGGAGg	P19
158	MIMAT0000160	mmu-miR-150-5p	Xist	lincRNA	chrX	103474082	103474103	-	1	0	Ago2	7mer-m8	gugaccauguucccAACCCUCu	|||||||	uacuuaggucuuuuUUGGGAGc	cortex
159	MIMAT0004537	mmu-miR-154-3p	1700020I14Rik	lincRNA	chr2	119603245	119603268	+	3	0	Ago2	8mer	uuaUCCA-GUUGGCA-CAUACUAa	| || : || | |||||||	aacAUGUAUUACAUUAGUAUGAUa	cortex
160	MIMAT0004537	mmu-miR-154-3p	Gm14027	processed_transcript	chr2	129017156	129017180	+	1	0	Ago2	7mer-m8	uuAUC-CAGU--UGGCACAUACUAa	||| | || | : ||||||||	cuUAGUGGCAUUAGUUUGUAUGAUc	cortex
161	MIMAT0004537	mmu-miR-154-3p	2310001H17Rik	lincRNA	chr6	129212861	129212883	-	1	0	Ago2	7mer-m8	uuauccAGUUGGCA-CAUACUAa	|:|: | | |||||||	auguauUUAGGCAUGGUAUGAUg	BMDM
162	MIMAT0004537	mmu-miR-154-3p	Gm11944	processed_transcript	chr11	3309060	3309083	+	2	0	Ago2	8mer	uuauccagUUGGCA--CAUACUAa	|| ||| |||||||	uuuauuaaAAACGUUAGUAUGAUa	CD4-T-cells
163	MIMAT0004537	mmu-miR-154-3p	Tug1	antisense	chr11	3647149	3647170	-	1	0	Ago2	7mer-m8	uuAUCCAGUUGGCACAUACUAa	|| || |:: ||||||||	uuUAAGUGUAUUUUGUAUGAUu	mesencymal-stem-cell
164	MIMAT0004537	mmu-miR-154-3p	A530017D24Rik	lincRNA	chr11	61866782	61866803	-	1	0	Ago2	7mer-m8	uuauccaguuggCACAUACUAa	| |||||||	uucucuuauuggGAGUAUGAUu	BMDM
165	MIMAT0004537	mmu-miR-154-3p	Snhg20	lincRNA	chr11	117077403	117077423	+	1	0	Ago2	8mer	uuAUCCAGUUGGCACAUACUAa	| ||| :::| ||||||||	guUUGGU-GGUCAUGUAUGAUa	BMDM
166	MIMAT0004537	mmu-miR-154-3p	Rab10os	antisense	chr12	3239487	3239510	+	1	0	Ago2	7mer-m8	uuaUCCAGUUGG--CACAUACUAa	| || :|| |||||||||	uacACGUGUGCCUUGUGUAUGAUg	BMDM
167	MIMAT0004537	mmu-miR-154-3p	Rab10os	antisense	chr12	3240879	3240900	+	1	0	Ago2	7mer-m8	uuauccaguuggCACAUACUAa	|||||||||	cauuugugccugGUGUAUGAUg	BMDM
168	MIMAT0004537	mmu-miR-154-3p	1110038B12Rik	processed_transcript	chr17	34952300	34952321	-	3	0	Ago2	7mer-m8	uuauccagUUGGCACAUACUAa	::||| |||||||	cgguguggGGCCGGGUAUGAUg	cortex
169	MIMAT0004537	mmu-miR-154-3p	Gm10524	TEC	chr18	82693368	82693388	+	1	0	Ago2	7mer-m8	uuAUCCAGUUGGCACAUACUAa	|: |||| || ||||||||	ugUGUGUCAUCC-UGUAUGAUu	cortex
170	MIMAT0004537	mmu-miR-154-3p	Malat1	lincRNA	chr19	5797601	5797623	-	4	0	Ago2	7mer-m8	uuauccaGUUGG-CACAUACUAa	|:||: | |||||||	ugugacgCGACUGGAGUAUGAUu	mesencymal-stem-cell
171	MIMAT0004537	mmu-miR-154-3p	Neat1	lincRNA	chr19	5830908	5830928	-	3	0	Ago2	8mer	uuaucCAGUUGGCACAUACUAa	|| :| |||||||||	ucucuGUGGA-AGUGUAUGAUa	mesencymal-stem-cell
172	MIMAT0004537	mmu-miR-154-3p	Neat1	lincRNA	chr19	5831899	5831919	-	1	0	Ago2	7mer-m8	uuaucCAGUUGGCACAUACUAa	||||| |||||||||	uuucuGUCAA-AGUGUAUGAUg	P19
173	MIMAT0004537	mmu-miR-154-3p	A430093F15Rik	processed_transcript	chr19	10785672	10785693	+	1	0	Ago2	7mer-m8	uuauccaGUUGGCACAUACUAa	:|::: |||||||	cacuauaUAGUUAAGUAUGAUc	CD4-T-cells
174	MIMAT0000165	mmu-miR-155-5p	Gm38223	TEC	chr1	13290107	13290131	-	1	0	Ago2	7mer-m8	uggggauagUGUUA--AUCGUAAUu	| ||| ||||||||	aguuggcaaAAAAUUAUAGCAUUAu	cortex
175	MIMAT0000165	mmu-miR-155-5p	Gm15832	processed_transcript	chr1	39551651	39551673	-	1	0	Ago2	8mer	uggGGAUAGUGUUAAUCGUAAUu	| |:|:| || |||||||	uugCAUGUUAAAAAAAGCAUUAa	BMDM
176	MIMAT0000165	mmu-miR-155-5p	1700020I14Rik	lincRNA	chr2	119605053	119605076	+	2	0	Ago2	7mer-m8	uggGGAUAGUG-UUAAUCGUAAUu	::|:|: : || |||||||	uugUUUGUUUUGAAGCAGCAUUAu	mesencymal-stem-cell
177	MIMAT0000165	mmu-miR-155-5p	Gm43917	TEC	chr6	86261562	86261584	-	1	0	Ago2	7mer-m8	uggggauaguguuaaUCGUAAUu	|||||||	aagugaacuuggacaAGCAUUAc	P19
178	MIMAT0000165	mmu-miR-155-5p	5830432E09Rik	antisense	chr7	135636611	135636633	-	1	0	Ago2	7mer-m8	uggggauagugUUAAUCGUAAUu	:|| |||||||	agaggugaaggGAUGAGCAUUAu	BMDM
179	MIMAT0000165	mmu-miR-155-5p	Mir17hg	lincRNA	chr14	115043726	115043748	+	4	0	Ago2	7mer-m8	uggggauaGUGUUAAUCGUAAUu	||| ||||||||	agugagggCACUUGUAGCAUUAu	BMDM
180	MIMAT0000165	mmu-miR-155-5p	Mir155hg	lincRNA	chr16	84714181	84714201	+	3	0	Ago2	8mer	ugGGGAUAGUGUUAAUCGUAAUu	:|||| | | :|||||||||	acUCCUA-C-CUGUUAGCAUUAa	BMDM
181	MIMAT0000165	mmu-miR-155-5p	Xist	lincRNA	chrX	103463574	103463597	-	2	0	Ago2	7mer-m8	uggggaUAGUGUUA-AUCGUAAUu	||::| | ||||||||	acauagAUUGCUUUCUAGCAUUAu	BMDM
182	MIMAT0000165	mmu-miR-155-5p	Xist	lincRNA	chrX	103464724	103464746	-	1	0	Ago2	7mer-m8	uggggaUAGUGUUA-AUCGUAAUu	||:| ||| |||||||	gaaugcAUUA-AAUAAAGCAUUAu	mesencymal-stem-cell
183	MIMAT0000165	mmu-miR-155-5p	Xist	lincRNA	chrX	103473828	103473850	-	1	0	Ago2	7mer-m8	uggggauaguguuaaUCGUAAUu	|||||||	aacagcaguucucccAGCAUUAc	cortex
184	MIMAT0004324	mmu-miR-181d-5p	Gm38372	TEC	chr1	7150165	7150187	+	1	0	Ago2	7mer-m8	ugggUGGCUGUUGUUACUUACAa	|:| |::||: |||||||	aauaAUCUAUGACGUUGAAUGUu	cortex
185	MIMAT0004324	mmu-miR-181d-5p	2900022M07Rik	TEC	chr1	25809394	25809416	-	1	0	Ago2	7mer-m8	uggGUGGCUGUUGUUACUUACAa	|| | :||: |||||||	aaaCAACUUUAAUUUUGAAUGUc	cortex
186	MIMAT0004324	mmu-miR-181d-5p	1700034H15Rik	antisense	chr1	191895303	191895324	-	1	0	Ago2	7mer-m8	ugGGUGGCUGUUGUUACUUACAa	:::|:||: | ||||||||	ggUUGCUGAUUUC-AUGAAUGUu	BMDM
187	MIMAT0004324	mmu-miR-181d-5p	Gm37964	TEC	chr2	67898855	67898877	+	1	0	Ago2	7mer-m8	ugGGUGGCUGUUGUUACUUACAa	::|:: | :: |||||||	ucUUAUUUUCUGUCCUGAAUGUc	cortex
188	MIMAT0004324	mmu-miR-181d-5p	1700020I14Rik	lincRNA	chr2	119603647	119603668	+	1	0	Ago2	8mer	uggGUGGCUGUUGUUACUUACAa	||:: | ||| ||||||||	aggCAUUUA-AACUAUGAAUGUa	BMDM
189	MIMAT0004324	mmu-miR-181d-5p	1700020I14Rik	lincRNA	chr2	119604060	119604081	+	1	0	Ago2	7mer-m8	uggGU-GGCUGUUGUUACUUACAa	|| |:|::| |:|||||||	aaaCAUCUGGUA--AGUGAAUGUg	mesencymal-stem-cell
190	MIMAT0004324	mmu-miR-181d-5p	1700020I14Rik	lincRNA	chr2	119607318	119607341	+	1	0	Ago2	7mer-m8	ugGGUGGCU-GUUGUUACUUACAa	::| || || ||:|||||||	ugUUAAAGAGCACCAGUGAAUGUu	P19
191	MIMAT0004324	mmu-miR-181d-5p	Gm42892	TEC	chr3	116941664	116941688	-	1	0	Ago2	8mer	ugGGUGGC-UGUU-GUUACUUACAa	:||::| :::| | :|||||||	gaUCAUUGUGUGACCUGUGAAUGUa	cortex
192	MIMAT0004324	mmu-miR-181d-5p	B230334C09Rik	antisense	chr3	158067527	158067549	-	1	0	Ago2	8mer	ugGGUGGCUGUUGUUACUUACAa	|:| | :|: :|||||||	uaCUAACUUAGAUUGUGAAUGUa	cortex
193	MIMAT0004324	mmu-miR-181d-5p	D930016D06Rik	lincRNA	chr5	104554148	104554170	+	1	0	Ago2	8mer	uggguggcugUUGUUACUUACAa	||: ||||||||	auuaauacuaAAUUAUGAAUGUa	cortex
194	MIMAT0004324	mmu-miR-181d-5p	Gm10419	lincRNA	chr5	108372737	108372761	+	1	0	Ago2	8mer	ugggugGCUGUU-GUU-ACUUACAa	| | || |:| |||||||	cucuugCAAGAAUCGAUUGAAUGUa	cortex
195	MIMAT0004324	mmu-miR-181d-5p	4933404O12Rik	lincRNA	chr5	136936992	136937012	+	1	0	Ago2	7mer-m8	uggGUGGCUGUUGUUACUUACAa	|||: || ::|||||||	ggaCACUCUCA--GGUGAAUGUu	cortex
196	MIMAT0004324	mmu-miR-181d-5p	Gm37494	lincRNA	chr7	39566737	39566759	+	1	0	Ago2	8mer	uggguggcuguuGUUACUUACAa	| ||||||||	aggagagaaaucCCAUGAAUGUa	cortex
197	MIMAT0004324	mmu-miR-181d-5p	Gm37494	lincRNA	chr7	39567149	39567173	+	1	0	Ago2	8mer	uggguggcUGUUG--UUACUUACAa	| ||| ||||||||	ucugaggaAAAACCUUAUGAAUGUa	cortex
198	MIMAT0004324	mmu-miR-181d-5p	H19	lincRNA	chr7	142575763	142575785	-	2	0	Ago2	8mer	uggguggcuguuguUACUUACAa	||||||||	uugagucucuccguAUGAAUGUa	mESC
199	MIMAT0004324	mmu-miR-181d-5p	Gm37352	TEC	chr8	84202537	84202559	+	1	0	Ago2	7mer-m8	ugGGUGGCUGUUGUUACUUACAa	:||: | ::: |||||||	ccUCAUAUCCUGUGUUGAAUGUc	P19
200	MIMAT0004324	mmu-miR-181d-5p	Fbxl12os	antisense	chr9	20614974	20614996	+	1	0	Ago2	8mer	ugGGUGGCUGUUGUUACUUACAa	|||: | : | |||||||	caCCAUAAAAGCCUUUGAAUGUa	cortex
201	MIMAT0004324	mmu-miR-181d-5p	Tug1	antisense	chr11	3645497	3645517	-	1	0	Ago2	7mer-m8	ugGGUGGCUGUUGUUACUUACAa	|: |:||: :| |||||||	gcCUCCUGAUUGC--UGAAUGUu	P19
202	MIMAT0004324	mmu-miR-181d-5p	Rab10os	antisense	chr12	3241127	3241149	+	1	0	Ago2	7mer-m8	uggguggcuguuguuACUUACAa	|||||||	uuaaaaggucuuuuuUGAAUGUu	mesencymal-stem-cell
203	MIMAT0004324	mmu-miR-181d-5p	Rian	processed_transcript	chr12	109650662	109650685	+	2	0	Ago2	7mer-m8	uggguggCU-GUUGUUACUUACAa	|| |||::||||||||	gauguugGAUCAAUGAUGAAUGUc	P19
204	MIMAT0004324	mmu-miR-181d-5p	1300002E11Rik	lincRNA	chr16	21804159	21804181	+	1	0	Ago2	8mer	uggguggcuguuguUACUUACAa	||||||||	guguguguguguguAUGAAUGUa	cortex
205	MIMAT0004324	mmu-miR-181d-5p	BC002059	lincRNA	chr17	16972851	16972873	+	1	0	Ago2	7mer-m8	ugGGUGGCUGUUGUUACUUACAa	|| :|| ::|||||||||	acCCUAUGAAUGUAAUGAAUGUg	cortex
206	MIMAT0004324	mmu-miR-181d-5p	BC002059	lincRNA	chr17	16973094	16973119	+	1	0	Ago2	7mer-m8	ugGGUGGCUGUU---GUUACUUACAa	|:: || || | ||||||||	uaCUGGAGAGAAACCCUAUGAAUGUg	cortex
207	MIMAT0004324	mmu-miR-181d-5p	BC002059	lincRNA	chr17	16973178	16973203	+	1	0	Ago2	8mer	ugGGUGGCUGUU---GUUACUUACAa	|:: || || | ||||||||	uaCUGGAGAGAAACCCUAUGAAUGUa	cortex
208	MIMAT0004324	mmu-miR-181d-5p	BC002059	lincRNA	chr17	16973432	16973455	+	1	0	Ago2	7mer-m8	uggguggCUGUUG-UUACUUACAa	|| | | ||||||||	cuggagaGAAACCUUAUGAAUGUc	cortex
209	MIMAT0004324	mmu-miR-181d-5p	BC002059	lincRNA	chr17	16973514	16973539	+	1	0	Ago2	7mer-m8	ugGGUGGCUGUU---GUUACUUACAa	|:: || || | ||||||||	uaCUGGAGAGAAACUCUAUGAAUGUc	cortex
210	MIMAT0004324	mmu-miR-181d-5p	Trerf1	processed_transcript	chr17	47360067	47360088	+	1	0	Ago2	8mer	uggGUGGCUGUUGUUACUUACAa	||:: | ||||||||||||	ucgCAUUCA-AACAAUGAAUGUa	cortex
211	MIMAT0004324	mmu-miR-181d-5p	Malat1	lincRNA	chr19	5798731	5798755	-	2	0	Ago2	7mer-m8	uggguGGC-UGUUG-UUACUUACAa	|:| | |:| : |||||||	aagacCUGUAGAGCUGUUGAAUGUu	mesencymal-stem-cell
212	MIMAT0004324	mmu-miR-181d-5p	Malat1	lincRNA	chr19	5799411	5799437	-	1	0	Ago2	7mer-m8	ugggugGCUGUU--GUU--ACUUACAa	:||:|| ||: |||||||	gaauuaUGAUAAUUCAGCCUGAAUGUc	mesencymal-stem-cell
213	MIMAT0004324	mmu-miR-181d-5p	Neat1	lincRNA	chr19	5844158	5844180	-	1	0	Ago2	7mer-m8	uggguggcuguugUUACUUACAa	:||||||||	ugugaauguuccaGAUGAAUGUc	BMDM
214	MIMAT0004324	mmu-miR-181d-5p	Snhg1	processed_transcript	chr19	8726171	8726193	+	1	0	Ago2	8mer	ugGGUGGCUGUUGUUACUUACAa	:| |: ::|:|:|||||||	agUCUCUUCUGAUAGUGAAUGUa	mesencymal-stem-cell
215	MIMAT0004324	mmu-miR-181d-5p	5530601H04Rik	processed_transcript	chrX	105039327	105039349	-	1	0	Ago2	8mer	uggguggcuGUUGUUACUUACAa	| :: :|||||||	uagcuuuucCUGUUGUGAAUGUa	BMDM
216	MIMAT0000217	mmu-miR-188-5p	Gas5	processed_transcript	chr1	161035867	161035887	+	6	0	Ago2	7mer-m8	gggaggugguacgUUCCCUAc	|||||||	gaguaguggacagAAGGGAUu	mesencymal-stem-cell
217	MIMAT0000217	mmu-miR-188-5p	Cct6a	processed_transcript	chr5	129792044	129792064	+	2	0	Ago2	7mer-m8	ggGAGGUGGUACGUUCCCUAc	| :::| | |||||||	gcCCUUGCGAAAGAAGGGAUc	P19
218	MIMAT0000217	mmu-miR-188-5p	Snhg14	processed_transcript	chr7	59938957	59938978	-	1	0	Ago2	8mer	gggagguGGUAC-GUUCCCUAc	::||| :|||||||	uagcagcUUAUGAUAAGGGAUa	cortex
219	MIMAT0000217	mmu-miR-188-5p	Gm35040	lincRNA	chr7	79559017	79559039	+	1	0	Ago2	7mer-m8	gggaggUGGUACG--UUCCCUAc	:|:: || |||||||	caagagGCUGGGCUGAAGGGAUg	cortex
220	MIMAT0000217	mmu-miR-188-5p	5830432E09Rik	antisense	chr7	135636619	135636639	-	1	0	Ago2	7mer-m8	ggGAGGUGGUACG-UUCCCUAc	:||:| | |: |||||||	uaUUCUA-GAGGUGAAGGGAUg	BMDM
221	MIMAT0000217	mmu-miR-188-5p	Malat1	lincRNA	chr19	5798509	5798529	-	1	0	Ago2	7mer-m8	gggagGUGGUACGUUCCCUAc	| ||||| |||||||	gaagaCCCCAUGAAAGGGAUc	mesencymal-stem-cell
222	MIMAT0000217	mmu-miR-188-5p	Neat1	lincRNA	chr19	5843677	5843695	-	2	0	Ago2	7mer-m8	ggGAGGUGGUACGUUCCCUAc	|| ||:| |||||||	uuCUGGACUA--AAAGGGAUc	mesencymal-stem-cell
223	MIMAT0009392	mmu-miR-1929-5p	Gm37422	antisense	chr1	189881858	189881879	+	1	0	Ago2	7mer-m8	gaGACGAGAUAUUUCAGGAUCUu	:|| || | :||||||||	uaUUGGCCUCU-CGGUCCUAGAg	BMDM
224	MIMAT0009392	mmu-miR-1929-5p	Ptpmt1	processed_transcript	chr2	90910868	90910890	-	1	0	Ago2	7mer-m8	gagacgagaUAUUUCAGGAUCUu	|| | |||||||	aucaaagacAUUUAAUCCUAGAg	cortex
225	MIMAT0009392	mmu-miR-1929-5p	1700020I14Rik	lincRNA	chr2	119601650	119601674	+	1	0	Ago2	7mer-m8	gagACGAGAUAU--UUCAGGAUCUu	|| |: | | | |||||||	uggUGGUUGAGAGCACCUCCUAGAu	mesencymal-stem-cell
226	MIMAT0009392	mmu-miR-1929-5p	1700020I14Rik	lincRNA	chr2	119602292	119602314	+	1	0	Ago2	7mer-m8	gagacgAGAUAUUUCAGGAUCUu	| |: ||| |||||||	aaaaagUGUGGAAAAUCCUAGAc	BMDM
227	MIMAT0009392	mmu-miR-1929-5p	Zfas1	processed_transcript	chr2	167063223	167063245	+	1	0	Ago2	7mer-m8	gagaCGAGAUAUUUCAGGAUCUu	|:|| : :: |||||||	uuucGUUCCGGCGGCUCCUAGAg	mesencymal-stem-cell
228	MIMAT0009392	mmu-miR-1929-5p	Gm43072	TEC	chr3	129538867	129538890	+	1	0	Ago2	8mer	gaGACGAGA-UAUUUCAGGAUCUu	| || || | | |||||||	ccCAGCACUCACCCAUUCCUAGAa	P19
229	MIMAT0009392	mmu-miR-1929-5p	AI506816	processed_transcript	chr5	23702511	23702533	-	1	0	Ago2	8mer	gagacgagauauuUCAGGAUCUu	|||||||||	gaugcaacccccuAGUCCUAGAa	mesencymal-stem-cell
230	MIMAT0009392	mmu-miR-1929-5p	2610306M01Rik	bidirectional_promoter_lncRNA	chr6	86848490	86848512	-	1	0	Ago2	7mer-m8	gagacgagauauuucAGGAUCUu	|||||||	aauugagaucucuccUCCUAGAu	cortex
231	MIMAT0009392	mmu-miR-1929-5p	9330162G02Rik	TEC	chr7	59225908	59225932	-	1	0	Ago2	8mer	gaGACGAGAU--AUUUCAGGAUCUu	|| | | | |||: |||||||	ucCUACCCCACCUAAGCUCCUAGAa	cortex
232	MIMAT0009392	mmu-miR-1929-5p	Malat1	lincRNA	chr19	5801053	5801077	-	1	0	Ago2	7mer-m8	gagaCGAGAUAUUUC--AGGAUCUu	| | |||: | |||||||	agagGAUAGAUAGCGGCUCCUAGAc	mesencymal-stem-cell
233	MIMAT0000223	mmu-miR-193a-3p	Snhg6	lincRNA	chr1	9942252	9942270	-	1	0	Ago2	7mer-m8	ugaCCCUGAAACAUCCGGUCAa	|||:| || :|||||||	ugaGGGGC--UG-GGGCCAGUu	mesencymal-stem-cell
234	MIMAT0000223	mmu-miR-193a-3p	Ptpmt1	processed_transcript	chr2	90914051	90914072	-	1	0	Ago2	7mer-m8	ugacccugaaacAUCCGGUCAa	|:|||||||	aguaccaggcacUGGGCCAGUg	cortex
235	MIMAT0000223	mmu-miR-193a-3p	1700020I14Rik	lincRNA	chr2	119604079	119604099	+	1	0	Ago2	7mer-m8	ugacccugaAACAUCCGGUCAa	|||| |||||||	gugauaagcUUGU-GGCCAGUg	mesencymal-stem-cell
236	MIMAT0000223	mmu-miR-193a-3p	1700020I14Rik	lincRNA	chr2	119607075	119607093	+	1	0	Ago2	7mer-m8	ugACCCUGAAACAUCCGGUCAa	| ||||| ||||||||	acUUGGACU---CAGGCCAGUc	cortex
237	MIMAT0000223	mmu-miR-193a-3p	Snhg17	processed_transcript	chr2	158359271	158359293	-	1	0	Ago2	7mer-m8	ugACCCUGAAACAU-CCGGUCAa	|||| ||||| : |||||||	gaUGGGCCUUUGAGUGGCCAGUg	mesencymal-stem-cell
238	MIMAT0000223	mmu-miR-193a-3p	1500004A13Rik	processed_transcript	chr3	88830124	88830145	-	1	0	Ago2	7mer-m8	ugacccugaAACAUCCGGUCAa	|| ||||||||	aacaaaaaaUUCAAGGCCAGUu	cortex
239	MIMAT0000223	mmu-miR-193a-3p	1700096K18Rik	lincRNA	chr5	25530028	25530047	+	1	0	Ago2	7mer-m8	ugaccCUGAAACAUCCGGUCAa	| ||| | |||||||	uccuaGCCUUCG--GGCCAGUg	mesencymal-stem-cell
240	MIMAT0000223	mmu-miR-193a-3p	Miat	lincRNA	chr5	112217895	112217921	-	1	0	Ago2	7mer-m8	ugacccuGAAACA-----UCCGGUCAa	|||||| ||||||||	guucuuuCUUUGUAGAGGAGGCCAGUg	cortex
241	MIMAT0000223	mmu-miR-193a-3p	Gm37494	lincRNA	chr7	39566334	39566355	+	2	0	Ago2	7mer-m8	ugAC-CCUGAAACAUCCGGUCAa	|| | || ||| |||||||	caUGCGAACAGUGU-GGCCAGUc	BMDM
242	MIMAT0000223	mmu-miR-193a-3p	Mir9-3hg	lincRNA	chr7	79532241	79532262	+	1	0	Ago2	7mer-m8	ugacccugaaacaUCCGGUCAa	||||||||	ugcccuacacaacAGGCCAGUg	cortex
243	MIMAT0000223	mmu-miR-193a-3p	Mir124a-1hg	lincRNA	chr14	64592949	64592975	+	1	0	Ago2	7mer-m8	ugACCCU---GAAACAU--CCGGUCAa	||||| :| || | |||||||	ugUGGGAGUGUUCUGGACUGGCCAGUc	cortex
244	MIMAT0000223	mmu-miR-193a-3p	1300002E11Rik	lincRNA	chr16	21804458	21804474	+	1	0	Ago2	7mer-m8	ugACCCUGAAACAUCCGGUCAa	||| ||| |||||||	ucUGGAACU-----GGCCAGUg	cortex
245	MIMAT0000223	mmu-miR-193a-3p	Gm20427	processed_transcript	chr17	34028733	34028759	-	1	0	Ago2	7mer-m8	ugaCCCUGAAACAU-----CCGGUCAa	|| | || ||| |||||||	aaaGGCAGUUGGUAGUCCUGGCCAGUg	P19
246	MIMAT0000223	mmu-miR-193a-3p	Trerf1	processed_transcript	chr17	47359851	47359871	+	1	0	Ago2	7mer-m8	ugacccugaaaCAUCCGGUCAa	|| |||||||	aaacaugguccGU-GGCCAGUg	cortex
247	MIMAT0000223	mmu-miR-193a-3p	Neat1	lincRNA	chr19	5845418	5845438	-	1	0	Ago2	7mer-m8	ugaCCCUGAAACAUCCGGUCAa	|||| || |||||||	gugGGGAGGCAGU-GGCCAGUu	mesencymal-stem-cell
248	MIMAT0000223	mmu-miR-193a-3p	Snhg1	processed_transcript	chr19	8726254	8726277	+	2	0	Ago2	7mer-m8	ugacccugAAACA--UCCGGUCAa	||||| ||||||||	aagaucugUUUGUCCAGGCCAGUg	mesencymal-stem-cell
249	MIMAT0004859	mmu-miR-193b-3p	Snhg6	lincRNA	chr1	9942252	9942270	-	1	0	Ago2	7mer-m8	ucgCCCUGAAACACCCGGUCAa	|||:| || ||||||||	ugaGGGGC--UG-GGGCCAGUu	mesencymal-stem-cell
250	MIMAT0004859	mmu-miR-193b-3p	Ptpmt1	processed_transcript	chr2	90914051	90914072	-	1	0	Ago2	7mer-m8	ucgcccugaaacACCCGGUCAa	|||||||||	aguaccaggcacUGGGCCAGUg	cortex
251	MIMAT0004859	mmu-miR-193b-3p	1700020I14Rik	lincRNA	chr2	119604079	119604099	+	1	0	Ago2	7mer-m8	ucgcccugaAACACCCGGUCAa	|||| |||||||	gugauaagcUUGU-GGCCAGUg	mesencymal-stem-cell
252	MIMAT0004859	mmu-miR-193b-3p	1700020I14Rik	lincRNA	chr2	119607075	119607093	+	1	0	Ago2	7mer-m8	ucgcCCUGAAACACCCGGUCAa	||||| |||||||	acuuGGACU---CAGGCCAGUc	cortex
253	MIMAT0004859	mmu-miR-193b-3p	Snhg17	processed_transcript	chr2	158359271	158359293	-	1	0	Ago2	7mer-m8	ucGCCCUGAAACAC-CCGGUCAa	:||| ||||| | |||||||	gaUGGGCCUUUGAGUGGCCAGUg	mesencymal-stem-cell
254	MIMAT0004859	mmu-miR-193b-3p	1500004A13Rik	processed_transcript	chr3	88830124	88830145	-	1	0	Ago2	7mer-m8	ucgcccugaAACACCCGGUCAa	|| |||||||	aacaaaaaaUUCAAGGCCAGUu	cortex
255	MIMAT0004859	mmu-miR-193b-3p	1700096K18Rik	lincRNA	chr5	25530027	25530047	+	1	0	Ago2	7mer-m8	ucgcccUGAAACACCCGGUCAa	:| || ||||||||	cuccuaGCCUU-CGGGCCAGUg	mesencymal-stem-cell
256	MIMAT0004859	mmu-miR-193b-3p	Miat	lincRNA	chr5	112217895	112217921	-	1	0	Ago2	7mer-m8	ucgcccuGAAACA----C-CCGGUCAa	|||||| | |||||||	guucuuuCUUUGUAGAGGAGGCCAGUg	cortex
257	MIMAT0004859	mmu-miR-193b-3p	Gm37494	lincRNA	chr7	39566335	39566355	+	2	0	Ago2	7mer-m8	ucgcCCUGAAACACCCGGUCAa	| || ||| |||||||	augcGAACAGUGU-GGCCAGUc	BMDM
258	MIMAT0004859	mmu-miR-193b-3p	Mir9-3hg	lincRNA	chr7	79532241	79532262	+	1	0	Ago2	7mer-m8	ucgcccugaaacacCCGGUCAa	|||||||	ugcccuacacaacaGGCCAGUg	cortex
259	MIMAT0004859	mmu-miR-193b-3p	Mir124a-1hg	lincRNA	chr14	64592949	64592975	+	1	0	Ago2	7mer-m8	ucGCCCUGA-AACAC----CCGGUCAa	:|||| | || || |||||||	ugUGGGAGUGUUCUGGACUGGCCAGUc	cortex
260	MIMAT0004859	mmu-miR-193b-3p	1300002E11Rik	lincRNA	chr16	21804453	21804474	+	1	0	Ago2	7mer-m8	ucgcccugaaacacCCGGUCAa	|||||||	auuggucuggaacuGGCCAGUg	cortex
261	MIMAT0004859	mmu-miR-193b-3p	Gm20427	processed_transcript	chr17	34028733	34028759	-	1	0	Ago2	7mer-m8	ucgCCCUGAAACA-C----CCGGUCAa	|| | || || | |||||||	aaaGGCAGUUGGUAGUCCUGGCCAGUg	P19
262	MIMAT0004859	mmu-miR-193b-3p	Trerf1	processed_transcript	chr17	47359847	47359871	+	1	0	Ago2	7mer-m8	ucgcccUGAAACA--C-CCGGUCAa	|| | || | |||||||	uuuuaaACAUGGUCCGUGGCCAGUg	cortex
263	MIMAT0004859	mmu-miR-193b-3p	Neat1	lincRNA	chr19	5845418	5845438	-	1	0	Ago2	7mer-m8	ucgCCCUGAAACACCCGGUCAa	|||| || |||||||	gugGGGAGGCAGU-GGCCAGUu	mesencymal-stem-cell
264	MIMAT0004859	mmu-miR-193b-3p	Snhg1	processed_transcript	chr19	8726254	8726277	+	2	0	Ago2	7mer-m8	ucgcccugAAACA--CCCGGUCAa	||||| |||||||	aagaucugUUUGUCCAGGCCAGUg	mesencymal-stem-cell
265	MIMAT0009458	mmu-miR-1981-5p	Gm20342	lincRNA	chr1	63117553	63117577	+	1	0	Ago2	8mer	cggUGCAGAUUCGGGU-CGGAAAUg	::|| :|| || |||||||	uggGUGUGGUGGCACACGCCUUUAa	cortex
266	MIMAT0009458	mmu-miR-1981-5p	Gm36988	sense_intronic	chr2	4318521	4318545	+	1	0	Ago2	8mer	cggugCAGAUUCGGGU-CGGAAAUg	|| :|| || |||||||	gggcgGUGGUGGCACAUGCCUUUAa	cortex
267	MIMAT0009458	mmu-miR-1981-5p	Gm34599	lincRNA	chr3	34416501	34416529	+	1	0	Ago2	7mer-m8	cgGUG-CAGAUUCGG----GUCGGAAAUg	:|| | | |||| | |||||||	uaUACAGCCAUAGCCAUUGCUGCCUUUAu	cortex
268	MIMAT0009458	mmu-miR-1981-5p	Snhg8	processed_transcript	chr3	123507762	123507784	-	1	0	Ago2	7mer-m8	cggugcagAUUCGGGUCGGAAAUg	|:|| : :|||||||	cuggguagUGAG-UGGGCCUUUAc	mesencymal-stem-cell
269	MIMAT0009458	mmu-miR-1981-5p	Gm43072	TEC	chr3	129538841	129538865	+	1	0	Ago2	8mer	cggUGCAGAUUCGGGU-CGGAAAUg	:||| :|: || |||||||	cggGCGUGGUGGUGCAUGCCUUUAa	P19
270	MIMAT0009458	mmu-miR-1981-5p	2900076A07Rik	lincRNA	chr7	81529884	81529905	+	1	0	Ago2	7mer-m8	cgGUGCAGAUUCGGGUCGGAAAUg	|| | ||:| |:| |||||||	guCAAG-CUGA-CUCUGCCUUUAg	P19
271	MIMAT0009458	mmu-miR-1981-5p	Tug1	antisense	chr11	3645330	3645353	-	2	0	Ago2	7mer-m8	cgguGCAG-AUUCGGGUCGGAAAUg	| || |:| : ::|||||||	cagcCAUCAUGA-UGUGGCCUUUAc	mesencymal-stem-cell
272	MIMAT0009458	mmu-miR-1981-5p	D030028A08Rik	processed_transcript	chr11	96964949	96964973	+	1	0	Ago2	8mer	cggUGCAGAUUCGGGU-CGGAAAUg	|:|| :|| || |||||||	uggAUGUGGUGGCACACGCCUUUAa	cortex
273	MIMAT0009458	mmu-miR-1981-5p	Rian	processed_transcript	chr12	109651057	109651080	+	1	0	Ago2	7mer-m8	cggUGCAG-AUUCGGGUCGGAAAUg	|| || |:| :|:||||||||	uggACCUCAUGA-UCUAGCCUUUAu	P19
274	MIMAT0009458	mmu-miR-1981-5p	Peg13	sense_intronic	chr15	72806437	72806461	-	1	0	Ago1-4	7mer-m8	cggugcaGAUUCGGGU-CGGAAAUg	| | ||:: |||||||	cccuaccCCACCCCUGUGCCUUUAc	brain
275	MIMAT0009458	mmu-miR-1981-5p	Peg13	sense_intronic	chr15	72808056	72808079	-	1	0	Ago2	7mer-m8	cggUGCAGAUUCGGGUCGGAAAUg	|:| | ||: ||||||||	gggAUGACCCAGUGGAGCCUUUAc	cortex
276	MIMAT0009458	mmu-miR-1981-5p	Peg13	sense_intronic	chr15	72809746	72809770	-	2	0	Ago2	7mer-m8	cggugcagaUUCGG-GUCGGAAAUg	:| || |:|||||||	cuccgggaaGAUCCGCGGCCUUUAc	BMDM
277	MIMAT0009458	mmu-miR-1981-5p	1110038B12Rik	processed_transcript	chr17	34951582	34951607	-	1	0	Ago2	8mer	cgGUGCAGAUUCGGG--UCGGAAAUg	| :| :|| :|: |||||||	gcCUUGAUUAUUUCUUGUGCCUUUAa	mesencymal-stem-cell
278	MIMAT0009458	mmu-miR-1981-5p	Gm26904	lincRNA	chr17	46823791	46823818	+	1	0	Ago2	8mer	cgGUGCAGAUUCG--GGU--CGGAAAUg	|| | || ||: | | |||||||	agCAGGGCUUAGUGGCGAACGCCUUUAa	BMDM
279	MIMAT0009458	mmu-miR-1981-5p	Trerf1	processed_transcript	chr17	47359537	47359565	+	2	0	Ago2	7mer-m8	cggUGCAGAU--UCGGGU---CGGAAAUg	|:||| : | ||:: |||||||	cagAUGUCAGCCACCCUGGUUGCCUUUAu	BMDM
280	MIMAT0009458	mmu-miR-1981-5p	3222401L13Rik	lincRNA	chr18	37657217	37657240	+	1	0	Ago2	7mer-m8	cggugCAGAUUCGGGUCGGAAAUg	| | | |: ||||||||	agugaGCCACAUCUGAGCCUUUAu	BMDM
281	MIMAT0009458	mmu-miR-1981-5p	Malat1	lincRNA	chr19	5797394	5797420	-	2	0	Ago2	7mer-m8	cggugcagaUUCGGG---UCGGAAAUg	:||| | ||||||||	ggggguuggGAGCACUGAAGCCUUUAg	mesencymal-stem-cell
282	MIMAT0009458	mmu-miR-1981-5p	Malat1	lincRNA	chr19	5802088	5802112	-	5	0	Ago2	8mer	cggugcagauUCGGGU-CGGAAAUg	:|| || |||||||	gggcgaugguGGCGCACGCCUUUAa	BMDM
283	MIMAT0009458	mmu-miR-1981-5p	Neat1	lincRNA	chr19	5831020	5831045	-	3	0	Ago2	7mer-m8	cggugcaGAUUCGGGU--CGGAAAUg	| | |||| |||||||	uuccuucCCACCCCCAUGGCCUUUAu	mesencymal-stem-cell
284	MIMAT0009458	mmu-miR-1981-5p	Xist	lincRNA	chrX	103473922	103473948	-	2	0	Ago2	7mer-m8	cgGUGCAGAU--UCGGGU-CGGAAAUg	|| | :|: ||| : |||||||	auCAGGCUUGGCAGCAAGUGCCUUUAc	mesencymal-stem-cell
285	MIMAT0000123	mmu-miR-1a-3p	Gm36952	TEC	chr1	25798024	25798045	-	1	0	Ago2	7mer-m8	uauguaugaagaaaUGUAAGGu	|||||||	cucaccucagaugaACAUUCCu	cortex
286	MIMAT0000123	mmu-miR-1a-3p	Gm15832	processed_transcript	chr1	39551835	39551856	-	1	0	Ago2	7mer-m8	uauguaugaagaaaUGUAAGGu	|||||||	gacuucagaaccacACAUUCCu	CD4-T-cells
287	MIMAT0000123	mmu-miR-1a-3p	Gm5546	lincRNA	chr3	104351000	104351024	-	1	0	Ago2	7mer-m8	uaUGU-AUGAAGAAA--UGUAAGGu	||| || |:||| |||||||	ugACACUAGGUUUUUAAACAUUCCu	BMDM
288	MIMAT0000123	mmu-miR-1a-3p	AI504432	lincRNA	chr3	107049425	107049448	+	1	0	Ago2	7mer-m8	uauGUAUGAAGAA--AUGUAAGGu	| |:||| | |||||||	ugcCUUGCUUGAUGAAACAUUCCu	cortex
289	MIMAT0000123	mmu-miR-1a-3p	Gm42616	TEC	chr5	51876629	51876650	-	1	0	Ago2	7mer-m8	uaUGUAUGAAGAAAUGUAAGGu	| :|| | || |||||||	gaAAGUAGUGCUGAACAUUCCu	cortex
290	MIMAT0000123	mmu-miR-1a-3p	Gm42547	TEC	chr6	28214489	28214509	-	1	0	Ago2	8mer	uaugUAUGAAGAAAUGUAAGGu	| || || |||||||	acugACACAUC-AGACAUUCCa	mesencymal-stem-cell
291	MIMAT0000123	mmu-miR-1a-3p	Gm43982	TEC	chr6	134073951	134073972	+	1	0	Ago2	7mer-m8	uauguaugaagaaaUGUAAGGu	|||||||	acccgugaguacacACAUUCCu	BMDM
292	MIMAT0000123	mmu-miR-1a-3p	Snhg14	processed_transcript	chr7	59969816	59969837	-	1	0	Ago2	7mer-m8	uaugUAUGAAGAAAUGUAAGGu	|| :| | |||||||	aggaAUUUUAGUCAACAUUCCu	cortex
293	MIMAT0000123	mmu-miR-1a-3p	Snhg14	processed_transcript	chr7	59969877	59969898	-	1	0	Ago2	7mer-m8	uaugUAUGAAGAAAUGUAAGGu	|| :| | |||||||	aggaAUUUUAGUCAACAUUCCu	cortex
294	MIMAT0000123	mmu-miR-1a-3p	Mir124a-1hg	lincRNA	chr14	64592222	64592248	+	1	0	Ago2	8mer	uauguaUGAAG--AAA---UGUAAGGu	:|||| ||| |||||||	ggcugaGCUUCAAUUUACCACAUUCCa	cortex
295	MIMAT0000123	mmu-miR-1a-3p	Pvt1	lincRNA	chr15	62249330	62249351	+	1	0	Ago2	7mer-m8	uauGUAUGAAGAAAUGUAAGGu	| |: || ||||||||||	aguCCUGAUUGUUUACAUUCCc	mesencymal-stem-cell
296	MIMAT0000123	mmu-miR-1a-3p	1110038B12Rik	processed_transcript	chr17	34951052	34951073	-	2	0	Ago2	7mer-m8	uauguaugaagAAAUGUAAGGu	|| |||||||	ugucuaucggaUUGACAUUCCc	mesencymal-stem-cell
297	MIMAT0000123	mmu-miR-1a-3p	Malat1	lincRNA	chr19	5800995	5801019	-	4	0	Ago2	7mer-m8	uaUGUAUG--AAG-AAAUGUAAGGu	:|||:| | | | |||||||	gaGCAUGCGGUGCGGUAACAUUCCu	mesencymal-stem-cell
298	MIMAT0000237	mmu-miR-204-5p	Gm29253	processed_transcript	chr1	75171759	75171780	-	1	0	Ago2	7mer-m8	uccGUAUCCUACUGUUUCCCUu	:|| | | |: |||||||	agcUAUUGUAAGGAAAAGGGAc	cortex
299	MIMAT0000237	mmu-miR-204-5p	Gas5	processed_transcript	chr1	161036873	161036896	+	1	0	Ago2	7mer-m8	uccguAUCC--UACUGUUUCCCUu	|:|| | |||||||||	gaauuUGGGUCAGUACAAAGGGAc	mesencymal-stem-cell
300	MIMAT0000237	mmu-miR-204-5p	Gm32200	lincRNA	chr1	191465006	191465027	-	2	0	Ago2	8mer	uccGUA-UCCUACUGUUUCCCUu	:|| || || : |||||||	aguUAUCAGUAUCG-AAAGGGAa	BMDM
301	MIMAT0000237	mmu-miR-204-5p	Gm14461	lincRNA	chr2	78302074	78302096	+	1	0	Ago2	7mer-m8	uccguauccuAC-UGUUUCCCUu	|| | |||||||	cuauaaacucUGAAGAAAGGGAg	BMDM
302	MIMAT0000237	mmu-miR-204-5p	1700020I14Rik	lincRNA	chr2	119603896	119603916	+	1	0	Ago2	8mer	ucCGUAUCCUACUGUUUCCCUu	|| || :| ||||||||	ugGC-UACUGUUUCAAAGGGAa	mesencymal-stem-cell
303	MIMAT0000237	mmu-miR-204-5p	1700020I14Rik	lincRNA	chr2	119606766	119606785	+	1	1	Ago2	7mer-m8	uccGUAUCCUACUGUUUCCCUu	| | || | ||||||||	aauCUUUGG--GCCAAAGGGAg	cortex
304	MIMAT0000237	mmu-miR-204-5p	Gm3764	lincRNA	chr3	88221253	88221277	+	1	0	Ago2	7mer-m8	uccGUAUCCUACUG----UUUCCCUu	|||| || || |||||||	cauCAUA-UAUAACCCAGAAAGGGAc	cortex
305	MIMAT0000237	mmu-miR-204-5p	AI115009	antisense	chr3	152680978	152681000	+	1	0	Ago2	8mer	uccGUAUCCU-ACUGUUUCCCUu	|||:| | | ::|||||||	ugcCAUGGUAUUUGUAAAGGGAa	cortex
306	MIMAT0000237	mmu-miR-204-5p	Gm43457	TEC	chr5	34487483	34487505	+	1	0	Ago2	8mer	uccGU-AUCCUACUGUUUCCCUu	|| || |||:||||||||	uaaCACUAUAAUGGCAAAGGGAa	BMDM
307	MIMAT0000237	mmu-miR-204-5p	Gm43481	TEC	chr5	134268863	134268888	-	1	0	Ago2	8mer	uccGUAUCCU-ACUG---UUUCCCUu	:| |||| ||:| |||||||	gguUACAGGAUUGGCUCUAAAGGGAa	P19
308	MIMAT0000237	mmu-miR-204-5p	6330403L08Rik	antisense	chr5	138998950	138998970	+	1	0	Ago2	7mer-m8	uccguaucCUACUGUUUCCCUu	|| |:||||||||	gccacccuGA-GGCAAAGGGAc	cortex
309	MIMAT0000237	mmu-miR-204-5p	Dlx6os1	antisense	chr6	6869320	6869341	-	1	0	Ago2	8mer	uccguauccuacUGUUUCCCUu	| |||||||	aguugcucaacaAAAAAGGGAa	cortex
310	MIMAT0000237	mmu-miR-204-5p	Hotairm1	antisense	chr6	52158547	52158567	+	1	0	Ago2	7mer-m8	ucCGU-AUCCUACUGUUUCCCUu	||| |:||| ||||||||	gaGCACUGGGA--CCAAAGGGAg	mesencymal-stem-cell
311	MIMAT0000237	mmu-miR-204-5p	AC154141.1	TEC	chr7	83895626	83895651	+	1	2	Ago2	8mer	uccguauccUACUG----UUUCCCUu	||||| |||||||	aucuugaaaAUGACAAAGAAAGGGAa	cortex
312	MIMAT0000237	mmu-miR-204-5p	4632427E13Rik	bidirectional_promoter_lncRNA	chr7	92740774	92740797	-	1	0	Ago2	7mer-m8	ucCGUAUCCU---ACUGUUUCCCUu	|:| | || ||| |||||||	acGUAAACGACAUUGA-AAAGGGAc	cortex
313	MIMAT0000237	mmu-miR-204-5p	Gm2694	lincRNA	chr8	87503269	87503289	+	1	0	Ago2	7mer-m8	ucCGUAUCCUACUGUUUCCCUu	|| ||| ||| :|||||||	agGCCUAGCAUG-UAAAGGGAc	P19
314	MIMAT0000237	mmu-miR-204-5p	2310009A05Rik	processed_transcript	chr9	73042642	73042662	+	1	0	Ago2	7mer-m8	ucCGUAUCCUACUGUUUCCCUu	| || || || |||||||	aaGAAUCAGAAGA-AAAGGGAg	cortex
315	MIMAT0000237	mmu-miR-204-5p	Gdap10	lincRNA	chr12	32822614	32822633	+	1	0	Ago2	8mer	uccguAUCCUACUGUUUCCCUu	|| || :|||||||	ucuucUAAAAU--UAAAGGGAa	P19
316	MIMAT0000237	mmu-miR-204-5p	C4a	processed_transcript	chr17	34813706	34813724	-	1	0	Ago2	8mer	ucCGUAUCCUACUGUUUCCCUu	||:| || |: |||||||	cuGCGU--GA-GGGAAAGGGAa	P19
317	MIMAT0000237	mmu-miR-204-5p	Malat1	lincRNA	chr19	5798510	5798529	-	1	0	Ago2	7mer-m8	uccguauccUACUGUUUCCCUu	||| |||||||	gaagaccccAUG--AAAGGGAu	mesencymal-stem-cell
318	MIMAT0000237	mmu-miR-204-5p	Neat1	lincRNA	chr19	5843678	5843698	-	2	0	Ago2	7mer-m8	uccguauCCUACUGUUUCCCUu	||| | |||||||	gucuucuGGACUA-AAAGGGAu	mesencymal-stem-cell
319	MIMAT0000237	mmu-miR-204-5p	Snhg1	processed_transcript	chr19	8725993	8726014	+	2	0	Ago2	8mer	uccguauccuacUGUUUCCCUu	| |||||||	auuuuugugcguAGAAAGGGAa	mesencymal-stem-cell
320	MIMAT0000239	mmu-miR-206-3p	Gm36952	TEC	chr1	25798024	25798048	-	1	0	Ago2	7mer-m8	gguGUGUGAAG---GAAUGUAAGGu	| ||| || : |||||||	uucCUCACCUCAGAUGAACAUUCCu	cortex
321	MIMAT0000239	mmu-miR-206-3p	Gm15832	processed_transcript	chr1	39551835	39551856	-	1	0	Ago2	7mer-m8	gguguGUGAAGGAAUGUAAGGu	|| || |||||||	gacuuCAGAACCACACAUUCCu	CD4-T-cells
322	MIMAT0000239	mmu-miR-206-3p	Gm5546	lincRNA	chr3	104351000	104351024	-	1	0	Ago2	7mer-m8	ggUGUG-UGAAGGAA--UGUAAGGu	|||| | |::|| |||||||	ugACACUAGGUUUUUAAACAUUCCu	BMDM
323	MIMAT0000239	mmu-miR-206-3p	AI504432	lincRNA	chr3	107049425	107049448	+	1	0	Ago2	7mer-m8	gguGUGUGAAGGA--AUGUAAGGu	| ::||| | |||||||	ugcCUUGCUUGAUGAAACAUUCCu	cortex
324	MIMAT0000239	mmu-miR-206-3p	Gm42616	TEC	chr5	51876629	51876650	-	1	0	Ago2	7mer-m8	ggUGUGUGAAGGAAUGUAAGGu	| ::| | |: |||||||	gaAAGUAGUGCUGAACAUUCCu	cortex
325	MIMAT0000239	mmu-miR-206-3p	Gm42547	TEC	chr6	28214489	28214509	-	1	0	Ago2	8mer	ggugUGUGAAGGAAUGUAAGGu	|||| | | |||||||	acugACACAU-CAGACAUUCCa	mesencymal-stem-cell
326	MIMAT0000239	mmu-miR-206-3p	Gm43982	TEC	chr6	134073951	134073972	+	1	0	Ago2	7mer-m8	gguGUGUGAAGGAAUGUAAGGu	|::: | | |||||||	accCGUGAGUACACACAUUCCu	BMDM
327	MIMAT0000239	mmu-miR-206-3p	Snhg14	processed_transcript	chr7	59969816	59969839	-	1	0	Ago2	7mer-m8	ggugugUGAAGGAA--UGUAAGGu	|:||: | |||||||	acaggaAUUUUAGUCAACAUUCCu	cortex
328	MIMAT0000239	mmu-miR-206-3p	Snhg14	processed_transcript	chr7	59969877	59969900	-	1	0	Ago2	7mer-m8	ggugugUGAAGGAA--UGUAAGGu	|:||: | |||||||	acaggaAUUUUAGUCAACAUUCCu	cortex
329	MIMAT0000239	mmu-miR-206-3p	Mir124a-1hg	lincRNA	chr14	64592227	64592248	+	1	0	Ago2	8mer	gguguGUGAAGGAAUGUAAGGu	|| ||: |||||||	agcuuCAAUUUACCACAUUCCa	cortex
330	MIMAT0000239	mmu-miR-206-3p	Pvt1	lincRNA	chr15	62249330	62249351	+	1	0	Ago2	7mer-m8	gguGUGUGAAGGAAUGUAAGGu	| :: || :|||||||||	aguCCUGAUUGUUUACAUUCCc	mesencymal-stem-cell
331	MIMAT0000239	mmu-miR-206-3p	1110038B12Rik	processed_transcript	chr17	34951052	34951073	-	2	0	Ago2	7mer-m8	ggugugugaagGAAUGUAAGGu	:| |||||||	ugucuaucggaUUGACAUUCCc	mesencymal-stem-cell
332	MIMAT0000239	mmu-miR-206-3p	Malat1	lincRNA	chr19	5800995	5801017	-	4	0	Ago2	7mer-m8	ggUGUGUGAAG-GAAUGUAAGGu	|::|: | | | |||||||	gcAUGCGGUGCGGUAACAUUCCu	mesencymal-stem-cell
333	MIMAT0003187	mmu-miR-20b-5p	A430106G13Rik	lincRNA	chr1	137968825	137968848	+	1	0	Ago2	8mer	gauGGACGUG-AUACUCGUGAAAc	::| ||| ||| |||||||	auuUUUCCACAUAUUUGCACUUUa	BMDM
334	MIMAT0003187	mmu-miR-20b-5p	Gm10855	sense_intronic	chr2	6933995	6934019	-	1	0	Ago2	7mer-m8	gauGGACGU-GAUACU-CGUGAAAc	:||||| |||| | |||||||	aguUCUGCACCUAUUAUGCACUUUu	cortex
335	MIMAT0003187	mmu-miR-20b-5p	1700020I14Rik	lincRNA	chr2	119601750	119601773	+	3	0	Ago2	7mer-m8	gaugGACGU-GAUACUCGUGAAAc	|| || | | |||||||	ggugCUUCAGGGAAGUGCACUUUg	mESC
336	MIMAT0003187	mmu-miR-20b-5p	Gm43256	sense_intronic	chr3	104189827	104189849	-	1	0	Ago2	7mer-m8	gaUG-GACGUGAUACUCGUGAAAc	|| || :|:| | ||||||||	gaACACU-UAUUCUCAGCACUUUg	cortex
337	MIMAT0003187	mmu-miR-20b-5p	Tug1	antisense	chr11	3644727	3644747	-	1	0	Ago2	7mer-m8	gaUGGACGUGAUACUCGUGAAAc	|| |: | | ||||||||	uuACAGGUUCAA--AGCACUUUc	mesencymal-stem-cell
338	MIMAT0003187	mmu-miR-20b-5p	Tug1	antisense	chr11	3644745	3644767	-	1	0	Ago2	8mer	gauGGA-CGUGAUACUCGUGAAAc	||| : :||| ||||||||	ucuCCUCUUUUUAU-AGCACUUUa	mesencymal-stem-cell
339	MIMAT0003187	mmu-miR-20b-5p	Meg3	lincRNA	chr12	109545754	109545776	+	1	0	Ago2	7mer-m8	gauggacguGAUACUCGUGAAAc	||| ||||||||	cucucauuuCUACCAGCACUUUc	mESC
340	MIMAT0003187	mmu-miR-20b-5p	Rian	processed_transcript	chr12	109655855	109655879	+	3	0	Ago2	7mer-m8	gauGGACGUGA---UACUCGUGAAAc	||| || | || :|||||||	ugcCCU-CAAUGGGAUUGGCACUUUc	mESC
341	MIMAT0003187	mmu-miR-20b-5p	B930095G15Rik	sense_intronic	chr14	121250218	121250240	+	1	0	Ago2	7mer-m8	gaugGACGU-GAUACUCGUGAAAc	|| || | | :|||||||	gucgCU-CACCCAGCGGCACUUUg	cortex
342	MIMAT0003187	mmu-miR-20b-5p	Peg13	sense_intronic	chr15	72808138	72808163	-	1	0	Ago2	8mer	gaUGGACGUG-AUA--CUCGUGAAAc	:::||: | || |:|||||||	uuGUUUGUUCGGAUCAGGGCACUUUa	cortex
343	MIMAT0003187	mmu-miR-20b-5p	Gm26917	lincRNA	chr17	39843176	39843198	+	3	0	Ago2	7mer-m8	gaugGACGUGAUACUCGUGAAAc	|||| | : | |||||||	agcgCUGCCCCGCGCGCACUUUu	P19
344	MIMAT0003187	mmu-miR-20b-5p	Trerf1	processed_transcript	chr17	47361109	47361130	+	2	0	Ago2	7mer-m8	gauggacgUGAUACUCGUGAAAc	| ||| |||||||	ccgauuaaAAUAU-UGCACUUUu	BMDM
345	MIMAT0003187	mmu-miR-20b-5p	Neat1	lincRNA	chr19	5834421	5834442	-	1	0	Ago2	7mer-m8	gaUGGACGUGAUACUCGUGAAAc	:|:|| :| : ||||||||	aaGCUUG-GCAGCCAGCACUUUg	P19
346	MIMAT0003187	mmu-miR-20b-5p	Xist	lincRNA	chrX	103474845	103474867	-	1	0	Ago2	7mer-m8	gauggacgugauACUCGUGAAAc	| ||||||||	ugagaaggaagcUUAGCACUUUu	mesencymal-stem-cell
347	MIMAT0000661	mmu-miR-214-3p	Gm29253	processed_transcript	chr1	75179946	75179967	-	1	0	Ago2	7mer-m8	ugaCGGACAGACACGGACGACa	|:| | ||||||||||	ggcGUCGGGAGGUGCCUGCUGg	mesencymal-stem-cell
348	MIMAT0000661	mmu-miR-214-3p	Tmem250-ps	lincRNA	chr2	26137076	26137101	-	1	0	Ago2	7mer-m8	ugACGG-ACAGACAC---GGACGACa	|||| | | ||| |||||||	ggUGCCUUCCCAGUGGACCCUGCUGc	mesencymal-stem-cell
349	MIMAT0000661	mmu-miR-214-3p	6530402F18Rik	processed_transcript	chr2	29248025	29248046	-	1	0	Ago2	7mer-m8	ugaCGG-ACAGACACGGACGACa	||| || ||| ||||||||	gcaGCCAUG-CUGCGCCUGCUGg	cortex
350	MIMAT0000661	mmu-miR-214-3p	Zfas1	processed_transcript	chr2	167065704	167065726	+	1	0	Ago2	7mer-m8	ugACGGAC-AGACACGGACGACa	| || | | ||| |||||||	aaUACCAGAUGUGUUCCUGCUGc	mesencymal-stem-cell
351	MIMAT0000661	mmu-miR-214-3p	1500004A13Rik	processed_transcript	chr3	88811287	88811310	-	1	0	Ago2	8mer	ugacGGAC--AGACACGGACGACa	|||| ||| ||||||||	caaaCCUGCCCCUGAGCCUGCUGa	cortex
352	MIMAT0000661	mmu-miR-214-3p	Gm43072	TEC	chr3	129538892	129538912	+	1	0	Ago2	7mer-m8	ugacGGACAGACACGGACGACa	:|||| | |||||||	ucacUCUGU-AGACCCUGCUGg	P19
353	MIMAT0000661	mmu-miR-214-3p	Gm13133	antisense	chr4	154557229	154557251	+	1	0	Ago2	7mer-m8	ugaCGGACA-GACACGGACGACa	||:| | ||| ||||||||	gucGCUUCUACUGAGCCUGCUGu	BMDM
354	MIMAT0000661	mmu-miR-214-3p	Miat	lincRNA	chr5	112216874	112216896	-	1	0	Ago2	7mer-m8	ugacGGACAGAC-ACGGACGACa	|| |||| |||||||	caccCCACUCUGCACCCUGCUGc	cortex
355	MIMAT0000661	mmu-miR-214-3p	4933404O12Rik	lincRNA	chr5	136937048	136937069	+	1	0	Ago2	7mer-m8	ugacggACAGACACGGACGACa	| |: || |||||||	agucgaUAUUGGUUCCUGCUGu	mesencymal-stem-cell
356	MIMAT0000661	mmu-miR-214-3p	D130017N08Rik	lincRNA	chr5	143758682	143758703	+	1	0	Ago2	7mer-m8	ugacggacagaCACGGACGACa	| ||||||||	ugaguucccgaGAGCCUGCUGu	cortex
357	MIMAT0000661	mmu-miR-214-3p	Gm44435	TEC	chr6	77416363	77416384	-	1	0	Ago2	7mer-m8	ugacgGACAG-ACACGGACGACa	|| || || |||||||	agcagCU-UCAUGAUCCUGCUGu	cortex
358	MIMAT0000661	mmu-miR-214-3p	Gm44597	processed_transcript	chr6	125048992	125049011	+	2	0	Ago2	7mer-m8	ugACGGACAGACACGGACGACa	| | || || ||||||||	uaUCCAUG-CU-AGCCUGCUGu	CD4-T-cells
359	MIMAT0000661	mmu-miR-214-3p	5830432E09Rik	antisense	chr7	135635963	135635984	-	2	0	Ago2	7mer-m8	ugacGGACAGACAC-GGACGACa	:|| ||| || |||||||	ugacUCUAUCU-UGCCCUGCUGg	BMDM
360	MIMAT0000661	mmu-miR-214-3p	Gm37352	TEC	chr8	84201124	84201145	+	1	0	Ago2	7mer-m8	ugacggacagacaCGGACGACa	||||||||	gucuugacgagagGCCUGCUGc	mesencymal-stem-cell
361	MIMAT0000661	mmu-miR-214-3p	2900079G21Rik	lincRNA	chr9	112235829	112235849	+	1	0	Ago2	7mer-m8	ugacggacagaCACGGACGACa	|| |||||||	agagacuacaaGU-CCUGCUGc	cortex
362	MIMAT0000661	mmu-miR-214-3p	Gm29093	sense_intronic	chr10	80589684	80589704	-	1	0	Ago2	7mer-m8	ugacggacaGACACGGACGACa	|| | |||||||	uuucgaaucCUCU-CCUGCUGc	BMDM
363	MIMAT0000661	mmu-miR-214-3p	A530017D24Rik	lincRNA	chr11	61865808	61865829	-	1	0	Ago2	7mer-m8	ugacGGACAGACACGGACGACa	|:|| | | |||||||	ucacCUUGACAUUUCCUGCUGu	P19
364	MIMAT0000661	mmu-miR-214-3p	2410006H16Rik	processed_transcript	chr11	62602922	62602944	+	3	0	Ago2	7mer-m8	ugacGGACAGACA-CGGACGACa	|:| | || ||||||||	guccCUUCGCCGUGGCCUGCUGg	mesencymal-stem-cell
365	MIMAT0000661	mmu-miR-214-3p	C030037D09Rik	lincRNA	chr11	88720039	88720060	+	1	0	Ago2	7mer-m8	ugacggacagacacGGACGACa	|||||||	uucagaccacaaacCCUGCUGu	cortex
366	MIMAT0000661	mmu-miR-214-3p	Gm11520	antisense	chr11	95324252	95324273	+	1	0	Ago2	8mer	ugacggacaGACACGGACGACa	| | |||||||	ucuugggcaCAGACCCUGCUGa	BMDM
367	MIMAT0000661	mmu-miR-214-3p	Gm11611	sense_intronic	chr11	97521638	97521659	-	1	0	Ago2	7mer-m8	ugacggacagACACGGACGACa	|| ||||||||	auguggggggUGGGCCUGCUGu	cortex
368	MIMAT0000661	mmu-miR-214-3p	Gm11611	sense_intronic	chr11	97521678	97521702	-	1	0	Ago2	7mer-m8	ugaCGGACA-GAC-AC-GGACGACa	|||| | ||| || |||||||	ucaGCCUUUGCUGCUGUCCUGCUGc	cortex
369	MIMAT0000661	mmu-miR-214-3p	Gm11632	processed_transcript	chr11	98084522	98084543	-	1	0	Ago2	8mer	ugaCGGACAGACACGGACGACa	|| || :| |||||||	aggGCAUGAUUAGCCCUGCUGa	cortex
370	MIMAT0000661	mmu-miR-214-3p	Snhg20	lincRNA	chr11	117077424	117077445	+	1	0	Ago2	8mer	ugacggacagacacGGACGACa	|||||||	cugcaaacaggagcCCUGCUGa	BMDM
371	MIMAT0000661	mmu-miR-214-3p	4930512B01Rik	processed_transcript	chr12	69790742	69790764	+	1	0	Ago2	7mer-m8	ugaCGGACAGACAC-GGACGACa	||| || | |||||||	gggGCCGCCCUCCGCCCUGCUGu	P19
372	MIMAT0000661	mmu-miR-214-3p	6720427I07Rik	lincRNA	chr13	48536030	48536051	-	2	0	Ago2	7mer-m8	ugacggacagacacGGACGACa	|||||||	aguuaacuauacgaCCUGCUGc	BMDM
373	MIMAT0000661	mmu-miR-214-3p	Gm20427	processed_transcript	chr17	34029575	34029595	-	4	0	Ago1-4,Ago2	7mer-m8	ugacggACAGACACGGACGACa	|| | || |||||||	ccacaaUGACAGU-CCUGCUGc	brain,mesencymal-stem-cell
374	MIMAT0000661	mmu-miR-214-3p	A930012L18Rik	antisense	chr18	44673070	44673091	+	1	0	Ago2	8mer	ugacggacagacaCGGACGACa	||||||||	cucuuaauauuaaGCCUGCUGa	cortex
375	MIMAT0000661	mmu-miR-214-3p	4930481A15Rik	antisense	chr19	5406878	5406899	+	1	0	Ago2	7mer-m8	ugacggacaGACACGGACGACa	||| |||||||	aagauccacCUGCCCCUGCUGg	cortex
376	MIMAT0000661	mmu-miR-214-3p	Neat1	lincRNA	chr19	5845232	5845253	-	1	0	Ago2	7mer-m8	ugacGGACAGACACGGACGACa	|| | || | |||||||	aagaCCAGGCUAUCCCUGCUGu	mesencymal-stem-cell
377	MIMAT0000661	mmu-miR-214-3p	Snhg1	processed_transcript	chr19	8723611	8723631	+	1	0	Ago2	8mer	ugacGGACAGACACGGACGACa	|||| |||| |||||||	uaguCCUGGCUGU-CCUGCUGa	mesencymal-stem-cell
378	MIMAT0000661	mmu-miR-214-3p	Xist	lincRNA	chrX	103482593	103482613	-	1	0	Ago2	7mer-m8	ugaCGGACAGAC-ACGGACGACa	||| || | | |||||||	gggGCC--UCGGAUACCUGCUGu	mesencymal-stem-cell
379	MIMAT0000904	mmu-miR-215-5p	Gm44597	processed_transcript	chr6	125048836	125048856	+	1	0	Ago2	7mer-m8	cagacaguuuAGUAUCCAGUa	|: |||||||	gggaggggucUUCUAGGUCAu	cortex
380	MIMAT0000904	mmu-miR-215-5p	Snhg14	processed_transcript	chr7	59693581	59693601	-	1	0	Ago2	7mer-m8	caGACAGUUUAGUAUCCAGUa	||| | : | |||||||	ugCUGACUUGCCCUAGGUCAc	cortex
381	MIMAT0000904	mmu-miR-215-5p	Snhg14	processed_transcript	chr7	59974470	59974491	-	1	0	Ago2	7mer-m8	cagacAGUUUA-GUAUCCAGUa	||| || : |||||||	ugcauUCACAUAUUUAGGUCAu	cortex
382	MIMAT0000904	mmu-miR-215-5p	Gm45191	TEC	chr7	122316160	122316180	+	1	0	Ago2	7mer-m8	cagacaguuuaguAUCCAGUa	|||||||	gucccuugcugacUAGGUCAg	cortex
383	MIMAT0000904	mmu-miR-215-5p	Gm16536	antisense	chr9	45858198	45858218	-	1	0	Ago2	8mer	cagacaguuuaGUAUCCAGUa	|||||||||	cauaaggauuaCAUAGGUCAa	cortex
384	MIMAT0000679	mmu-miR-217-5p	Gm28867	lincRNA	chr1	118362744	118362770	+	1	0	Ago2	7mer-m8	agguCAGUCAAGGAC----UACGUCAu	|| || ||: | |||||||	guguGUGAGAUCUGGAGGAAUGCAGUc	BMDM
385	MIMAT0000679	mmu-miR-217-5p	Gas5	processed_transcript	chr1	161038230	161038252	+	1	1	Ago2	7mer-m8	aggucagucaaggacUACGUCAu	|||||||	cugugacaaguggacAUGCAGUg	mesencymal-stem-cell
386	MIMAT0000679	mmu-miR-217-5p	Sox2ot	processed_transcript	chr3	34677324	34677348	+	1	0	Ago2	7mer-m8	agGUCAGUCAAGGA--CUACGUCAu	| | |: ||||| ||||||||	ccCUGCCGAUUCCUCAGAUGCAGUg	cortex
387	MIMAT0000679	mmu-miR-217-5p	Snhg12	lincRNA	chr4	132310314	132310336	+	2	0	Ago2	7mer-m8	aggucagucaaggaCUACGUCAu	||||||||	gcuggccucacagcGAUGCAGUc	mesencymal-stem-cell
388	MIMAT0000679	mmu-miR-217-5p	Snhg12	lincRNA	chr4	132310977	132310998	+	2	0	Ago2	7mer-m8	agguCAGUCAAGGACUACGUCAu	|||| || |||||||	cuuuGUCAAUU-AACAUGCAGUu	mesencymal-stem-cell
389	MIMAT0000679	mmu-miR-217-5p	Gm43490	TEC	chr5	16109200	16109225	+	1	0	Ago2	8mer	aggucAGUCA-AGGA--CUACGUCAu	|:| | |:|| |||||||	gaguaUUACUCUUCUAACAUGCAGUa	BMDM
390	MIMAT0000679	mmu-miR-217-5p	Gm42770	TEC	chr5	49125876	49125896	-	1	0	Ago2	7mer-m8	aggUCAGUCAAGGACUACGUCAu	|| || |:| |||||||	gaaAGGAAG--CUUAAUGCAGUg	cortex
391	MIMAT0000679	mmu-miR-217-5p	Gm37494	lincRNA	chr7	39569703	39569725	+	1	0	Ago2	7mer-m8	agGUCAGUCAAGGACUACGUCAu	||| : | :| |||||||	gcCAGAAGCUGAUUCAUGCAGUg	cortex
392	MIMAT0000679	mmu-miR-217-5p	Gm44509	TEC	chr7	55974662	55974685	-	1	0	Ago2	8mer	aggucagucaaGGAC-UACGUCAu	|||| |||||||	uauguguaccaCCUGCAUGCAGUa	cortex
393	MIMAT0000679	mmu-miR-217-5p	Tug1	antisense	chr11	3646840	3646859	-	2	0	Ago2	8mer	agGUCAGUCAAGGACUACGUCAu	|| ||| | |||||||	uuCAUAAAGUAC---AUGCAGUa	mesencymal-stem-cell
394	MIMAT0000679	mmu-miR-217-5p	4933439C10Rik	processed_transcript	chr11	59510870	59510892	+	1	0	Ago2	7mer-m8	aggucagucaaGGACUACGUCAu	|| |||||||	uggagcgacacCCGCAUGCAGUu	cortex
395	MIMAT0000679	mmu-miR-217-5p	Meg3	lincRNA	chr12	109545985	109546007	+	2	0	Ago2	7mer-m8	aggucagucaaggacUACGUCAu	|||||||	gcacgcaggagacaaAUGCAGUg	P19
396	MIMAT0000679	mmu-miR-217-5p	1110038B12Rik	processed_transcript	chr17	34951522	34951544	-	1	0	Ago2	7mer-m8	agGUCAGUCAAGGACUACGUCAu	| | :| ::| |||||||	ucCUGAGGGCCUUUAAUGCAGUu	mesencymal-stem-cell
397	MIMAT0000679	mmu-miR-217-5p	Malat1	lincRNA	chr19	5798192	5798214	-	2	0	Ago2	7mer-m8	aggUCAGUCAAGGACUACGUCAu	| |: |||: |||||||	caaAUUUUAUUCUCCAUGCAGUg	mesencymal-stem-cell
398	MIMAT0000663	mmu-miR-218-5p	2900022M07Rik	TEC	chr1	25809369	25809389	-	1	0	Ago2	7mer-m8	uguaccaaucuagUUCGUGUu	|||||||	acguaccagccagAAGCACAg	cortex
399	MIMAT0000663	mmu-miR-218-5p	Tmem250-ps	lincRNA	chr2	26138248	26138270	-	1	0	Ago2	7mer-m8	uguaCCAAUCU--AGUUCGUGUu	||| ||: | |||||||	uggaGGUAAGGCCUGAAGCACAc	mesencymal-stem-cell
400	MIMAT0000663	mmu-miR-218-5p	1700020I14Rik	lincRNA	chr2	119599975	119599995	+	4	0	Ago2	7mer-m8	uguaccaAUCUAGUUCGUGUu	|| :|||||||	uuaacacUAUUAUAAGCACAg	mesencymal-stem-cell
401	MIMAT0000663	mmu-miR-218-5p	Gm17167	processed_transcript	chr4	42231349	42231368	+	1	0	Ago2	7mer-m8	uguaccaauCUAGUUCGUGUu	|| ||||||||	acccaacauGA-CAAGCACAu	cortex
402	MIMAT0000663	mmu-miR-218-5p	Cct6a	processed_transcript	chr5	129794407	129794434	+	5	0	Ago2	7mer-m8	uguACCAAU---CUAG----UUCGUGUu	|||||| || | |||||||	uacUGGUUAAAGGACCAAAUAAGCACAc	mesencymal-stem-cell
403	MIMAT0000663	mmu-miR-218-5p	6330403L08Rik	antisense	chr5	138998764	138998786	+	1	0	Ago2	7mer-m8	uguaccAAUCU--AGUUCGUGUu	||| | | |||||||	aucauuUUAAACGUAAAGCACAc	cortex
404	MIMAT0000663	mmu-miR-218-5p	2610203C20Rik	processed_transcript	chr9	41592730	41592750	+	1	0	Ago2	8mer	ugUACCAAUCUAGUUCGUGUu	| | ||| ||||||||	uaAAGAGUAGCCCAAGCACAa	cortex
405	MIMAT0000663	mmu-miR-218-5p	Gm15344	processed_transcript	chr10	86692140	86692160	-	3	0	Ago1-4,Ago2	7mer-m8	uguaccaaucuAGUUCGUGUu	| |||||||	aacauugacccUGAAGCACAg	brain,cortex
406	MIMAT0000663	mmu-miR-218-5p	Brip1os	antisense	chr11	86208868	86208887	+	1	0	Ago2	7mer-m8	uguaccaaUCUAGUUCGUGUu	| || |||||||	uagagaacACAU-AAGCACAg	BMDM
407	MIMAT0000663	mmu-miR-218-5p	4930594M22Rik	processed_transcript	chr14	122927799	122927820	+	1	0	Ago2	8mer	uguACCAAUCUA-GUUCGUGUu	|| || | |||||||	accUGUGUACUUAAAAGCACAa	BMDM
408	MIMAT0000663	mmu-miR-218-5p	BC002059	lincRNA	chr17	16973481	16973502	+	1	0	Ago2	7mer-m8	uguacCAAU-CUAGUUCGUGUu	|||| |||||||||	acacaGUUACCUUCAAGCACAu	cortex
409	MIMAT0000530	mmu-miR-21a-5p	1700020I14Rik	lincRNA	chr2	119604068	119604089	+	1	0	Ago2	7mer-m8	aguUGUAGUCAGACUAUUCGAu	| :| | | |||||||||	gguAAGUGAAUGUGAUAAGCUu	mesencymal-stem-cell
410	MIMAT0000530	mmu-miR-21a-5p	1700020I14Rik	lincRNA	chr2	119605547	119605566	+	2	0	Ago2	7mer-m8	agUUGUAGUCAGACUAUUCGAu	|:||| ||: |||||||	uaAGCAU--GUUGAAUAAGCUg	mesencymal-stem-cell
411	MIMAT0000530	mmu-miR-21a-5p	Gm37736	TEC	chr6	72750405	72750426	-	1	0	Ago2	7mer-m8	aguUGUAGUCAGACUAUUCGAu	| || | || |||||||	uccAAAUGUGCCUUAUAAGCUu	cortex
412	MIMAT0000530	mmu-miR-21a-5p	B230206I08Rik	TEC	chr7	92409906	92409929	+	1	0	Ago2	7mer-m8	agUUGUAG--UCAGACUAUUCGAu	||: || || | |||||||	uuAAUUUCAAAGCCAUAUAAGCUu	cortex
413	MIMAT0000530	mmu-miR-21a-5p	B930025P03Rik	lincRNA	chr8	10870499	10870523	-	1	0	Ago2	8mer	aguUGUAGUCAGAC---UAUUCGAu	::| || ||| |||||||	gucGUAGAAGCCUGUGAAUAAGCUa	cortex
414	MIMAT0000530	mmu-miR-21a-5p	Tug1	antisense	chr11	3641592	3641613	-	2	0	Ago2	8mer	aguuguagucagacUAUUCGAu	|||||||	uauuaaaaacaaaaAUAAGCUa	mesencymal-stem-cell
415	MIMAT0000530	mmu-miR-21a-5p	Brip1os	antisense	chr11	86209388	86209409	+	2	0	Ago2	7mer-m8	aguUGUAGUCA-GACUAUUCGAu	||| | | || |||||||	gauACA-GACUACUAAUAAGCUu	BMDM
416	MIMAT0000530	mmu-miR-21a-5p	Gm42418	lincRNA	chr17	39848007	39848027	+	4	1	Ago2	7mer-m8	agUUGUAGUCAGACUAUUCGAu	|| |:| | |||||||	guAAGUGCGGGC-CAUAAGCUu	BMDM
417	MIMAT0000671	mmu-miR-224-5p	Gm36952	TEC	chr1	25797979	25798000	-	1	0	Ago2	7mer-m8	uuGCCUUGGUGAU-CACUGAAu	:| : |: ||| |||||||	caUGUGCCUUCUAGGUGACUUu	cortex
418	MIMAT0000671	mmu-miR-224-5p	Gm26857	lincRNA	chr4	3678318	3678339	-	1	0	Ago2	7mer-m8	uuGCCUU--GGUGAUCACUGAAu	||||| |||| :|||||||	ggCGGAACUCCAC-GGUGACUUc	BMDM
419	MIMAT0000671	mmu-miR-224-5p	5031425E22Rik	lincRNA	chr5	23433132	23433154	-	1	0	Ago2	7mer-m8	uuGCCUUGGUGA--UCACUGAAu	|| ||:: || |||||||	ggCGCAAUUUCUCCUGUGACUUu	P19
420	MIMAT0000671	mmu-miR-224-5p	Gm42521	TEC	chr5	45531818	45531841	+	1	0	Ago2	8mer	uuGCCUUGGU--GA-UCACUGAAu	|||: ||| || :|||||||	cuCGGGUCCAGGCUGGGUGACUUa	BMDM
421	MIMAT0000671	mmu-miR-224-5p	5830432E09Rik	antisense	chr7	135636592	135636611	-	1	0	Ago2	7mer-m8	uugccuuggUGAUCACUGAAu	|| ||||||||	uuuucugugAC-AGUGACUUg	BMDM
422	MIMAT0000671	mmu-miR-224-5p	Gm26849	lincRNA	chr9	70170107	70170126	-	1	0	Ago2	8mer	uuGCCUUGGUGAUCACUGAAu	:||| || | |||||||	ugUGGAUGCAAU-GUGACUUa	P19
423	MIMAT0000671	mmu-miR-224-5p	Tug1	antisense	chr11	3642331	3642351	-	1	0	Ago2	8mer	uugccuugGUGAUCACUGAAu	:|:| |||||||	cuuuaugaUAUUUGUGACUUa	P19
424	MIMAT0000671	mmu-miR-224-5p	6330403K07Rik	lincRNA	chr11	71032215	71032236	-	1	0	Ago2	7mer-m8	uugcCUU-GGUGAUCACUGAAu	||| :| |:|||||||	uagaGAAUUCUAUGGUGACUUc	cortex
425	MIMAT0000671	mmu-miR-224-5p	Gm20712	sense_overlapping	chr15	58780543	58780562	-	1	0	Ago2	7mer-m8	uugccuugGUGAUCACUGAAu	::|| |||||||	auguuccaUGCU-GUGACUUu	BMDM
426	MIMAT0000671	mmu-miR-224-5p	Malat1	lincRNA	chr19	5799676	5799696	-	5	0	Ago2	8mer	uugccuugguGAUCACUGAAu	| :|||||||	aaauuuuuuuCAGGUGACUUa	mESC
427	MIMAT0000671	mmu-miR-224-5p	Neat1	lincRNA	chr19	5831145	5831165	-	2	0	Ago2	7mer-m8	uugccuuggUGAUCACUGAAu	|:| |||||||	gucuccagaAUUUGUGACUUu	P19
428	MIMAT0000671	mmu-miR-224-5p	Xist	lincRNA	chrX	103466396	103466415	-	2	0	Ago2	7mer-m8	uuGCCUUGGUGAUCACUGAAu	| |:| ||| |||||||	uaCAGGA-CACCUGUGACUUc	BMDM
429	MIMAT0000373	mmu-miR-295-3p	Gm29253	processed_transcript	chr1	75181214	75181235	-	1	0	Ago2	7mer-m8	ucUGAGUUUUCAUCAUCGUGAAa	|||: |:| | |||||||	caACUUUUAGG-ACGAGCACUUg	mesencymal-stem-cell
430	MIMAT0000373	mmu-miR-295-3p	Gm36527	TEC	chr1	151498534	151498554	-	1	0	Ago2	7mer-m8	ucUGAGUUUUCAUCAUCGUGAAa	|||: || | |||||||	ugACUUUAA--UUCCAGCACUUg	P19
431	MIMAT0000373	mmu-miR-295-3p	Gm30725	lincRNA	chr1	190444818	190444839	-	4	0	Ago2	8mer	ucUGAGUUUUCAUCAUCGUGAAa	:|||: :| : |||||||	uaGCUCGUUGG-GCAAGCACUUa	mESC
432	MIMAT0000373	mmu-miR-295-3p	Gm36988	sense_intronic	chr2	4318537	4318557	+	1	0	Ago2	7mer-m8	ucuGAGUUUUCAUCAUCGUGAAa	||: || | |||||||	ugcCUUUAA--UCUCAGCACUUg	cortex
433	MIMAT0000373	mmu-miR-295-3p	Sox2ot	processed_transcript	chr3	34676663	34676683	+	1	0	Ago2	7mer-m8	ucuGAGUUUUCAUCAUCGUGAAa	||: || | |||||||	ugcCUUUAA--UCCCAGCACUUg	cortex
434	MIMAT0000373	mmu-miR-295-3p	Gm42607	TEC	chr3	55484120	55484143	+	1	0	Ago2	7mer-m8	ucugaGUUUUCAUCA-UCGUGAAa	||:| | || |||||||	uugugCAGAUCUUGUGAGCACUUc	cortex
435	MIMAT0000373	mmu-miR-295-3p	Gm43256	sense_intronic	chr3	104189828	104189854	-	1	0	Ago2	7mer-m8	ucuGAGUU-UUCAUCA---UCGUGAAa	|| || | || | |||||||	gguCUGAACACUUAUUCUCAGCACUUu	cortex
436	MIMAT0000373	mmu-miR-295-3p	Gm17354	lincRNA	chr4	108635654	108635674	-	1	0	Ago2	7mer-m8	ucuGAGUUUUCAUCAUCGUGAAa	||: || | |||||||	cacCUUUAA--UCCCAGCACUUg	cortex
437	MIMAT0000373	mmu-miR-295-3p	Gm10419	lincRNA	chr5	108371119	108371146	+	1	0	Ago2	7mer-m8	ucUGAGUUUUC--AUCA---UCGUGAAa	|: ||| || || | |||||||	aaAUGCAACAGCAUAAUCCCAGCACUUg	cortex
438	MIMAT0000373	mmu-miR-295-3p	2510016D11Rik	TEC	chr5	120552676	120552698	-	1	0	Ago2	8mer	ucugaguuuucaucaUCGUGAAa	|||||||	cugggcuugguuuccAGCACUUa	BMDM
439	MIMAT0000373	mmu-miR-295-3p	Gm17344	antisense	chr8	109862327	109862348	-	1	0	Ago2	7mer-m8	ucUGAGUUUUCAUCAUCGUGAAa	:||| | | : ||||||||	caGCUCCAUCG-GCUAGCACUUg	BMDM
440	MIMAT0000373	mmu-miR-295-3p	Gm15344	processed_transcript	chr10	86692961	86692981	-	1	0	Ago2	8mer	ucUGAGUUUUCAUCAUCGUGAAa	||| | | | |||||||	uuACUGACCAUU--CAGCACUUa	mesencymal-stem-cell
441	MIMAT0000373	mmu-miR-295-3p	Tug1	antisense	chr11	3644728	3644752	-	1	0	Ago2	7mer-m8	ucUGAGUUUUC--AUCAUCGUGAAa	|||: | || | |||||||	gcACUUUACAGGUUCAAAGCACUUu	mesencymal-stem-cell
442	MIMAT0000373	mmu-miR-295-3p	Tug1	antisense	chr11	3644746	3644767	-	1	0	Ago2	7mer-m8	ucugaguuuucAUCAUCGUGAAa	|| ||||||||	ucuccucuuuuUA-UAGCACUUu	mesencymal-stem-cell
443	MIMAT0000373	mmu-miR-295-3p	Snhg15	processed_transcript	chr11	6526395	6526417	-	1	0	Ago2	7mer-m8	ucugagUUUUCAUCAUCGUGAAa	|:| |: ||||||||	uagaagAGACUUGAUAGCACUUc	P19
444	MIMAT0000373	mmu-miR-295-3p	Meg3	lincRNA	chr12	109545753	109545775	+	1	0	Ago2	7mer-m8	ucuGAGUUUUCAUCAUCGUGAAa	|||| || |||||||	acuCUCAUUUCUACCAGCACUUu	mESC
445	MIMAT0000373	mmu-miR-295-3p	Rian	processed_transcript	chr12	109655892	109655912	+	3	0	Ago2	7mer-m8	ucUGAGUUUUCAUCAUCGUGAAa	|||| : || |||||||	gcACUC--UGUUAUCAGCACUUc	mESC
446	MIMAT0000373	mmu-miR-295-3p	Mir17hg	lincRNA	chr14	115044214	115044237	+	1	0	Ago2	8mer	ucuGA-GUUUUCAUCAUCGUGAAa	|| | : | || |||||||	cauCUACUGCAUUACGAGCACUUa	BMDM
447	MIMAT0000373	mmu-miR-295-3p	Gm26904	lincRNA	chr17	46823810	46823830	+	1	0	Ago2	7mer-m8	ucuGAGUUUUCAUCAUCGUGAAa	||: || | |||||||	cgcCUUUAA--UCCCAGCACUUg	BMDM
448	MIMAT0000373	mmu-miR-295-3p	Malat1	lincRNA	chr19	5802076	5802096	-	3	0	Ago2	7mer-m8	ucuGAGUUUUCAUCAUCGUGAAa	||: || | ||||||||	cgcCUUUAA--UCCUAGCACUUg	P19
449	MIMAT0000373	mmu-miR-295-3p	Neat1	lincRNA	chr19	5833768	5833789	-	3	0	Ago2	8mer	ucugaguuuucaUCAUCGUGAAa	|| |||||||	ucuguggcccacAG-AGCACUUa	P19
450	MIMAT0000373	mmu-miR-295-3p	Neat1	lincRNA	chr19	5834422	5834442	-	1	0	Ago2	7mer-m8	ucUGAGUUUUCAUCAUCGUGAAa	:||::: || |||||||	aaGCUUGGCAG--CCAGCACUUu	P19
451	MIMAT0000373	mmu-miR-295-3p	Xist	lincRNA	chrX	103463564	103463588	-	2	0	Ago2	8mer	ucuGAG-UUUUCAU-CAUCGUGAAa	:|| |: | || |||||||||	gcuUUCUAGCAUUAUGUAGCACUUa	BMDM
452	MIMAT0000373	mmu-miR-295-3p	Xist	lincRNA	chrX	103474846	103474871	-	1	0	Ago2	7mer-m8	ucuGAGU-UUUCAUC--AUCGUGAAa	|| | ||:| || ||||||||	uucCUGAGAAGGAAGCUUAGCACUUu	mesencymal-stem-cell
453	MIMAT0003480	mmu-miR-297b-5p	Gm38243	TEC	chr1	21839384	21839405	-	1	0	Ago2	7mer-m8	uguacaaGUACGUGUGUAUGUa	|| :|||||||||	acaaacaCAAAUACACAUACAu	cortex
454	MIMAT0003480	mmu-miR-297b-5p	Gm38243	TEC	chr1	21839402	21839423	-	1	0	Ago2	8mer	ugUACAAGUACGUGUGUAUGUa	||| | | : ||||||||	aaAUGCUAUUUUUCACAUACAa	cortex
455	MIMAT0003480	mmu-miR-297b-5p	1700020I14Rik	lincRNA	chr2	119600568	119600591	+	2	0	Ago2	7mer-m8	uguacAAGU--ACGUGUGUAUGUa	|||| | :: |||||||	uggccUUCACCUUUGGACAUACAg	BMDM
456	MIMAT0003480	mmu-miR-297b-5p	AI504432	lincRNA	chr3	107052886	107052906	+	1	0	Ago2	8mer	uguacAAGUACGUGUGUAUGUa	| :|| | ||||||||	uacaaUAUAUAC-CACAUACAa	BMDM
457	MIMAT0003480	mmu-miR-297b-5p	2610011E03Rik	TEC	chr5	131997396	131997417	-	1	0	Ago2	7mer-m8	uguacaaGUACGUGUGUAUGUa	|| ||||||||||	acacaaaCACACACACAUACAc	cortex
458	MIMAT0003480	mmu-miR-297b-5p	2610011E03Rik	TEC	chr5	131997414	131997436	-	1	0	Ago2	7mer-m8	uguacaagUA-CGUGUGUAUGUa	|| |||:|||||||	acauacaaAUAGCAUACAUACAc	cortex
459	MIMAT0003480	mmu-miR-297b-5p	2610011E03Rik	TEC	chr5	131997429	131997450	-	1	0	Ago2	8mer	uguacaaguaCGUGUGUAUGUa	|:|||||||||	ccuugaaaggGUACACAUACAa	cortex
460	MIMAT0003480	mmu-miR-297b-5p	Gm8098	processed_transcript	chr11	30279888	30279907	+	1	0	Ago2	8mer	uguACAAGUACGUGUGUAUGUa	|| | :| :| |||||||	agcUGCUAGU-UA-ACAUACAa	cortex
461	MIMAT0003480	mmu-miR-297b-5p	A830036E02Rik	antisense	chr11	99419369	99419389	+	1	0	Ago2	7mer-m8	uguacaaGUACGUGUGUAUGUa	|||| |||||||||	aaaauacCAUG-ACACAUACAc	cortex
462	MIMAT0003480	mmu-miR-297b-5p	A830036E02Rik	antisense	chr11	99423017	99423038	+	1	0	Ago2	7mer-m8	uguacaaguacgUGUGUAUGUa	|:|||||||	accauuaacaaaAUACAUACAc	cortex
463	MIMAT0003480	mmu-miR-297b-5p	A830036E02Rik	antisense	chr11	99423029	99423050	+	1	0	Ago2	7mer-m8	uguacAAGUACGUGUGUAUGUa	| || ||||||||||	auacaUACACACACACAUACAc	cortex
464	MIMAT0003480	mmu-miR-297b-5p	Malat1	lincRNA	chr19	5801591	5801614	-	1	0	Ago2	8mer	ugUACAAGUACGU--GUGUAUGUa	:| ||:| || ||||||||	gaGUCUUUAGACAGCCACAUACAa	mesencymal-stem-cell
465	MIMAT0003480	mmu-miR-297b-5p	Malat1	lincRNA	chr19	5801903	5801924	-	2	3	Ago2	7mer-m8	uguacaagUACGUGUGUAUGUa	| | | |||||||	gaaagacgAAGAAGACAUACAg	P19
466	MIMAT0003480	mmu-miR-297b-5p	Neat1	lincRNA	chr19	5842884	5842907	-	3	0	Ago2	7mer-m8	ugUAC-AAGUACG-UGUGUAUGUa	||| |:|| | |||||||||	ucAUGCCUUAUACAACACAUACAg	mesencymal-stem-cell
467	MIMAT0000376	mmu-miR-298-5p	Gm37069	TEC	chr1	182495359	182495381	+	1	0	Ago2	7mer-m8	cccuucuuGUCGGGAGGAGACGg	| |||: |||||||	agagcucuCUGCCUGCCUCUGCu	cortex
468	MIMAT0000376	mmu-miR-298-5p	Spata5l1	processed_transcript	chr2	122630839	122630863	+	1	0	Ago2	8mer	cccuucUUGUCGG-GA-GGAGACGg	::|:||: || |||||||	cccgccGGCGGCUGCUGCCUCUGCa	BMDM
469	MIMAT0000376	mmu-miR-298-5p	Snhg17	processed_transcript	chr2	158356358	158356380	-	1	0	Ago2	7mer-m8	cccuucuugucgggAGGAGACGg	||||||||	aggcucauuuagagUCCUCUGCc	BMDM
470	MIMAT0000376	mmu-miR-298-5p	Snhg17	processed_transcript	chr2	158359929	158359953	-	2	0	Ago2	7mer-m8	cccuucuugucGGGA--GGAGACGg	||:| |||||||	gccauagucuuCCUUGCCCUCUGCc	P19
471	MIMAT0000376	mmu-miR-298-5p	1110018N20Rik	processed_transcript	chr2	167192468	167192490	+	1	0	Ago2	7mer-m8	cccUUCUUGUCGGGAGGAGACGg	:||| | ||: |||||||	ccaGAGAUCCACCUGCCUCUGCc	cortex
472	MIMAT0000376	mmu-miR-298-5p	Gm20634	processed_transcript	chr3	96247520	96247543	+	1	0	Ago2	8mer	cccuucuuguCGGG-AGGAGACGg	||:| |||||||	uuauccagguGCUCAACCUCUGCa	BMDM
473	MIMAT0000376	mmu-miR-298-5p	4933431E20Rik	antisense	chr3	107893305	107893327	-	1	0	Ago2	8mer	cccuucuugucggGAGGAGACGg	|||||||||	accucacucgagaCUCCUCUGCa	cortex
474	MIMAT0000376	mmu-miR-298-5p	Gm13026	lincRNA	chr4	140460988	140461010	+	1	0	Ago2	7mer-m8	cccuucUUGUCGGGAGGAGACGg	|:|| ||:||||||||	agcgguAGCACCCUUCCUCUGCu	BMDM
475	MIMAT0000376	mmu-miR-298-5p	Gm13205	antisense	chr4	148947670	148947692	-	1	0	Ago2	7mer-m8	cccuucuugUCGGGAGGAGACGg	| ::: |||||||	cugcgccuaAAUUUGCCUCUGCc	cortex
476	MIMAT0000376	mmu-miR-298-5p	AI506816	processed_transcript	chr5	23702073	23702096	-	1	0	Ago2	7mer-m8	cccuucuuGUCGGGA-GGAGACGg	|| || | |||||||	acuuacucCAACCAUACCUCUGCc	BMDM
477	MIMAT0000376	mmu-miR-298-5p	D130017N08Rik	lincRNA	chr5	143764967	143764990	+	1	0	Ago2	7mer-m8	cccUUCUUGUCG-GGAGGAGACGg	:||: : || | |||||||	acuGAGGCUUGCACACCCUCUGCc	cortex
478	MIMAT0000376	mmu-miR-298-5p	Mir9-3hg	lincRNA	chr7	79532504	79532527	+	1	0	Ago2	8mer	cccuucUUGUCGGGA-GGAGACGg	:::|| :|| |||||||	gacuguGGUAGAUCUACCUCUGCa	cortex
479	MIMAT0000376	mmu-miR-298-5p	Mir9-3hg	lincRNA	chr7	79534341	79534363	+	1	0	Ago2	7mer-m8	cccuucuugucgggaGGAGACGg	|||||||	ucugacccugggaaaCCUCUGCc	cortex
480	MIMAT0000376	mmu-miR-298-5p	Gm45159	lincRNA	chr7	90925196	90925218	+	1	0	Ago2	8mer	ccCUUCUUGUCGGGAGGAGACGg	||: |:|||::: |||||||	caGAGAAGCAGUUUGCCUCUGCa	cortex
481	MIMAT0000376	mmu-miR-298-5p	Gm16536	antisense	chr9	45857563	45857586	-	2	0	Ago2	7mer-m8	cccuuCUUGUCGGGA-GGAGACGg	| ::| ::|| |||||||	cgcuuGUGUAUUUCUACCUCUGCc	BMDM
482	MIMAT0000376	mmu-miR-298-5p	Gm38391	TEC	chr9	92542067	92542090	-	1	0	Ago2	7mer-m8	ccCUUCUUGU-CGGGAGGAGACGg	| :||||: || | |||||||	uuGUGGAACGUGCGCCCCUCUGCu	mesencymal-stem-cell
483	MIMAT0000376	mmu-miR-298-5p	Gm29093	sense_intronic	chr10	80589667	80589689	-	1	0	Ago2	7mer-m8	cccuucuugUCGGGAGGAGACGg	:|::: |||||||	ugcugcccgGGUUUACCUCUGCg	BMDM
484	MIMAT0000376	mmu-miR-298-5p	Mir22hg	processed_transcript	chr11	75463782	75463804	+	5	0	Ago2	7mer-m8	ccCUUCUUGUCGGGAGGAGACGg	||||||| |:: |||||||	uuGAAGAACUGUUGCCCUCUGCc	BMDM
485	MIMAT0000376	mmu-miR-298-5p	Brip1os	antisense	chr11	86209471	86209489	+	1	0	Ago2	7mer-m8	cccuUCUUGUCGGGAGGAGACGg	||:::|| |||||||	guucAGGGUAG----CCUCUGCc	cortex
486	MIMAT0000376	mmu-miR-298-5p	Rian	processed_transcript	chr12	109654428	109654449	+	2	0	Ago2	7mer-m8	ccCUUCUUGUCGGGAGGAGACGg	| :| | ||: |||||||	aaGUGGUA-AGUAAGCCUCUGCc	mESC
487	MIMAT0000376	mmu-miR-298-5p	Rian	processed_transcript	chr12	109661433	109661455	+	1	0	Ago2	8mer	ccCUUCUUGUCGGGAGGAGACGg	||: | ||| |||||||	guGAGCCCCCCCCCCCCUCUGCa	P19
488	MIMAT0000376	mmu-miR-298-5p	1110025M09Rik	TEC	chr15	81584974	81584997	-	1	0	Ago2	7mer-m8	cccUUCUUGU-CGGGAGGAGACGg	||| || || |||||||||	ucaAAGCUCAGGCGCUCCUCUGCg	mesencymal-stem-cell
489	MIMAT0000376	mmu-miR-298-5p	Rab26os	antisense	chr17	24528328	24528350	+	1	0	Ago2	7mer-m8	cccuucuugucgggaGGAGACGg	|||||||	auggaacucaaaggaCCUCUGCu	mesencymal-stem-cell
490	MIMAT0000376	mmu-miR-298-5p	Gm20507	processed_transcript	chr17	33631311	33631333	+	3	0	Ago2	7mer-m8	cccuuCUUGUCGGGAGGAGACGg	||:| ::: |||||||	uacuuGAGCCUUUUACCUCUGCc	mesencymal-stem-cell
491	MIMAT0000376	mmu-miR-298-5p	Gm1976	lincRNA	chr17	94761493	94761515	-	1	0	Ago2	8mer	cccuucuugucgggAGGAGACGg	||||||||	cuaccuuguacaagUCCUCUGCa	cortex
492	MIMAT0000376	mmu-miR-298-5p	Gm38182	processed_transcript	chr18	37833324	37833349	+	1	0	Ago2	7mer-m8	cccUUC-UUGUCGGGA--GGAGACGg	||| |:: :|:| |||||||	ugcAAGCCAUGAUCUUGGCCUCUGCc	cortex
493	MIMAT0000376	mmu-miR-298-5p	Malat1	lincRNA	chr19	5799818	5799842	-	4	0	Ago2	7mer-m8	cccUUCUUGUCGG--GAGGAGACGg	|||:| :|:: :||||||||	gcuAAGGAAGGUUGGUUCCUCUGCc	mesencymal-stem-cell
494	MIMAT0000376	mmu-miR-298-5p	Neat1	lincRNA	chr19	5830635	5830657	-	1	0	Ago2	7mer-m8	cccuucuuguCGGGAGGAGACGg	| |: |||||||	agccccuguuGACUACCUCUGCc	mesencymal-stem-cell
495	MIMAT0000376	mmu-miR-298-5p	Neat1	lincRNA	chr19	5841669	5841693	-	1	0	Ago2	7mer-m8	cccuUCUU--GUCGGGAGGAGACGg	|||| | ||| |||||||	gcuuAGAACUCUGCCAGCCUCUGCu	P19
496	MIMAT0000376	mmu-miR-298-5p	Neat1	lincRNA	chr19	5843900	5843922	-	1	1	Ago2	8mer	cccuucuuGUCGGGAGGAGACGg	| |||: |||||||	ucugcagcCUGCCUGCCUCUGCa	mesencymal-stem-cell
497	MIMAT0000376	mmu-miR-298-5p	Snhg1	processed_transcript	chr19	8723662	8723684	+	1	0	Ago2	7mer-m8	cccUUCUUGUCGGGAGGAGACGg	|| | | |||: |||||||	acuAAAAUCCGCCUGCCUCUGCc	mesencymal-stem-cell
498	MIMAT0000376	mmu-miR-298-5p	Gm21986	processed_transcript	chrX	101321081	101321104	+	1	0	Ago2	7mer-m8	cccuucuugUCGGGA-GGAGACGg	:|::|| |||||||	uauaaucugGGUUCUGCCUCUGCc	cortex
499	MIMAT0000376	mmu-miR-298-5p	Xist	lincRNA	chrX	103478001	103478026	-	1	0	Ago2	8mer	cccuucuuGUCGG---GAGGAGACGg	||||| |||||||	ucuuauuuCAGCCAAAAACCUCUGCa	cortex
500	MIMAT0000376	mmu-miR-298-5p	5330434G04Rik	lincRNA	chrX	105375698	105375721	-	1	0	Ago2	7mer-m8	cccuucUUGU-CGGGAGGAGACGg	|||| :::||||||||	cuuauaAACACUUUUUCCUCUGCu	cortex
501	MIMAT0000377	mmu-miR-299a-5p	AI504432	lincRNA	chr3	107052597	107052618	+	2	0	Ago2	8mer	uacauacacccUGCCAUUUGGu	|| |||||||	gugaacugaacACAGUAAACCa	BMDM
502	MIMAT0000377	mmu-miR-299a-5p	Gm43283	TEC	chr3	123211545	123211566	-	1	0	Ago2	7mer-m8	uacauacacccuGCCAUUUGGu	| |||||||	gaauccuuuucuCAGUAAACCu	cortex
503	MIMAT0000377	mmu-miR-299a-5p	Gm45176	TEC	chr7	91134414	91134435	+	1	0	Ago2	7mer-m8	uacauacacccUGCCAUUUGGu	::||||||||	ugaaacugcuaGUGGUAAACCu	cortex
504	MIMAT0000377	mmu-miR-299a-5p	H19	lincRNA	chr7	142575743	142575767	-	2	0	Ago2	7mer-m8	uaCAUA-CACCCU-GC-CAUUUGGu	|||| | || :| |||||||	auGUAUACAGCGAGUGUGUAAACCu	mESC
505	MIMAT0000377	mmu-miR-299a-5p	2310009A05Rik	processed_transcript	chr9	73042672	73042693	+	1	0	Ago2	7mer-m8	uacauacACCCUGCCAUUUGGu	|| |: |||||||	cauaaacUGAAAUUGUAAACCu	cortex
506	MIMAT0000377	mmu-miR-299a-5p	Gm21781	lincRNA	chr10	4391719	4391740	+	1	0	Ago2	8mer	uacAUACACCCUGCCAUUUGGu	| | || :| |||||||	ucaUUUUUGCUGCUGUAAACCa	BMDM
507	MIMAT0000377	mmu-miR-299a-5p	Tug1	antisense	chr11	3643969	3643990	-	1	0	Ago2	7mer-m8	uacauacacCCUGCCAUUUGGu	| ||||||||||	uuuuuaacaGAACGGUAAACCc	mesencymal-stem-cell
508	MIMAT0000377	mmu-miR-299a-5p	A430093F15Rik	processed_transcript	chr19	10785822	10785844	+	1	0	Ago2	7mer-m8	uacauacaccCUG-CCAUUUGGu	||| |||||||	ccuguuacuuGACUUGUAAACCu	CD4-T-cells
509	MIMAT0000378	mmu-miR-300-3p	Gm10048	TEC	chr5	48928717	48928740	-	1	0	Ago2	7mer-m8	cuucucucGAACG---GGAACGUAu	||||| ||||||||	#NAME?	cortex
510	MIMAT0000378	mmu-miR-300-3p	Gm44207	TEC	chr6	89345768	89345788	+	1	0	Ago2	8mer	cuuCUCUCGAACGGGAACGUAu	|:| | | | ||||||||	ccuGGGUGGUAG-CCUUGCAUa	mesencymal-stem-cell
511	MIMAT0000378	mmu-miR-300-3p	Gm44597	processed_transcript	chr6	125049162	125049181	+	1	0	Ago2	7mer-m8	cuUCUCUCGAACGGGAACGUAu	:||| | || ||||||||	cuGGAG-GAGUG-CCUUGCAUc	cortex
512	MIMAT0000378	mmu-miR-300-3p	2310001H17Rik	lincRNA	chr6	129232792	129232814	-	1	0	Ago2	8mer	cuUCUCUCGAAC-GGGAACGUAu	| | :| | | |||||||||	uaAAAUGGGUAGUCCCUUGCAUa	BMDM
513	MIMAT0000378	mmu-miR-300-3p	Gm44509	TEC	chr7	55973878	55973898	-	1	0	Ago2	7mer-m8	cuucucucgaACGGGAACGUAu	|| ||||||||	uuugucacaaUG-CCUUGCAUu	cortex
514	MIMAT0000378	mmu-miR-300-3p	Snhg14	processed_transcript	chr7	59666591	59666614	-	1	0	Ago2	8mer	cuucucucgaACGG--GAACGUAu	|||| |||||||	uuaucuguaaUGCCAUCUUGCAUa	cortex
515	MIMAT0000378	mmu-miR-300-3p	Gm10612	antisense	chr8	122698223	122698245	+	2	0	Ago2	7mer-m8	cuUCUCUCGAACGG-GAACGUAu	| :|||| |: |||||||	ggAUGGAGCCACCUGCUUGCAUc	BMDM
516	MIMAT0000378	mmu-miR-300-3p	Gm37012	TEC	chr9	87188550	87188571	-	1	0	Ago2	7mer-m8	cuucuCUCGAACGGGAACGUAu	|:| || ||||||||	cgaauGGGAUUAGCCUUGCAUu	BMDM
517	MIMAT0000378	mmu-miR-300-3p	Malat1	lincRNA	chr19	5800820	5800844	-	3	0	Ago2	7mer-m8	cuucUCUCGA-AC--GGGAACGUAu	||:|:| || |:|||||||	uuucAGGGUUAUGUCCUCUUGCAUc	mesencymal-stem-cell
518	MIMAT0000378	mmu-miR-300-3p	Xist	lincRNA	chrX	103461381	103461402	-	1	0	Ago2	8mer	cuucucucgaacGGGAACGUAu	::|||||||	uaauguuuaacaUUCUUGCAUa	cortex
519	MIMAT0000378	mmu-miR-300-3p	Xist	lincRNA	chrX	103476818	103476840	-	1	0	Ago2	8mer	cuucucUCGAACG-GGAACGUAu	| | ||: ||||||||	gccauaAACAUGUACCUUGCAUa	cortex
520	MIMAT0014836	mmu-miR-3065-5p	Gas5	processed_transcript	chr1	161036522	161036546	+	1	0	Ago2	7mer-m8	ggUCGUAGUCACUA---AAACAACu	||| |:| || |||||||	gcAGCUUUAACUAUUUGUUUGUUGu	BMDM
521	MIMAT0014836	mmu-miR-3065-5p	Gm13657	processed_transcript	chr2	75781430	75781452	+	1	0	Ago2	7mer-m8	ggUCGUAGUCA-CUAAAACAACu	|| |||| | | |||||||	uaAGAAUCACUACACUUUGUUGg	BMDM
522	MIMAT0014836	mmu-miR-3065-5p	9230112E08Rik	sense_overlapping	chr2	180985563	180985586	+	2	0	Ago2	7mer-m8	ggUCGUA-GUCACU-AAAACAACu	| ||| | | | ||||||||	caAUCAUGAAAUUAUUUUUGUUGc	mesencymal-stem-cell
523	MIMAT0014836	mmu-miR-3065-5p	Mir124-2hg	lincRNA	chr3	17797773	17797792	+	1	0	Ago2	7mer-m8	ggucGUAGUCACUAAAACAACu	:|||| | |||||||	gcgaUAUCA--CACUUUGUUGg	cortex
524	MIMAT0014836	mmu-miR-3065-5p	AW047730	processed_transcript	chr3	88203393	88203416	+	1	0	Ago2	7mer-m8	ggUCGUAGUCACU--AAAACAACu	| |:| :| || ||||||||	gaAACGUAGGGGAUUUUUUGUUGu	cortex
525	MIMAT0014836	mmu-miR-3065-5p	1500004A13Rik	processed_transcript	chr3	88823521	88823538	-	1	0	Ago2	8mer	ggUCGUAGUCACUAAAACAACu	|||| | |||||||||	aaAGCACC----AUUUUGUUGa	cortex
526	MIMAT0014836	mmu-miR-3065-5p	AI504432	lincRNA	chr3	107054177	107054198	+	1	0	Ago2	8mer	ggucguAGUCACUAAAACAACu	| || ||||||||	uuaauuUGAGGCCUUUUGUUGa	cortex
527	MIMAT0014836	mmu-miR-3065-5p	Gm43283	TEC	chr3	123211584	123211605	-	1	0	Ago2	8mer	ggucguagucacUAAAACAACu	:||||||||	cauuuucuuaaaGUUUUGUUGa	cortex
528	MIMAT0014836	mmu-miR-3065-5p	Junos	antisense	chr4	95067346	95067370	+	1	0	Ago2	7mer-m8	ggUCGUAGUCACUA---AAACAACu	:|::|::|||:| |||||||	guGGUGUUGGUGGUUUAUUUGUUGu	BMDM
529	MIMAT0014836	mmu-miR-3065-5p	Snhg3	processed_transcript	chr4	132352668	132352689	-	1	0	Ago2	8mer	ggucguAGUCACUAAAACAACu	|||| | |||||||	augauuUCAGGUACUUUGUUGa	mesencymal-stem-cell
530	MIMAT0014836	mmu-miR-3065-5p	Dancr	lincRNA	chr5	74093476	74093497	+	1	0	Ago2	8mer	ggucguagucACUAAAACAACu	|| |||||||	guuccaggccUGUCUUUGUUGa	P19
531	MIMAT0014836	mmu-miR-3065-5p	Dancr	lincRNA	chr5	74093476	74093497	+	1	0	Ago2	8mer	ggucguagucACUAAAACAACu	|| |||||||	guuccaggccUGUCUUUGUUGa	P19
532	MIMAT0014836	mmu-miR-3065-5p	Gm43274	TEC	chr5	118644487	118644509	+	1	0	Ago2	8mer	ggUCGUAGUCA-CUAAAACAACu	| | || | | |||||||	guAACUUCCUUAAAAUUUGUUGa	cortex
533	MIMAT0014836	mmu-miR-3065-5p	Gm44250	TEC	chr6	5218508	5218529	-	2	0	Ago2	7mer-m8	ggucguaGUCACUAAAACAACu	|| | |||||||	cugagggCAAAUAAUUUGUUGc	BMDM
534	MIMAT0014836	mmu-miR-3065-5p	Gm26707	lincRNA	chr7	25819561	25819582	+	1	0	Ago2	7mer-m8	ggucguagucacuAAAACAACu	||||||||	acccccacccgccUUUUGUUGu	BMDM
535	MIMAT0014836	mmu-miR-3065-5p	Gm45176	TEC	chr7	91133932	91133954	+	1	0	Ago2	7mer-m8	ggucguAGUCACUA-AAACAACu	|| ||:| |||||||	uuucuuUCUCUGGUAUUUGUUGu	cortex
536	MIMAT0014836	mmu-miR-3065-5p	Gm44746	TEC	chr7	122592024	122592046	+	1	0	Ago2	7mer-m8	ggucGUAGUCACU-AAAACAACu	| |::|| | |||||||	cuguCCUUGGUCAGCUUUGUUGu	cortex
537	MIMAT0014836	mmu-miR-3065-5p	Zfp469	lincRNA	chr8	122272355	122272376	+	1	0	Ago2	7mer-m8	ggucguagucACUAAAACAACu	| | |||||||	gauuccugccUUACUUUGUUGu	mesencymal-stem-cell
538	MIMAT0014836	mmu-miR-3065-5p	Zfp469	lincRNA	chr8	122272366	122272388	+	1	0	Ago2	7mer-m8	ggucguaguCAC-UAAAACAACu	||| | |||||||	uacuuuguuGUGUAGUUUGUUGg	mesencymal-stem-cell
539	MIMAT0014836	mmu-miR-3065-5p	2610203C20Rik	processed_transcript	chr9	41592708	41592729	+	1	0	Ago2	7mer-m8	ggucgUAGUCACUAAAACAACu	|| | : |||||||	cauaaAUAAACAGGUUUGUUGu	cortex
540	MIMAT0014836	mmu-miR-3065-5p	Tug1	antisense	chr11	3643871	3643890	-	1	0	Ago2	7mer-m8	ggucguAGUCACUAAAACAACu	||| | | |||||||	ccuuucUCA-U-ACUUUGUUGu	mesencymal-stem-cell
541	MIMAT0014836	mmu-miR-3065-5p	Tug1	antisense	chr11	3647446	3647467	-	1	0	Ago2	7mer-m8	ggucguagucacUAAAACAACu	| |||||||	guuuuugaaaaaACUUUGUUGg	P19
542	MIMAT0014836	mmu-miR-3065-5p	Rab10os	antisense	chr12	3240392	3240415	+	1	0	Ago2	7mer-m8	gguCGUA-GU-CACUAAAACAACu	|::| || ||| |||||||	cauGUGUACAUGUGUGUUUGUUGu	P19
543	MIMAT0014836	mmu-miR-3065-5p	Rian	processed_transcript	chr12	109657471	109657493	+	1	0	Ago2	8mer	ggucgUAGUCACU-AAAACAACu	| || | | |||||||	cacaaACCACUCACCUUUGUUGa	mESC
544	MIMAT0014836	mmu-miR-3065-5p	Rian	processed_transcript	chr12	109657962	109657985	+	1	0	Ago2	8mer	ggucgUAGUCACUA--AAACAACu	:| ||| :| |||||||	ucuuaGUGAGUUGUCCUUUGUUGa	mESC
545	MIMAT0014836	mmu-miR-3065-5p	2610037D02Rik	lincRNA	chr15	96283419	96283439	-	1	0	Ago2	7mer-m8	ggUCGUAGUCACUAAAACAACu	:|| |:: || ||||||||	guGGC-UUGCUGCUUUUGUUGg	P19
546	MIMAT0014836	mmu-miR-3065-5p	1110038B12Rik	processed_transcript	chr17	34950424	34950444	-	2	0	Ago2	7mer-m8	ggucguAGUCACUAAAACAACu	|:| || |||||||	ggcuuuUUAUUG-CUUUGUUGc	mesencymal-stem-cell
547	MIMAT0014836	mmu-miR-3065-5p	Gm42418	lincRNA	chr17	39847233	39847254	+	5	4	Ago2	7mer-m8	ggucguagucacUAAAACAACu	|||||||||	gaccgcgguucuAUUUUGUUGg	BMDM
548	MIMAT0014836	mmu-miR-3065-5p	Trerf1	processed_transcript	chr17	47359401	47359422	+	2	0	Ago2	7mer-m8	ggucguaGUCACUAAAACAACu	|| || ||||||||	ucuuuuaCAUUGUUUUUGUUGg	BMDM
549	MIMAT0014836	mmu-miR-3065-5p	Gm10524	TEC	chr18	82693371	82693394	+	1	0	Ago2	7mer-m8	ggucGUAGUCAC-UA--AAACAACu	|||| || || |||||||	guguCAUC-CUGUAUGAUUUGUUGu	cortex
550	MIMAT0014836	mmu-miR-3065-5p	Malat1	lincRNA	chr19	5798346	5798368	-	6	0	Ago2	7mer-m8	ggucguagUCACUA-AAACAACu	||| | |||||||	uuaaauaaAGUCUUGUUUGUUGu	mesencymal-stem-cell
551	MIMAT0014836	mmu-miR-3065-5p	Gm36995	processed_transcript	chrX	7558701	7558719	-	2	0	Ago2	7mer-m8	gguCGUAGUCACUAAAACAACu	|:||||| | |||||||	uuuGUAUCAG-G--UUUGUUGu	BMDM
552	MIMAT0014836	mmu-miR-3065-5p	Xist	lincRNA	chrX	103477520	103477542	-	1	0	Ago2	7mer-m8	ggucgUAG-UCACUAAAACAACu	:|| ||| |||||||||	acuaaGUCAAGUCAUUUUGUUGg	cortex
553	MIMAT0014850	mmu-miR-3071-5p	Snhg6	lincRNA	chr1	9942742	9942764	-	1	0	Ago2	8mer	aggUAGUAGC-AGAGUUUACUCa	| ||| | | |||||||	uaaAACAUGGAAGUAAAAUGAGa	mesencymal-stem-cell
554	MIMAT0014850	mmu-miR-3071-5p	Gm29247	processed_transcript	chr1	44099857	44099878	-	1	0	Ago2	7mer-m8	agguAGUAGCAGAGUUUACUCa	||| | : |||||||	uuuuUCAACAGUGAAAAUGAGu	mesencymal-stem-cell
555	MIMAT0014850	mmu-miR-3071-5p	Gm36944	TEC	chr1	110966328	110966349	-	1	0	Ago2	8mer	agguaguagcagagUUUACUCa	|||||||	auucaaaauucagaAAAUGAGa	cortex
556	MIMAT0014850	mmu-miR-3071-5p	Gm37411	TEC	chr1	164425462	164425485	+	1	0	Ago2	7mer-m8	agguaguAGCAG--AGUUUACUCa	||| | |||||||||	uuagggcUCGACCAUCAAAUGAGg	BMDM
557	MIMAT0014850	mmu-miR-3071-5p	Gm43760	TEC	chr2	35764206	35764227	-	1	0	Ago2	7mer-m8	agguaguagcagagUUUACUCa	|||||||	uccggcuugagagaAAAUGAGg	BMDM
558	MIMAT0014850	mmu-miR-3071-5p	Gm43737	TEC	chr3	89211547	89211568	+	1	0	Ago2	8mer	agguaguagcagagUUUACUCa	|||||||	ucccuggaaaguagAAAUGAGa	P19
559	MIMAT0014850	mmu-miR-3071-5p	Gm43316	TEC	chr5	49018067	49018092	-	1	0	Ago2	7mer-m8	agGUAGUAG--CAGAG--UUUACUCa	|||| | | ||: |||||||	caCAUCCCCAAGCCUUAAAAAUGAGu	cortex
560	MIMAT0014850	mmu-miR-3071-5p	Gm42766	TEC	chr5	49021092	49021115	-	1	0	Ago2	8mer	agguaGUAGCAGAG--UUUACUCa	|: :| ||: |||||||	aauuaCGCUGGCUUGGAAAUGAGa	cortex
561	MIMAT0014850	mmu-miR-3071-5p	Gm43055	lincRNA	chr5	86816607	86816628	+	1	0	Ago2	7mer-m8	agguaguagcagagUUUACUCa	|||||||	guuacagaauauaaAAAUGAGg	cortex
562	MIMAT0014850	mmu-miR-3071-5p	Gimap1os	processed_transcript	chr6	48740381	48740402	-	1	0	Ago2	7mer-m8	agGUAGUAGCAGAGUUUACUCa	| || | | |||||||	cuCUUCCUGGGGGAAAAUGAGg	BMDM
563	MIMAT0014850	mmu-miR-3071-5p	A330076H08Rik	processed_transcript	chr7	61944158	61944182	-	1	0	Ago2	7mer-m8	agguAGUAGCAGAG---UUUACUCa	|:: :||||| |||||||	aauuUUGCUGUCUCUGUAAAUGAGg	cortex
564	MIMAT0014850	mmu-miR-3071-5p	E230029C05Rik	processed_transcript	chr7	90048961	90048982	+	1	0	Ago2	7mer-m8	agguaguagcagaGUUUACUCa	||||||||	guuucaaacaaggCAAAUGAGu	cortex
565	MIMAT0014850	mmu-miR-3071-5p	Tug1	antisense	chr11	3644674	3644695	-	1	0	Ago2	8mer	agGUAGUAGCAGAGUUUACUCa	|| || : |:| |||||||	aaCACCACUUUUUGAAAUGAGa	mesencymal-stem-cell
566	MIMAT0014850	mmu-miR-3071-5p	A630052C17Rik	processed_transcript	chr11	29171373	29171393	-	1	0	Ago2	7mer-m8	aggUAGUAGCAGAGUUUACUCa	:|::| | | ||||||||	aagGUUGUAG-CCCAAAUGAGc	cortex
567	MIMAT0014850	mmu-miR-3071-5p	Rian	processed_transcript	chr12	109650917	109650938	+	2	1	Ago2	7mer-m8	agguaguagcagAGUUUACUCa	| |||||||	ugagggauaagaUGAAAUGAGc	P19
568	MIMAT0014850	mmu-miR-3071-5p	Malat1	lincRNA	chr19	5797011	5797032	-	1	0	Ago2	7mer-m8	agGUAGUAGCAGAGUUUACUCa	|| || :| |||||||	uuCACCAGUGGACAAAAUGAGg	mesencymal-stem-cell
569	MIMAT0014850	mmu-miR-3071-5p	Malat1	lincRNA	chr19	5802237	5802259	-	1	0	Ago2	7mer-m8	agguagUAGCAGA-GUUUACUCa	|| ||:| |||||||	uagagaAUAGUUUGAAAAUGAGg	mesencymal-stem-cell
570	MIMAT0014850	mmu-miR-3071-5p	Malat1	lincRNA	chr19	5802426	5802447	-	2	0	Ago2	7mer-m8	agguaguagcagagUUUACUCa	|||||||	caguuugaaaaaggAAAUGAGg	BMDM
571	MIMAT0014853	mmu-miR-3072-3p	Tmem250-ps	lincRNA	chr2	26137710	26137738	-	1	0	Ago2	7mer-m8	ucUUCCGA-----AGGAC-C-UCCCCCGu	|||||| ||| | | |||||||	ccAAGGCUUGAACUCCAGAGCAGGGGGCu	cortex
572	MIMAT0014853	mmu-miR-3072-3p	9230112E08Rik	sense_overlapping	chr2	180984495	180984516	+	1	0	Ago2	7mer-m8	ucuuccgaaggaCCUCCCCCGu	| |||||||	cuucaagugggaGUAGGGGGCc	BMDM
573	MIMAT0014853	mmu-miR-3072-3p	Sox2ot	processed_transcript	chr3	34677304	34677325	+	1	0	Ago2	7mer-m8	ucuuccgaaggaCCUCCCCCGu	|||||||||	gaccuggaggagGGAGGGGGCc	cortex
574	MIMAT0014853	mmu-miR-3072-3p	Gm26711	lincRNA	chr5	110386612	110386633	+	1	0	Ago2	7mer-m8	ucuuccgaaggaccUCCCCCGu	|||||||	cggcggacagagcaAGGGGGCg	BMDM
575	MIMAT0014853	mmu-miR-3072-3p	9330158H04Rik	lincRNA	chr6	36387933	36387956	-	1	0	Ago2	7mer-m8	ucuucCGAAGG--ACCUCCCCCGu	|:| || || |||||||	gauuaGUUGCCGUUGAAGGGGGCu	BMDM
576	MIMAT0014853	mmu-miR-3072-3p	1700015O11Rik	lincRNA	chr6	113631701	113631724	-	1	0	Ago2	8mer	ucUUCCGAAGG--ACCUCCCCCGu	:||| || |||||||||	gaGAGGGGACCAGAGGAGGGGGCa	BMDM
577	MIMAT0014853	mmu-miR-3072-3p	Gm7292	lincRNA	chr6	117717665	117717686	+	1	0	Ago2	7mer-m8	ucuuccgaaggaccUCCCCCGu	|||||||	uauguaaaggacaaAGGGGGCc	cortex
578	MIMAT0014853	mmu-miR-3072-3p	Gm37452	TEC	chr7	36711294	36711319	+	1	0	Ago2	7mer-m8	ucUUCCGAAGG--A-CC-UCCCCCGu	:||||| || | || |||||||	ugGAGGCUCCCAUUCGGCAGGGGGCc	cortex
579	MIMAT0014853	mmu-miR-3072-3p	Tug1	antisense	chr11	3648095	3648115	-	1	0	Ago2	7mer-m8	ucuucCGAAGGACCUCCCCCGu	|:||:| |||||||	agcgaGUUUUC-AAAGGGGGCu	P19
580	MIMAT0014853	mmu-miR-3072-3p	Gm26917	lincRNA	chr17	39845621	39845642	+	3	0	Ago2	7mer-m8	ucuuccgaaggaccUCCCCCGu	|||||||	ucgcccggagggucAGGGGGCu	BMDM
581	MIMAT0014853	mmu-miR-3072-3p	Gm38182	processed_transcript	chr18	37839916	37839938	+	1	0	Ago2	7mer-m8	ucuuccgaaGGA-CCUCCCCCGu	||| |||||||||	gagcucuacCCUGGGAGGGGGCg	P19
582	MIMAT0014904	mmu-miR-3091-3p	9330175M20Rik	antisense	chr1	51219393	51219414	-	1	0	Ago2	8mer	cagaacucugaccAGUCCGGGc	||||||||	caauuccuauaccUCAGGCCCa	cortex
583	MIMAT0014904	mmu-miR-3091-3p	Tmem250-ps	lincRNA	chr2	26137737	26137758	-	1	0	Ago2	7mer-m8	cagaacUCUGACCAGUCCGGGc	||: | |||||||	gguacaAGGGAGCACAGGCCCc	cortex
584	MIMAT0014904	mmu-miR-3091-3p	Tmem250-ps	lincRNA	chr2	26138803	26138824	-	1	0	Ago2	8mer	cagaacucUGACCAGUCCGGGc	:| | |||||||	acagcacuGCCGCCCAGGCCCa	cortex
585	MIMAT0014904	mmu-miR-3091-3p	Ptpmt1	processed_transcript	chr2	90911247	90911268	-	2	2	Ago2	8mer	cagaacucugaccAGUCCGGGc	||||||||	ucacacaucuccaUCAGGCCCa	BMDM
586	MIMAT0014904	mmu-miR-3091-3p	Zfas1	processed_transcript	chr2	167065417	167065438	+	1	0	Ago2	7mer-m8	cagAACUCUGACCAGUCCGGGc	|| | :| |||||||	cgaUUUAUUUUCUACAGGCCCg	mesencymal-stem-cell
587	MIMAT0014904	mmu-miR-3091-3p	4933432K03Rik	antisense	chr7	121589430	121589452	-	1	0	Ago2	8mer	cagaACUCUGACCA-GUCCGGGc	||: | | | |||||||	gguaUGGCAGAGUUCCAGGCCCa	BMDM
588	MIMAT0014904	mmu-miR-3091-3p	Zfp469	lincRNA	chr8	122272485	122272507	+	1	0	Ago2	8mer	cagaacUCU-GACCAGUCCGGGc	||| | ||||||||	uaaacaAGACCAAAUCAGGCCCa	mesencymal-stem-cell
589	MIMAT0014904	mmu-miR-3091-3p	Meg3	lincRNA	chr12	109545916	109545940	+	1	0	Ago2	7mer-m8	cagAACUCUGACCA---GUCCGGGc	| || | |||| |||||||	gagUGGACAAUGGUGUCCAGGCCCc	P19
590	MIMAT0014904	mmu-miR-3091-3p	Mirg	lincRNA	chr12	109747906	109747928	+	1	0	Ago2	7mer-m8	cagaacUCUGAC-CAGUCCGGGc	||:||| |||||||	gagggcAGGCUGCCCCAGGCCCu	cortex
591	MIMAT0014904	mmu-miR-3091-3p	Gm42418	lincRNA	chr17	39847169	39847195	+	4	0	Ago2	7mer-m8	cagaACUCUGACCA-----GUCCGGGc	| ||| || | |||||||	aaaaUUAGAGUGUUCAAAGCAGGCCCg	BMDM
592	MIMAT0014904	mmu-miR-3091-3p	Gm10524	TEC	chr18	82692997	82693016	+	1	0	Ago2	7mer-m8	cagaacUCUGACCAGUCCGGGc	:| ||| |||||||	auagccGGCCUG--CAGGCCCc	cortex
593	MIMAT0014904	mmu-miR-3091-3p	Xist	lincRNA	chrX	103480201	103480222	-	1	0	Ago2	8mer	cagaacucugaccaGUCCGGGc	|||||||	cccaguccuagcccCAGGCCCa	cortex
594	MIMAT0014904	mmu-miR-3091-3p	5330434G04Rik	lincRNA	chrX	105350436	105350459	-	1	0	Ago2	8mer	caGAACUCUG-ACC--AGUCCGGGc	||| | || ||| ||||||||	uuCUU-AUACUUGGUCUCAGGCCCa	cortex
595	MIMAT0000128	mmu-miR-30a-5p	Gm27028	lincRNA	chr1	23291751	23291773	+	3	0	Ago2	7mer-m8	gaaGGUCAGC-UCCUACAAAUGu	|::| | ||| |||||||	aagCUGGGAGAAGGCUGUUUACu	BMDM
596	MIMAT0000128	mmu-miR-30a-5p	A430106G13Rik	lincRNA	chr1	137966617	137966637	+	1	0	Ago2	8mer	gaAGGUCAGCUCCUACAAAUGu	|:||| || ||||||||	ucUUCAG-AGACUAUGUUUACa	cortex
597	MIMAT0000128	mmu-miR-30a-5p	Gm37018	TEC	chr1	181986634	181986655	-	1	0	Ago2	7mer-m8	gaaggUCAGCUCCUACAAAUGu	| || | |||||||	uuuaaAAUCUUUGCUGUUUACu	cortex
598	MIMAT0000128	mmu-miR-30a-5p	Gm37254	TEC	chr1	187237418	187237439	+	1	0	Ago2	8mer	gaaggucagcuccuACAAAUGu	|||||||	cuauucuuuuacacUGUUUACa	BMDM
599	MIMAT0000128	mmu-miR-30a-5p	1700020I14Rik	lincRNA	chr2	119602641	119602662	+	3	0	Ago2	7mer-m8	gaaggucAGCUCCUACAAAUGu	|: :| ||||||||	ugauugcUUUGGAAUGUUUACu	mesencymal-stem-cell
600	MIMAT0000128	mmu-miR-30a-5p	1700020I14Rik	lincRNA	chr2	119604561	119604580	+	3	0	Ago2	7mer-m8	gaAGGUCAGCUCCUACAAAUGu	| :|||| |||||||	acUGUAGUC--UCUUGUUUACu	mesencymal-stem-cell
601	MIMAT0000128	mmu-miR-30a-5p	1700020I14Rik	lincRNA	chr2	119604770	119604791	+	1	0	Ago2	8mer	gaaggucagcuccUACAAAUGu	||||||||	ggcauuacugcuuAUGUUUACa	BMDM
602	MIMAT0000128	mmu-miR-30a-5p	1700020I14Rik	lincRNA	chr2	119605886	119605906	+	1	0	Ago2	8mer	gaAGGUCAGCUCCUACAAAUGu	| | || |: |||||||	ugUGCUGU-GGCUCUGUUUACa	cortex
603	MIMAT0000128	mmu-miR-30a-5p	Gm14005	lincRNA	chr2	128317317	128317339	-	1	0	Ago2	8mer	gaAGGUCA-GCUCCUACAAAUGu	|:|||| : | ||||||||	ccUUCAGUGUAAUCAUGUUUACa	mesencymal-stem-cell
604	MIMAT0000128	mmu-miR-30a-5p	Gm42743	lincRNA	chr3	96269854	96269875	+	4	0	Ago2	7mer-m8	gaaggucagcuccuACAAAUGu	|||||||	aaggagagcuauucUGUUUACg	mesencymal-stem-cell
605	MIMAT0000128	mmu-miR-30a-5p	Gm42767	TEC	chr5	49074378	49074396	-	1	0	Ago2	8mer	gaAGGUCAGCUCCUACAAAUGu	||:| || | | |||||||	ugUCUA-UC-AUG-UGUUUACa	cortex
606	MIMAT0000128	mmu-miR-30a-5p	2900064F13Rik	TEC	chr5	81827677	81827698	+	1	0	Ago2	8mer	gaAGGUCAGCUCCUACAAAUGu	|:|| | |||||||||	auUUCAUUAUUAGAUGUUUACa	cortex
607	MIMAT0000128	mmu-miR-30a-5p	A430035B10Rik	processed_transcript	chr6	8508151	8508172	-	1	0	Ago2	7mer-m8	gaagGUCAGCUCCUACAAAUGu	:| | | ||||||||	aaaaUAAUAGCUAAUGUUUACu	BMDM
608	MIMAT0000128	mmu-miR-30a-5p	Gm42547	TEC	chr6	28212398	28212419	-	2	0	Ago2	8mer	gaaggucagcuCCUACAAAUGu	| :|||||||	guugcuaugcuGUGUGUUUACa	mesencymal-stem-cell
609	MIMAT0000128	mmu-miR-30a-5p	Gm42547	TEC	chr6	28213310	28213331	-	3	0	Ago2	7mer-m8	gaaggucagcuccuACAAAUGu	|||||||	gacccuucucucacUGUUUACc	mesencymal-stem-cell
610	MIMAT0000128	mmu-miR-30a-5p	2610306M01Rik	bidirectional_promoter_lncRNA	chr6	86848587	86848610	-	1	0	Ago2	7mer-m8	gaaGGUCAGCUCC--UACAAAUGu	| || || | :|||||||	ucgCAAGAAGAUGCUGUGUUUACu	cortex
611	MIMAT0000128	mmu-miR-30a-5p	Gm37494	lincRNA	chr7	39566355	39566376	+	2	0	Ago2	7mer-m8	gaaggucagcuccuACAAAUGu	|||||||	ccuuuauuuuucccUGUUUACu	BMDM
612	MIMAT0000128	mmu-miR-30a-5p	Snhg14	processed_transcript	chr7	59974654	59974675	-	1	0	Ago2	8mer	gaaggucAGCUCCUACAAAUGu	|| | |||||||	caguuuuUCUAUACUGUUUACa	cortex
613	MIMAT0000128	mmu-miR-30a-5p	Gm28119	sense_intronic	chr9	41581948	41581969	+	1	0	Ago2	7mer-m8	gaaGGUCAGCUCCUACAAAUGu	|:| : : |||||||||	accCUAACUUGUGAUGUUUACc	cortex
614	MIMAT0000128	mmu-miR-30a-5p	2610203C20Rik	processed_transcript	chr9	41588521	41588542	+	1	0	Ago2	8mer	gaaggucagcuccuACAAAUGu	|||||||	auccccaauaucacUGUUUACa	cortex
615	MIMAT0000128	mmu-miR-30a-5p	2610203C20Rik	processed_transcript	chr9	41589522	41589542	+	1	0	Ago2	8mer	gaaggucAGCUCCUACAAAUGu	|:|| ||||||||	caaaucuUUGA-CAUGUUUACa	cortex
616	MIMAT0000128	mmu-miR-30a-5p	Gm17066	processed_transcript	chr14	105109669	105109693	-	1	0	Ago2	8mer	gaaGGUCAG-CU--CCUACAAAUGu	:|| || || |||||||||	cuaUCAAUCUGAAUAGAUGUUUACa	mesencymal-stem-cell
617	MIMAT0000128	mmu-miR-30a-5p	Pvt1	lincRNA	chr15	62249325	62249346	+	1	0	Ago2	8mer	gaaGGUCAGCUCCUACAAAUGu	| |||| | |||||||	aaaCAAGUCCUGAUUGUUUACa	mesencymal-stem-cell
618	MIMAT0000128	mmu-miR-30a-5p	Malat1	lincRNA	chr19	5800940	5800961	-	4	0	Ago2	7mer-m8	gaaggucagcuccuACAAAUGu	|||||||	cuuggaugguaacuUGUUUACu	mesencymal-stem-cell
619	MIMAT0000128	mmu-miR-30a-5p	Xist	lincRNA	chrX	103469346	103469367	-	1	0	Ago2	8mer	gaaggucagcucCUACAAAUGu	| |||||||	aaagcuuugccaGCUGUUUACa	cortex
620	MIMAT0000551	mmu-miR-323-3p	Gas5	processed_transcript	chr1	161037673	161037692	+	4	0	Ago2	7mer-m8	ucuccAGCUGGCACAUUACAc	|| : | ||||||||	auguaUCUGGC-UGUAAUGUu	mesencymal-stem-cell
621	MIMAT0000551	mmu-miR-323-3p	Gm38122	TEC	chr1	189639741	189639760	-	1	0	Ago2	7mer-m8	ucUCCAGCUGGCACAUUACAc	|| | || |||||||	auAGCUGGA-GAAGUAAUGUg	BMDM
622	MIMAT0000551	mmu-miR-323-3p	1700020I14Rik	lincRNA	chr2	119600771	119600791	+	2	0	Ago2	7mer-m8	ucuCCAGCUGGCACAUUACAc	|| :||: ||||||||	ucuGGGUGAUAAUGUAAUGUu	BMDM
623	MIMAT0000551	mmu-miR-323-3p	Gm42901	antisense	chr3	53040019	53040039	-	1	0	Ago2	7mer-m8	ucuccagcuGGCACAUUACAc	|: ||||||||	aucucauauCUAUGUAAUGUg	cortex
624	MIMAT0000551	mmu-miR-323-3p	4930570G19Rik	lincRNA	chr3	156550790	156550810	-	1	0	Ago2	8mer	ucucCAGCUGGCACAUUACAc	|| |:|:| |||||||	ccuaGUGGGCUGGGUAAUGUa	cortex
625	MIMAT0000551	mmu-miR-323-3p	D930016D06Rik	lincRNA	chr5	104554095	104554115	+	1	0	Ago2	8mer	ucUCCAGCUGGCACAUUACAc	| || :: ||||||||	caAAGUAUGUAAUGUAAUGUa	cortex
626	MIMAT0000551	mmu-miR-323-3p	Gm7292	lincRNA	chr6	117717393	117717413	+	1	0	Ago2	7mer-m8	ucUCCAGCUGGCACAUUACAc	||||: | |||||||	ccAGGUUUUGGGGGUAAUGUc	P19
627	MIMAT0000551	mmu-miR-323-3p	Gm28967	sense_intronic	chr6	125186577	125186595	-	2	0	Ago2	7mer-m8	ucucCAGC--UGGCACAUUACAc	|||| || | |||||||	#NAME?	cortex
628	MIMAT0000551	mmu-miR-323-3p	Gm28967	sense_intronic	chr6	125186577	125186599	-	2	0	Ago2	7mer-m8	ucuCCAGC--UGGCACAUUACAc	||||| || | |||||||	gguGGUCGAUACAGAGUAAUGUg	cortex
629	MIMAT0000551	mmu-miR-323-3p	Snhg14	processed_transcript	chr7	59940197	59940217	-	1	0	Ago2	7mer-m8	ucuccagcUGGCACAUUACAc	||: |||||||	cuccuuaaACUAAGUAAUGUg	cortex
630	MIMAT0000551	mmu-miR-323-3p	A330076H08Rik	processed_transcript	chr7	61931469	61931489	-	1	0	Ago2	7mer-m8	ucuccAGCUGGCACAUUACAc	|: | | ||||||||	gugccUUUAGCAUGUAAUGUg	cortex
631	MIMAT0000551	mmu-miR-323-3p	Zfp469	lincRNA	chr8	122272055	122272075	+	3	0	Ago2	7mer-m8	ucuccagcuggcACAUUACAc	||||||||	cuacucccgugcUGUAAUGUg	mesencymal-stem-cell
632	MIMAT0000551	mmu-miR-323-3p	Gm2415	antisense	chr9	118925995	118926015	-	1	0	Ago2	8mer	ucuccagcuggCACAUUACAc	| |||||||	gcauagaguugGGGUAAUGUa	cortex
633	MIMAT0000551	mmu-miR-323-3p	Malat1	lincRNA	chr19	5796906	5796926	-	1	0	Ago2	7mer-m8	ucuccagcuggcACAUUACAc	||||||||	gcuagcaugugaUGUAAUGUu	mesencymal-stem-cell
634	MIMAT0000551	mmu-miR-323-3p	Snhg1	processed_transcript	chr19	8723813	8723833	+	1	0	Ago2	7mer-m8	ucuccagcuggcaCAUUACAc	|||||||	uguauuuucuuacGUAAUGUu	mesencymal-stem-cell
635	MIMAT0000555	mmu-miR-324-5p	1700020I14Rik	lincRNA	chr2	119601130	119601152	+	2	0	Ago2	7mer-m8	ugugguuACGGGAUCCCCUACGc	| :: || |||||||	ggaaguuUAUUAUAUGGGAUGCc	BMDM
636	MIMAT0000555	mmu-miR-324-5p	Gm35040	lincRNA	chr7	79559019	79559041	+	1	0	Ago2	7mer-m8	ugugguuaCGGGAUCCCCUACGc	| |: | |||||||	agaggcugGGCUGAAGGGAUGCu	cortex
637	MIMAT0000555	mmu-miR-324-5p	Gm2415	antisense	chr9	118925961	118925983	-	1	0	Ago2	7mer-m8	ugugguuaCGGGAUCCCCUACGc	||| ||||||||||	ugaggugaGCCAUAGGGGAUGCu	cortex
638	MIMAT0000555	mmu-miR-324-5p	Dubr	lincRNA	chr16	50732563	50732587	-	1	0	Ago2	7mer-m8	uguGGUUACGG--GA-UCCCCUACGc	|:|| ||| || | |||||||	ucuCUAA-GCCGGCUGAAGGGAUGCg	BMDM
639	MIMAT0000567	mmu-miR-329-3p	Gm19938	sense_intronic	chr1	3649567	3649588	-	1	0	Ago2	7mer-m8	uuUUUCCAAUCGACCCACACAa	| | ||| : |||||||	uuAUAAUUUAAUGUGGUGUGUg	cortex
640	MIMAT0000567	mmu-miR-329-3p	Gas5	processed_transcript	chr1	161036942	161036963	+	1	0	Ago2	7mer-m8	uuUUUCCAAUCGACCCACACAa	:| | |||| | |||||||	cgGAUGUUUAGAUAGGUGUGUu	mesencymal-stem-cell
641	MIMAT0000567	mmu-miR-329-3p	Gm37018	TEC	chr1	181986604	181986625	-	1	0	Ago2	7mer-m8	uuuuuccaAUCGACCCACACAa	|: :|||||||||	auauuuacUGCUUGGGUGUGUg	cortex
642	MIMAT0000567	mmu-miR-329-3p	Tmem250-ps	lincRNA	chr2	26136943	26136965	-	1	0	Ago2	7mer-m8	uuuuUCCAAU-CGACCCACACAa	:||| | | |||||||||	ugcuGGGUGAUGGUGGGUGUGUc	cortex
643	MIMAT0000567	mmu-miR-329-3p	1700020I14Rik	lincRNA	chr2	119601838	119601859	+	1	0	Ago2	7mer-m8	uuuuuccaAUCGACCCACACAa	| ||| |||||||	agcccuaaUUGCUUGGUGUGUg	cortex
644	MIMAT0000567	mmu-miR-329-3p	1700020I14Rik	lincRNA	chr2	119606533	119606555	+	1	0	Ago2	8mer	uuUUUCCAAUC-GACCCACACAa	|| || || || |||||||	caAACGGCAAGACUUGGUGUGUa	cortex
645	MIMAT0000567	mmu-miR-329-3p	Mccc1os	antisense	chr3	36023053	36023075	+	1	0	Ago2	7mer-m8	uuUUUCCAAU-CGACCCACACAa	| || ||| ||| |||||||	gcACAGCUUAGGCUUGGUGUGUg	cortex
646	MIMAT0000567	mmu-miR-329-3p	A630072M18Rik	antisense	chr5	20952956	20952977	+	1	0	Ago2	8mer	uuuuuccaaUCGACCCACACAa	|| |||||||	uggaauuaaAGAAAGGUGUGUa	cortex
647	MIMAT0000567	mmu-miR-329-3p	Gm43829	TEC	chr5	48714584	48714607	-	1	0	Ago2	7mer-m8	uuUUUCCAAUCGAC--CCACACAa	||: | | :|| |||||||	guAAGUGGUCCUUGGAGGUGUGUg	cortex
648	MIMAT0000567	mmu-miR-329-3p	Miat	lincRNA	chr5	112213742	112213763	-	1	0	Ago2	7mer-m8	uuUUUCCAAU-CGACCCACACAa	:| ||| : | | |||||||	guGAUGGUGGUGAU-GGUGUGUg	cortex
649	MIMAT0000567	mmu-miR-329-3p	Miat	lincRNA	chr5	112217792	112217815	-	1	0	Ago2	7mer-m8	uuuuucCAAUCGAC--CCACACAa	|| || || |||||||	uugguaGUGAGAUGCUGGUGUGUg	cortex
650	MIMAT0000567	mmu-miR-329-3p	Cct6a	processed_transcript	chr5	129845595	129845616	+	1	3	Ago2	7mer-m8	uuuuuccaaUCGACCCACACAa	|| |||||||||	uggcugcagAGAUGGGUGUGUg	mesencymal-stem-cell
651	MIMAT0000567	mmu-miR-329-3p	Gm44645	TEC	chr7	73422332	73422353	+	1	0	Ago2	7mer-m8	uuUUUCCAAUCGACCCACACAa	|:|| |: ||||||||	gcAGAGUAUGCGGGGGUGUGUg	cortex
652	MIMAT0000567	mmu-miR-329-3p	Gm37352	TEC	chr8	84202561	84202582	+	1	0	Ago2	7mer-m8	uuuuuccaaucgacCCACACAa	|||||||	ucaguggacauggaGGUGUGUc	P19
653	MIMAT0000567	mmu-miR-329-3p	A230103J11Rik	processed_transcript	chr8	85054391	85054412	-	1	0	Ago2	7mer-m8	uuuuuccaaucGACCCACACAa	:|||||||||	ccagcagcgucUUGGGUGUGUu	BMDM
654	MIMAT0000567	mmu-miR-329-3p	Gm15344	processed_transcript	chr10	86692831	86692853	-	1	0	Ago2	8mer	uuuuuccAAUCG-ACCCACACAa	| ||| |||||||||	augcuaaUGAGCAUGGGUGUGUa	mesencymal-stem-cell
655	MIMAT0000567	mmu-miR-329-3p	9130017K11Rik	processed_transcript	chr11	67923618	67923639	+	1	0	Ago2	7mer-m8	uuuuuccaaucGACCCACACAa	||||||||||	gugcuggaaucCUGGGUGUGUg	P19
656	MIMAT0000567	mmu-miR-329-3p	Rab10os	antisense	chr12	3240049	3240070	+	3	0	Ago2	7mer-m8	uuUUUCCAAUCGACCCACACAa	| | || :|| |||||||	auACAUGUGGGCCUGGUGUGUg	BMDM
657	MIMAT0000567	mmu-miR-329-3p	Rab10os	antisense	chr12	3240079	3240100	+	1	0	Ago2	7mer-m8	uuUUUCCAAUCGACCCACACAa	| |||| || ||||||||	uuACAGGUGUGCCGGGUGUGUg	P19
658	MIMAT0000567	mmu-miR-329-3p	Rab10os	antisense	chr12	3240117	3240138	+	1	0	Ago2	7mer-m8	uuuuUCCAAUCGACCCACACAa	| || || |||||||	guccAUGUAUGCCUGGUGUGUg	P19
659	MIMAT0000567	mmu-miR-329-3p	Rab10os	antisense	chr12	3240154	3240176	+	1	0	Ago2	7mer-m8	uuuuuccAAU-CGACCCACACAa	||: || |||||||	uguacauUUGUGCCUGGUGUGUg	P19
660	MIMAT0000567	mmu-miR-329-3p	Rab10os	antisense	chr12	3240193	3240214	+	1	0	Ago2	7mer-m8	uuuuucCAAUCGACCCACACAa	|| ||| |||||||	guacuuGUGAGCCUGGUGUGUg	P19
661	MIMAT0000567	mmu-miR-329-3p	Rab10os	antisense	chr12	3240567	3240588	+	1	0	Ago2	7mer-m8	uuUUUCCAAUCGACCCACACAa	| | || :|| |||||||	guACAUGUGGGCCUGGUGUGUg	P19
662	MIMAT0000567	mmu-miR-329-3p	Rab10os	antisense	chr12	3240605	3240626	+	1	0	Ago2	8mer	uuUUUCCA-AUCGACCCACACAa	| | || |: || |||||||	auACAUGUGUGUCU-GGUGUGUa	P19
663	MIMAT0000567	mmu-miR-329-3p	Rab10os	antisense	chr12	3240846	3240867	+	1	0	Ago2	7mer-m8	uuuuuccaaucgacCCACACAa	|||||||	guguauguauauaaGGUGUGUg	mesencymal-stem-cell
664	MIMAT0000567	mmu-miR-329-3p	Rab10os	antisense	chr12	3241022	3241042	+	1	0	Ago2	8mer	uuuuUCCAAUCGACCCACACAa	|| |: || |||||||	uacuAGUGUGACU-GGUGUGUa	mesencymal-stem-cell
665	MIMAT0000567	mmu-miR-329-3p	Gdap10	lincRNA	chr12	32825959	32825980	+	1	0	Ago2	7mer-m8	uuuuuccAAU-CGACCCACACAa	||| ||| |||||||	gauuguuUUAUGCU-GGUGUGUg	P19
666	MIMAT0000567	mmu-miR-329-3p	Mirg	lincRNA	chr12	109734127	109734148	+	1	0	Ago2	7mer-m8	uuuuuccaaucGACCCACACAa	| ||||||||	ccagcaccauuCAGGGUGUGUg	P19
667	MIMAT0000567	mmu-miR-329-3p	Gm36638	TEC	chr13	101751306	101751327	-	1	0	Ago2	7mer-m8	uuUUUCCAAUCGACCCACACAa	| || | : ||||||||	acAUAGCAUUUUGGGGUGUGUg	cortex
668	MIMAT0000567	mmu-miR-329-3p	Gm27177	antisense	chr14	69584519	69584539	-	1	0	Ago2	7mer-m8	uuuuuCCAAUCGACCCACACAa	| || || |||||||	cggcuGCUUUGC-AGGUGUGUg	BMDM
669	MIMAT0000567	mmu-miR-329-3p	1300002E11Rik	lincRNA	chr16	21804180	21804201	+	1	0	Ago2	7mer-m8	uuuuuccaaucgaCCCACACAa	||||||||	uauguauaagagaGGGUGUGUg	cortex
670	MIMAT0000567	mmu-miR-329-3p	Gm26917	lincRNA	chr17	39843124	39843147	+	5	0	Ago2	7mer-m8	uuuuucCAAUCGAC--CCACACAa	|| || | |||||||	ccauccGUCUGCCGGUGGUGUGUg	BMDM
671	MIMAT0000567	mmu-miR-329-3p	Gm26917	lincRNA	chr17	39843325	39843345	+	5	0	Ago2	7mer-m8	uuuuuccaaucGACCCACACAa	|| |||||||	acccuucccguCU-GGUGUGUg	mesencymal-stem-cell
672	MIMAT0000567	mmu-miR-329-3p	Gm26917	lincRNA	chr17	39844592	39844614	+	2	0	Ago2	7mer-m8	uuuuuCCAAUCG-ACCCACACAa	||| :|| | |||||||	ucgucGGUAGGCAUCGGUGUGUc	BMDM
673	MIMAT0000567	mmu-miR-329-3p	Neat1	lincRNA	chr19	5830174	5830194	-	1	0	Ago2	7mer-m8	uuuUUCCAAUCGACCCACACAa	|:| || || |||||||	gucAGGCUUUGC-AGGUGUGUc	P19
674	MIMAT0000567	mmu-miR-329-3p	Neat1	lincRNA	chr19	5841233	5841252	-	1	0	Ago2	7mer-m8	uuuUUCCAAUCGACCCACACAa	::| |||| |||||||	ucuGGGAUUAG--AGGUGUGUg	P19
675	MIMAT0000567	mmu-miR-329-3p	Neat1	lincRNA	chr19	5841732	5841756	-	1	0	Ago2	7mer-m8	uuuuuccAAUCGAC---CCACACAa	||||:|| |||||||	ccugaauUUAGUUGAGUGGUGUGUc	P19
676	MIMAT0000567	mmu-miR-329-3p	Snhg1	processed_transcript	chr19	8725476	8725496	+	3	2	Ago2	7mer-m8	uuuuuccaaUCGACCCACACAa	|| | |||||||	guuuuucagAGAU-GGUGUGUc	mesencymal-stem-cell
677	MIMAT0000567	mmu-miR-329-3p	A430093F15Rik	processed_transcript	chr19	10785729	10785749	+	1	0	Ago2	7mer-m8	uuuuUCCAAUCGACCCACACAa	:|| || || |||||||	uguuGGGAUAACU-GGUGUGUu	CD4-T-cells
678	MIMAT0000567	mmu-miR-329-3p	Xist	lincRNA	chrX	103482036	103482058	-	1	0	Ago2	7mer-m8	uuUUUCCAA-UCGACCCACACAa	:::| || :|| ||||||||	guGGGGAUUGGGCAGGGUGUGUg	cortex
679	MIMAT0000667	mmu-miR-33-5p	Gm3764	lincRNA	chr3	88209862	88209884	+	1	0	Ago2	8mer	acGUUACG-UUGAU-GUUACGUg	||| || || | |||||||	guCAAAGCUAAGAAGCAAUGCAa	cortex
680	MIMAT0000667	mmu-miR-33-5p	B930095G15Rik	sense_intronic	chr14	121253851	121253871	+	1	0	Ago2	8mer	acguuacguugaUGUUACGUg	||||||||	uaguaucuugaaACAAUGCAa	cortex
681	MIMAT0000766	mmu-miR-335-5p	Gas5	processed_transcript	chr1	161035595	161035617	+	1	0	Ago2	7mer-m8	uguaaaaagcaaUAACGAGAACu	||||||||||	acaaagaggacgAUUGCUCUUGg	mesencymal-stem-cell
682	MIMAT0000766	mmu-miR-335-5p	Gm37069	TEC	chr1	182495330	182495352	+	1	0	Ago2	8mer	uguaaaaagcaauaACGAGAACu	||||||||	uguguagaccaggcUGCUCUUGa	cortex
683	MIMAT0000766	mmu-miR-335-5p	Gm26702	lincRNA	chr2	25579598	25579620	+	1	0	Ago2	7mer-m8	uguaaaaagcaauaaCGAGAACu	|||||||	ggacgcacggggcgcGCUCUUGg	P19
684	MIMAT0000766	mmu-miR-335-5p	1700020I14Rik	lincRNA	chr2	119607047	119607069	+	1	0	Ago2	7mer-m8	uguaaaaagcaaUAACGAGAACu	|| |||||||	ugugcuuggaacAUAGCUCUUGg	cortex
685	MIMAT0000766	mmu-miR-335-5p	Snhg8	processed_transcript	chr3	123507738	123507760	-	1	0	Ago2	7mer-m8	uguaaaaagcaauAACGAGAACu	|||||||||	guuagggugaaguUUGCUCUUGu	mesencymal-stem-cell
686	MIMAT0000766	mmu-miR-335-5p	Trp73os	antisense	chr4	154096460	154096482	+	1	0	Ago2	7mer-m8	uguaaaaagcaauaACGAGAACu	||||||||	cucccaggugaggaUGCUCUUGg	BMDM
687	MIMAT0000766	mmu-miR-335-5p	5930430L01Rik	lincRNA	chr5	148992162	148992184	-	2	0	Ago2	7mer-m8	uguaaaaagcAAUAACGAGAACu	| :|||||||||	uguagaacacUCGUUGCUCUUGc	BMDM
688	MIMAT0000766	mmu-miR-335-5p	1810058I24Rik	lincRNA	chr6	35253012	35253032	+	2	0	Ago2	7mer-m8	ugUAAAAAGCAAUAACGAGAACu	| || :|| | |||||||	ccACUUACUGUGA--GCUCUUGg	BMDM
689	MIMAT0000766	mmu-miR-335-5p	C030015A19Rik	TEC	chr6	90386843	90386866	+	1	0	Ago2	7mer-m8	uguaaaaaGCAA-UAACGAGAACu	| || | |||||||	ucacagccCAUUGAAAGCUCUUGu	BMDM
690	MIMAT0000766	mmu-miR-335-5p	Gm10010	lincRNA	chr6	128189466	128189489	-	1	0	Ago2	7mer-m8	uguaaaaaGCAAU-AACGAGAACu	:|| | | |||||||	uguccuggUGUCAGUGGCUCUUGg	cortex
691	MIMAT0000766	mmu-miR-335-5p	Gm21982	processed_transcript	chr7	30644888	30644908	-	1	0	Ago2	7mer-m8	uguaaaAAGCAAUAACGAGAACu	||| | | |||||||	ugagaaUUCCUGA--GCUCUUGu	cortex
692	MIMAT0000766	mmu-miR-335-5p	A330074H02Rik	TEC	chr7	79510678	79510700	+	1	0	Ago2	7mer-m8	uguaaaaaGCAAUAACGAGAACu	| ||| ||||||||	uguaaacgCUUUACUGCUCUUGu	cortex
693	MIMAT0000766	mmu-miR-335-5p	Gm28119	sense_intronic	chr9	41581975	41581996	+	1	0	Ago2	7mer-m8	uguaaaaagCAAUAACGAGAACu	|||| |||||||	aauccacggGUUA-GGCUCUUGg	cortex
694	MIMAT0000766	mmu-miR-335-5p	E130307A14Rik	antisense	chr10	39621551	39621573	-	1	0	Ago2	7mer-m8	uguaaaaagcAAUAACGAGAACu	|| |||||||	cuugcuggguUUCCAGCUCUUGu	cortex
695	MIMAT0000766	mmu-miR-335-5p	Map2k3os	antisense	chr11	60921462	60921484	-	1	0	Ago2	7mer-m8	uguAAAAAGCAAUAACGAGAACu	| |||:| |: ||||||||	uguUCUUUUGAUGCUGCUCUUGc	mesencymal-stem-cell
696	MIMAT0000766	mmu-miR-335-5p	Rian	processed_transcript	chr12	109661483	109661507	+	1	0	Ago2	7mer-m8	uguaaaaagcaAUAA--CGAGAACu	|||| |||||||	ggagauagcuaUAUUAGGCUCUUGu	P19
697	MIMAT0000766	mmu-miR-335-5p	Neat1	lincRNA	chr19	5845447	5845469	-	1	0	Ago2	7mer-m8	uguaaaaagcaauAACGAGAACu	| |||||||	ugacaaggagggcUCGCUCUUGg	mesencymal-stem-cell
698	MIMAT0000766	mmu-miR-335-5p	Snhg1	processed_transcript	chr19	8723710	8723732	+	1	0	Ago2	7mer-m8	uguaaaaagcaauAACGAGAACu	| |||||||	gcgccaccacgccUGGCUCUUGu	mesencymal-stem-cell
699	MIMAT0004644	mmu-miR-337-5p	5031425E22Rik	lincRNA	chr5	23432804	23432825	-	1	0	Ago2	7mer-m8	uuaguugaggaCGUACUGCGGc	|: |||||||	uggaggagaagGUUUGACGCCu	mesencymal-stem-cell
700	MIMAT0004644	mmu-miR-337-5p	5430416N02Rik	lincRNA	chr5	100429388	100429407	-	1	0	Ago2	7mer-m8	uuagUUGAGGACGUACUGCGGc	||| | || |||||||	uggaAAC-CGAGC-UGACGCCu	mesencymal-stem-cell
701	MIMAT0004644	mmu-miR-337-5p	Gm45719	TEC	chr7	130457485	130457507	-	1	0	Ago2	7mer-m8	uuaGUUGAGGACG-UACUGCGGc	::|: ||||: ||||||||	cugUGAUGCCUGUGAUGACGCCu	cortex
702	MIMAT0004644	mmu-miR-337-5p	Gm45719	TEC	chr7	130457515	130457534	-	1	0	Ago2	7mer-m8	uuaGUUGAGGACGUACUGCGGc	::|: |||| |||||||	cugUGAUGCCUG--UGACGCCu	cortex
703	MIMAT0004644	mmu-miR-337-5p	Gm45719	TEC	chr7	130457644	130457663	-	1	0	Ago2	7mer-m8	uuaGUUGAGGACGUACUGCGGc	::|: |||| |||||||	ugaUGAUGCCUG--UGACGCCu	cortex
704	MIMAT0004644	mmu-miR-337-5p	2010320M18Rik	lincRNA	chr8	70777564	70777583	+	1	0	Ago2	7mer-m8	uuaGUUGAGGACGUACUGCGGc	||| || ||||||||	aagCAAGAGCU--AUGACGCCc	BMDM
705	MIMAT0004644	mmu-miR-337-5p	1110038B12Rik	processed_transcript	chr17	34952032	34952052	-	3	0	Ago2	8mer	uuaguugAGGACGUACUGCGGc	||: || |||||||	cugagugUCUCGC-UGACGCCa	BMDM
706	MIMAT0004644	mmu-miR-337-5p	1110038B12Rik	processed_transcript	chr17	34952256	34952277	-	4	0	Ago2	8mer	uuaGUUGAGGACGUACUGCGGc	::|: :| |:|||||||	uucUGAUGUCCACGUGACGCCa	BMDM
707	MIMAT0000582	mmu-miR-338-3p	Gm29253	processed_transcript	chr1	75181028	75181050	-	1	0	Ago2	7mer-m8	guuguuuuaGUGAC-UACGACCu	||:|| |||||||	gggcuucgaCAUUGCAUGCUGGg	cortex
708	MIMAT0000582	mmu-miR-338-3p	Gm29253	processed_transcript	chr1	75181770	75181791	-	1	0	Ago2	7mer-m8	guUGUUUUAGUGACUACGACCu	| ::|: ::| |||||||	caAGGGAGGUGCCAAUGCUGGg	cortex
709	MIMAT0000582	mmu-miR-338-3p	Gm14617	processed_transcript	chr2	174840912	174840933	-	1	0	Ago2	7mer-m8	guuguuuuagugacUACGACCu	|||||||	uuuugugugaggacAUGCUGGg	BMDM
710	MIMAT0000582	mmu-miR-338-3p	Gm42607	TEC	chr3	55484080	55484101	+	1	0	Ago2	7mer-m8	guuguuuuAGUGACUACGACCu	|: :| |||||||	cuuagcccUUCUUCAUGCUGGg	cortex
711	MIMAT0000582	mmu-miR-338-3p	Gm42820	TEC	chr3	98122014	98122036	+	1	0	Ago2	8mer	guuguuuuaguGAC-UACGACCu	||| |||||||	cuaacccgugcCUGAAUGCUGGa	BMDM
712	MIMAT0000582	mmu-miR-338-3p	Gm42820	TEC	chr3	98124183	98124201	+	2	0	Ago2	7mer-m8	guuguuuUAGUGACUACGACCu	|||| |||||||	caucuguAUCA---AUGCUGGc	BMDM
713	MIMAT0000582	mmu-miR-338-3p	Miat	lincRNA	chr5	112217797	112217818	-	1	0	Ago2	7mer-m8	guuguuuuagugaCUACGACCu	||||||||	ggguugguagugaGAUGCUGGu	cortex
714	MIMAT0000582	mmu-miR-338-3p	4933404O12Rik	lincRNA	chr5	136936949	136936971	+	1	0	Ago2	7mer-m8	guuGUUUUA-GUGACUACGACCu	||:::| | : ||||||||	agcCAGGGUGCUUGGAUGCUGGc	cortex
715	MIMAT0000582	mmu-miR-338-3p	Gm2415	antisense	chr9	118925958	118925979	-	1	0	Ago2	7mer-m8	guuguuuUAGUGACUACGACCu	|| : ||||||||	gugagccAUAGGGGAUGCUGGg	cortex
716	MIMAT0000582	mmu-miR-338-3p	Gdap10	lincRNA	chr12	32825954	32825975	+	1	0	Ago2	7mer-m8	guUGUUUUAGUGACUACGACCu	|| :| | :| |||||||	ggACUGAUUGUUUUAUGCUGGu	P19
717	MIMAT0000582	mmu-miR-338-3p	Gm4117	antisense	chr13	89886575	89886595	+	1	0	Ago2	8mer	guuGUUUUAGUGACUACGACCu	|:: | | | |||||||	ugcCGGUACCUC-AAUGCUGGa	BMDM
718	MIMAT0000582	mmu-miR-338-3p	1110038B12Rik	processed_transcript	chr17	34952120	34952143	-	1	0	Ago2	7mer-m8	guUGUU-UUAGU-GACUACGACCu	|||| ::| | | |||||||	gcACAAUGGUAAGCGCAUGCUGGc	BMDM
719	MIMAT0000582	mmu-miR-338-3p	Malat1	lincRNA	chr19	5796930	5796951	-	1	0	Ago2	8mer	guuguuuuaguGACUACGACCu	:| |||||||	uccucuccagcUUCAUGCUGGa	mesencymal-stem-cell
720	MIMAT0000582	mmu-miR-338-3p	2010204K13Rik	processed_transcript	chrX	7412154	7412176	-	1	1	Ago2	7mer-m8	guuguuuuAGU-GACUACGACCu	|:| || |||||||	uuucucucUUACCUUAUGCUGGg	cortex
721	MIMAT0000590	mmu-miR-342-3p	Gm29253	processed_transcript	chr1	75181203	75181225	-	1	0	Ago2	7mer-m8	ugcccacgcuaaagaCACACUCu	|||||||	gacgagcacuugggaGUGUGAGg	mesencymal-stem-cell
722	MIMAT0000590	mmu-miR-342-3p	Gm28867	lincRNA	chr1	118362731	118362753	+	1	0	Ago2	8mer	ugcccacgcuaaagACACACUCu	||||||||	agaguucucccaagUGUGUGAGa	BMDM
723	MIMAT0000590	mmu-miR-342-3p	4930570G19Rik	lincRNA	chr3	156551161	156551184	-	1	0	Ago2	8mer	ugcccacgcUAAAGA-CACACUCu	| |||| |||||||	aggaacagaACUUCUAGUGUGAGa	cortex
724	MIMAT0000590	mmu-miR-342-3p	Gm12511	lincRNA	chr4	55563495	55563518	+	5	0	Ago2	7mer-m8	ugcCCACG-CUAAAGACACACUCu	||| | || |||||||	ccuGGUACGGACAAGGGUGUGAGc	BMDM
725	MIMAT0000590	mmu-miR-342-3p	Gm9870	TEC	chr5	72914070	72914092	-	1	0	Ago2	8mer	ugcccacgcuaaagaCACACUCu	|||||||	gcucaucgcgggcggGUGUGAGa	mesencymal-stem-cell
726	MIMAT0000590	mmu-miR-342-3p	4930573C15Rik	lincRNA	chr5	146707171	146707191	+	1	0	Ago2	7mer-m8	ugCCCACGCUAAAGACACACUCu	|||| | | | |||||||	ugGGGUCC--UGACGGUGUGAGg	P19
727	MIMAT0000590	mmu-miR-342-3p	Gm37673	TEC	chr6	40100765	40100786	+	1	0	Ago2	8mer	ugccCACGCUAAAGACACACUCu	|||:| | | ||||||||	guauGUGUG-UGUGUGUGUGAGa	cortex
728	MIMAT0000590	mmu-miR-342-3p	Gm44044	TEC	chr6	100273678	100273698	-	1	0	Ago2	7mer-m8	ugcccACGCUA-AAGACACACUCu	|| | | | :||||||||	#NAME?	P19
729	MIMAT0000590	mmu-miR-342-3p	Gm21984	processed_transcript	chr7	126951011	126951033	+	1	0	Ago2	7mer-m8	ugcCCACGCUAAAGACACACUCu	|| | || |: |||||||	agaGGAGAGAAAUUAGUGUGAGu	cortex
730	MIMAT0000590	mmu-miR-342-3p	Rab10os	antisense	chr12	3240324	3240345	+	1	0	Ago2	7mer-m8	ugccCACGCUAAAGACACACUCu	|||:| | | ||||||||	ccauGUGUG-UGUGUGUGUGAGg	P19
731	MIMAT0000590	mmu-miR-342-3p	Rian	processed_transcript	chr12	109660763	109660785	+	2	0	Ago2	8mer	ugcccacgcuaaagaCACACUCu	|||||||	ggaagaggagguggaGUGUGAGa	P19
732	MIMAT0000590	mmu-miR-342-3p	1300002E11Rik	lincRNA	chr16	21804982	21805005	+	1	0	Ago2	7mer-m8	ugCCCACGC-UAAAGACACACUCu	| |||:| :| | ||||||||	guGUGUGUGUGUGUGUGUGUGAGu	cortex
733	MIMAT0000590	mmu-miR-342-3p	Dubr	lincRNA	chr16	50727019	50727042	-	1	0	Ago2	7mer-m8	ugCCCACGCUAAAGA-CACACUCu	|| | | ||| |||||||	aaGGAAGAAAACUCUCGUGUGAGc	BMDM
734	MIMAT0000590	mmu-miR-342-3p	Gm20507	processed_transcript	chr17	33631114	33631136	+	1	0	Ago2	8mer	ugcccacgcuaaagaCACACUCu	|||||||	ugugccugcccccagGUGUGAGa	mesencymal-stem-cell
735	MIMAT0000590	mmu-miR-342-3p	Gm26917	lincRNA	chr17	39843211	39843234	+	3	0	Ago2	7mer-m8	ugcCCACG-CUAAAGACACACUCu	||| | :| ||||||||	cguGGUCCUUGUGGAUGUGUGAGg	BMDM
736	MIMAT0000590	mmu-miR-342-3p	Neat1	lincRNA	chr19	5842867	5842890	-	3	0	Ago2	7mer-m8	ugcccacgcUAAA-GACACACUCu	|||| ||||||||	cauacaggaAUUUAAUGUGUGAGc	mesencymal-stem-cell
737	MIMAT0000590	mmu-miR-342-3p	Xist	lincRNA	chrX	103466672	103466694	-	1	0	Ago2	8mer	ugcccACGCUAAAG-ACACACUCu	||:| | || ||||||||	uguuaUGUG-UGUCAUGUGUGAGa	cortex
738	MIMAT0000590	mmu-miR-342-3p	Xist	lincRNA	chrX	103482405	103482426	-	2	0	Ago2	7mer-m8	ugccCACGCUAAAGACACACUCu	|| :|: | |||||||||	gaucGUUUGG-UGCUGUGUGAGu	mesencymal-stem-cell
739	MIMAT0004580	mmu-miR-34c-3p	Gm20342	lincRNA	chr1	63117502	63117524	+	1	0	Ago2	7mer-m8	ggaccGACACACCA--AUCACUAa	|| | || | |||||||	ucuacCU-UUUGCUACUAGUGAUu	cortex
740	MIMAT0004580	mmu-miR-34c-3p	Gas5	processed_transcript	chr1	161037348	161037369	+	4	0	Ago2	7mer-m8	ggaccgaCACACCAAUCACUAa	|| |||||||||	aauuaagGUACUGUUAGUGAUg	BMDM
741	MIMAT0004580	mmu-miR-34c-3p	Gas5	processed_transcript	chr1	161037353	161037369	+	4	0	Ago2	7mer-m8	ggaccgaCACACCAAUCACUAa	|| |||||||||	#NAME?	BMDM
742	MIMAT0004580	mmu-miR-34c-3p	Gm38104	TEC	chr1	176751849	176751871	-	1	0	Ago2	7mer-m8	ggACC-GACACACCAAUCACUAa	||| :| | ||||||||	uaUGGAUUUUCAAUUUAGUGAUc	cortex
743	MIMAT0004580	mmu-miR-34c-3p	Snhg14	processed_transcript	chr7	59940186	59940206	-	1	0	Ago2	7mer-m8	ggaccgACACACCAAUCACUAa	|||| | |||||||	aaguaaUGUGAAG-UAGUGAUu	cortex
744	MIMAT0004580	mmu-miR-34c-3p	Mir17hg	lincRNA	chr14	115043690	115043711	+	3	0	Ago2	7mer-m8	ggaccGACACACCAAUCACUAa	| ||| | |||||||	gcuuaCAGUGCAGGUAGUGAUg	BMDM
[truncated: 712 more rows]
