# Supplementary material for: Integrated analysis of lncRNA/circRNA–miRNA–mRNA in the proliferative phase of liver regeneration in mice with liver fibrosis
Source: BMC Genomics. 2023 Jul 24;24:417. doi: 10.1186/s12864-023-09478-z (PMC10364436; doi:10.1186/s12864-023-09478-z)
Supplement: Supplementary file 6 — Additional file 6: Supplementary Table S6. miRNA-RNA targets predicted by miRanda. [file 12864_2023_9478_MOESM6_ESM.xlsx]

## Sheet: miRanda_miR-lnc-target
miRNA_ID	lncRNA_ID
mmu-let-7a-5p	TCONS_00000409
mmu-let-7a-5p	TCONS_00000410
mmu-let-7a-5p	TCONS_00001877
mmu-let-7a-5p	TCONS_00002041
mmu-let-7a-5p	TCONS_00002278
mmu-let-7a-5p	TCONS_00002589
mmu-let-7a-5p	TCONS_00003887
mmu-let-7a-5p	TCONS_00004062
mmu-let-7a-5p	TCONS_00004545
mmu-let-7a-5p	TCONS_00005699
mmu-let-7a-5p	TCONS_00006018
mmu-let-7a-5p	TCONS_00006020
mmu-let-7a-5p	TCONS_00006192
mmu-let-7a-5p	TCONS_00006194
mmu-let-7a-5p	TCONS_00006438
mmu-let-7a-5p	TCONS_00006511
mmu-let-7a-5p	TCONS_00007503
mmu-let-7a-5p	TCONS_00007791
mmu-let-7a-5p	TCONS_00009152
mmu-let-7a-5p	TCONS_00009678
mmu-let-7a-5p	TCONS_00010044
mmu-let-7a-5p	TCONS_00010581
mmu-let-7a-5p	TCONS_00011873
mmu-let-7a-5p	TCONS_00013417
mmu-let-7a-5p	TCONS_00013418
mmu-let-7a-5p	TCONS_00014346
mmu-let-7a-5p	TCONS_00014494
mmu-let-7a-5p	TCONS_00014714
mmu-let-7a-5p	TCONS_00015544
mmu-let-7a-5p	TCONS_00018034
mmu-let-7a-5p	TCONS_00019129
mmu-let-7a-5p	TCONS_00019396
mmu-let-7a-5p	TCONS_00019844
mmu-let-7a-5p	TCONS_00020132
mmu-let-7a-5p	TCONS_00020247
mmu-let-7a-5p	TCONS_00020488
mmu-let-7a-5p	TCONS_00021370
mmu-let-7a-5p	TCONS_00022689
mmu-let-7a-5p	TCONS_00023751
mmu-let-7a-5p	TCONS_00023752
mmu-let-7a-5p	TCONS_00024551
mmu-let-7a-5p	TCONS_00024981
mmu-let-7a-5p	TCONS_00025292
mmu-let-7a-5p	TCONS_00026153
mmu-let-7a-5p	TCONS_00026693
mmu-let-7a-5p	TCONS_00026833
mmu-let-7a-5p	TCONS_00026906
mmu-let-7a-5p	TCONS_00027208
mmu-let-7a-5p	TCONS_00027584
mmu-let-7a-5p	TCONS_00028275
mmu-let-7a-5p	TCONS_00031559
mmu-let-7a-5p	TCONS_00031560
mmu-let-7a-5p	TCONS_00031854
mmu-let-7a-5p	TCONS_00032066
mmu-let-7a-5p	TCONS_00032641
mmu-let-7a-5p	TCONS_00034654
mmu-let-7a-5p	TCONS_00035636
mmu-let-7a-5p	TCONS_00035637
mmu-let-7a-5p	TCONS_00035793
mmu-let-7a-5p	TCONS_00036177
mmu-let-7a-5p	TCONS_00036178
mmu-let-7a-5p	TCONS_00036582
mmu-let-7a-5p	TCONS_00036687
mmu-let-7a-5p	TCONS_00037286
mmu-let-7a-5p	TCONS_00037287
mmu-let-7a-5p	TCONS_00037779
mmu-let-7a-5p	TCONS_00038359
mmu-let-7a-5p	TCONS_00039258
mmu-let-7a-5p	TCONS_00042972
mmu-let-7a-5p	TCONS_00043330
mmu-let-7a-5p	TCONS_00043763
mmu-let-7a-5p	TCONS_00044516
mmu-let-7a-5p	TCONS_00044517
mmu-let-7a-5p	TCONS_00044518
mmu-let-7a-5p	TCONS_00044519
mmu-let-7a-5p	TCONS_00044854
mmu-let-7a-5p	TCONS_00044915
mmu-let-7a-5p	TCONS_00044916
mmu-let-7a-5p	TCONS_00044918
mmu-let-7a-5p	TCONS_00044919
mmu-let-7a-5p	TCONS_00044921
mmu-let-7a-5p	TCONS_00044923
mmu-let-7a-5p	TCONS_00044925
mmu-let-7a-5p	TCONS_00044926
mmu-let-7a-5p	TCONS_00044927
mmu-let-7a-5p	TCONS_00044928
mmu-let-7a-5p	TCONS_00044929
mmu-let-7a-5p	TCONS_00048920
mmu-let-7a-5p	TCONS_00049790
mmu-let-7a-5p	TCONS_00050065
mmu-let-7a-5p	TCONS_00050217
mmu-let-7a-5p	TCONS_00050323
mmu-let-7a-5p	TCONS_00050487
mmu-let-7a-5p	TCONS_00050813
mmu-let-7a-5p	TCONS_00051921
mmu-let-7a-5p	TCONS_00052007
mmu-let-7a-5p	TCONS_00052881
mmu-let-7a-5p	TCONS_00055377
mmu-let-7a-5p	TCONS_00056258
mmu-let-7a-5p	TCONS_00056267
mmu-let-7a-5p	TCONS_00057092
mmu-let-7a-5p	TCONS_00058776
mmu-let-7a-5p	TCONS_00058886
mmu-let-7a-5p	TCONS_00060206
mmu-let-7a-5p	TCONS_00060649
mmu-let-7a-5p	TCONS_00062210
mmu-let-7a-5p	TCONS_00062462
mmu-let-7a-5p	TCONS_00062879
mmu-let-7a-5p	TCONS_00063866
mmu-let-7a-5p	TCONS_00064414
mmu-let-7a-5p	TCONS_00065091
mmu-let-7a-5p	TCONS_00066223
mmu-let-7a-5p	TCONS_00066224
mmu-let-7a-5p	TCONS_00066225
mmu-let-7a-5p	TCONS_00066421
mmu-let-7a-5p	TCONS_00068670
mmu-let-7a-5p	TCONS_00070124
mmu-let-7a-5p	TCONS_00070146
mmu-let-7a-5p	TCONS_00071331
mmu-let-7a-5p	TCONS_00072814
mmu-let-7a-5p	TCONS_00073888
mmu-let-7a-5p	TCONS_00073889
mmu-let-7a-5p	TCONS_00076398
mmu-let-7a-5p	TCONS_00076766
mmu-let-7a-5p	TCONS_00077147
mmu-let-7a-5p	TCONS_00077862
mmu-let-7a-5p	TCONS_00077863
mmu-let-7a-5p	TCONS_00077865
mmu-let-7a-5p	TCONS_00077867
mmu-let-7a-5p	TCONS_00077868
mmu-let-7a-5p	TCONS_00077956
mmu-let-7a-5p	TCONS_00078072
mmu-let-7a-5p	TCONS_00078184
mmu-let-7a-5p	TCONS_00081332
mmu-let-7a-5p	TCONS_00081570
mmu-let-7a-5p	TCONS_00081571
mmu-let-7a-5p	TCONS_00081573
mmu-let-7a-5p	TCONS_00081574
mmu-let-7a-5p	TCONS_00081582
mmu-let-7a-5p	TCONS_00081583
mmu-let-7a-5p	TCONS_00081593
mmu-let-7a-5p	TCONS_00081604
mmu-let-7a-5p	TCONS_00081606
mmu-let-7a-5p	TCONS_00081629
mmu-let-7a-5p	TCONS_00084543
mmu-let-7a-5p	TCONS_00085056
mmu-let-7a-5p	TCONS_00085322
mmu-let-7a-5p	TCONS_00086414
mmu-let-7a-5p	TCONS_00087003
mmu-let-7a-5p	TCONS_00087462
mmu-let-7a-5p	TCONS_00088139
mmu-let-7a-5p	TCONS_00088140
mmu-let-7a-5p	TCONS_00088141
mmu-let-7a-5p	TCONS_00093720
mmu-let-7a-5p	TCONS_00094787
mmu-let-7b-3p	TCONS_00216303
mmu-let-7b-3p	TCONS_00216916
mmu-let-7b-3p	TCONS_00217657
mmu-let-7b-3p	TCONS_00217658
mmu-let-7b-3p	TCONS_00222969
mmu-let-7b-3p	TCONS_00224160
mmu-let-7b-3p	TCONS_00231039
mmu-let-7b-3p	TCONS_00231130
mmu-let-7b-3p	TCONS_00231339
mmu-let-7b-3p	TCONS_00231611
mmu-let-7b-3p	TCONS_00234180
mmu-let-7b-3p	TCONS_00234387
mmu-let-7b-3p	TCONS_00236406
mmu-let-7b-3p	TCONS_00237959
mmu-let-7b-3p	TCONS_00243607
mmu-let-7b-3p	TCONS_00243609
mmu-let-7b-3p	TCONS_00243945
mmu-let-7b-3p	TCONS_00244582
mmu-let-7b-3p	TCONS_00244613
mmu-let-7b-3p	TCONS_00245377
mmu-let-7b-3p	TCONS_00246406
mmu-let-7b-3p	TCONS_00246420
mmu-let-7b-3p	TCONS_00247048
mmu-let-7b-3p	TCONS_00250097
mmu-let-7b-3p	TCONS_00250098
mmu-let-7b-3p	TCONS_00250099
mmu-let-7b-3p	TCONS_00250100
mmu-let-7b-3p	TCONS_00250101
mmu-let-7b-3p	TCONS_00250102
mmu-let-7b-3p	TCONS_00250103
mmu-let-7b-3p	TCONS_00250104
mmu-let-7b-3p	TCONS_00250105
mmu-let-7b-3p	TCONS_00250107
mmu-let-7b-3p	TCONS_00250108
mmu-let-7b-3p	TCONS_00251552
mmu-let-7b-3p	TCONS_00252363
mmu-let-7b-3p	TCONS_00256848
mmu-let-7b-3p	TCONS_00256849
mmu-let-7b-3p	TCONS_00256850
mmu-let-7b-3p	TCONS_00257897
mmu-let-7b-3p	TCONS_00261519
mmu-let-7b-3p	TCONS_00261660
mmu-let-7b-3p	TCONS_00261664
mmu-let-7b-3p	TCONS_00263061
mmu-let-7b-3p	TCONS_00264735
mmu-let-7b-3p	TCONS_00264956
mmu-let-7b-3p	TCONS_00267016
mmu-let-7b-3p	TCONS_00267104
mmu-let-7b-3p	TCONS_00267105
mmu-let-7b-3p	TCONS_00267106
mmu-let-7b-3p	TCONS_00267107
mmu-let-7b-3p	TCONS_00267108
mmu-let-7b-3p	TCONS_00269306
mmu-let-7b-3p	TCONS_00270411
mmu-let-7b-3p	TCONS_00272229
mmu-let-7b-3p	TCONS_00276458
mmu-let-7b-3p	TCONS_00279928
mmu-let-7b-3p	TCONS_00279929
mmu-let-7b-3p	TCONS_00283782
mmu-let-7b-3p	TCONS_00285748
mmu-let-7b-3p	TCONS_00291747
mmu-let-7b-3p	TCONS_00292877
mmu-let-7b-3p	TCONS_00295120
mmu-let-7b-3p	TCONS_00295124
mmu-let-7b-3p	TCONS_00298191
mmu-let-7b-3p	TCONS_00298394
mmu-let-7b-3p	TCONS_00301951
mmu-let-7b-3p	TCONS_00305548
mmu-let-7b-3p	TCONS_00311256
mmu-let-7b-3p	TCONS_00311577
mmu-let-7b-3p	TCONS_00312809
mmu-let-7b-3p	XR_001556.3
mmu-let-7b-3p	XR_001778045.2
mmu-let-7b-3p	XR_001778081.1
mmu-let-7b-3p	XR_001778082.1
mmu-let-7b-3p	XR_001778084.1
mmu-let-7b-3p	XR_001778213.3
mmu-let-7b-3p	XR_001778297.1
mmu-let-7b-3p	XR_001778377.3
mmu-let-7b-3p	XR_001778498.2
mmu-let-7b-3p	XR_001778560.3
mmu-let-7b-3p	XR_001778565.3
mmu-let-7b-3p	XR_001778566.3
mmu-let-7b-3p	XR_001778641.2
mmu-let-7b-3p	XR_001778719.3
mmu-let-7b-3p	XR_001778724.3
mmu-let-7b-3p	XR_001778890.3
mmu-let-7b-3p	XR_001778894.3
mmu-let-7b-3p	XR_001778895.3
mmu-let-7b-3p	XR_001778970.2
mmu-let-7b-3p	XR_001779007.3
mmu-let-7b-3p	XR_001779018.2
mmu-let-7b-3p	XR_001779090.2
mmu-let-7b-3p	XR_001779272.3
mmu-let-7b-3p	XR_001779273.3
mmu-let-7b-3p	XR_001779530.1
mmu-let-7b-3p	XR_001779713.2
mmu-let-7b-3p	XR_001779730.2
mmu-let-7b-3p	XR_001779731.2
mmu-let-7b-3p	XR_001779751.3
mmu-let-7b-3p	XR_001779778.2
mmu-let-7b-3p	XR_001779781.2
mmu-let-7b-3p	XR_001779848.3
mmu-let-7b-3p	XR_001780120.1
mmu-let-7b-3p	XR_001780285.3
mmu-let-7b-3p	XR_001780287.3
mmu-let-7b-3p	XR_001780331.1
mmu-let-7b-3p	XR_001780332.1
mmu-let-7b-3p	XR_001780376.2
mmu-let-7b-3p	XR_001780577.3
mmu-let-7b-3p	XR_001780668.2
mmu-let-7b-3p	XR_001780709.3
mmu-let-7b-3p	XR_001780971.2
mmu-let-7b-3p	XR_001780979.2
mmu-let-7b-3p	XR_001781015.2
mmu-let-7b-3p	XR_001781022.3
mmu-let-7b-3p	XR_001781297.2
mmu-let-7b-3p	XR_001781354.2
mmu-let-7b-3p	XR_001781355.2
mmu-let-7b-3p	XR_001781396.2
mmu-let-7b-3p	XR_001781412.1
mmu-let-7b-3p	XR_001781689.3
mmu-let-7b-3p	XR_001781754.2
mmu-let-7b-3p	XR_001781891.3
mmu-let-7b-3p	XR_001781900.3
mmu-let-7b-3p	XR_001781939.3
mmu-let-7b-3p	XR_001781949.2
mmu-let-7b-3p	XR_001782213.3
mmu-let-7b-3p	XR_001782238.2
mmu-let-7b-3p	XR_001782243.2
mmu-let-7b-3p	XR_001782498.3
mmu-let-7b-3p	XR_001782518.2
mmu-let-7b-3p	XR_001782519.3
mmu-let-7b-3p	XR_001782520.2
mmu-let-7b-3p	XR_001782521.3
mmu-let-7b-3p	XR_001782685.2
mmu-let-7b-3p	XR_001782703.2
mmu-let-7b-3p	XR_001782714.1
mmu-let-7b-3p	XR_001782807.1
mmu-let-7b-3p	XR_001782837.3
mmu-let-7b-3p	XR_001782838.3
mmu-let-7b-3p	XR_001783308.2
mmu-let-7b-3p	XR_001783382.3
mmu-let-7b-3p	XR_001783392.2
mmu-let-7b-3p	XR_001783393.2
mmu-let-7b-3p	XR_001783394.2
mmu-let-7b-3p	XR_001783395.2
mmu-let-7b-3p	XR_001783397.2
mmu-let-7b-3p	XR_001783511.3
mmu-let-7b-3p	XR_001783513.3
mmu-let-7b-3p	XR_001783514.3
mmu-let-7b-3p	XR_001783837.2
mmu-let-7b-3p	XR_001783840.2
mmu-let-7b-3p	XR_001783870.2
mmu-let-7b-3p	XR_001783945.2
mmu-let-7b-3p	XR_001783947.1
mmu-let-7b-3p	XR_001784020.3
mmu-let-7b-3p	XR_001784021.3
mmu-let-7b-3p	XR_001784247.3
mmu-let-7b-3p	XR_001784291.2
mmu-let-7b-3p	XR_001784293.2
mmu-let-7b-3p	XR_001784468.2
mmu-let-7b-3p	XR_001784469.2
mmu-let-7b-3p	XR_001784483.1
mmu-let-7b-3p	XR_001784484.1
mmu-let-7b-3p	XR_001784485.1
mmu-let-7b-3p	XR_001784784.1
mmu-let-7b-3p	XR_001784891.2
mmu-let-7b-3p	XR_001784948.1
mmu-let-7b-3p	XR_001785007.3
mmu-let-7b-3p	XR_001785032.2
mmu-let-7b-3p	XR_001785264.1
mmu-let-7b-3p	XR_001785272.2
mmu-let-7b-3p	XR_001785370.2
mmu-let-7b-3p	XR_001785462.2
mmu-let-7b-3p	XR_003946743.2
mmu-let-7b-3p	XR_003946828.2
mmu-let-7b-3p	XR_003946829.2
mmu-let-7b-3p	XR_003946830.2
mmu-let-7b-3p	XR_003947377.1
mmu-let-7b-3p	XR_003947378.2
mmu-let-7b-3p	XR_003947379.1
mmu-let-7b-3p	XR_003947380.1
mmu-let-7b-3p	XR_003947381.1
mmu-let-7b-3p	XR_003947384.1
mmu-let-7b-3p	XR_003947421.2
mmu-let-7b-3p	XR_003947422.1
mmu-let-7b-3p	XR_003947423.2
mmu-let-7b-3p	XR_003947437.2
mmu-let-7b-3p	XR_003947438.2
mmu-let-7b-3p	XR_003947439.2
mmu-let-7b-3p	XR_003947448.2
mmu-let-7b-3p	XR_003947528.1
mmu-let-7b-3p	XR_003947542.1
mmu-let-7b-3p	XR_003947544.1
mmu-let-7b-3p	XR_003947552.2
mmu-let-7b-3p	XR_003947554.1
mmu-let-7b-3p	XR_003947557.2
mmu-let-7b-3p	XR_003947558.2
mmu-let-7b-3p	XR_003947559.2
mmu-let-7b-3p	XR_003947597.2
mmu-let-7b-3p	XR_003947598.2
mmu-let-7b-3p	XR_003947625.2
mmu-let-7b-3p	XR_003947626.2
mmu-let-7b-3p	XR_003947627.2
mmu-let-7b-3p	XR_003947628.2
mmu-let-7b-3p	XR_003947629.2
mmu-let-7b-3p	XR_003947771.2
mmu-let-7b-3p	XR_003947783.2
mmu-let-7b-3p	XR_003947784.2
mmu-let-7b-3p	XR_003947822.2
mmu-let-7b-3p	XR_003947846.1
mmu-let-7b-3p	XR_003947884.1
mmu-let-7b-3p	XR_003947959.1
mmu-let-7b-3p	XR_003947976.1
mmu-let-7b-3p	XR_003948013.2
mmu-let-7b-3p	XR_003948014.2
mmu-let-7b-3p	XR_003948015.2
mmu-let-7b-3p	XR_003948052.2
mmu-let-7b-3p	XR_003948056.2
mmu-let-7b-3p	XR_003948103.2
mmu-let-7b-3p	XR_003948106.1
mmu-let-7b-3p	XR_003948294.2
mmu-let-7b-3p	XR_003948298.2
mmu-let-7b-3p	XR_003948310.2
mmu-let-7b-3p	XR_003948340.2
mmu-let-7b-3p	XR_003948352.1
mmu-let-7b-3p	XR_003948353.1
mmu-let-7b-3p	XR_003948357.1
mmu-let-7b-3p	XR_003948652.2
mmu-let-7b-3p	XR_003948653.2
mmu-let-7b-3p	XR_003948654.2
mmu-let-7b-3p	XR_003948655.2
mmu-let-7b-3p	XR_003948727.2
mmu-let-7b-3p	XR_003948729.2
mmu-let-7b-3p	XR_003948731.2
mmu-let-7b-3p	XR_003948733.2
mmu-let-7b-3p	XR_003948736.2
mmu-let-7b-3p	XR_003948882.1
mmu-let-7b-3p	XR_003948900.1
mmu-let-7b-3p	XR_003948901.2
mmu-let-7b-3p	XR_003948923.1
mmu-let-7b-3p	XR_003948925.1
mmu-let-7b-3p	XR_003948967.2
mmu-let-7b-3p	XR_003948968.2
mmu-let-7b-3p	XR_003948969.2
mmu-let-7b-3p	XR_003949035.1
mmu-let-7b-3p	XR_003949563.1
mmu-let-7b-3p	XR_003949656.2
mmu-let-7b-3p	XR_003949657.1
mmu-let-7b-3p	XR_003949661.1
mmu-let-7b-3p	XR_003949663.2
mmu-let-7b-3p	XR_003949675.1
mmu-let-7b-3p	XR_003949689.2
mmu-let-7b-3p	XR_003949744.2
mmu-let-7b-3p	XR_003949791.2
mmu-let-7b-3p	XR_003949839.2
mmu-let-7b-3p	XR_003950115.2
mmu-let-7b-3p	XR_003950165.1
mmu-let-7b-3p	XR_003950166.1
mmu-let-7b-3p	XR_003950182.2
mmu-let-7b-3p	XR_003950183.2
mmu-let-7b-3p	XR_003950216.1
mmu-let-7b-3p	XR_003950531.2
mmu-let-7b-3p	XR_003950534.2
mmu-let-7b-3p	XR_003950535.2
mmu-let-7b-3p	XR_003950629.2
mmu-let-7b-3p	XR_003950630.2
mmu-let-7b-3p	XR_003950633.2
mmu-let-7b-3p	XR_003950644.2
mmu-let-7b-3p	XR_003950669.2
mmu-let-7b-3p	XR_003950671.2
mmu-let-7b-3p	XR_003950693.2
mmu-let-7b-3p	XR_003951002.1
mmu-let-7b-3p	XR_003951004.1
mmu-let-7b-3p	XR_003951005.1
mmu-let-7b-3p	XR_003951006.1
mmu-let-7b-3p	XR_003951079.2
mmu-let-7b-3p	XR_003951116.1
mmu-let-7b-3p	XR_003951117.1
mmu-let-7b-3p	XR_003951136.1
mmu-let-7b-3p	XR_003951138.1
mmu-let-7b-3p	XR_003951152.1
mmu-let-7b-3p	XR_003951157.2
mmu-let-7b-3p	XR_003951168.2
mmu-let-7b-3p	XR_003951176.2
mmu-let-7b-3p	XR_003951225.2
mmu-let-7b-3p	XR_003951228.2
mmu-let-7b-3p	XR_003951491.2
mmu-let-7b-3p	XR_003951518.2
mmu-let-7b-3p	XR_003951534.2
mmu-let-7b-3p	XR_003951653.2
mmu-let-7b-3p	XR_003951656.2
mmu-let-7b-3p	XR_003951657.2
mmu-let-7b-3p	XR_003951658.2
mmu-let-7b-3p	XR_003951845.2
mmu-let-7b-3p	XR_003951890.1
mmu-let-7b-3p	XR_003951891.2
mmu-let-7b-3p	XR_003951902.2
mmu-let-7b-3p	XR_003951914.1
mmu-let-7b-3p	XR_003951923.1
mmu-let-7b-3p	XR_003952275.2
mmu-let-7b-3p	XR_003952276.2
mmu-let-7b-3p	XR_003952278.2
mmu-let-7b-3p	XR_003952283.2
mmu-let-7b-3p	XR_003952356.1
mmu-let-7b-3p	XR_003952374.1
mmu-let-7b-3p	XR_003952394.1
mmu-let-7b-3p	XR_003952573.2
mmu-let-7b-3p	XR_003952574.2
mmu-let-7b-3p	XR_003952578.1
mmu-let-7b-3p	XR_003952579.1
mmu-let-7b-3p	XR_003952580.1
mmu-let-7b-3p	XR_003952587.2
mmu-let-7b-3p	XR_003952611.2
mmu-let-7b-3p	XR_003952662.1
mmu-let-7b-3p	XR_003952663.1
mmu-let-7b-3p	XR_003952852.1
mmu-let-7b-3p	XR_003952925.2
mmu-let-7b-3p	XR_003952926.2
mmu-let-7b-3p	XR_003952939.2
mmu-let-7b-3p	XR_003952940.2
mmu-let-7b-3p	XR_003953038.2
mmu-let-7b-3p	XR_003953044.2
mmu-let-7b-3p	XR_003953050.2
mmu-let-7b-3p	XR_003953062.2
mmu-let-7b-3p	XR_003953082.2
mmu-let-7b-3p	XR_003953568.1
mmu-let-7b-3p	XR_003953631.2
mmu-let-7b-3p	XR_003953771.2
mmu-let-7b-3p	XR_003953785.1
mmu-let-7b-3p	XR_003953786.1
mmu-let-7b-3p	XR_003953787.1
mmu-let-7b-3p	XR_003953900.1
mmu-let-7b-3p	XR_003953909.2
mmu-let-7b-3p	XR_003953915.2
mmu-let-7b-3p	XR_003953927.2
mmu-let-7b-3p	XR_003954029.1
mmu-let-7b-3p	XR_003954057.1
mmu-let-7b-3p	XR_003954077.2
mmu-let-7b-3p	XR_003954120.1
mmu-let-7b-3p	XR_003954137.1
mmu-let-7b-3p	XR_003954476.1
mmu-let-7b-3p	XR_003954487.1
mmu-let-7b-3p	XR_003954539.1
mmu-let-7b-3p	XR_003954542.1
mmu-let-7b-3p	XR_003954546.1
mmu-let-7b-3p	XR_003954600.2
mmu-let-7b-3p	XR_003954601.2
mmu-let-7b-3p	XR_003954603.2
mmu-let-7b-3p	XR_003954604.2
mmu-let-7b-3p	XR_003954609.1
mmu-let-7b-3p	XR_003954688.2
mmu-let-7b-3p	XR_003955081.2
mmu-let-7b-3p	XR_003955084.1
mmu-let-7b-3p	XR_003955147.1
mmu-let-7b-3p	XR_003955149.1
mmu-let-7b-3p	XR_003955255.1
mmu-let-7b-3p	XR_003955298.2
mmu-let-7b-3p	XR_003955371.2
mmu-let-7b-3p	XR_003955752.1
mmu-let-7b-3p	XR_003955753.1
mmu-let-7b-3p	XR_003955756.2
mmu-let-7b-3p	XR_003955757.2
mmu-let-7b-3p	XR_003955761.1
mmu-let-7b-3p	XR_003955826.1
mmu-let-7b-3p	XR_003955836.1
mmu-let-7b-3p	XR_003956022.1
mmu-let-7b-3p	XR_003956284.2
mmu-let-7b-3p	XR_003956306.2
mmu-let-7b-3p	XR_003956307.2
mmu-let-7b-3p	XR_003956308.1
mmu-let-7b-3p	XR_003956335.2
mmu-let-7b-3p	XR_003956336.2
mmu-let-7b-3p	XR_003956344.2
mmu-let-7b-3p	XR_003956402.1
mmu-let-7b-3p	XR_003956413.2
mmu-let-7b-3p	XR_003956439.1
mmu-let-7b-3p	XR_003956539.2
mmu-let-7b-3p	XR_004691352.2
mmu-let-7b-3p	XR_004691355.1
mmu-let-7b-3p	XR_004691356.2
mmu-let-7b-3p	XR_004933661.1
mmu-let-7b-3p	XR_004933663.1
mmu-let-7b-3p	XR_004933732.1
mmu-let-7b-3p	XR_004933750.1
mmu-let-7b-3p	XR_004933751.1
mmu-let-7b-3p	XR_004933769.1
mmu-let-7b-3p	XR_004933788.1
mmu-let-7b-3p	XR_004933794.1
mmu-let-7b-3p	XR_004933821.1
mmu-let-7b-3p	XR_004934254.1
mmu-let-7b-3p	XR_004934255.1
mmu-let-7b-3p	XR_004934256.1
mmu-let-7b-3p	XR_004934346.1
mmu-let-7b-3p	XR_004934372.1
mmu-let-7b-3p	XR_004934390.1
mmu-let-7b-3p	XR_004934425.1
mmu-let-7b-3p	XR_004934429.1
mmu-let-7b-3p	XR_004934948.1
mmu-let-7b-3p	XR_004934978.1
mmu-let-7b-3p	XR_004934979.1
mmu-let-7b-3p	XR_004935068.1
mmu-let-7b-3p	XR_004935094.1
mmu-let-7b-3p	XR_004935141.1
mmu-let-7b-3p	XR_004935157.1
mmu-let-7b-3p	XR_004935158.1
mmu-let-7b-3p	XR_004935159.1
mmu-let-7b-3p	XR_004935160.1
mmu-let-7b-3p	XR_004935171.1
mmu-let-7b-3p	XR_004935172.1
mmu-let-7b-3p	XR_004935173.1
mmu-let-7b-3p	XR_004935174.1
mmu-let-7b-3p	XR_004935378.1
mmu-let-7b-3p	XR_004935425.1
mmu-let-7b-3p	XR_004935427.1
mmu-let-7b-3p	XR_004935440.1
mmu-let-7b-3p	XR_004935495.1
mmu-let-7b-3p	XR_004935497.1
mmu-let-7b-3p	XR_004935498.1
mmu-let-7b-3p	XR_004935517.1
mmu-let-7b-3p	XR_004935549.1
mmu-let-7b-3p	XR_004935550.1
mmu-let-7b-3p	XR_004935551.1
mmu-let-7b-3p	XR_004935552.1
mmu-let-7b-3p	XR_004935554.1
mmu-let-7b-3p	XR_004935555.1
mmu-let-7b-3p	XR_004935556.1
mmu-let-7b-3p	XR_004935629.1
mmu-let-7b-3p	XR_004935630.1
mmu-let-7b-3p	XR_004935658.1
mmu-let-7b-3p	XR_004935693.1
mmu-let-7b-3p	XR_004935712.1
mmu-let-7b-3p	XR_004935713.1
mmu-let-7b-3p	XR_004935724.1
mmu-let-7b-3p	XR_004935725.1
mmu-let-7b-3p	XR_004935726.1
mmu-let-7b-3p	XR_004935739.1
mmu-let-7b-3p	XR_004935740.1
mmu-let-7b-3p	XR_004935746.1
mmu-let-7b-3p	XR_004935747.1
mmu-let-7b-3p	XR_004935768.1
mmu-let-7b-3p	XR_004935795.1
mmu-let-7b-3p	XR_004935796.1
mmu-let-7b-3p	XR_004935804.1
mmu-let-7b-3p	XR_004935826.1
mmu-let-7b-3p	XR_004935829.1
mmu-let-7b-3p	XR_004935831.1
mmu-let-7b-3p	XR_004935832.1
mmu-let-7b-3p	XR_004935837.1
mmu-let-7b-3p	XR_004935838.1
mmu-let-7b-3p	XR_004935839.1
mmu-let-7b-3p	XR_004935858.1
mmu-let-7b-3p	XR_004935859.1
mmu-let-7b-3p	XR_004935863.1
mmu-let-7b-3p	XR_004935864.1
mmu-let-7b-3p	XR_004935865.1
mmu-let-7b-3p	XR_004936000.1
mmu-let-7b-3p	XR_004936006.1
mmu-let-7b-3p	XR_004936007.1
mmu-let-7b-3p	XR_004936008.1
mmu-let-7b-3p	XR_004936009.1
mmu-let-7b-3p	XR_004936010.1
mmu-let-7b-3p	XR_004936011.1
mmu-let-7b-3p	XR_004936042.1
mmu-let-7b-3p	XR_004936113.1
mmu-let-7b-3p	XR_004936114.1
mmu-let-7b-3p	XR_004936115.1
mmu-let-7b-3p	XR_004936116.1
mmu-let-7b-3p	XR_004936157.1
mmu-let-7b-3p	XR_004936158.1
mmu-let-7b-3p	XR_004936159.1
mmu-let-7b-3p	XR_004936160.1
mmu-let-7b-3p	XR_004936171.1
mmu-let-7b-3p	XR_004936325.1
mmu-let-7b-3p	XR_004936363.1
mmu-let-7b-3p	XR_004936364.1
mmu-let-7b-3p	XR_004936365.1
mmu-let-7b-3p	XR_004936366.1
mmu-let-7b-3p	XR_004936382.1
mmu-let-7b-3p	XR_004936383.1
mmu-let-7b-3p	XR_004936416.1
mmu-let-7b-3p	XR_004936444.1
mmu-let-7b-3p	XR_004936458.1
mmu-let-7b-3p	XR_004936462.1
mmu-let-7b-3p	XR_004936463.1
mmu-let-7b-3p	XR_004936470.1
mmu-let-7b-3p	XR_004936472.1
mmu-let-7b-3p	XR_004936473.1
mmu-let-7b-3p	XR_004936474.1
mmu-let-7b-3p	XR_004936475.1
mmu-let-7b-3p	XR_004936476.1
mmu-let-7b-3p	XR_004936478.1
mmu-let-7b-3p	XR_004936479.1
mmu-let-7b-3p	XR_004936480.1
mmu-let-7b-3p	XR_004936481.1
mmu-let-7b-3p	XR_004936482.1
mmu-let-7b-3p	XR_004936483.1
mmu-let-7b-3p	XR_004936485.1
mmu-let-7b-3p	XR_004936519.1
mmu-let-7b-3p	XR_004936528.1
mmu-let-7b-3p	XR_004936537.1
mmu-let-7b-3p	XR_004937200.1
mmu-let-7b-3p	XR_004937201.1
mmu-let-7b-3p	XR_004937232.1
mmu-let-7b-3p	XR_004937239.1
mmu-let-7b-3p	XR_004937244.1
mmu-let-7b-3p	XR_004937245.1
mmu-let-7b-3p	XR_004937592.1
mmu-let-7b-3p	XR_004937612.1
mmu-let-7b-3p	XR_004937625.1
mmu-let-7b-3p	XR_004937626.1
mmu-let-7b-3p	XR_004937660.1
mmu-let-7b-3p	XR_004937669.1
mmu-let-7b-3p	XR_004937778.1
mmu-let-7b-3p	XR_004937824.1
mmu-let-7b-3p	XR_004938211.1
mmu-let-7b-3p	XR_004938212.1
mmu-let-7b-3p	XR_004938213.1
mmu-let-7b-3p	XR_004938214.1
mmu-let-7b-3p	XR_004938215.1
mmu-let-7b-3p	XR_004938216.1
mmu-let-7b-3p	XR_004938217.1
mmu-let-7b-3p	XR_004938218.1
mmu-let-7b-3p	XR_004938222.1
mmu-let-7b-3p	XR_004938223.1
mmu-let-7b-3p	XR_004938224.1
mmu-let-7b-3p	XR_004938225.1
mmu-let-7b-3p	XR_004938244.1
mmu-let-7b-3p	XR_004938258.1
mmu-let-7b-3p	XR_004938536.1
mmu-let-7b-3p	XR_004938540.1
mmu-let-7b-3p	XR_004938558.1
mmu-let-7b-3p	XR_004938566.1
mmu-let-7b-3p	XR_004938585.1
mmu-let-7b-3p	XR_004938618.1
mmu-let-7b-3p	XR_004938647.1
mmu-let-7b-3p	XR_004938662.1
mmu-let-7b-3p	XR_004938663.1
mmu-let-7b-3p	XR_004938664.1
mmu-let-7b-3p	XR_004938889.1
mmu-let-7b-3p	XR_004938940.1
mmu-let-7b-3p	XR_004938979.1
mmu-let-7b-3p	XR_004938985.1
mmu-let-7b-3p	XR_004939010.1
mmu-let-7b-3p	XR_004939051.1
mmu-let-7b-3p	XR_004939267.1
mmu-let-7b-3p	XR_004939278.1
mmu-let-7b-3p	XR_004939287.1
mmu-let-7b-3p	XR_004939347.1
mmu-let-7b-3p	XR_004939352.1
mmu-let-7b-3p	XR_004939353.1
mmu-let-7b-3p	XR_004939354.1
mmu-let-7b-3p	XR_004939606.1
mmu-let-7b-3p	XR_004939607.1
mmu-let-7b-3p	XR_004939611.1
mmu-let-7b-3p	XR_004939612.1
mmu-let-7b-3p	XR_004939613.1
mmu-let-7b-3p	XR_004939614.1
mmu-let-7b-3p	XR_004939618.1
mmu-let-7b-3p	XR_004939619.1
mmu-let-7b-3p	XR_004939627.1
mmu-let-7b-3p	XR_004939684.1
mmu-let-7b-3p	XR_004939705.1
mmu-let-7b-3p	XR_004939741.1
mmu-let-7b-3p	XR_004939895.1
mmu-let-7b-3p	XR_004939896.1
mmu-let-7b-3p	XR_004939897.1
mmu-let-7b-3p	XR_004939901.1
mmu-let-7b-3p	XR_004939902.1
mmu-let-7b-3p	XR_004939903.1
mmu-let-7b-3p	XR_004939904.1
mmu-let-7b-3p	XR_004939914.1
mmu-let-7b-3p	XR_004939933.1
mmu-let-7b-3p	XR_004939954.1
mmu-let-7b-3p	XR_004939974.1
mmu-let-7b-3p	XR_004939975.1
mmu-let-7b-3p	XR_004940033.1
mmu-let-7b-3p	XR_004940034.1
mmu-let-7b-3p	XR_004940035.1
mmu-let-7b-3p	XR_004940036.1
mmu-let-7b-3p	XR_004940037.1
mmu-let-7b-3p	XR_004940042.1
mmu-let-7b-3p	XR_004940044.1
mmu-let-7b-3p	XR_004940207.1
mmu-let-7b-3p	XR_004940233.1
mmu-let-7b-3p	XR_004940255.1
mmu-let-7b-3p	XR_004940260.1
mmu-let-7b-3p	XR_004940261.1
mmu-let-7b-3p	XR_004940369.1
mmu-let-7b-3p	XR_004940370.1
mmu-let-7b-3p	XR_004940371.1
mmu-let-7b-3p	XR_004940372.1
mmu-let-7b-3p	XR_004940373.1
mmu-let-7b-3p	XR_004940374.1
mmu-let-7b-3p	XR_004940375.1
mmu-let-7b-3p	XR_004940376.1
mmu-let-7b-3p	XR_004940377.1
mmu-let-7b-3p	XR_004940378.1
mmu-let-7b-3p	XR_004940379.1
mmu-let-7b-3p	XR_004940380.1
mmu-let-7b-3p	XR_004940381.1
mmu-let-7b-3p	XR_004940382.1
mmu-let-7b-3p	XR_004940383.1
mmu-let-7b-3p	XR_004940384.1
mmu-let-7b-3p	XR_004940385.1
mmu-let-7b-3p	XR_004940386.1
mmu-let-7b-3p	XR_004940387.1
mmu-let-7b-3p	XR_004940388.1
mmu-let-7b-3p	XR_004940389.1
mmu-let-7b-3p	XR_004940403.1
mmu-let-7b-3p	XR_004940425.1
mmu-let-7b-3p	XR_004940426.1
mmu-let-7b-3p	XR_004940449.1
mmu-let-7b-3p	XR_004940806.1
mmu-let-7b-3p	XR_004940810.1
mmu-let-7b-3p	XR_004940811.1
mmu-let-7b-3p	XR_004940812.1
mmu-let-7b-3p	XR_004940844.1
mmu-let-7b-3p	XR_004940973.1
mmu-let-7b-3p	XR_004941080.1
mmu-let-7b-3p	XR_004941081.1
mmu-let-7b-3p	XR_004941095.1
mmu-let-7b-3p	XR_004941096.1
mmu-let-7b-3p	XR_004941109.1
mmu-let-7b-3p	XR_004941429.1
mmu-let-7b-3p	XR_004941431.1
mmu-let-7b-3p	XR_004941433.1
mmu-let-7b-3p	XR_004941438.1
mmu-let-7b-3p	XR_004941439.1
mmu-let-7b-3p	XR_004941440.1
mmu-let-7b-3p	XR_004941441.1
mmu-let-7b-3p	XR_004941442.1
mmu-let-7b-3p	XR_004941443.1
mmu-let-7b-3p	XR_004941444.1
mmu-let-7b-3p	XR_004941445.1
mmu-let-7b-3p	XR_004941446.1
mmu-let-7b-3p	XR_004941447.1
mmu-let-7b-3p	XR_004941448.1
mmu-let-7b-3p	XR_004941449.1
mmu-let-7b-3p	XR_004941450.1
mmu-let-7b-3p	XR_004941451.1
mmu-let-7b-3p	XR_004941452.1
mmu-let-7b-3p	XR_004941461.1
mmu-let-7b-3p	XR_004941470.1
mmu-let-7b-3p	XR_004941483.1
mmu-let-7b-3p	XR_004941493.1
mmu-let-7b-3p	XR_004941494.1
mmu-let-7b-3p	XR_004941495.1
mmu-let-7b-3p	XR_004941496.1
mmu-let-7b-3p	XR_004941497.1
mmu-let-7b-3p	XR_004941498.1
mmu-let-7b-3p	XR_004941499.1
mmu-let-7b-3p	XR_004941500.1
mmu-let-7b-3p	XR_004941501.1
mmu-let-7b-3p	XR_004941502.1
mmu-let-7b-3p	XR_004941503.1
mmu-let-7b-3p	XR_004941512.1
mmu-let-7b-3p	XR_004941527.1
mmu-let-7b-3p	XR_004941528.1
mmu-let-7b-3p	XR_004941529.1
mmu-let-7b-3p	XR_004941530.1
mmu-let-7b-3p	XR_004941531.1
mmu-let-7b-3p	XR_004941532.1
mmu-let-7b-3p	XR_004941541.1
mmu-let-7b-3p	XR_004941542.1
mmu-let-7b-3p	XR_004941564.1
mmu-let-7b-3p	XR_004941579.1
mmu-let-7b-3p	XR_004941583.1
mmu-let-7b-3p	XR_004941601.1
mmu-let-7b-3p	XR_004942029.1
mmu-let-7b-3p	XR_004942037.1
mmu-let-7b-3p	XR_004942038.1
mmu-let-7b-3p	XR_004942042.1
mmu-let-7b-3p	XR_004942043.1
mmu-let-7b-3p	XR_004942096.1
mmu-let-7b-3p	XR_004942125.1
mmu-let-7b-3p	XR_004942131.1
mmu-let-7b-3p	XR_004942138.1
mmu-let-7b-3p	XR_004942173.1
mmu-let-7b-3p	XR_004942179.1
mmu-let-7b-3p	XR_004942216.1
mmu-let-7b-3p	XR_004942228.1
mmu-let-7b-3p	XR_004942239.1
mmu-let-7b-3p	XR_004942626.1
mmu-let-7b-3p	XR_004942642.1
mmu-let-7b-3p	XR_004942666.1
mmu-let-7b-3p	XR_004942668.1
mmu-let-7b-3p	XR_004942669.1
mmu-let-7b-3p	XR_004942670.1
mmu-let-7b-3p	XR_004942673.1
mmu-let-7b-3p	XR_004942674.1
mmu-let-7b-3p	XR_004942680.1
mmu-let-7b-3p	XR_004942688.1
mmu-let-7b-3p	XR_004942691.1
mmu-let-7b-3p	XR_004942692.1
mmu-let-7b-3p	XR_004942694.1
mmu-let-7b-3p	XR_004942696.1
mmu-let-7b-3p	XR_004942771.1
mmu-let-7b-3p	XR_004942776.1
mmu-let-7b-3p	XR_140563.5
mmu-let-7b-3p	XR_373227.3
mmu-let-7b-3p	XR_373307.5
mmu-let-7b-3p	XR_373470.4
mmu-let-7b-3p	XR_373471.3
mmu-let-7b-3p	XR_373555.4
mmu-let-7b-3p	XR_373556.4
mmu-let-7b-3p	XR_373557.4
mmu-let-7b-3p	XR_373558.4
mmu-let-7b-3p	XR_373588.3
mmu-let-7b-3p	XR_373650.5
mmu-let-7b-3p	XR_373729.2
mmu-let-7b-3p	XR_373730.2
mmu-let-7b-3p	XR_374166.4
mmu-let-7b-3p	XR_374167.4
mmu-let-7b-3p	XR_374168.4
mmu-let-7b-3p	XR_374181.3
mmu-let-7b-3p	XR_374264.4
mmu-let-7b-3p	XR_374739.1
mmu-let-7b-3p	XR_375322.4
mmu-let-7b-3p	XR_375660.3
mmu-let-7b-3p	XR_375662.3
mmu-let-7b-3p	XR_375688.4
mmu-let-7b-3p	XR_375719.2
mmu-let-7b-3p	XR_375761.3
mmu-let-7b-3p	XR_375762.3
mmu-let-7b-3p	XR_375831.2
mmu-let-7b-3p	XR_375962.4
mmu-let-7b-3p	XR_376219.4
mmu-let-7b-3p	XR_376220.4
mmu-let-7b-3p	XR_376221.4
mmu-let-7b-3p	XR_376222.4
mmu-let-7b-3p	XR_376223.4
mmu-let-7b-3p	XR_376224.4
mmu-let-7b-3p	XR_376614.2
mmu-let-7b-3p	XR_376615.2
mmu-let-7b-3p	XR_376868.3
mmu-let-7b-3p	XR_376874.3
mmu-let-7b-3p	XR_376875.3
mmu-let-7b-3p	XR_377017.2
mmu-let-7b-3p	XR_377178.3
mmu-let-7b-3p	XR_377551.4
mmu-let-7b-3p	XR_377552.4
mmu-let-7b-3p	XR_377576.4
mmu-let-7b-3p	XR_377679.3
mmu-let-7b-3p	XR_377681.3
mmu-let-7b-3p	XR_377772.3
mmu-let-7b-3p	XR_377902.1
mmu-let-7b-3p	XR_378440.4
mmu-let-7b-3p	XR_378573.2
mmu-let-7b-3p	XR_378845.5
mmu-let-7b-3p	XR_378928.4
mmu-let-7b-3p	XR_379026.3
mmu-let-7b-3p	XR_379060.3
mmu-let-7b-3p	XR_379148.3
mmu-let-7b-3p	XR_379188.5
mmu-let-7b-3p	XR_379221.3
mmu-let-7b-3p	XR_379222.3
mmu-let-7b-3p	XR_379223.4
mmu-let-7b-3p	XR_379229.3
mmu-let-7b-3p	XR_379364.3
mmu-let-7b-3p	XR_379493.5
mmu-let-7b-3p	XR_379507.3
mmu-let-7b-3p	XR_379508.3
mmu-let-7b-3p	XR_379542.5
mmu-let-7b-3p	XR_379583.5
mmu-let-7b-3p	XR_379661.4
mmu-let-7b-3p	XR_379696.4
mmu-let-7b-3p	XR_379699.3
mmu-let-7b-3p	XR_379700.3
mmu-let-7b-3p	XR_379779.3
mmu-let-7b-3p	XR_379935.1
mmu-let-7b-3p	XR_380162.2
mmu-let-7b-3p	XR_380174.3
mmu-let-7b-3p	XR_380261.2
mmu-let-7b-3p	XR_380550.4
mmu-let-7b-3p	XR_380583.2
mmu-let-7b-3p	XR_381066.5
mmu-let-7b-3p	XR_381224.4
mmu-let-7b-3p	XR_381259.4
mmu-let-7b-3p	XR_381280.4
mmu-let-7b-3p	XR_381281.4
mmu-let-7b-3p	XR_381282.4
mmu-let-7b-3p	XR_381416.3
mmu-let-7b-3p	XR_381601.5
mmu-let-7b-3p	XR_381683.2
mmu-let-7b-3p	XR_381784.3
mmu-let-7b-3p	XR_381785.4
mmu-let-7b-3p	XR_381803.5
mmu-let-7b-3p	XR_381855.4
mmu-let-7b-3p	XR_381856.1
mmu-let-7b-3p	XR_381940.2
mmu-let-7b-3p	XR_381949.5
mmu-let-7b-3p	XR_381950.5
mmu-let-7b-3p	XR_382038.2
mmu-let-7b-3p	XR_382172.2
mmu-let-7b-3p	XR_382191.4
mmu-let-7b-3p	XR_382354.2
mmu-let-7b-3p	XR_382530.4
mmu-let-7b-3p	XR_382693.3
mmu-let-7b-3p	XR_382721.2
mmu-let-7b-3p	XR_382800.3
mmu-let-7b-3p	XR_382801.3
mmu-let-7b-3p	XR_382886.3
mmu-let-7b-3p	XR_382888.3
mmu-let-7b-3p	XR_382889.3
mmu-let-7b-3p	XR_383228.3
mmu-let-7b-3p	XR_383229.3
mmu-let-7b-3p	XR_383232.4
mmu-let-7b-3p	XR_383397.2
mmu-let-7b-3p	XR_383480.5
mmu-let-7b-3p	XR_383696.2
mmu-let-7b-3p	XR_383701.4
mmu-let-7b-3p	XR_384306.4
mmu-let-7b-3p	XR_384321.4
mmu-let-7b-3p	XR_384461.2
mmu-let-7b-3p	XR_385103.5
mmu-let-7b-3p	XR_385204.3
mmu-let-7b-3p	XR_385574.4
mmu-let-7b-3p	XR_385575.4
mmu-let-7b-3p	XR_385829.5
mmu-let-7b-3p	XR_385910.3
mmu-let-7b-3p	XR_386198.2
mmu-let-7b-3p	XR_386318.4
mmu-let-7b-3p	XR_386327.3
mmu-let-7b-3p	XR_386420.4
mmu-let-7b-3p	XR_386421.3
mmu-let-7b-3p	XR_386608.5
mmu-let-7b-3p	XR_386643.2
mmu-let-7b-3p	XR_387068.4
mmu-let-7b-3p	XR_387801.3
mmu-let-7b-3p	XR_387954.4
mmu-let-7b-3p	XR_388237.5
mmu-let-7b-3p	XR_388607.5
mmu-let-7b-3p	XR_388615.5
mmu-let-7b-3p	XR_388664.3
mmu-let-7b-3p	XR_388729.4
mmu-let-7b-3p	XR_388957.5
mmu-let-7b-3p	XR_389342.3
mmu-let-7b-3p	XR_389474.2
mmu-let-7b-3p	XR_389477.3
mmu-let-7b-3p	XR_389478.3
mmu-let-7b-3p	XR_389670.4
mmu-let-7b-3p	XR_389672.2
mmu-let-7b-3p	XR_390305.3
mmu-let-7b-3p	XR_390442.2
mmu-let-7b-3p	XR_390443.3
mmu-let-7b-3p	XR_390444.5
mmu-let-7b-3p	XR_390452.1
mmu-let-7b-3p	XR_390545.5
mmu-let-7b-3p	XR_390546.5
mmu-let-7b-3p	XR_390555.5
mmu-let-7b-3p	XR_390584.5
mmu-let-7b-3p	XR_390585.5
mmu-let-7b-3p	XR_390698.4
mmu-let-7b-3p	XR_390803.2
mmu-let-7b-3p	XR_391399.3
mmu-let-7b-3p	XR_391458.4
mmu-let-7b-3p	XR_391538.3
mmu-let-7b-3p	XR_391554.2
mmu-let-7b-3p	XR_406764.3
mmu-let-7b-3p	XR_406765.3
mmu-let-7b-3p	XR_865148.3
mmu-let-7b-3p	XR_865186.1
mmu-let-7b-3p	XR_865211.2
mmu-let-7b-3p	XR_865333.4
mmu-let-7b-3p	XR_865334.4
mmu-let-7b-3p	XR_865335.4
mmu-let-7b-3p	XR_865363.4
mmu-let-7b-3p	XR_865442.4
mmu-let-7b-3p	XR_865558.1
mmu-let-7b-3p	XR_865569.3
mmu-let-7b-3p	XR_865579.2
mmu-let-7b-3p	XR_865580.3
mmu-let-7b-3p	XR_865581.2
mmu-let-7b-3p	XR_865582.2
mmu-let-7b-3p	XR_865584.2
mmu-let-7b-3p	XR_865585.2
mmu-let-7b-3p	XR_865586.2
mmu-let-7b-3p	XR_865587.2
mmu-let-7b-3p	XR_865589.2
mmu-let-7b-3p	XR_865679.3
mmu-let-7b-3p	XR_865779.2
mmu-let-7b-3p	XR_865836.1
mmu-let-7b-3p	XR_865900.2
mmu-let-7b-3p	XR_865942.3
mmu-let-7b-3p	XR_866135.1
mmu-let-7b-3p	XR_866365.3
mmu-let-7b-3p	XR_866479.4
mmu-let-7b-3p	XR_866487.4
mmu-let-7b-3p	XR_866492.4
mmu-let-7b-3p	XR_866494.2
mmu-let-7b-3p	XR_866497.3
mmu-let-7b-3p	XR_866498.3
mmu-let-7b-3p	XR_866499.3
mmu-let-7b-3p	XR_866546.3
mmu-let-7b-3p	XR_866578.1
mmu-let-7b-3p	XR_866592.3
mmu-let-7b-3p	XR_866610.4
mmu-let-7b-3p	XR_866918.3
mmu-let-7b-3p	XR_866919.2
mmu-let-7b-3p	XR_867057.1
mmu-let-7b-3p	XR_867058.1
mmu-let-7b-3p	XR_867069.3
mmu-let-7b-3p	XR_867286.2
mmu-let-7b-3p	XR_867287.2
mmu-let-7b-3p	XR_867288.2
mmu-let-7b-3p	XR_867289.2
mmu-let-7b-3p	XR_867291.2
mmu-let-7b-3p	XR_867400.2
mmu-let-7b-3p	XR_867409.3
mmu-let-7b-3p	XR_867554.4
mmu-let-7b-3p	XR_867578.3
mmu-let-7b-3p	XR_867740.3
mmu-let-7b-3p	XR_867747.2
mmu-let-7b-3p	XR_867759.4
mmu-let-7b-3p	XR_867949.3
mmu-let-7b-3p	XR_867957.2
mmu-let-7b-3p	XR_868091.1
mmu-let-7b-3p	XR_868158.3
mmu-let-7b-3p	XR_868333.3
mmu-let-7b-3p	XR_868343.2
mmu-let-7b-3p	XR_868344.2
mmu-let-7b-3p	XR_868388.4
mmu-let-7b-3p	XR_868455.4
mmu-let-7b-3p	XR_868470.2
mmu-let-7b-3p	XR_868638.2
mmu-let-7b-3p	XR_868688.4
mmu-let-7b-3p	XR_868957.2
mmu-let-7b-3p	XR_868980.3
mmu-let-7b-3p	XR_869186.4
mmu-let-7b-3p	XR_869299.2
mmu-let-7b-3p	XR_869341.1
mmu-let-7b-3p	XR_869413.2
mmu-let-7b-3p	XR_869462.1
mmu-let-7b-3p	XR_870423.2
mmu-let-7b-3p	XR_870456.3
mmu-let-7b-3p	XR_870477.4
mmu-let-7b-3p	XR_870580.2
mmu-let-7b-3p	XR_870602.4
mmu-let-7b-3p	XR_870611.2
mmu-let-7b-3p	XR_870775.3
mmu-let-7b-3p	XR_870811.3
mmu-let-7b-3p	XR_870865.3
mmu-let-7b-3p	XR_870906.2
mmu-let-7b-3p	XR_870907.2
mmu-let-7b-3p	XR_870908.2
mmu-let-7b-3p	XR_870910.2
mmu-let-7b-3p	XR_870988.3
mmu-let-7b-3p	XR_870991.3
mmu-let-7b-3p	XR_871019.1
mmu-let-7b-3p	XR_871022.1
mmu-let-7b-3p	XR_871036.3
mmu-let-7b-3p	XR_871039.4
mmu-let-7b-3p	XR_871341.1
mmu-let-7b-3p	XR_871466.2
mmu-let-7b-3p	XR_871772.1
mmu-let-7b-3p	XR_871908.1
mmu-let-7b-3p	XR_872269.1
mmu-let-7b-3p	XR_872279.2
mmu-let-7b-3p	XR_872289.2
mmu-let-7b-3p	XR_872342.3
mmu-let-7b-3p	XR_872346.4
mmu-let-7b-3p	XR_872603.2
mmu-let-7b-3p	XR_872635.2
mmu-let-7b-3p	XR_872671.1
mmu-let-7b-3p	XR_872698.3
mmu-let-7b-3p	XR_872699.3
mmu-let-7b-3p	XR_872735.2
mmu-let-7b-3p	XR_872824.1
mmu-let-7b-3p	XR_872837.2
mmu-let-7b-3p	XR_872838.1
mmu-let-7b-3p	XR_872839.3
mmu-let-7b-3p	XR_872845.3
mmu-let-7b-3p	XR_872881.3
mmu-let-7b-3p	XR_872904.4
mmu-let-7b-3p	XR_872944.2
mmu-let-7b-3p	XR_873116.2
mmu-let-7b-3p	XR_873117.1
mmu-let-7b-3p	XR_873210.1
mmu-let-7b-3p	XR_873301.1
mmu-let-7b-3p	XR_873430.2
mmu-let-7b-3p	XR_873530.1
mmu-let-7b-3p	XR_873589.2
mmu-let-7b-3p	XR_873704.3
mmu-let-7b-3p	XR_873804.4
mmu-let-7b-3p	XR_873826.3
mmu-let-7b-3p	XR_873852.2
mmu-let-7b-3p	XR_873945.1
mmu-let-7b-3p	XR_873946.2
mmu-let-7b-3p	XR_874229.4
mmu-let-7b-3p	XR_874384.2
mmu-let-7b-3p	XR_874386.2
mmu-let-7b-3p	XR_874396.4
mmu-let-7b-3p	XR_874399.2
mmu-let-7b-3p	XR_874576.2
mmu-let-7b-3p	XR_874582.1
mmu-let-7b-3p	XR_874583.1
mmu-let-7b-3p	XR_874584.1
mmu-let-7b-3p	XR_874592.2
mmu-let-7b-3p	XR_874593.2
mmu-let-7b-3p	XR_874594.2
mmu-let-7b-3p	XR_874644.2
mmu-let-7b-3p	XR_874875.2
mmu-let-7b-3p	XR_874891.1
mmu-let-7b-3p	XR_874901.3
mmu-let-7b-3p	XR_874985.2
mmu-let-7b-3p	XR_874996.4
mmu-let-7b-3p	XR_874997.4
mmu-let-7b-3p	XR_875052.1
mmu-let-7b-3p	XR_875053.1
mmu-let-7b-3p	XR_875096.4
mmu-let-7b-3p	XR_875150.4
mmu-let-7b-3p	XR_875404.3
mmu-let-7b-3p	XR_875543.2
mmu-let-7b-3p	XR_875569.3
mmu-let-7b-3p	XR_875668.4
mmu-let-7b-3p	XR_875669.4
mmu-let-7b-3p	XR_875670.4
mmu-let-7b-3p	XR_875671.2
mmu-let-7b-3p	XR_875672.2
mmu-let-7b-3p	XR_875673.3
mmu-let-7b-3p	XR_875674.3
mmu-let-7b-3p	XR_875951.3
mmu-let-7b-3p	XR_876052.2
mmu-let-7b-3p	XR_876056.4
mmu-let-7b-3p	XR_876300.3
mmu-let-7b-3p	XR_876301.3
mmu-let-7b-3p	XR_876306.4
mmu-let-7b-3p	XR_876307.4
mmu-let-7b-3p	XR_876420.4
mmu-let-7b-3p	XR_876674.3
mmu-let-7b-3p	XR_876675.3
mmu-let-7b-3p	XR_876676.3
mmu-let-7b-3p	XR_876677.3
mmu-let-7b-3p	XR_876884.3
mmu-let-7b-3p	XR_876890.2
mmu-let-7b-3p	XR_877010.3
mmu-let-7b-3p	XR_877011.3
mmu-let-7b-3p	XR_877036.4
mmu-let-7b-3p	XR_877084.2
mmu-let-7b-3p	XR_877086.2
mmu-let-7b-3p	XR_877089.3
mmu-let-7b-3p	XR_877090.1
mmu-let-7b-3p	XR_877109.2
mmu-let-7b-3p	XR_877116.3
mmu-let-7b-3p	XR_877177.4
mmu-let-7b-3p	XR_877262.1
mmu-let-7b-3p	XR_877292.3
mmu-let-7b-3p	XR_877438.2
mmu-let-7b-3p	XR_877637.1
mmu-let-7b-3p	XR_877749.2
mmu-let-7b-3p	XR_877751.2
mmu-let-7b-3p	XR_877770.2
mmu-let-7b-3p	XR_877861.2
mmu-let-7b-3p	XR_877902.3
mmu-let-7b-3p	XR_877919.4
mmu-let-7b-3p	XR_877950.3
mmu-let-7b-3p	XR_878145.1
mmu-let-7b-3p	XR_878217.4
mmu-let-7b-3p	XR_878237.2
mmu-let-7b-3p	XR_878428.3
mmu-let-7b-3p	XR_878725.2
mmu-let-7b-3p	XR_878956.3
mmu-let-7b-3p	XR_879124.3
mmu-let-7b-3p	XR_879166.2
mmu-let-7b-3p	XR_879268.1
mmu-let-7b-3p	XR_879314.4
mmu-let-7b-3p	XR_879347.2
mmu-let-7b-3p	XR_879348.2
mmu-let-7b-3p	XR_879364.1
mmu-let-7b-3p	XR_879384.4
mmu-let-7b-3p	XR_879385.4
mmu-let-7b-3p	XR_879386.4
mmu-let-7b-3p	XR_879387.4
mmu-let-7b-3p	XR_879390.4
mmu-let-7b-3p	XR_879795.3
mmu-let-7b-3p	XR_879825.4
mmu-let-7b-3p	XR_879826.4
mmu-let-7b-3p	XR_879875.2
mmu-let-7b-3p	XR_880069.3
mmu-let-7b-3p	XR_880078.1
mmu-let-7b-3p	XR_880183.2
mmu-let-7b-3p	XR_880207.2
mmu-let-7b-3p	XR_880285.1
mmu-let-7b-3p	XR_880428.3
mmu-let-7b-3p	XR_880468.3
mmu-let-7b-3p	XR_880471.1
mmu-let-7b-3p	XR_880564.3
mmu-let-7b-3p	XR_880565.4
mmu-let-7b-3p	XR_880758.2
mmu-let-7b-3p	XR_880771.2
mmu-let-7b-3p	XR_880924.2
mmu-let-7b-3p	XR_881155.4
mmu-let-7b-3p	XR_881157.1
mmu-let-7b-3p	XR_881158.4
mmu-let-7b-3p	XR_881159.1
mmu-let-7b-3p	XR_881160.1
mmu-let-7b-3p	XR_881290.3
mmu-let-7b-3p	XR_881341.3
mmu-let-7b-3p	XR_881342.3
mmu-let-7b-3p	XR_881356.3
mmu-let-7b-3p	XR_881358.3
mmu-let-7b-3p	XR_881388.4
mmu-let-7b-3p	XR_881452.1
mmu-let-7b-3p	XR_881453.1
mmu-let-7b-3p	XR_881532.2
mmu-let-7b-3p	XR_881533.2
mmu-let-7b-3p	XR_881562.3
mmu-let-7b-3p	XR_881864.4
mmu-let-7b-3p	XR_881979.2
mmu-let-7b-3p	XR_881980.1
mmu-let-7b-3p	XR_882047.2
mmu-let-7b-3p	XR_882092.2
mmu-let-7b-3p	XR_882211.2
mmu-let-7b-3p	XR_882235.4
mmu-let-7b-3p	XR_882296.3
mmu-let-7b-5p	NR_001461.5
mmu-let-7b-5p	NR_001463.3
mmu-let-7b-5p	NR_002864.2
mmu-let-7b-5p	NR_002896.3
mmu-let-7b-5p	NR_003202.2
mmu-let-7b-5p	NR_003248.3
mmu-let-7b-5p	NR_003633.3
mmu-let-7b-5p	NR_004843.2
mmu-let-7b-5p	NR_015385.2
mmu-let-7b-5p	NR_015386.2
mmu-let-7b-5p	NR_015467.1
mmu-let-7b-5p	NR_015468.1
mmu-let-7b-5p	NR_015497.2
mmu-let-7b-5p	NR_015498.3
mmu-let-7b-5p	NR_015505.2
mmu-let-7b-5p	NR_015507.3
mmu-let-7b-5p	NR_015517.2
mmu-let-7b-5p	NR_015519.1
mmu-let-7b-5p	NR_015540.1
mmu-let-7b-5p	NR_015569.3
mmu-let-7b-5p	NR_015583.2
mmu-let-7b-5p	NR_015585.3
mmu-let-7b-5p	NR_015586.3
mmu-let-7b-5p	NR_015587.3
mmu-let-7b-5p	NR_015595.3
mmu-let-7b-5p	NR_015599.3
mmu-let-7b-5p	NR_015605.1
mmu-let-7b-5p	NR_015610.2
mmu-let-7b-5p	NR_026596.1
mmu-let-7b-5p	NR_026733.1
mmu-let-7b-5p	NR_026990.1
mmu-let-7b-5p	NR_027137.1
mmu-let-7b-5p	NR_027377.1
mmu-let-7b-5p	NR_027651.2
mmu-let-7b-5p	NR_027652.1
mmu-let-7b-5p	NR_027801.1
mmu-let-7b-5p	NR_027899.1
mmu-let-7b-5p	NR_027904.1
mmu-let-7b-5p	NR_027955.1
mmu-let-7b-5p	NR_027958.1
mmu-let-7b-5p	NR_027963.1
mmu-let-7b-5p	NR_028021.1
mmu-let-7b-5p	NR_028265.1
mmu-let-7b-5p	NR_028329.1
mmu-let-7b-5p	NR_028381.1
mmu-let-7b-5p	NR_028422.1
mmu-let-7b-5p	NR_028427.1
mmu-let-7b-5p	NR_028577.1
mmu-let-7b-5p	NR_029432.1
mmu-let-7b-5p	NR_029463.1
mmu-let-7b-5p	NR_029474.1
mmu-let-7b-5p	NR_029475.1
mmu-let-7b-5p	NR_030694.1
mmu-let-7b-5p	NR_030696.1
mmu-let-7b-5p	NR_030701.1
mmu-let-7b-5p	NR_030733.1
mmu-let-7b-5p	NR_030734.1
mmu-let-7b-5p	NR_033148.1
mmu-let-7b-5p	NR_033190.1
mmu-let-7b-5p	NR_033207.1
mmu-let-7b-5p	NR_033221.1
mmu-let-7b-5p	NR_033299.1
mmu-let-7b-5p	NR_033305.1
mmu-let-7b-5p	NR_033431.1
mmu-let-7b-5p	NR_033433.1
mmu-let-7b-5p	NR_033462.1
mmu-let-7b-5p	NR_033469.1
mmu-let-7b-5p	NR_033486.1
mmu-let-7b-5p	NR_033493.1
mmu-let-7b-5p	NR_033498.1
mmu-let-7b-5p	NR_033514.1
mmu-let-7b-5p	NR_033524.1
mmu-let-7b-5p	NR_033547.1
mmu-let-7b-5p	NR_033548.1
mmu-let-7b-5p	NR_033549.1
mmu-let-7b-5p	NR_033556.1
mmu-let-7b-5p	NR_033568.1
mmu-let-7b-5p	NR_033584.1
mmu-let-7b-5p	NR_033588.1
mmu-let-7b-5p	NR_033617.1
mmu-let-7b-5p	NR_033635.1
mmu-let-7b-5p	NR_033783.1
mmu-let-7b-5p	NR_036449.1
mmu-let-7b-5p	NR_036469.2
mmu-let-7b-5p	NR_036630.1
mmu-let-7b-5p	NR_037693.1
mmu-let-7b-5p	NR_037698.2
mmu-let-7b-5p	NR_037957.1
mmu-let-7b-5p	NR_037971.2
mmu-let-7b-5p	NR_037995.1
mmu-let-7b-5p	NR_038016.1
mmu-let-7b-5p	NR_038020.1
mmu-let-7b-5p	NR_038021.1
mmu-let-7b-5p	NR_038022.1
mmu-let-7b-5p	NR_038023.1
mmu-let-7b-5p	NR_038025.1
mmu-let-7b-5p	NR_038026.1
mmu-let-7b-5p	NR_038034.1
mmu-let-7b-5p	NR_038077.1
mmu-let-7b-5p	NR_038082.1
mmu-let-7b-5p	NR_038083.1
mmu-let-7b-5p	NR_038084.1
mmu-let-7b-5p	NR_038124.1
mmu-let-7b-5p	NR_038166.1
mmu-let-7b-5p	NR_038175.1
mmu-let-7b-5p	NR_040276.1
mmu-let-7b-5p	NR_040282.1
mmu-let-7b-5p	NR_040309.1
mmu-let-7b-5p	NR_040311.1
mmu-let-7b-5p	NR_040312.1
mmu-let-7b-5p	NR_040313.1
mmu-let-7b-5p	NR_040314.1
mmu-let-7b-5p	NR_040317.1
mmu-let-7b-5p	NR_040319.1
mmu-let-7b-5p	NR_040326.1
mmu-let-7b-5p	NR_040329.1
mmu-let-7b-5p	NR_040333.1
mmu-let-7b-5p	NR_040349.1
mmu-let-7b-5p	NR_040350.1
mmu-let-7b-5p	NR_040372.1
mmu-let-7b-5p	NR_040398.1
mmu-let-7b-5p	NR_040441.1
mmu-let-7b-5p	NR_040450.1
mmu-let-7b-5p	NR_040496.1
mmu-let-7b-5p	NR_040510.1
mmu-let-7b-5p	NR_040521.1
mmu-let-7b-5p	NR_040524.1
mmu-let-7b-5p	NR_040526.1
mmu-let-7b-5p	NR_040529.1
mmu-let-7b-5p	NR_040539.1
mmu-let-7b-5p	NR_040555.1
mmu-let-7b-5p	NR_040570.1
mmu-let-7b-5p	NR_040571.1
mmu-let-7b-5p	NR_040572.1
mmu-let-7b-5p	NR_040591.1
mmu-let-7b-5p	NR_040624.1
mmu-let-7b-5p	NR_040626.1
mmu-let-7b-5p	NR_040627.1
mmu-let-7b-5p	NR_040634.1
mmu-let-7b-5p	NR_040663.1
mmu-let-7b-5p	NR_040674.1
mmu-let-7b-5p	NR_040706.1
mmu-let-7b-5p	NR_040709.1
mmu-let-7b-5p	NR_040717.1
mmu-let-7b-5p	NR_040754.1
mmu-let-7b-5p	NR_040756.1
mmu-let-7b-5p	NR_044986.1
mmu-let-7b-5p	NR_045001.1
mmu-let-7b-5p	NR_045040.1
mmu-let-7b-5p	NR_045042.1
mmu-let-7b-5p	NR_045059.1
mmu-let-7b-5p	NR_045077.1
mmu-let-7b-5p	NR_045083.1
mmu-let-7b-5p	NR_045143.1
mmu-let-7b-5p	NR_045144.1
mmu-let-7b-5p	NR_045153.1
mmu-let-7b-5p	NR_045156.1
mmu-let-7b-5p	NR_045281.2
mmu-let-7b-5p	NR_045293.1
mmu-let-7b-5p	NR_045295.1
mmu-let-7b-5p	NR_045297.1
mmu-let-7b-5p	NR_045309.1
mmu-let-7b-5p	NR_045310.1
mmu-let-7b-5p	NR_045318.1
mmu-let-7b-5p	NR_045329.1
mmu-let-7b-5p	NR_045346.1
mmu-let-7b-5p	NR_045358.1
mmu-let-7b-5p	NR_045368.1
mmu-let-7b-5p	NR_045384.1
mmu-let-7b-5p	NR_045399.1
mmu-let-7b-5p	NR_045458.1
mmu-let-7b-5p	NR_045473.1
mmu-let-7b-5p	NR_045491.1
mmu-let-7b-5p	NR_045496.1
mmu-let-7b-5p	NR_045645.1
mmu-let-7b-5p	NR_045711.1
mmu-let-7b-5p	NR_045715.1
mmu-let-7b-5p	NR_045716.1
mmu-let-7b-5p	NR_045719.1
mmu-let-7b-5p	NR_045728.1
mmu-let-7b-5p	NR_045729.1
mmu-let-7b-5p	NR_045733.1
mmu-let-7b-5p	NR_045739.1
mmu-let-7b-5p	NR_045741.1
mmu-let-7b-5p	NR_045788.1
mmu-let-7b-5p	NR_045795.1
mmu-let-7b-5p	NR_045831.2
mmu-let-7b-5p	NR_045832.1
mmu-let-7b-5p	NR_045833.1
mmu-let-7b-5p	NR_045834.1
mmu-let-7b-5p	NR_045841.1
mmu-let-7b-5p	NR_045842.1
mmu-let-7b-5p	NR_045847.1
mmu-let-7b-5p	NR_045856.1
mmu-let-7b-5p	NR_045860.1
mmu-let-7b-5p	NR_045879.1
mmu-let-7b-5p	NR_045882.1
mmu-let-7b-5p	NR_045887.1
mmu-let-7b-5p	NR_045888.2
mmu-let-7b-5p	NR_045891.1
mmu-let-7b-5p	NR_045904.1
mmu-let-7b-5p	NR_045914.1
mmu-let-7b-5p	NR_045935.1
mmu-let-7b-5p	NR_045940.1
mmu-let-7b-5p	NR_045942.1
mmu-let-7b-5p	NR_045952.1
mmu-let-7b-5p	NR_045963.1
mmu-let-7b-5p	NR_045964.1
mmu-let-7b-5p	NR_045969.1
mmu-let-7b-5p	NR_045970.1
mmu-let-7b-5p	NR_045971.1
mmu-let-7b-5p	NR_045984.1
mmu-let-7b-5p	NR_046015.1
mmu-let-7b-5p	NR_046021.1
mmu-let-7b-5p	NR_046022.1
mmu-let-7b-5p	NR_046023.1
mmu-let-7b-5p	NR_046024.1
mmu-let-7b-5p	NR_046069.1
mmu-let-7b-5p	NR_046080.1
mmu-let-7b-5p	NR_046142.1
mmu-let-7b-5p	NR_046157.1
mmu-let-7b-5p	NR_046162.1
mmu-let-7b-5p	NR_046179.1
mmu-let-7b-5p	NR_046181.1
mmu-let-7b-5p	NR_046274.1
mmu-let-7b-5p	NR_046277.1
mmu-let-7b-5p	NR_046279.1
mmu-let-7b-5p	NR_073462.1
mmu-let-7b-5p	NR_077063.1
mmu-let-7b-5p	NR_077223.1
mmu-let-7b-5p	NR_102285.1
mmu-let-7b-5p	NR_102304.1
mmu-let-7b-5p	NR_102305.1
mmu-let-7b-5p	NR_102383.1
mmu-let-7b-5p	NR_102384.1
mmu-let-7b-5p	NR_102394.1
mmu-let-7b-5p	NR_102715.1
mmu-let-7b-5p	NR_105054.1
mmu-let-7b-5p	NR_108021.1
mmu-let-7b-5p	NR_108026.1
mmu-let-7b-5p	NR_110336.1
mmu-let-7b-5p	NR_110430.1
mmu-let-7b-5p	NR_110431.1
mmu-let-7b-5p	NR_110432.1
mmu-let-7b-5p	NR_110486.1
mmu-let-7b-5p	NR_110508.1
mmu-let-7b-5p	NR_110513.1
mmu-let-7b-5p	NR_110517.1
mmu-let-7b-5p	NR_117095.1
mmu-let-7b-5p	NR_126072.1
mmu-let-7b-5p	NR_126073.1
mmu-let-7b-5p	NR_126082.1
mmu-let-7b-5p	NR_126479.1
mmu-let-7b-5p	NR_126488.1
mmu-let-7b-5p	NR_126543.1
mmu-let-7b-5p	NR_130166.1
mmu-let-7b-5p	NR_130171.1
mmu-let-7b-5p	NR_130318.1
mmu-let-7b-5p	NR_130791.1
mmu-let-7b-5p	NR_130956.1
mmu-let-7b-5p	NR_130966.1
mmu-let-7b-5p	NR_130991.1
mmu-let-7b-5p	NR_131022.1
mmu-let-7b-5p	NR_131024.1
mmu-let-7b-5p	NR_131058.1
mmu-let-7b-5p	NR_131069.1
mmu-let-7b-5p	NR_131110.1
mmu-let-7b-5p	NR_131111.1
mmu-let-7b-5p	NR_131113.1
mmu-let-7b-5p	NR_131114.1
mmu-let-7b-5p	NR_131118.1
mmu-let-7b-5p	NR_131129.1
mmu-let-7b-5p	NR_131146.1
mmu-let-7b-5p	NR_131195.1
mmu-let-7b-5p	NR_131196.1
mmu-let-7b-5p	NR_131206.1
mmu-let-7b-5p	NR_131212.1
mmu-let-7b-5p	NR_132097.1
mmu-let-7b-5p	NR_132432.1
mmu-let-7b-5p	NR_132434.1
mmu-let-7b-5p	NR_132444.1
mmu-let-7b-5p	NR_132734.1
mmu-let-7b-5p	NR_132735.1
mmu-let-7b-5p	NR_133649.1
mmu-let-7b-5p	NR_136932.1
mmu-let-7b-5p	NR_136933.1
mmu-let-7b-5p	NR_138557.1
mmu-let-7b-5p	NR_144495.1
mmu-let-7b-5p	NR_151455.1
mmu-let-7b-5p	NR_151473.1
mmu-let-7b-5p	NR_151475.1
mmu-let-7b-5p	NR_151480.1
mmu-let-7b-5p	NR_151508.1
mmu-let-7b-5p	NR_151509.1
mmu-let-7b-5p	NR_151512.1
mmu-let-7b-5p	NR_151514.1
mmu-let-7b-5p	NR_151515.1
mmu-let-7b-5p	NR_151694.1
mmu-let-7b-5p	NR_151744.1
mmu-let-7b-5p	NR_152126.1
mmu-let-7b-5p	NR_152129.1
mmu-let-7b-5p	NR_152132.1
mmu-let-7b-5p	NR_152133.1
mmu-let-7b-5p	NR_152134.1
mmu-let-7b-5p	NR_152140.1
mmu-let-7b-5p	NR_152154.1
mmu-let-7b-5p	NR_152155.1
mmu-let-7b-5p	NR_152169.1
mmu-let-7b-5p	NR_152219.1
mmu-let-7b-5p	NR_152260.1
mmu-let-7b-5p	NR_152728.1
mmu-let-7b-5p	NR_152797.1
mmu-let-7b-5p	NR_153188.1
mmu-let-7b-5p	NR_153368.1
mmu-let-7b-5p	NR_153369.1
mmu-let-7b-5p	NR_153388.1
mmu-let-7b-5p	NR_153766.1
mmu-let-7b-5p	NR_153779.1
mmu-let-7b-5p	NR_153791.2
mmu-let-7b-5p	NR_153819.1
mmu-let-7b-5p	NR_154462.1
mmu-let-7b-5p	NR_154584.1
mmu-let-7b-5p	NR_155278.1
mmu-let-7b-5p	NR_155279.1
mmu-let-7b-5p	NR_155286.1
mmu-let-7b-5p	NR_155287.1
mmu-let-7b-5p	NR_155302.1
mmu-let-7b-5p	NR_155305.1
mmu-let-7b-5p	NR_155448.1
mmu-let-7b-5p	NR_155500.1
mmu-let-7b-5p	NR_155503.1
mmu-let-7b-5p	NR_157240.1
mmu-let-7b-5p	NR_157376.1
mmu-let-7b-5p	NR_157560.1
mmu-let-7b-5p	NR_163848.1
mmu-let-7b-5p	NR_164186.1
mmu-let-7b-5p	NR_164312.1
mmu-let-7b-5p	NR_164344.1
mmu-let-7b-5p	NR_165168.1
mmu-let-7b-5p	NR_165169.1
mmu-let-7b-5p	NR_165170.1
mmu-let-7b-5p	NR_165171.1
mmu-let-7b-5p	NR_165178.1
mmu-let-7b-5p	NR_165245.1
mmu-let-7b-5p	NR_165246.1
mmu-let-7b-5p	NR_165256.1
mmu-let-7b-5p	NR_165263.1
mmu-let-7b-5p	NR_165267.1
mmu-let-7b-5p	NR_165268.1
mmu-let-7b-5p	NR_165275.1
mmu-let-7b-5p	NR_165287.1
mmu-let-7b-5p	NR_165301.1
mmu-let-7b-5p	NR_165432.1
mmu-let-7b-5p	NR_165433.1
mmu-let-7b-5p	NR_165645.1
mmu-let-7b-5p	NR_165795.1
mmu-let-7b-5p	NR_165796.1
mmu-let-7b-5p	NR_165797.1
mmu-let-7b-5p	NR_165798.1
mmu-let-7b-5p	NR_165799.1
mmu-let-7b-5p	NR_165822.1
mmu-let-7b-5p	NR_165831.1
mmu-let-7b-5p	NR_165832.1
mmu-let-7b-5p	NR_165833.1
mmu-let-7b-5p	NR_166081.1
mmu-let-7b-5p	NR_166112.1
mmu-let-7b-5p	NR_166126.1
mmu-let-7b-5p	NR_166127.1
mmu-let-7b-5p	NR_166131.1
mmu-let-7b-5p	NR_166150.1
mmu-let-7b-5p	NR_166174.1
mmu-let-7b-5p	NR_166175.1
mmu-let-7b-5p	NR_166192.1
mmu-let-7b-5p	NR_166210.1
mmu-let-7b-5p	NR_166403.1
mmu-let-7b-5p	NR_166404.1
mmu-let-7b-5p	NR_166405.1
mmu-let-7b-5p	NR_166406.1
mmu-let-7b-5p	NR_166479.1
mmu-let-7b-5p	NR_166481.1
mmu-let-7b-5p	NR_166490.1
mmu-let-7b-5p	NR_166526.1
mmu-let-7b-5p	NR_166610.1
mmu-let-7b-5p	NR_166633.1
mmu-let-7b-5p	NR_166676.1
mmu-let-7b-5p	NR_166677.1
mmu-let-7b-5p	NR_166681.1
mmu-let-7b-5p	NR_166686.1
mmu-let-7b-5p	NR_166690.1
mmu-let-7b-5p	NR_166692.1
mmu-let-7b-5p	NR_166695.1
mmu-let-7b-5p	NR_166711.1
mmu-let-7b-5p	NR_166715.1
mmu-let-7b-5p	NR_166749.1
mmu-let-7b-5p	NR_166751.1
mmu-let-7b-5p	NR_166789.1
mmu-let-7b-5p	NR_166828.1
mmu-let-7b-5p	NR_166841.1
mmu-let-7b-5p	NR_166863.1
mmu-let-7b-5p	NR_166875.1
mmu-let-7b-5p	NR_166876.1
mmu-let-7b-5p	NR_166877.1
mmu-let-7b-5p	NR_166880.1
mmu-let-7b-5p	NR_166881.1
mmu-let-7b-5p	NR_166886.1
mmu-let-7b-5p	NR_166887.1
mmu-let-7b-5p	NR_166888.1
mmu-let-7b-5p	NR_166889.1
mmu-let-7b-5p	NR_166900.1
mmu-let-7b-5p	NR_166901.1
mmu-let-7b-5p	NR_166907.1
mmu-let-7b-5p	NR_166908.1
mmu-let-7b-5p	NR_166909.1
mmu-let-7b-5p	NR_166910.1
mmu-let-7b-5p	NR_166912.2
mmu-let-7b-5p	NR_167655.1
mmu-let-7b-5p	NR_167720.1
mmu-let-7b-5p	NR_167727.1
mmu-let-7b-5p	NR_167728.1
mmu-let-7b-5p	NR_167937.1
mmu-let-7b-5p	NR_167938.1
mmu-let-7b-5p	NR_167987.1
mmu-let-7b-5p	NR_167988.1
mmu-let-7b-5p	NR_168027.1
mmu-let-7b-5p	NR_168032.1
mmu-let-7b-5p	NR_168040.1
mmu-let-7b-5p	NR_168041.1
mmu-let-7b-5p	NR_168059.1
mmu-let-7b-5p	NR_168061.1
mmu-let-7b-5p	NR_168062.1
mmu-let-7b-5p	NR_168087.1
mmu-let-7b-5p	NR_168094.1
mmu-let-7b-5p	NR_168127.1
mmu-let-7b-5p	NR_168128.1
mmu-let-7b-5p	NR_168129.1
mmu-let-7b-5p	NR_168135.1
mmu-let-7b-5p	NR_168256.1
mmu-let-7b-5p	NR_168266.1
mmu-let-7b-5p	NR_168272.1
mmu-let-7b-5p	NR_168325.1
mmu-let-7b-5p	NR_168326.1
mmu-let-7b-5p	NR_168345.1
mmu-let-7b-5p	NR_168514.1
mmu-let-7b-5p	NR_168524.1
mmu-let-7b-5p	NR_168525.1
mmu-let-7b-5p	NR_168614.1
mmu-let-7b-5p	NR_168615.1
mmu-let-7b-5p	NR_168651.1
mmu-let-7b-5p	NR_168652.1
mmu-let-7b-5p	NR_168656.1
mmu-let-7b-5p	NR_168731.1
mmu-let-7b-5p	NR_168893.1
mmu-let-7b-5p	NR_168912.1
mmu-let-7b-5p	NR_168929.1
mmu-let-7b-5p	NR_168930.1
mmu-let-7b-5p	NR_168932.1
mmu-let-7b-5p	NR_168935.1
mmu-let-7b-5p	NR_168937.1
mmu-let-7b-5p	NR_168938.1
mmu-let-7b-5p	NR_168939.1
mmu-let-7b-5p	NR_168961.1
mmu-let-7b-5p	NR_168964.1
mmu-let-7b-5p	NR_168966.1
mmu-let-7b-5p	NR_168968.1
mmu-let-7b-5p	NR_168969.1
mmu-let-7b-5p	NR_168973.1
mmu-let-7b-5p	NR_168974.1
mmu-let-7b-5p	NR_168980.1
mmu-let-7b-5p	NR_168981.1
mmu-let-7b-5p	NR_168982.1
mmu-let-7b-5p	NR_168985.1
mmu-let-7b-5p	NR_168988.1
mmu-let-7b-5p	NR_168992.1
mmu-let-7b-5p	NR_168993.1
mmu-let-7b-5p	NR_168995.1
mmu-let-7b-5p	NR_169002.1
mmu-let-7b-5p	NR_169006.1
mmu-let-7b-5p	NR_169041.1
mmu-let-7b-5p	NR_169102.1
mmu-let-7b-5p	NR_169104.1
mmu-let-7b-5p	NR_169105.1
mmu-let-7b-5p	NR_169106.1
mmu-let-7b-5p	NR_169149.1
mmu-let-7b-5p	NR_169150.1
mmu-let-7b-5p	NR_169151.1
mmu-let-7b-5p	TCONS_00000409
mmu-let-7b-5p	TCONS_00000410
mmu-let-7b-5p	TCONS_00001877
mmu-let-7b-5p	TCONS_00002041
mmu-let-7b-5p	TCONS_00002278
mmu-let-7b-5p	TCONS_00002589
mmu-let-7b-5p	TCONS_00003887
mmu-let-7b-5p	TCONS_00004062
mmu-let-7b-5p	TCONS_00004545
mmu-let-7b-5p	TCONS_00005699
mmu-let-7b-5p	TCONS_00006018
mmu-let-7b-5p	TCONS_00006020
mmu-let-7b-5p	TCONS_00006192
mmu-let-7b-5p	TCONS_00006194
mmu-let-7b-5p	TCONS_00006438
mmu-let-7b-5p	TCONS_00006511
mmu-let-7b-5p	TCONS_00007503
mmu-let-7b-5p	TCONS_00007791
mmu-let-7b-5p	TCONS_00009152
mmu-let-7b-5p	TCONS_00009678
mmu-let-7b-5p	TCONS_00010044
mmu-let-7b-5p	TCONS_00010581
mmu-let-7b-5p	TCONS_00011873
mmu-let-7b-5p	TCONS_00013417
mmu-let-7b-5p	TCONS_00013418
mmu-let-7b-5p	TCONS_00014346
mmu-let-7b-5p	TCONS_00014494
mmu-let-7b-5p	TCONS_00014714
mmu-let-7b-5p	TCONS_00015544
mmu-let-7b-5p	TCONS_00018034
mmu-let-7b-5p	TCONS_00019129
mmu-let-7b-5p	TCONS_00019396
mmu-let-7b-5p	TCONS_00019844
mmu-let-7b-5p	TCONS_00020132
mmu-let-7b-5p	TCONS_00020247
mmu-let-7b-5p	TCONS_00020488
mmu-let-7b-5p	TCONS_00021370
mmu-let-7b-5p	TCONS_00022689
mmu-let-7b-5p	TCONS_00023751
mmu-let-7b-5p	TCONS_00023752
mmu-let-7b-5p	TCONS_00024551
mmu-let-7b-5p	TCONS_00024981
mmu-let-7b-5p	TCONS_00025292
mmu-let-7b-5p	TCONS_00026153
mmu-let-7b-5p	TCONS_00026693
mmu-let-7b-5p	TCONS_00026833
mmu-let-7b-5p	TCONS_00026906
mmu-let-7b-5p	TCONS_00027208
mmu-let-7b-5p	TCONS_00027584
mmu-let-7b-5p	TCONS_00028275
mmu-let-7b-5p	TCONS_00031559
mmu-let-7b-5p	TCONS_00031560
mmu-let-7b-5p	TCONS_00031854
mmu-let-7b-5p	TCONS_00032066
mmu-let-7b-5p	TCONS_00032641
mmu-let-7b-5p	TCONS_00034654
mmu-let-7b-5p	TCONS_00035636
mmu-let-7b-5p	TCONS_00035637
mmu-let-7b-5p	TCONS_00035793
mmu-let-7b-5p	TCONS_00036177
mmu-let-7b-5p	TCONS_00036178
mmu-let-7b-5p	TCONS_00036582
mmu-let-7b-5p	TCONS_00036687
mmu-let-7b-5p	TCONS_00037286
mmu-let-7b-5p	TCONS_00037287
mmu-let-7b-5p	TCONS_00037779
mmu-let-7b-5p	TCONS_00038359
mmu-let-7b-5p	TCONS_00039258
mmu-let-7b-5p	TCONS_00042972
mmu-let-7b-5p	TCONS_00043330
mmu-let-7b-5p	TCONS_00043763
mmu-let-7b-5p	TCONS_00044516
mmu-let-7b-5p	TCONS_00044517
mmu-let-7b-5p	TCONS_00044518
mmu-let-7b-5p	TCONS_00044519
mmu-let-7b-5p	TCONS_00044854
mmu-let-7b-5p	TCONS_00044915
mmu-let-7b-5p	TCONS_00044916
mmu-let-7b-5p	TCONS_00044918
mmu-let-7b-5p	TCONS_00044919
mmu-let-7b-5p	TCONS_00044921
mmu-let-7b-5p	TCONS_00044923
mmu-let-7b-5p	TCONS_00044925
mmu-let-7b-5p	TCONS_00044926
mmu-let-7b-5p	TCONS_00044927
mmu-let-7b-5p	TCONS_00044928
mmu-let-7b-5p	TCONS_00044929
mmu-let-7b-5p	TCONS_00048920
mmu-let-7b-5p	TCONS_00049790
mmu-let-7b-5p	TCONS_00050065
mmu-let-7b-5p	TCONS_00050217
mmu-let-7b-5p	TCONS_00050323
mmu-let-7b-5p	TCONS_00050487
mmu-let-7b-5p	TCONS_00050813
mmu-let-7b-5p	TCONS_00051921
mmu-let-7b-5p	TCONS_00052007
mmu-let-7b-5p	TCONS_00052881
mmu-let-7b-5p	TCONS_00055377
mmu-let-7b-5p	TCONS_00056258
mmu-let-7b-5p	TCONS_00056267
mmu-let-7b-5p	TCONS_00057092
mmu-let-7b-5p	TCONS_00058776
mmu-let-7b-5p	TCONS_00058886
mmu-let-7b-5p	TCONS_00060206
mmu-let-7b-5p	TCONS_00060649
mmu-let-7b-5p	TCONS_00062210
mmu-let-7b-5p	TCONS_00062462
mmu-let-7b-5p	TCONS_00062879
mmu-let-7b-5p	TCONS_00063866
mmu-let-7b-5p	TCONS_00064414
mmu-let-7b-5p	TCONS_00065091
mmu-let-7b-5p	TCONS_00066223
mmu-let-7b-5p	TCONS_00066224
mmu-let-7b-5p	TCONS_00066225
mmu-let-7b-5p	TCONS_00066421
mmu-let-7b-5p	TCONS_00068670
mmu-let-7b-5p	TCONS_00070124
mmu-let-7b-5p	TCONS_00070146
mmu-let-7b-5p	TCONS_00071331
mmu-let-7b-5p	TCONS_00072814
mmu-let-7b-5p	TCONS_00073888
mmu-let-7b-5p	TCONS_00073889
mmu-let-7b-5p	TCONS_00076398
mmu-let-7b-5p	TCONS_00076766
mmu-let-7b-5p	TCONS_00077147
mmu-let-7b-5p	TCONS_00077862
mmu-let-7b-5p	TCONS_00077863
mmu-let-7b-5p	TCONS_00077865
mmu-let-7b-5p	TCONS_00077867
mmu-let-7b-5p	TCONS_00077868
mmu-let-7b-5p	TCONS_00077956
mmu-let-7b-5p	TCONS_00078072
mmu-let-7b-5p	TCONS_00078184
mmu-let-7b-5p	TCONS_00081332
mmu-let-7b-5p	TCONS_00081570
mmu-let-7b-5p	TCONS_00081571
mmu-let-7b-5p	TCONS_00081573
mmu-let-7b-5p	TCONS_00081574
mmu-let-7b-5p	TCONS_00081582
mmu-let-7b-5p	TCONS_00081583
mmu-let-7b-5p	TCONS_00081593
mmu-let-7b-5p	TCONS_00081604
mmu-let-7b-5p	TCONS_00081606
mmu-let-7b-5p	TCONS_00081629
mmu-let-7b-5p	TCONS_00084543
mmu-let-7b-5p	TCONS_00085056
mmu-let-7b-5p	TCONS_00085322
mmu-let-7b-5p	TCONS_00086414
mmu-let-7b-5p	TCONS_00087003
mmu-let-7b-5p	TCONS_00088139
mmu-let-7b-5p	TCONS_00088140
mmu-let-7b-5p	TCONS_00088141
mmu-let-7b-5p	TCONS_00093720
mmu-let-7b-5p	TCONS_00094787
mmu-let-7b-5p	TCONS_00095963
mmu-let-7b-5p	TCONS_00096121
mmu-let-7b-5p	TCONS_00097267
mmu-let-7b-5p	TCONS_00097866
mmu-let-7b-5p	TCONS_00097867
mmu-let-7b-5p	TCONS_00097909
mmu-let-7b-5p	TCONS_00098216
mmu-let-7b-5p	TCONS_00098217
mmu-let-7b-5p	TCONS_00098218
mmu-let-7b-5p	TCONS_00101295
mmu-let-7b-5p	TCONS_00102013
mmu-let-7b-5p	TCONS_00102018
mmu-let-7b-5p	TCONS_00102064
mmu-let-7b-5p	TCONS_00102065
mmu-let-7b-5p	TCONS_00103291
mmu-let-7b-5p	TCONS_00103951
mmu-let-7b-5p	TCONS_00104085
mmu-let-7b-5p	TCONS_00104623
mmu-let-7b-5p	TCONS_00107158
mmu-let-7b-5p	TCONS_00108281
mmu-let-7b-5p	TCONS_00108282
mmu-let-7b-5p	TCONS_00108377
mmu-let-7b-5p	TCONS_00108401
mmu-let-7b-5p	TCONS_00109385
mmu-let-7b-5p	TCONS_00109980
mmu-let-7b-5p	TCONS_00112216
mmu-let-7b-5p	TCONS_00112217
mmu-let-7b-5p	TCONS_00112219
mmu-let-7b-5p	TCONS_00112220
mmu-let-7b-5p	TCONS_00113380
mmu-let-7b-5p	TCONS_00113381
mmu-let-7b-5p	TCONS_00114758
mmu-let-7b-5p	TCONS_00114790
mmu-let-7b-5p	TCONS_00114792
mmu-let-7b-5p	TCONS_00114793
mmu-let-7b-5p	TCONS_00114800
mmu-let-7b-5p	TCONS_00114825
mmu-let-7b-5p	TCONS_00114827
mmu-let-7b-5p	TCONS_00114829
mmu-let-7b-5p	TCONS_00114831
mmu-let-7b-5p	TCONS_00118239
mmu-let-7b-5p	TCONS_00118753
mmu-let-7b-5p	TCONS_00118787
mmu-let-7b-5p	TCONS_00118897
mmu-let-7b-5p	TCONS_00118898
mmu-let-7b-5p	TCONS_00118900
mmu-let-7b-5p	TCONS_00118902
mmu-let-7b-5p	TCONS_00118904
mmu-let-7b-5p	TCONS_00119469
mmu-let-7b-5p	TCONS_00119473
mmu-let-7b-5p	TCONS_00119634
mmu-let-7b-5p	TCONS_00120912
mmu-let-7b-5p	TCONS_00120913
mmu-let-7b-5p	TCONS_00120914
mmu-let-7b-5p	TCONS_00120915
mmu-let-7b-5p	TCONS_00120919
mmu-let-7b-5p	TCONS_00120928
mmu-let-7b-5p	TCONS_00120930
mmu-let-7b-5p	TCONS_00121394
mmu-let-7b-5p	TCONS_00121782
mmu-let-7b-5p	TCONS_00121783
mmu-let-7b-5p	TCONS_00121926
mmu-let-7b-5p	TCONS_00121928
mmu-let-7b-5p	TCONS_00121931
mmu-let-7b-5p	TCONS_00121932
mmu-let-7b-5p	TCONS_00123456
mmu-let-7b-5p	TCONS_00125176
mmu-let-7b-5p	TCONS_00126029
mmu-let-7b-5p	TCONS_00126091
mmu-let-7b-5p	TCONS_00128581
mmu-let-7b-5p	TCONS_00130887
mmu-let-7b-5p	TCONS_00133372
mmu-let-7b-5p	TCONS_00135460
mmu-let-7b-5p	TCONS_00135770
mmu-let-7b-5p	TCONS_00137110
mmu-let-7b-5p	TCONS_00137199
mmu-let-7b-5p	TCONS_00137556
mmu-let-7b-5p	TCONS_00137696
mmu-let-7b-5p	TCONS_00138446
mmu-let-7b-5p	TCONS_00138513
mmu-let-7b-5p	TCONS_00138514
mmu-let-7b-5p	TCONS_00138718
mmu-let-7b-5p	TCONS_00139242
mmu-let-7b-5p	TCONS_00139243
mmu-let-7b-5p	TCONS_00139926
mmu-let-7b-5p	TCONS_00139927
mmu-let-7b-5p	TCONS_00141604
mmu-let-7b-5p	TCONS_00141605
[truncated: 1,046,575+ more rows]

## Sheet: miRanda_miR-circ-target
miRNA	circRNA
>>mmu-let-7g-5p	novel_circ_0001640_full_seq
>>mmu-let-7g-5p	novel_circ_0001640_junction_seq
>>mmu-let-7g-5p	novel_circ_0002171_full_seq
>>mmu-let-7g-5p	novel_circ_0002196_full_seq
>>mmu-let-7g-5p	novel_circ_0002205_full_seq
>>mmu-let-7g-5p	novel_circ_0002292_full_seq
>>mmu-let-7g-5p	novel_circ_0002292_junction_seq
>>mmu-let-7g-5p	novel_circ_0002158_full_seq
>>mmu-let-7g-3p	novel_circ_0001544_full_seq
>>mmu-let-7g-3p	novel_circ_0001610_full_seq
>>mmu-let-7g-3p	novel_circ_0002234_full_seq
>>mmu-let-7g-3p	novel_circ_0002298_full_seq
>>mmu-let-7g-3p	novel_circ_0002016_full_seq
>>mmu-let-7g-3p	novel_circ_0002031_full_seq
>>mmu-let-7g-3p	novel_circ_0002128_full_seq
>>mmu-let-7g-3p	novel_circ_0002129_full_seq
>>mmu-let-7i-5p	novel_circ_0001640_full_seq
>>mmu-let-7i-5p	novel_circ_0001640_junction_seq
>>mmu-let-7i-5p	novel_circ_0002171_full_seq
>>mmu-let-7i-5p	novel_circ_0002196_full_seq
>>mmu-let-7i-5p	novel_circ_0002205_full_seq
>>mmu-let-7i-5p	novel_circ_0002292_full_seq
>>mmu-let-7i-5p	novel_circ_0002292_junction_seq
>>mmu-let-7i-5p	novel_circ_0002158_full_seq
>>mmu-let-7i-3p	novel_circ_0002233_full_seq
>>mmu-let-7i-3p	novel_circ_0002065_full_seq
>>mmu-let-7i-3p	novel_circ_0002066_full_seq
>>mmu-let-7i-3p	novel_circ_0005582_full_seq
>>mmu-miR-1a-1-5p	novel_circ_0001607_full_seq
>>mmu-miR-1a-1-5p	novel_circ_0001609_full_seq
>>mmu-miR-1a-1-5p	novel_circ_0001680_full_seq
>>mmu-miR-1a-1-5p	novel_circ_0001682_full_seq
>>mmu-miR-1a-1-5p	novel_circ_0001709_full_seq
>>mmu-miR-1a-1-5p	novel_circ_0002205_full_seq
>>mmu-miR-1a-1-5p	novel_circ_0002205_junction_seq
>>mmu-miR-1a-1-5p	novel_circ_0002223_full_seq
>>mmu-miR-1a-1-5p	novel_circ_0002128_junction_seq
>>mmu-miR-1a-3p	novel_circ_0001614_full_seq
>>mmu-miR-1a-3p	novel_circ_0001616_full_seq
>>mmu-miR-1a-3p	novel_circ_0001663_full_seq
>>mmu-miR-1a-3p	novel_circ_0002215_full_seq
>>mmu-miR-1a-3p	novel_circ_0002257_full_seq
>>mmu-miR-1a-3p	novel_circ_0002258_full_seq
>>mmu-miR-1a-3p	novel_circ_0002262_full_seq
>>mmu-miR-1a-3p	novel_circ_0002263_full_seq
>>mmu-miR-1a-3p	novel_circ_0002344_full_seq
>>mmu-miR-1a-3p	novel_circ_0002347_full_seq
>>mmu-miR-1a-3p	novel_circ_0002128_full_seq
>>mmu-miR-1a-3p	novel_circ_0002131_full_seq
>>mmu-miR-15b-5p	novel_circ_0001967_full_seq
>>mmu-miR-15b-5p	novel_circ_0001970_full_seq
>>mmu-miR-15b-5p	novel_circ_0001528_full_seq
>>mmu-miR-15b-5p	novel_circ_0001546_full_seq
>>mmu-miR-15b-5p	novel_circ_0001548_full_seq
>>mmu-miR-15b-5p	novel_circ_0001640_full_seq
>>mmu-miR-15b-5p	novel_circ_0001666_full_seq
>>mmu-miR-15b-5p	novel_circ_0001667_full_seq
>>mmu-miR-15b-5p	novel_circ_0001712_full_seq
>>mmu-miR-15b-5p	novel_circ_0001724_full_seq
>>mmu-miR-15b-5p	novel_circ_0001724_junction_seq
>>mmu-miR-15b-5p	novel_circ_0001725_full_seq
>>mmu-miR-15b-5p	novel_circ_0001725_junction_seq
>>mmu-miR-15b-5p	novel_circ_0002198_full_seq
>>mmu-miR-15b-5p	novel_circ_0002225_full_seq
>>mmu-miR-15b-5p	novel_circ_0002225_junction_seq
>>mmu-miR-15b-5p	novel_circ_0002247_full_seq
>>mmu-miR-15b-5p	novel_circ_0002274_full_seq
>>mmu-miR-15b-5p	novel_circ_0002296_full_seq
>>mmu-miR-15b-5p	novel_circ_0002307_full_seq
>>mmu-miR-15b-5p	novel_circ_0002309_full_seq
>>mmu-miR-15b-5p	novel_circ_0002337_full_seq
>>mmu-miR-15b-5p	novel_circ_0002337_junction_seq
>>mmu-miR-15b-5p	novel_circ_0002340_full_seq
>>mmu-miR-15b-5p	novel_circ_0002020_full_seq
>>mmu-miR-15b-5p	novel_circ_0002048_full_seq
>>mmu-miR-15b-5p	novel_circ_0002053_full_seq
>>mmu-miR-15b-5p	novel_circ_0002074_full_seq
>>mmu-miR-15b-3p	novel_circ_0001682_full_seq
>>mmu-miR-15b-3p	novel_circ_0002178_full_seq
>>mmu-miR-15b-3p	novel_circ_0002194_full_seq
>>mmu-miR-15b-3p	novel_circ_0002340_full_seq
>>mmu-miR-15b-3p	novel_circ_0002016_full_seq
>>mmu-miR-23b-5p	novel_circ_0002013_full_seq
>>mmu-miR-23b-5p	novel_circ_0001623_full_seq
>>mmu-miR-23b-5p	novel_circ_0001623_junction_seq
>>mmu-miR-23b-5p	novel_circ_0002205_full_seq
>>mmu-miR-23b-5p	novel_circ_0002262_full_seq
>>mmu-miR-23b-5p	novel_circ_0002072_full_seq
>>mmu-miR-23b-5p	novel_circ_0002074_full_seq
>>mmu-miR-23b-5p	novel_circ_0002080_full_seq
>>mmu-miR-23b-5p	novel_circ_0002169_full_seq
>>mmu-miR-23b-3p	novel_circ_0001563_full_seq
>>mmu-miR-23b-3p	novel_circ_0002190_full_seq
>>mmu-miR-23b-3p	novel_circ_0002257_full_seq
>>mmu-miR-23b-3p	novel_circ_0002258_full_seq
>>mmu-miR-23b-3p	novel_circ_0002262_full_seq
>>mmu-miR-23b-3p	novel_circ_0002263_full_seq
>>mmu-miR-23b-3p	novel_circ_0002276_full_seq
>>mmu-miR-23b-3p	novel_circ_0002033_junction_seq
>>mmu-miR-23b-3p	novel_circ_0002110_full_seq
>>mmu-miR-27b-5p	novel_circ_0001630_full_seq
>>mmu-miR-27b-5p	novel_circ_0001632_full_seq
>>mmu-miR-27b-5p	novel_circ_0001633_full_seq
>>mmu-miR-27b-5p	novel_circ_0001687_full_seq
>>mmu-miR-27b-5p	novel_circ_0002044_full_seq
>>mmu-miR-27b-3p	novel_circ_0001970_full_seq
>>mmu-miR-27b-3p	novel_circ_0002006_full_seq
>>mmu-miR-27b-3p	novel_circ_0002006_junction_seq
>>mmu-miR-27b-3p	novel_circ_0001588_full_seq
>>mmu-miR-27b-3p	novel_circ_0001590_full_seq
>>mmu-miR-27b-3p	novel_circ_0001603_full_seq
>>mmu-miR-27b-3p	novel_circ_0001609_full_seq
>>mmu-miR-27b-3p	novel_circ_0001637_full_seq
>>mmu-miR-27b-3p	novel_circ_0002183_full_seq
>>mmu-miR-27b-3p	novel_circ_0002184_full_seq
>>mmu-miR-27b-3p	novel_circ_0002201_full_seq
>>mmu-miR-27b-3p	novel_circ_0002206_full_seq
>>mmu-miR-27b-3p	novel_circ_0002264_full_seq
>>mmu-miR-27b-3p	novel_circ_0002264_junction_seq
>>mmu-miR-27b-3p	novel_circ_0002296_full_seq
>>mmu-miR-27b-3p	novel_circ_0002344_full_seq
>>mmu-miR-27b-3p	novel_circ_0002347_full_seq
>>mmu-miR-27b-3p	novel_circ_0002092_full_seq
>>mmu-miR-27b-3p	novel_circ_0002100_full_seq
>>mmu-miR-29b-1-5p	novel_circ_0001964_full_seq
>>mmu-miR-29b-1-5p	novel_circ_0001991_full_seq
>>mmu-miR-29b-1-5p	novel_circ_0001724_full_seq
>>mmu-miR-29b-1-5p	novel_circ_0002183_full_seq
>>mmu-miR-29b-1-5p	novel_circ_0002205_full_seq
>>mmu-miR-29b-1-5p	novel_circ_0002205_junction_seq
>>mmu-miR-29b-1-5p	novel_circ_0002207_full_seq
>>mmu-miR-29b-1-5p	novel_circ_0002227_full_seq
>>mmu-miR-29b-1-5p	novel_circ_0002257_full_seq
>>mmu-miR-29b-1-5p	novel_circ_0002258_full_seq
>>mmu-miR-29b-1-5p	novel_circ_0002282_full_seq
>>mmu-miR-29b-1-5p	novel_circ_0002287_full_seq
>>mmu-miR-29b-1-5p	novel_circ_0002301_full_seq
>>mmu-miR-29b-1-5p	novel_circ_0002302_full_seq
>>mmu-miR-29b-1-5p	novel_circ_0002303_full_seq
>>mmu-miR-29b-1-5p	novel_circ_0002303_junction_seq
>>mmu-miR-29b-1-5p	novel_circ_0002364_full_seq
>>mmu-miR-29b-1-5p	novel_circ_0002084_full_seq
>>mmu-miR-29b-1-5p	novel_circ_0002126_full_seq
>>mmu-miR-29b-1-5p	novel_circ_0002169_full_seq
>>mmu-miR-29b-3p	novel_circ_0001531_full_seq
>>mmu-miR-29b-3p	novel_circ_0001603_full_seq
>>mmu-miR-29b-3p	novel_circ_0001630_full_seq
>>mmu-miR-29b-3p	novel_circ_0001632_full_seq
>>mmu-miR-29b-3p	novel_circ_0001666_full_seq
>>mmu-miR-29b-3p	novel_circ_0001721_full_seq
>>mmu-miR-29b-3p	novel_circ_0001726_full_seq
>>mmu-miR-29b-3p	novel_circ_0001726_junction_seq
>>mmu-miR-29b-3p	novel_circ_0002200_full_seq
>>mmu-miR-29b-3p	novel_circ_0002220_full_seq
>>mmu-miR-29b-3p	novel_circ_0002325_full_seq
>>mmu-miR-29b-3p	novel_circ_0002326_full_seq
>>mmu-miR-30a-5p	novel_circ_0001969_full_seq
>>mmu-miR-30a-5p	novel_circ_0001706_full_seq
>>mmu-miR-30a-5p	novel_circ_0001709_full_seq
>>mmu-miR-30a-5p	novel_circ_0002236_full_seq
>>mmu-miR-30a-5p	novel_circ_0002236_junction_seq
>>mmu-miR-30a-5p	novel_circ_0002325_full_seq
>>mmu-miR-30a-5p	novel_circ_0002327_full_seq
>>mmu-miR-30a-3p	novel_circ_0001533_full_seq
>>mmu-miR-30a-3p	novel_circ_0001610_full_seq
>>mmu-miR-30a-3p	novel_circ_0001709_full_seq
>>mmu-miR-30a-3p	novel_circ_0002195_full_seq
>>mmu-miR-30a-3p	novel_circ_0002218_full_seq
>>mmu-miR-30a-3p	novel_circ_0002219_full_seq
>>mmu-miR-30a-3p	novel_circ_0002292_full_seq
>>mmu-miR-30a-3p	novel_circ_0002035_junction_seq
>>mmu-miR-30a-3p	novel_circ_0002105_full_seq
>>mmu-miR-30a-3p	novel_circ_0002124_full_seq
>>mmu-miR-30a-3p	novel_circ_0005586_full_seq
>>mmu-miR-30b-5p	novel_circ_0001969_full_seq
>>mmu-miR-30b-5p	novel_circ_0001706_full_seq
>>mmu-miR-30b-5p	novel_circ_0001709_full_seq
>>mmu-miR-30b-5p	novel_circ_0002327_full_seq
>>mmu-miR-30b-5p	novel_circ_0002057_full_seq
>>mmu-miR-30b-3p	novel_circ_0001995_full_seq
>>mmu-miR-30b-3p	novel_circ_0002006_full_seq
>>mmu-miR-30b-3p	novel_circ_0001546_full_seq
>>mmu-miR-30b-3p	novel_circ_0001654_full_seq
>>mmu-miR-30b-3p	novel_circ_0001655_full_seq
>>mmu-miR-30b-3p	novel_circ_0001666_full_seq
>>mmu-miR-30b-3p	novel_circ_0001668_full_seq
>>mmu-miR-30b-3p	novel_circ_0001674_full_seq
>>mmu-miR-30b-3p	novel_circ_0002252_full_seq
>>mmu-miR-30b-3p	novel_circ_0002106_full_seq
>>mmu-miR-30b-3p	novel_circ_0002106_junction_seq
>>mmu-miR-99a-5p	novel_circ_0001662_full_seq
>>mmu-miR-99a-5p	novel_circ_0001723_full_seq
>>mmu-miR-99a-5p	novel_circ_0001724_full_seq
>>mmu-miR-99a-5p	novel_circ_0001725_full_seq
>>mmu-miR-99a-3p	novel_circ_0001680_full_seq
>>mmu-miR-99a-3p	novel_circ_0002337_full_seq
>>mmu-miR-99b-5p	novel_circ_0001662_full_seq
>>mmu-miR-99b-5p	novel_circ_0001723_full_seq
>>mmu-miR-99b-5p	novel_circ_0001724_full_seq
>>mmu-miR-99b-5p	novel_circ_0001725_full_seq
>>mmu-miR-99b-3p	novel_circ_0001680_full_seq
>>mmu-miR-99b-3p	novel_circ_0002337_full_seq
>>mmu-miR-101a-5p	novel_circ_0001680_full_seq
>>mmu-miR-101a-5p	novel_circ_0002194_full_seq
>>mmu-miR-101a-5p	novel_circ_0002201_full_seq
>>mmu-miR-101a-3p	novel_circ_0001974_full_seq
>>mmu-miR-101a-3p	novel_circ_0001667_full_seq
>>mmu-miR-101a-3p	novel_circ_0002200_full_seq
>>mmu-miR-124-5p	novel_circ_0001947_full_seq
>>mmu-miR-124-5p	novel_circ_0001555_full_seq
>>mmu-miR-124-5p	novel_circ_0002207_full_seq
>>mmu-miR-124-5p	novel_circ_0002242_full_seq
>>mmu-miR-124-5p	novel_circ_0002242_junction_seq
>>mmu-miR-124-5p	novel_circ_0002337_full_seq
>>mmu-miR-124-5p	novel_circ_0002092_full_seq
>>mmu-miR-124-5p	novel_circ_0002126_full_seq
>>mmu-miR-124-3p	novel_circ_0001614_full_seq
>>mmu-miR-124-3p	novel_circ_0001663_full_seq
>>mmu-miR-124-3p	novel_circ_0001663_junction_seq
>>mmu-miR-124-3p	novel_circ_0002171_full_seq
>>mmu-miR-124-3p	novel_circ_0002171_junction_seq
>>mmu-miR-124-3p	novel_circ_0002183_full_seq
>>mmu-miR-124-3p	novel_circ_0002184_full_seq
>>mmu-miR-124-3p	novel_circ_0002308_full_seq
>>mmu-miR-124-3p	novel_circ_0002308_junction_seq
>>mmu-miR-124-3p	novel_circ_0002073_full_seq
>>mmu-miR-124-3p	novel_circ_0002076_full_seq
>>mmu-miR-124-3p	novel_circ_0002128_full_seq
>>mmu-miR-124-3p	novel_circ_0002129_full_seq
>>mmu-miR-124-3p	novel_circ_0002144_full_seq
>>mmu-miR-124-3p	novel_circ_0002144_junction_seq
>>mmu-miR-124-3p	novel_circ_0002164_full_seq
>>mmu-miR-124-3p	novel_circ_0002169_full_seq
>>mmu-miR-125a-5p	novel_circ_0001964_full_seq
>>mmu-miR-125a-5p	novel_circ_0001553_full_seq
>>mmu-miR-125a-5p	novel_circ_0001640_junction_seq
>>mmu-miR-125a-5p	novel_circ_0001659_full_seq
>>mmu-miR-125a-5p	novel_circ_0001667_full_seq
>>mmu-miR-125a-5p	novel_circ_0001668_full_seq
>>mmu-miR-125a-5p	novel_circ_0002171_full_seq
>>mmu-miR-125a-5p	novel_circ_0002173_full_seq
>>mmu-miR-125a-5p	novel_circ_0002201_full_seq
>>mmu-miR-125a-5p	novel_circ_0002364_full_seq
>>mmu-miR-125a-5p	novel_circ_0002076_full_seq
>>mmu-miR-125a-5p	novel_circ_0002076_junction_seq
>>mmu-miR-125a-5p	novel_circ_0002088_full_seq
>>mmu-miR-125a-5p	novel_circ_0002142_full_seq
>>mmu-miR-125a-3p	novel_circ_0001954_full_seq
>>mmu-miR-125a-3p	novel_circ_0001551_full_seq
>>mmu-miR-125a-3p	novel_circ_0001638_full_seq
>>mmu-miR-125a-3p	novel_circ_0001639_full_seq
>>mmu-miR-125a-3p	novel_circ_0002180_full_seq
>>mmu-miR-125a-3p	novel_circ_0002182_full_seq
>>mmu-miR-125a-3p	novel_circ_0002183_full_seq
>>mmu-miR-125a-3p	novel_circ_0002184_full_seq
>>mmu-miR-125a-3p	novel_circ_0002221_full_seq
>>mmu-miR-125a-3p	novel_circ_0002225_full_seq
>>mmu-miR-125a-3p	novel_circ_0002298_full_seq
>>mmu-miR-125a-3p	novel_circ_0002340_full_seq
>>mmu-miR-125a-3p	novel_circ_0002363_full_seq
>>mmu-miR-125a-3p	novel_circ_0002100_full_seq
>>mmu-miR-125a-3p	novel_circ_0002169_full_seq
>>mmu-miR-125b-5p	novel_circ_0001964_full_seq
>>mmu-miR-125b-5p	novel_circ_0001553_full_seq
>>mmu-miR-125b-5p	novel_circ_0001640_junction_seq
>>mmu-miR-125b-5p	novel_circ_0001659_full_seq
>>mmu-miR-125b-5p	novel_circ_0001667_full_seq
>>mmu-miR-125b-5p	novel_circ_0001668_full_seq
>>mmu-miR-125b-5p	novel_circ_0002171_full_seq
>>mmu-miR-125b-5p	novel_circ_0002173_full_seq
>>mmu-miR-125b-5p	novel_circ_0002201_full_seq
>>mmu-miR-125b-5p	novel_circ_0002364_full_seq
>>mmu-miR-125b-5p	novel_circ_0002076_full_seq
>>mmu-miR-125b-5p	novel_circ_0002076_junction_seq
>>mmu-miR-125b-5p	novel_circ_0002088_full_seq
>>mmu-miR-125b-5p	novel_circ_0002142_full_seq
>>mmu-miR-125b-2-3p	novel_circ_0001642_full_seq
>>mmu-miR-125b-2-3p	novel_circ_0001642_junction_seq
>>mmu-miR-125b-2-3p	novel_circ_0001711_full_seq
>>mmu-miR-125b-2-3p	novel_circ_0001711_junction_seq
>>mmu-miR-125b-2-3p	novel_circ_0002183_full_seq
>>mmu-miR-125b-2-3p	novel_circ_0002184_full_seq
>>mmu-miR-125b-2-3p	novel_circ_0002220_full_seq
>>mmu-miR-125b-2-3p	novel_circ_0002220_junction_seq
>>mmu-miR-125b-2-3p	novel_circ_0002300_full_seq
>>mmu-miR-125b-2-3p	novel_circ_0002146_full_seq
>>mmu-miR-126a-5p	novel_circ_0002252_full_seq
>>mmu-miR-126a-5p	novel_circ_0002020_full_seq
>>mmu-miR-127-5p	novel_circ_0001967_full_seq
>>mmu-miR-127-5p	novel_circ_0001987_full_seq
>>mmu-miR-127-5p	novel_circ_0001610_full_seq
>>mmu-miR-127-5p	novel_circ_0001628_full_seq
>>mmu-miR-127-5p	novel_circ_0001653_full_seq
>>mmu-miR-127-5p	novel_circ_0001680_full_seq
>>mmu-miR-127-5p	novel_circ_0001682_full_seq
>>mmu-miR-127-5p	novel_circ_0002284_full_seq
>>mmu-miR-127-5p	novel_circ_0002294_full_seq
>>mmu-miR-127-5p	novel_circ_0002294_junction_seq
>>mmu-miR-127-5p	novel_circ_0002307_full_seq
>>mmu-miR-127-5p	novel_circ_0002307_junction_seq
>>mmu-miR-127-5p	novel_circ_0002131_full_seq
>>mmu-miR-127-3p	novel_circ_0001662_full_seq
>>mmu-miR-127-3p	novel_circ_0002218_full_seq
>>mmu-miR-127-3p	novel_circ_0002219_full_seq
>>mmu-miR-127-3p	novel_circ_0002302_full_seq
>>mmu-miR-127-3p	novel_circ_0002302_junction_seq
>>mmu-miR-127-3p	novel_circ_0002303_full_seq
>>mmu-miR-127-3p	novel_circ_0002307_full_seq
>>mmu-miR-127-3p	novel_circ_0002307_junction_seq
>>mmu-miR-127-3p	novel_circ_0002340_full_seq
>>mmu-miR-128-1-5p	novel_circ_0001637_full_seq
>>mmu-miR-128-1-5p	novel_circ_0001666_full_seq
>>mmu-miR-128-1-5p	novel_circ_0002292_full_seq
>>mmu-miR-128-3p	novel_circ_0001970_full_seq
>>mmu-miR-128-3p	novel_circ_0001999_full_seq
>>mmu-miR-128-3p	novel_circ_0002000_full_seq
>>mmu-miR-128-3p	novel_circ_0001632_full_seq
>>mmu-miR-128-3p	novel_circ_0001633_full_seq
>>mmu-miR-128-3p	novel_circ_0001637_full_seq
>>mmu-miR-128-3p	novel_circ_0001641_full_seq
>>mmu-miR-128-3p	novel_circ_0001642_full_seq
>>mmu-miR-128-3p	novel_circ_0001642_junction_seq
>>mmu-miR-128-3p	novel_circ_0001673_full_seq
>>mmu-miR-128-3p	novel_circ_0002225_full_seq
>>mmu-miR-128-3p	novel_circ_0002264_full_seq
>>mmu-miR-128-3p	novel_circ_0002264_junction_seq
>>mmu-miR-128-3p	novel_circ_0002317_full_seq
>>mmu-miR-128-3p	novel_circ_0002340_full_seq
>>mmu-miR-128-3p	novel_circ_0002025_full_seq
>>mmu-miR-128-3p	novel_circ_0002027_full_seq
>>mmu-miR-128-3p	novel_circ_0002092_full_seq
>>mmu-miR-130a-5p	novel_circ_0001954_full_seq
>>mmu-miR-130a-5p	novel_circ_0001609_full_seq
>>mmu-miR-130a-5p	novel_circ_0001635_full_seq
>>mmu-miR-130a-5p	novel_circ_0001653_full_seq
>>mmu-miR-130a-5p	novel_circ_0001657_full_seq
>>mmu-miR-130a-5p	novel_circ_0001658_full_seq
>>mmu-miR-130a-5p	novel_circ_0002234_full_seq
>>mmu-miR-130a-5p	novel_circ_0002270_full_seq
>>mmu-miR-130a-5p	novel_circ_0002124_full_seq
>>mmu-miR-130a-5p	novel_circ_0002129_full_seq
>>mmu-miR-130a-5p	novel_circ_0002132_full_seq
>>mmu-miR-130a-3p	novel_circ_0001999_full_seq
>>mmu-miR-130a-3p	novel_circ_0002000_full_seq
>>mmu-miR-130a-3p	novel_circ_0001687_full_seq
>>mmu-miR-130a-3p	novel_circ_0002196_full_seq
>>mmu-miR-130a-3p	novel_circ_0002201_full_seq
>>mmu-miR-130a-3p	novel_circ_0002280_full_seq
>>mmu-miR-130a-3p	novel_circ_0002281_full_seq
>>mmu-miR-130a-3p	novel_circ_0002282_full_seq
>>mmu-miR-9-5p	novel_circ_0001974_full_seq
>>mmu-miR-9-5p	novel_circ_0001974_junction_seq
>>mmu-miR-9-5p	novel_circ_0001975_full_seq
>>mmu-miR-9-5p	novel_circ_0002010_full_seq
>>mmu-miR-9-5p	novel_circ_0001597_full_seq
>>mmu-miR-9-5p	novel_circ_0001610_full_seq
>>mmu-miR-9-5p	novel_circ_0001616_full_seq
>>mmu-miR-9-5p	novel_circ_0001671_full_seq
>>mmu-miR-9-5p	novel_circ_0002195_full_seq
>>mmu-miR-9-5p	novel_circ_0002280_full_seq
>>mmu-miR-9-5p	novel_circ_0002281_full_seq
>>mmu-miR-9-5p	novel_circ_0002283_full_seq
>>mmu-miR-9-5p	novel_circ_0002286_full_seq
>>mmu-miR-9-5p	novel_circ_0002016_full_seq
>>mmu-miR-9-5p	novel_circ_0002060_full_seq
>>mmu-miR-9-5p	novel_circ_0002157_full_seq
>>mmu-miR-9-3p	novel_circ_0001544_full_seq
>>mmu-miR-9-3p	novel_circ_0001610_full_seq
>>mmu-miR-9-3p	novel_circ_0001712_full_seq
>>mmu-miR-9-3p	novel_circ_0001724_full_seq
>>mmu-miR-9-3p	novel_circ_0001725_full_seq
>>mmu-miR-9-3p	novel_circ_0002192_full_seq
>>mmu-miR-9-3p	novel_circ_0002036_full_seq
>>mmu-miR-132-5p	novel_circ_0002325_full_seq
>>mmu-miR-132-5p	novel_circ_0002326_full_seq
>>mmu-miR-132-3p	novel_circ_0001955_full_seq
>>mmu-miR-132-3p	novel_circ_0001956_full_seq
>>mmu-miR-132-3p	novel_circ_0001546_full_seq
>>mmu-miR-132-3p	novel_circ_0001586_full_seq
>>mmu-miR-132-3p	novel_circ_0001663_full_seq
>>mmu-miR-132-3p	novel_circ_0002326_junction_seq
>>mmu-miR-132-3p	novel_circ_0002058_full_seq
>>mmu-miR-132-3p	novel_circ_0002131_full_seq
>>mmu-miR-133a-5p	novel_circ_0001973_full_seq
>>mmu-miR-133a-5p	novel_circ_0001987_full_seq
>>mmu-miR-133a-5p	novel_circ_0001987_junction_seq
>>mmu-miR-133a-5p	novel_circ_0002000_full_seq
>>mmu-miR-133a-5p	novel_circ_0002003_full_seq
>>mmu-miR-133a-5p	novel_circ_0002009_full_seq
>>mmu-miR-133a-5p	novel_circ_0002010_full_seq
>>mmu-miR-133a-5p	novel_circ_0001664_full_seq
>>mmu-miR-133a-5p	novel_circ_0001680_full_seq
>>mmu-miR-133a-5p	novel_circ_0002136_full_seq
>>mmu-miR-133a-5p	novel_circ_0002142_full_seq
>>mmu-miR-133a-3p	novel_circ_0001991_full_seq
>>mmu-miR-133a-3p	novel_circ_0002010_full_seq
>>mmu-miR-133a-3p	novel_circ_0001706_full_seq
>>mmu-miR-133a-3p	novel_circ_0002274_full_seq
>>mmu-miR-133a-3p	novel_circ_0002296_full_seq
>>mmu-miR-133a-3p	novel_circ_0002296_junction_seq
>>mmu-miR-133a-3p	novel_circ_0002346_full_seq
>>mmu-miR-133a-3p	novel_circ_0002347_full_seq
>>mmu-miR-133a-3p	novel_circ_0002348_full_seq
>>mmu-miR-133a-3p	novel_circ_0002065_full_seq
>>mmu-miR-133a-3p	novel_circ_0002065_junction_seq
>>mmu-miR-133a-3p	novel_circ_0002066_full_seq
>>mmu-miR-133a-3p	novel_circ_0002066_junction_seq
>>mmu-miR-133a-3p	novel_circ_0002085_full_seq
>>mmu-miR-133a-3p	novel_circ_0002142_full_seq
>>mmu-miR-134-5p	novel_circ_0001994_full_seq
>>mmu-miR-134-5p	novel_circ_0001551_full_seq
>>mmu-miR-134-5p	novel_circ_0001641_full_seq
>>mmu-miR-134-5p	novel_circ_0001642_full_seq
>>mmu-miR-134-5p	novel_circ_0001642_junction_seq
>>mmu-miR-134-5p	novel_circ_0001657_full_seq
>>mmu-miR-134-5p	novel_circ_0001658_full_seq
>>mmu-miR-134-5p	novel_circ_0001668_full_seq
>>mmu-miR-134-5p	novel_circ_0002035_full_seq
>>mmu-miR-134-5p	novel_circ_0002048_full_seq
>>mmu-miR-134-5p	novel_circ_0002100_full_seq
>>mmu-miR-134-5p	novel_circ_0002116_full_seq
>>mmu-miR-134-5p	novel_circ_0002136_full_seq
>>mmu-miR-134-5p	novel_circ_0002138_full_seq
>>mmu-miR-134-3p	novel_circ_0001956_full_seq
>>mmu-miR-134-3p	novel_circ_0001956_junction_seq
>>mmu-miR-134-3p	novel_circ_0002264_full_seq
>>mmu-miR-134-3p	novel_circ_0002264_junction_seq
>>mmu-miR-134-3p	novel_circ_0002340_full_seq
>>mmu-miR-134-3p	novel_circ_0002142_full_seq
>>mmu-miR-135a-5p	novel_circ_0001947_full_seq
>>mmu-miR-135a-5p	novel_circ_0001947_junction_seq
>>mmu-miR-135a-5p	novel_circ_0001962_full_seq
>>mmu-miR-135a-5p	novel_circ_0001539_junction_seq
>>mmu-miR-135a-5p	novel_circ_0001571_full_seq
>>mmu-miR-135a-5p	novel_circ_0001695_full_seq
>>mmu-miR-135a-5p	novel_circ_0002200_full_seq
>>mmu-miR-135a-5p	novel_circ_0002200_junction_seq
>>mmu-miR-135a-5p	novel_circ_0002335_full_seq
>>mmu-miR-135a-5p	novel_circ_0002335_junction_seq
>>mmu-miR-135a-5p	novel_circ_0002016_full_seq
>>mmu-miR-135a-5p	novel_circ_0002044_full_seq
>>mmu-miR-135a-5p	novel_circ_0002044_junction_seq
>>mmu-miR-135a-5p	novel_circ_0002097_full_seq
>>mmu-miR-135a-5p	novel_circ_0002100_full_seq
>>mmu-miR-135a-5p	novel_circ_0002144_full_seq
>>mmu-miR-135a-1-3p	novel_circ_0001614_full_seq
>>mmu-miR-135a-1-3p	novel_circ_0001616_full_seq
>>mmu-miR-135a-1-3p	novel_circ_0001638_full_seq
>>mmu-miR-135a-1-3p	novel_circ_0001639_full_seq
>>mmu-miR-135a-1-3p	novel_circ_0001657_full_seq
>>mmu-miR-135a-1-3p	novel_circ_0001658_full_seq
>>mmu-miR-135a-1-3p	novel_circ_0002264_full_seq
>>mmu-miR-135a-1-3p	novel_circ_0002106_full_seq
>>mmu-miR-136-5p	novel_circ_0001953_full_seq
>>mmu-miR-136-5p	novel_circ_0001953_junction_seq
>>mmu-miR-136-5p	novel_circ_0001954_full_seq
>>mmu-miR-136-5p	novel_circ_0001954_junction_seq
>>mmu-miR-136-5p	novel_circ_0001957_full_seq
>>mmu-miR-136-5p	novel_circ_0001973_full_seq
>>mmu-miR-136-5p	novel_circ_0001974_full_seq
>>mmu-miR-136-5p	novel_circ_0001975_full_seq
>>mmu-miR-136-5p	novel_circ_0001536_full_seq
>>mmu-miR-136-5p	novel_circ_0001536_junction_seq
>>mmu-miR-136-5p	novel_circ_0001537_full_seq
>>mmu-miR-136-5p	novel_circ_0001537_junction_seq
>>mmu-miR-136-5p	novel_circ_0001610_full_seq
>>mmu-miR-136-5p	novel_circ_0001642_full_seq
>>mmu-miR-136-5p	novel_circ_0001667_full_seq
>>mmu-miR-136-5p	novel_circ_0001667_junction_seq
>>mmu-miR-136-5p	novel_circ_0002207_full_seq
>>mmu-miR-136-5p	novel_circ_0002282_full_seq
>>mmu-miR-136-5p	novel_circ_0002287_full_seq
>>mmu-miR-136-5p	novel_circ_0002327_full_seq
>>mmu-miR-136-5p	novel_circ_0002074_full_seq
>>mmu-miR-136-5p	novel_circ_0002097_full_seq
>>mmu-miR-136-5p	novel_circ_0002105_full_seq
>>mmu-miR-136-5p	novel_circ_0002129_full_seq
>>mmu-miR-136-5p	novel_circ_0002132_full_seq
>>mmu-miR-136-3p	novel_circ_0001668_full_seq
>>mmu-miR-136-3p	novel_circ_0002242_full_seq
>>mmu-miR-136-3p	novel_circ_0002268_full_seq
>>mmu-miR-136-3p	novel_circ_0002286_full_seq
>>mmu-miR-136-3p	novel_circ_0002289_full_seq
>>mmu-miR-136-3p	novel_circ_0002290_full_seq
>>mmu-miR-136-3p	novel_circ_0002094_full_seq
>>mmu-miR-136-3p	novel_circ_0005593_full_seq
>>mmu-miR-136-3p	novel_circ_0005594_full_seq
>>mmu-miR-137-3p	novel_circ_0001570_full_seq
>>mmu-miR-137-3p	novel_circ_0001662_full_seq
>>mmu-miR-137-3p	novel_circ_0002193_full_seq
>>mmu-miR-137-3p	novel_circ_0002114_full_seq
>>mmu-miR-137-3p	novel_circ_0002126_full_seq
>>mmu-miR-137-3p	novel_circ_0002150_full_seq
>>mmu-miR-138-5p	novel_circ_0001962_full_seq
>>mmu-miR-138-5p	novel_circ_0001553_full_seq
>>mmu-miR-138-5p	novel_circ_0001608_full_seq
>>mmu-miR-138-5p	novel_circ_0001702_full_seq
>>mmu-miR-138-5p	novel_circ_0001702_junction_seq
>>mmu-miR-138-5p	novel_circ_0001709_full_seq
>>mmu-miR-138-5p	novel_circ_0002178_full_seq
>>mmu-miR-138-5p	novel_circ_0002241_full_seq
>>mmu-miR-138-5p	novel_circ_0002358_full_seq
>>mmu-miR-138-5p	novel_circ_0002016_full_seq
>>mmu-miR-138-5p	novel_circ_0002048_full_seq
>>mmu-miR-138-5p	novel_circ_0002084_full_seq
>>mmu-miR-138-5p	novel_circ_0002100_full_seq
>>mmu-miR-138-5p	novel_circ_0002128_full_seq
>>mmu-miR-138-5p	novel_circ_0002131_full_seq
>>mmu-miR-138-5p	novel_circ_0002153_full_seq
>>mmu-miR-138-2-3p	novel_circ_0001974_full_seq
>>mmu-miR-138-2-3p	novel_circ_0002200_full_seq
>>mmu-miR-140-5p	novel_circ_0001662_full_seq
>>mmu-miR-140-5p	novel_circ_0002172_full_seq
>>mmu-miR-140-5p	novel_circ_0002172_junction_seq
>>mmu-miR-140-5p	novel_circ_0002031_full_seq
>>mmu-miR-140-3p	novel_circ_0001973_junction_seq
>>mmu-miR-140-3p	novel_circ_0001994_full_seq
>>mmu-miR-140-3p	novel_circ_0002006_full_seq
>>mmu-miR-140-3p	novel_circ_0002013_full_seq
>>mmu-miR-140-3p	novel_circ_0001569_full_seq
>>mmu-miR-140-3p	novel_circ_0001610_full_seq
>>mmu-miR-140-3p	novel_circ_0001632_junction_seq
>>mmu-miR-140-3p	novel_circ_0001660_full_seq
>>mmu-miR-140-3p	novel_circ_0001664_full_seq
>>mmu-miR-140-3p	novel_circ_0001722_full_seq
>>mmu-miR-140-3p	novel_circ_0001725_full_seq
>>mmu-miR-140-3p	novel_circ_0001725_junction_seq
>>mmu-miR-140-3p	novel_circ_0002174_full_seq
>>mmu-miR-140-3p	novel_circ_0002201_full_seq
>>mmu-miR-140-3p	novel_circ_0002225_full_seq
>>mmu-miR-140-3p	novel_circ_0002282_full_seq
>>mmu-miR-140-3p	novel_circ_0002287_full_seq
>>mmu-miR-140-3p	novel_circ_0002296_full_seq
>>mmu-miR-140-3p	novel_circ_0002025_full_seq
>>mmu-miR-140-3p	novel_circ_0002027_full_seq
>>mmu-miR-140-3p	novel_circ_0002100_full_seq
>>mmu-miR-140-3p	novel_circ_0005586_full_seq
>>mmu-miR-141-5p	novel_circ_0001966_full_seq
>>mmu-miR-141-5p	novel_circ_0001979_full_seq
>>mmu-miR-141-5p	novel_circ_0002013_full_seq
>>mmu-miR-141-5p	novel_circ_0001556_full_seq
>>mmu-miR-141-5p	novel_circ_0001558_full_seq
>>mmu-miR-141-5p	novel_circ_0001563_full_seq
>>mmu-miR-141-5p	novel_circ_0001607_full_seq
>>mmu-miR-141-5p	novel_circ_0001659_full_seq
>>mmu-miR-141-5p	novel_circ_0001660_full_seq
>>mmu-miR-141-5p	novel_circ_0001674_full_seq
>>mmu-miR-141-5p	novel_circ_0001712_full_seq
>>mmu-miR-141-5p	novel_circ_0001722_full_seq
>>mmu-miR-141-5p	novel_circ_0002183_full_seq
>>mmu-miR-141-5p	novel_circ_0002294_full_seq
>>mmu-miR-141-5p	novel_circ_0002302_full_seq
>>mmu-miR-141-5p	novel_circ_0002318_full_seq
>>mmu-miR-141-5p	novel_circ_0002321_full_seq
>>mmu-miR-141-5p	novel_circ_0002351_full_seq
>>mmu-miR-141-5p	novel_circ_0002054_full_seq
>>mmu-miR-141-5p	novel_circ_0002085_full_seq
>>mmu-miR-141-5p	novel_circ_0002125_full_seq
>>mmu-miR-141-3p	novel_circ_0001997_full_seq
>>mmu-miR-141-3p	novel_circ_0001527_full_seq
>>mmu-miR-141-3p	novel_circ_0001527_junction_seq
>>mmu-miR-141-3p	novel_circ_0001528_full_seq
>>mmu-miR-141-3p	novel_circ_0001528_junction_seq
>>mmu-miR-141-3p	novel_circ_0001533_full_seq
>>mmu-miR-141-3p	novel_circ_0001603_full_seq
>>mmu-miR-141-3p	novel_circ_0001709_full_seq
>>mmu-miR-141-3p	novel_circ_0002234_full_seq
>>mmu-miR-141-3p	novel_circ_0002281_full_seq
>>mmu-miR-141-3p	novel_circ_0002037_full_seq
>>mmu-miR-141-3p	novel_circ_0002097_full_seq
>>mmu-miR-142a-5p	novel_circ_0001652_full_seq
>>mmu-miR-142a-5p	novel_circ_0002124_full_seq
>>mmu-miR-142a-3p	novel_circ_0002110_full_seq
>>mmu-miR-144-5p	novel_circ_0001712_full_seq
>>mmu-miR-144-5p	novel_circ_0002282_full_seq
>>mmu-miR-144-5p	novel_circ_0002287_full_seq
>>mmu-miR-144-3p	novel_circ_0001628_full_seq
>>mmu-miR-144-3p	novel_circ_0001680_full_seq
>>mmu-miR-144-3p	novel_circ_0001682_full_seq
>>mmu-miR-144-3p	novel_circ_0005595_full_seq
>>mmu-miR-145a-5p	novel_circ_0002005_full_seq
>>mmu-miR-145a-5p	novel_circ_0002005_junction_seq
>>mmu-miR-145a-5p	novel_circ_0001641_full_seq
>>mmu-miR-145a-5p	novel_circ_0001642_full_seq
>>mmu-miR-145a-5p	novel_circ_0001687_full_seq
>>mmu-miR-145a-5p	novel_circ_0002195_full_seq
>>mmu-miR-145a-5p	novel_circ_0002201_full_seq
>>mmu-miR-145a-5p	novel_circ_0002274_full_seq
>>mmu-miR-145a-5p	novel_circ_0002337_full_seq
>>mmu-miR-145a-5p	novel_circ_0002036_full_seq
>>mmu-miR-145a-5p	novel_circ_0002057_full_seq
>>mmu-miR-145a-5p	novel_circ_0002088_full_seq
>>mmu-miR-145a-5p	novel_circ_0002088_junction_seq
>>mmu-miR-145a-3p	novel_circ_0001991_full_seq
>>mmu-miR-145a-3p	novel_circ_0001993_full_seq
>>mmu-miR-145a-3p	novel_circ_0001995_full_seq
>>mmu-miR-145a-3p	novel_circ_0002013_full_seq
>>mmu-miR-145a-3p	novel_circ_0001556_full_seq
>>mmu-miR-145a-3p	novel_circ_0001563_full_seq
>>mmu-miR-145a-3p	novel_circ_0001563_junction_seq
>>mmu-miR-145a-3p	novel_circ_0001612_full_seq
>>mmu-miR-145a-3p	novel_circ_0001623_full_seq
>>mmu-miR-145a-3p	novel_circ_0001635_full_seq
>>mmu-miR-145a-3p	novel_circ_0001695_full_seq
>>mmu-miR-145a-3p	novel_circ_0001695_junction_seq
>>mmu-miR-145a-3p	novel_circ_0001700_full_seq
>>mmu-miR-145a-3p	novel_circ_0002173_full_seq
>>mmu-miR-145a-3p	novel_circ_0002205_junction_seq
>>mmu-miR-145a-3p	novel_circ_0002227_full_seq
>>mmu-miR-145a-3p	novel_circ_0002257_full_seq
>>mmu-miR-145a-3p	novel_circ_0002258_full_seq
>>mmu-miR-145a-3p	novel_circ_0002263_full_seq
>>mmu-miR-145a-3p	novel_circ_0002016_full_seq
>>mmu-miR-145a-3p	novel_circ_0002032_full_seq
>>mmu-miR-145a-3p	novel_circ_0002033_full_seq
>>mmu-miR-145a-3p	novel_circ_0002035_full_seq
>>mmu-miR-145a-3p	novel_circ_0002127_full_seq
>>mmu-miR-146a-5p	novel_circ_0002010_full_seq
>>mmu-miR-146a-5p	novel_circ_0001538_full_seq
>>mmu-miR-146a-5p	novel_circ_0001597_full_seq
>>mmu-miR-146a-5p	novel_circ_0001597_junction_seq
>>mmu-miR-146a-5p	novel_circ_0001610_full_seq
>>mmu-miR-146a-5p	novel_circ_0001610_junction_seq
>>mmu-miR-146a-5p	novel_circ_0002221_full_seq
>>mmu-miR-146a-5p	novel_circ_0002250_junction_seq
>>mmu-miR-146a-5p	novel_circ_0002252_junction_seq
>>mmu-miR-146a-5p	novel_circ_0002073_full_seq
>>mmu-miR-146a-5p	novel_circ_0002074_full_seq
>>mmu-miR-146a-3p	novel_circ_0001996_full_seq
>>mmu-miR-146a-3p	novel_circ_0002007_full_seq
>>mmu-miR-146a-3p	novel_circ_0001553_full_seq
>>mmu-miR-146a-3p	novel_circ_0001662_full_seq
>>mmu-miR-146a-3p	novel_circ_0001662_junction_seq
>>mmu-miR-146a-3p	novel_circ_0001667_full_seq
>>mmu-miR-146a-3p	novel_circ_0001687_full_seq
>>mmu-miR-146a-3p	novel_circ_0002201_full_seq
>>mmu-miR-146a-3p	novel_circ_0002242_full_seq
>>mmu-miR-146a-3p	novel_circ_0002340_full_seq
>>mmu-miR-146a-3p	novel_circ_0002363_junction_seq
>>mmu-miR-146a-3p	novel_circ_0002016_full_seq
>>mmu-miR-146a-3p	novel_circ_0002157_full_seq
>>mmu-miR-146a-3p	novel_circ_0002158_full_seq
>>mmu-miR-146a-3p	novel_circ_0002169_full_seq
>>mmu-miR-149-5p	novel_circ_0001997_full_seq
>>mmu-miR-149-5p	novel_circ_0001536_full_seq
>>mmu-miR-149-5p	novel_circ_0001537_full_seq
>>mmu-miR-149-5p	novel_circ_0001564_full_seq
>>mmu-miR-149-5p	novel_circ_0001612_full_seq
>>mmu-miR-149-5p	novel_circ_0001637_full_seq
>>mmu-miR-149-5p	novel_circ_0001666_full_seq
>>mmu-miR-149-5p	novel_circ_0002307_full_seq
>>mmu-miR-149-5p	novel_circ_0002307_junction_seq
>>mmu-miR-149-5p	novel_circ_0002327_full_seq
>>mmu-miR-149-5p	novel_circ_0002340_full_seq
>>mmu-miR-149-5p	novel_circ_0002025_full_seq
>>mmu-miR-149-5p	novel_circ_0002032_full_seq
>>mmu-miR-149-5p	novel_circ_0002033_full_seq
>>mmu-miR-149-5p	novel_circ_0002035_full_seq
>>mmu-miR-149-5p	novel_circ_0002037_full_seq
>>mmu-miR-149-5p	novel_circ_0002045_full_seq
>>mmu-miR-149-5p	novel_circ_0002058_full_seq
>>mmu-miR-149-5p	novel_circ_0002127_full_seq
>>mmu-miR-149-3p	novel_circ_0001544_full_seq
>>mmu-miR-149-3p	novel_circ_0001623_full_seq
>>mmu-miR-149-3p	novel_circ_0001623_junction_seq
>>mmu-miR-149-3p	novel_circ_0001641_full_seq
>>mmu-miR-149-3p	novel_circ_0001668_full_seq
>>mmu-miR-149-3p	novel_circ_0001709_full_seq
>>mmu-miR-149-3p	novel_circ_0002178_full_seq
>>mmu-miR-149-3p	novel_circ_0002267_full_seq
>>mmu-miR-150-5p	novel_circ_0001979_full_seq
>>mmu-miR-150-5p	novel_circ_0002007_full_seq
>>mmu-miR-150-5p	novel_circ_0001565_full_seq
>>mmu-miR-150-5p	novel_circ_0001588_full_seq
>>mmu-miR-150-5p	novel_circ_0001609_full_seq
>>mmu-miR-150-5p	novel_circ_0001640_full_seq
>>mmu-miR-150-5p	novel_circ_0002238_full_seq
>>mmu-miR-150-5p	novel_circ_0002267_full_seq
>>mmu-miR-150-5p	novel_circ_0002325_full_seq
>>mmu-miR-150-5p	novel_circ_0002326_full_seq
>>mmu-miR-150-5p	novel_circ_0002170_full_seq
>>mmu-miR-150-3p	novel_circ_0001551_full_seq
>>mmu-miR-150-3p	novel_circ_0001552_full_seq
>>mmu-miR-150-3p	novel_circ_0001563_full_seq
>>mmu-miR-150-3p	novel_circ_0001563_junction_seq
>>mmu-miR-150-3p	novel_circ_0002274_full_seq
>>mmu-miR-150-3p	novel_circ_0002358_full_seq
>>mmu-miR-150-3p	novel_circ_0002157_full_seq
>>mmu-miR-150-3p	novel_circ_0002158_full_seq
>>mmu-miR-150-3p	novel_circ_0002169_full_seq
>>mmu-miR-151-5p	novel_circ_0001531_full_seq
>>mmu-miR-151-5p	novel_circ_0001668_full_seq
>>mmu-miR-151-3p	novel_circ_0001958_full_seq
>>mmu-miR-151-3p	novel_circ_0001960_full_seq
>>mmu-miR-151-3p	novel_circ_0001548_full_seq
>>mmu-miR-151-3p	novel_circ_0001586_full_seq
>>mmu-miR-151-3p	novel_circ_0001586_junction_seq
>>mmu-miR-151-3p	novel_circ_0001709_full_seq
>>mmu-miR-151-3p	novel_circ_0002340_full_seq
>>mmu-miR-151-3p	novel_circ_0002340_junction_seq
>>mmu-miR-151-3p	novel_circ_0002048_full_seq
>>mmu-miR-151-3p	novel_circ_0002085_full_seq
>>mmu-miR-151-3p	novel_circ_0002105_full_seq
>>mmu-miR-151-3p	novel_circ_0002111_full_seq
>>mmu-miR-152-5p	novel_circ_0001966_full_seq
>>mmu-miR-152-5p	novel_circ_0001610_full_seq
>>mmu-miR-152-5p	novel_circ_0001662_full_seq
>>mmu-miR-152-5p	novel_circ_0001670_full_seq
>>mmu-miR-152-5p	novel_circ_0001698_full_seq
>>mmu-miR-152-5p	novel_circ_0002218_full_seq
>>mmu-miR-152-5p	novel_circ_0002219_full_seq
>>mmu-miR-152-5p	novel_circ_0002220_full_seq
>>mmu-miR-152-5p	novel_circ_0002220_junction_seq
>>mmu-miR-152-5p	novel_circ_0002274_full_seq
>>mmu-miR-152-5p	novel_circ_0002312_full_seq
>>mmu-miR-152-5p	novel_circ_0002313_full_seq
>>mmu-miR-152-5p	novel_circ_0002346_full_seq
>>mmu-miR-152-5p	novel_circ_0002346_junction_seq
>>mmu-miR-152-5p	novel_circ_0002347_full_seq
>>mmu-miR-152-5p	novel_circ_0002347_junction_seq
>>mmu-miR-152-5p	novel_circ_0002348_full_seq
>>mmu-miR-152-5p	novel_circ_0002348_junction_seq
>>mmu-miR-152-5p	novel_circ_0002048_full_seq
>>mmu-miR-152-5p	novel_circ_0002088_full_seq
>>mmu-miR-152-5p	novel_circ_0002097_full_seq
>>mmu-miR-152-5p	novel_circ_0002124_junction_seq
>>mmu-miR-152-5p	novel_circ_0002146_full_seq
>>mmu-miR-152-5p	novel_circ_0002164_junction_seq
>>mmu-miR-152-3p	novel_circ_0001970_full_seq
>>mmu-miR-152-3p	novel_circ_0001999_full_seq
>>mmu-miR-152-3p	novel_circ_0002000_full_seq
>>mmu-miR-152-3p	novel_circ_0002006_full_seq
>>mmu-miR-152-3p	novel_circ_0001627_full_seq
>>mmu-miR-152-3p	novel_circ_0001709_full_seq
>>mmu-miR-152-3p	novel_circ_0002320_full_seq
>>mmu-miR-152-3p	novel_circ_0002065_full_seq
>>mmu-miR-152-3p	novel_circ_0002070_full_seq
>>mmu-miR-152-3p	novel_circ_0002072_full_seq
>>mmu-miR-152-3p	novel_circ_0002106_full_seq
>>mmu-miR-153-5p	novel_circ_0001957_full_seq
>>mmu-miR-153-5p	novel_circ_0002006_full_seq
>>mmu-miR-153-5p	novel_circ_0002006_junction_seq
>>mmu-miR-153-5p	novel_circ_0001610_full_seq
>>mmu-miR-153-5p	novel_circ_0001642_full_seq
>>mmu-miR-153-5p	novel_circ_0001709_full_seq
>>mmu-miR-153-5p	novel_circ_0002180_full_seq
>>mmu-miR-153-5p	novel_circ_0002182_full_seq
>>mmu-miR-153-5p	novel_circ_0002201_full_seq
>>mmu-miR-153-5p	novel_circ_0002218_full_seq
>>mmu-miR-153-5p	novel_circ_0002300_full_seq
>>mmu-miR-153-5p	novel_circ_0002340_full_seq
>>mmu-miR-153-5p	novel_circ_0002029_full_seq
>>mmu-miR-153-5p	novel_circ_0002030_full_seq
>>mmu-miR-153-5p	novel_circ_0002137_full_seq
>>mmu-miR-153-5p	novel_circ_0002137_junction_seq
>>mmu-miR-153-3p	novel_circ_0001607_full_seq
>>mmu-miR-153-3p	novel_circ_0001703_full_seq
>>mmu-miR-153-3p	novel_circ_0001704_full_seq
>>mmu-miR-153-3p	novel_circ_0002281_full_seq
>>mmu-miR-153-3p	novel_circ_0002037_full_seq
>>mmu-miR-153-3p	novel_circ_0002064_full_seq
>>mmu-miR-153-3p	novel_circ_0002074_full_seq
>>mmu-miR-154-5p	novel_circ_0002192_full_seq
>>mmu-miR-154-5p	novel_circ_0002263_full_seq
>>mmu-miR-154-5p	novel_circ_0002346_full_seq
>>mmu-miR-154-5p	novel_circ_0002349_full_seq
>>mmu-miR-154-3p	novel_circ_0001947_full_seq
>>mmu-miR-154-3p	novel_circ_0001973_full_seq
>>mmu-miR-154-3p	novel_circ_0001674_full_seq
>>mmu-miR-154-3p	novel_circ_0001674_junction_seq
>>mmu-miR-154-3p	novel_circ_0002234_full_seq
>>mmu-miR-154-3p	novel_circ_0002234_junction_seq
>>mmu-miR-154-3p	novel_circ_0002308_full_seq
>>mmu-miR-154-3p	novel_circ_0002325_full_seq
>>mmu-miR-154-3p	novel_circ_0002326_full_seq
>>mmu-miR-155-5p	novel_circ_0001957_full_seq
>>mmu-miR-155-5p	novel_circ_0001973_full_seq
>>mmu-miR-155-5p	novel_circ_0001556_full_seq
>>mmu-miR-155-5p	novel_circ_0001588_full_seq
>>mmu-miR-155-5p	novel_circ_0001588_junction_seq
>>mmu-miR-155-5p	novel_circ_0001659_full_seq
>>mmu-miR-155-5p	novel_circ_0005593_full_seq
>>mmu-miR-155-5p	novel_circ_0005594_full_seq
>>mmu-miR-10b-5p	novel_circ_0001558_full_seq
>>mmu-miR-10b-5p	novel_circ_0001667_full_seq
>>mmu-miR-10b-3p	novel_circ_0001536_full_seq
>>mmu-miR-10b-3p	novel_circ_0001537_full_seq
>>mmu-miR-129-5p	novel_circ_0001959_full_seq
>>mmu-miR-129-5p	novel_circ_0001962_full_seq
>>mmu-miR-129-5p	novel_circ_0001664_full_seq
>>mmu-miR-129-5p	novel_circ_0002178_full_seq
>>mmu-miR-129-5p	novel_circ_0002257_full_seq
>>mmu-miR-129-5p	novel_circ_0002257_junction_seq
>>mmu-miR-129-5p	novel_circ_0002270_full_seq
>>mmu-miR-129-5p	novel_circ_0002297_full_seq
>>mmu-miR-129-5p	novel_circ_0002054_full_seq
>>mmu-miR-129-5p	novel_circ_0002055_full_seq
>>mmu-miR-129-5p	novel_circ_0002129_full_seq
>>mmu-miR-129-5p	novel_circ_0002132_full_seq
>>mmu-miR-129-1-3p	novel_circ_0001979_full_seq
>>mmu-miR-129-1-3p	novel_circ_0001610_full_seq
>>mmu-miR-129-1-3p	novel_circ_0001706_full_seq
>>mmu-miR-129-1-3p	novel_circ_0002270_full_seq
>>mmu-miR-129-1-3p	novel_circ_0002270_junction_seq
>>mmu-miR-129-1-3p	novel_circ_0002289_junction_seq
>>mmu-miR-129-1-3p	novel_circ_0002340_full_seq
>>mmu-miR-181a-5p	novel_circ_0001964_full_seq
>>mmu-miR-181a-5p	novel_circ_0001964_junction_seq
>>mmu-miR-181a-5p	novel_circ_0001559_full_seq
>>mmu-miR-181a-5p	novel_circ_0001591_full_seq
>>mmu-miR-181a-5p	novel_circ_0001593_full_seq
>>mmu-miR-181a-5p	novel_circ_0001593_junction_seq
>>mmu-miR-181a-5p	novel_circ_0001635_full_seq
>>mmu-miR-181a-5p	novel_circ_0001700_full_seq
>>mmu-miR-181a-5p	novel_circ_0002174_full_seq
>>mmu-miR-181a-5p	novel_circ_0002200_full_seq
>>mmu-miR-181a-5p	novel_circ_0002276_full_seq
>>mmu-miR-181a-5p	novel_circ_0002100_full_seq
>>mmu-miR-181a-5p	novel_circ_0002100_junction_seq
>>mmu-miR-181a-2-3p	novel_circ_0001682_full_seq
>>mmu-miR-181a-2-3p	novel_circ_0001687_full_seq
>>mmu-miR-181a-2-3p	novel_circ_0001702_full_seq
>>mmu-miR-181a-2-3p	novel_circ_0002218_full_seq
>>mmu-miR-181a-2-3p	novel_circ_0002219_full_seq
>>mmu-miR-182-5p	novel_circ_0001979_full_seq
>>mmu-miR-182-5p	novel_circ_0002011_full_seq
>>mmu-miR-182-5p	novel_circ_0001535_full_seq
>>mmu-miR-182-5p	novel_circ_0001591_full_seq
>>mmu-miR-182-5p	novel_circ_0001593_full_seq
>>mmu-miR-182-5p	novel_circ_0002190_full_seq
>>mmu-miR-182-5p	novel_circ_0002190_junction_seq
>>mmu-miR-182-5p	novel_circ_0002200_full_seq
>>mmu-miR-182-5p	novel_circ_0002201_full_seq
>>mmu-miR-182-5p	novel_circ_0002221_full_seq
>>mmu-miR-182-5p	novel_circ_0002221_junction_seq
>>mmu-miR-182-5p	novel_circ_0002092_full_seq
>>mmu-miR-182-5p	novel_circ_0002126_full_seq
>>mmu-miR-182-3p	novel_circ_0001958_full_seq
>>mmu-miR-182-3p	novel_circ_0001960_full_seq
>>mmu-miR-182-3p	novel_circ_0001559_full_seq
>>mmu-miR-182-3p	novel_circ_0001570_full_seq
>>mmu-miR-182-3p	novel_circ_0001628_full_seq
>>mmu-miR-182-3p	novel_circ_0001702_full_seq
>>mmu-miR-182-3p	novel_circ_0002178_full_seq
>>mmu-miR-182-3p	novel_circ_0002205_full_seq
>>mmu-miR-182-3p	novel_circ_0002335_full_seq
>>mmu-miR-182-3p	novel_circ_0002362_full_seq
>>mmu-miR-182-3p	novel_circ_0002362_junction_seq
>>mmu-miR-182-3p	novel_circ_0002085_full_seq
>>mmu-miR-182-3p	novel_circ_0002105_full_seq
>>mmu-miR-182-3p	novel_circ_0002110_full_seq
>>mmu-miR-182-3p	novel_circ_0002157_full_seq
>>mmu-miR-183-5p	novel_circ_0001958_full_seq
>>mmu-miR-183-5p	novel_circ_0001960_full_seq
>>mmu-miR-183-5p	novel_circ_0001996_full_seq
>>mmu-miR-183-5p	novel_circ_0001556_full_seq
>>mmu-miR-183-5p	novel_circ_0001558_full_seq
>>mmu-miR-183-5p	novel_circ_0001637_full_seq
>>mmu-miR-183-5p	novel_circ_0002218_full_seq
>>mmu-miR-183-5p	novel_circ_0002219_full_seq
>>mmu-miR-183-5p	novel_circ_0002276_full_seq
>>mmu-miR-183-5p	novel_circ_0002276_junction_seq
>>mmu-miR-183-5p	novel_circ_0002134_full_seq
>>mmu-miR-183-5p	novel_circ_0002135_full_seq
>>mmu-miR-183-3p	novel_circ_0001999_full_seq
>>mmu-miR-183-3p	novel_circ_0002003_full_seq
>>mmu-miR-183-3p	novel_circ_0002192_full_seq
>>mmu-miR-184-5p	novel_circ_0001979_full_seq
>>mmu-miR-184-5p	novel_circ_0002000_full_seq
>>mmu-miR-184-5p	novel_circ_0002003_full_seq
>>mmu-miR-184-5p	novel_circ_0001721_full_seq
>>mmu-miR-184-3p	novel_circ_0002007_full_seq
>>mmu-miR-184-3p	novel_circ_0001722_full_seq
>>mmu-miR-185-5p	novel_circ_0001964_full_seq
>>mmu-miR-185-5p	novel_circ_0001556_full_seq
>>mmu-miR-185-5p	novel_circ_0001558_full_seq
>>mmu-miR-185-5p	novel_circ_0001610_full_seq
>>mmu-miR-185-5p	novel_circ_0001718_full_seq
>>mmu-miR-185-5p	novel_circ_0001723_full_seq
>>mmu-miR-185-5p	novel_circ_0001724_full_seq
>>mmu-miR-185-5p	novel_circ_0001725_full_seq
>>mmu-miR-185-5p	novel_circ_0002200_full_seq
>>mmu-miR-185-5p	novel_circ_0002223_full_seq
>>mmu-miR-185-5p	novel_circ_0002100_full_seq
>>mmu-miR-185-3p	novel_circ_0001996_full_seq
>>mmu-miR-185-3p	novel_circ_0001523_full_seq
>>mmu-miR-185-3p	novel_circ_0001527_full_seq
>>mmu-miR-185-3p	novel_circ_0001528_full_seq
>>mmu-miR-185-3p	novel_circ_0001564_full_seq
>>mmu-miR-185-3p	novel_circ_0002171_full_seq
>>mmu-miR-185-3p	novel_circ_0002171_junction_seq
>>mmu-miR-185-3p	novel_circ_0002204_full_seq
>>mmu-miR-185-3p	novel_circ_0002218_full_seq
>>mmu-miR-185-3p	novel_circ_0002340_full_seq
>>mmu-miR-185-3p	novel_circ_0002357_full_seq
>>mmu-miR-185-3p	novel_circ_0002358_full_seq
>>mmu-miR-185-3p	novel_circ_0002036_full_seq
>>mmu-miR-185-3p	novel_circ_0002036_junction_seq
>>mmu-miR-186-5p	novel_circ_0001956_full_seq
>>mmu-miR-186-5p	novel_circ_0001693_full_seq
>>mmu-miR-186-5p	novel_circ_0002180_full_seq
>>mmu-miR-186-5p	novel_circ_0002053_full_seq
>>mmu-miR-186-5p	novel_circ_0002137_full_seq
>>mmu-miR-186-3p	novel_circ_0001533_full_seq
>>mmu-miR-186-3p	novel_circ_0001610_full_seq
>>mmu-miR-186-3p	novel_circ_0002144_junction_seq
>>mmu-miR-187-5p	novel_circ_0002242_full_seq
>>mmu-miR-187-5p	novel_circ_0002247_full_seq
>>mmu-miR-187-5p	novel_circ_0002305_full_seq
>>mmu-miR-187-3p	novel_circ_0001668_full_seq
>>mmu-miR-187-3p	novel_circ_0002193_full_seq
>>mmu-miR-187-3p	novel_circ_0002198_full_seq
>>mmu-miR-187-3p	novel_circ_0002242_full_seq
>>mmu-miR-187-3p	novel_circ_0002312_full_seq
>>mmu-miR-187-3p	novel_circ_0002312_junction_seq
>>mmu-miR-188-5p	novel_circ_0001992_full_seq
>>mmu-miR-188-5p	novel_circ_0002005_full_seq
>>mmu-miR-188-5p	novel_circ_0001544_junction_seq
>>mmu-miR-188-5p	novel_circ_0001724_full_seq
>>mmu-miR-188-5p	novel_circ_0001725_full_seq
>>mmu-miR-188-5p	novel_circ_0002178_full_seq
>>mmu-miR-188-5p	novel_circ_0002201_full_seq
>>mmu-miR-188-5p	novel_circ_0002291_full_seq
>>mmu-miR-188-5p	novel_circ_0002170_full_seq
>>mmu-miR-188-3p	novel_circ_0001997_full_seq
>>mmu-miR-188-3p	novel_circ_0002005_full_seq
>>mmu-miR-188-3p	novel_circ_0001538_full_seq
>>mmu-miR-188-3p	novel_circ_0001608_full_seq
>>mmu-miR-188-3p	novel_circ_0001632_full_seq
>>mmu-miR-188-3p	novel_circ_0001633_full_seq
>>mmu-miR-188-3p	novel_circ_0001662_full_seq
>>mmu-miR-188-3p	novel_circ_0001680_full_seq
>>mmu-miR-188-3p	novel_circ_0002195_full_seq
>>mmu-miR-188-3p	novel_circ_0002201_full_seq
>>mmu-miR-188-3p	novel_circ_0002320_full_seq
>>mmu-miR-188-3p	novel_circ_0002340_full_seq
>>mmu-miR-188-3p	novel_circ_0002347_full_seq
>>mmu-miR-24-1-5p	novel_circ_0001535_full_seq
>>mmu-miR-24-1-5p	novel_circ_0001535_junction_seq
>>mmu-miR-24-1-5p	novel_circ_0002074_full_seq
>>mmu-miR-24-3p	novel_circ_0001992_full_seq
>>mmu-miR-24-3p	novel_circ_0001992_junction_seq
>>mmu-miR-24-3p	novel_circ_0001997_full_seq
>>mmu-miR-24-3p	novel_circ_0002006_full_seq
>>mmu-miR-24-3p	novel_circ_0001563_full_seq
>>mmu-miR-24-3p	novel_circ_0001564_full_seq
>>mmu-miR-24-3p	novel_circ_0001564_junction_seq
>>mmu-miR-24-3p	novel_circ_0002178_full_seq
>>mmu-miR-24-3p	novel_circ_0002220_full_seq
>>mmu-miR-24-3p	novel_circ_0002223_full_seq
>>mmu-miR-24-3p	novel_circ_0002223_junction_seq
>>mmu-miR-24-3p	novel_circ_0002242_full_seq
>>mmu-miR-24-3p	novel_circ_0002032_full_seq
>>mmu-miR-24-3p	novel_circ_0002033_full_seq
>>mmu-miR-24-3p	novel_circ_0002035_full_seq
>>mmu-miR-24-3p	novel_circ_0002048_full_seq
>>mmu-miR-24-3p	novel_circ_0002055_full_seq
>>mmu-miR-24-3p	novel_circ_0002116_full_seq
>>mmu-miR-24-3p	novel_circ_0002116_junction_seq
>>mmu-miR-190a-5p	novel_circ_0002018_full_seq
>>mmu-miR-190a-5p	novel_circ_0002018_junction_seq
>>mmu-miR-190a-3p	novel_circ_0001947_full_seq
>>mmu-miR-190a-3p	novel_circ_0001555_full_seq
>>mmu-miR-190a-3p	novel_circ_0005590_full_seq
>>mmu-miR-190a-3p	novel_circ_0005591_full_seq
>>mmu-miR-191-5p	novel_circ_0002010_full_seq
>>mmu-miR-191-5p	novel_circ_0001683_full_seq
>>mmu-miR-191-5p	novel_circ_0002054_full_seq
>>mmu-miR-191-5p	novel_circ_0002055_full_seq
>>mmu-miR-191-3p	novel_circ_0001958_full_seq
>>mmu-miR-191-3p	novel_circ_0001996_full_seq
>>mmu-miR-191-3p	novel_circ_0001996_junction_seq
>>mmu-miR-191-3p	novel_circ_0001559_full_seq
>>mmu-miR-191-3p	novel_circ_0001709_full_seq
>>mmu-miR-191-3p	novel_circ_0002201_full_seq
>>mmu-miR-191-3p	novel_circ_0002204_full_seq
>>mmu-miR-191-3p	novel_circ_0002308_full_seq
>>mmu-miR-191-3p	novel_circ_0002318_full_seq
>>mmu-miR-191-3p	novel_circ_0002321_full_seq
>>mmu-miR-191-3p	novel_circ_0002340_full_seq
>>mmu-miR-191-3p	novel_circ_0002037_full_seq
>>mmu-miR-191-3p	novel_circ_0002037_junction_seq
>>mmu-miR-191-3p	novel_circ_0002074_full_seq
>>mmu-miR-191-3p	novel_circ_0002092_junction_seq
>>mmu-miR-191-3p	novel_circ_0002128_full_seq
>>mmu-miR-191-3p	novel_circ_0002129_full_seq
>>mmu-miR-191-3p	novel_circ_0002164_full_seq
>>mmu-miR-193a-5p	novel_circ_0001982_full_seq
>>mmu-miR-193a-5p	novel_circ_0001994_full_seq
>>mmu-miR-193a-5p	novel_circ_0002010_full_seq
>>mmu-miR-193a-5p	novel_circ_0002010_junction_seq
>>mmu-miR-193a-5p	novel_circ_0001632_full_seq
>>mmu-miR-193a-5p	novel_circ_0001633_full_seq
>>mmu-miR-193a-5p	novel_circ_0001658_full_seq
>>mmu-miR-193a-5p	novel_circ_0001680_full_seq
>>mmu-miR-193a-5p	novel_circ_0001682_full_seq
>>mmu-miR-193a-5p	novel_circ_0002201_full_seq
>>mmu-miR-193a-5p	novel_circ_0002281_full_seq
>>mmu-miR-193a-5p	novel_circ_0002020_full_seq
>>mmu-miR-193a-5p	novel_circ_0002020_junction_seq
>>mmu-miR-193a-5p	novel_circ_0002124_full_seq
>>mmu-miR-193a-3p	novel_circ_0001531_full_seq
>>mmu-miR-193a-3p	novel_circ_0001610_full_seq
>>mmu-miR-193a-3p	novel_circ_0001627_full_seq
>>mmu-miR-193a-3p	novel_circ_0001627_junction_seq
>>mmu-miR-193a-3p	novel_circ_0001709_full_seq
>>mmu-miR-193a-3p	novel_circ_0002200_full_seq
>>mmu-miR-193a-3p	novel_circ_0002221_full_seq
>>mmu-miR-193a-3p	novel_circ_0002227_full_seq
>>mmu-miR-193a-3p	novel_circ_0002340_full_seq
>>mmu-miR-193a-3p	novel_circ_0002340_junction_seq
>>mmu-miR-193a-3p	novel_circ_0002344_full_seq
>>mmu-miR-193a-3p	novel_circ_0002093_full_seq
>>mmu-miR-193a-3p	novel_circ_0002131_full_seq
>>mmu-miR-193a-3p	novel_circ_0002132_full_seq
>>mmu-miR-193a-3p	novel_circ_0002134_junction_seq
>>mmu-miR-194-5p	novel_circ_0001982_full_seq
>>mmu-miR-194-5p	novel_circ_0001608_full_seq
>>mmu-miR-194-5p	novel_circ_0002200_full_seq
>>mmu-miR-194-5p	novel_circ_0002222_full_seq
>>mmu-miR-194-5p	novel_circ_0002240_junction_seq
>>mmu-miR-194-5p	novel_circ_0002301_full_seq
>>mmu-miR-194-5p	novel_circ_0002302_full_seq
>>mmu-miR-194-5p	novel_circ_0002058_full_seq
>>mmu-miR-194-1-3p	novel_circ_0001950_full_seq
>>mmu-miR-194-1-3p	novel_circ_0002007_full_seq
>>mmu-miR-194-1-3p	novel_circ_0001538_full_seq
>>mmu-miR-194-1-3p	novel_circ_0001553_full_seq
>>mmu-miR-194-1-3p	novel_circ_0001583_full_seq
>>mmu-miR-194-1-3p	novel_circ_0001584_full_seq
>>mmu-miR-194-1-3p	novel_circ_0001585_full_seq
>>mmu-miR-194-1-3p	novel_circ_0001609_full_seq
>>mmu-miR-194-1-3p	novel_circ_0001610_full_seq
>>mmu-miR-194-1-3p	novel_circ_0001698_full_seq
>>mmu-miR-194-1-3p	novel_circ_0002292_full_seq
>>mmu-miR-194-1-3p	novel_circ_0002058_full_seq
>>mmu-miR-194-1-3p	novel_circ_0002064_full_seq
>>mmu-miR-194-1-3p	novel_circ_0002094_full_seq
>>mmu-miR-195a-5p	novel_circ_0001967_full_seq
>>mmu-miR-195a-5p	novel_circ_0001970_full_seq
>>mmu-miR-195a-5p	novel_circ_0001528_full_seq
>>mmu-miR-195a-5p	novel_circ_0001546_full_seq
>>mmu-miR-195a-5p	novel_circ_0001548_full_seq
>>mmu-miR-195a-5p	novel_circ_0001640_full_seq
>>mmu-miR-195a-5p	novel_circ_0001666_full_seq
>>mmu-miR-195a-5p	novel_circ_0001667_full_seq
>>mmu-miR-195a-5p	novel_circ_0001712_full_seq
>>mmu-miR-195a-5p	novel_circ_0001724_full_seq
>>mmu-miR-195a-5p	novel_circ_0001724_junction_seq
>>mmu-miR-195a-5p	novel_circ_0001725_full_seq
>>mmu-miR-195a-5p	novel_circ_0001725_junction_seq
>>mmu-miR-195a-5p	novel_circ_0002198_full_seq
>>mmu-miR-195a-5p	novel_circ_0002225_full_seq
>>mmu-miR-195a-5p	novel_circ_0002225_junction_seq
>>mmu-miR-195a-5p	novel_circ_0002247_full_seq
>>mmu-miR-195a-5p	novel_circ_0002274_full_seq
>>mmu-miR-195a-5p	novel_circ_0002296_full_seq
>>mmu-miR-195a-5p	novel_circ_0002307_full_seq
>>mmu-miR-195a-5p	novel_circ_0002309_full_seq
>>mmu-miR-195a-5p	novel_circ_0002337_full_seq
>>mmu-miR-195a-5p	novel_circ_0002337_junction_seq
>>mmu-miR-195a-5p	novel_circ_0002340_full_seq
>>mmu-miR-195a-5p	novel_circ_0002020_full_seq
>>mmu-miR-195a-5p	novel_circ_0002048_full_seq
>>mmu-miR-195a-5p	novel_circ_0002053_full_seq
>>mmu-miR-195a-5p	novel_circ_0002074_full_seq
>>mmu-miR-195a-3p	novel_circ_0001973_full_seq
>>mmu-miR-195a-3p	novel_circ_0002218_full_seq
>>mmu-miR-199a-5p	novel_circ_0001962_full_seq
>>mmu-miR-199a-5p	novel_circ_0001997_full_seq
>>mmu-miR-199a-5p	novel_circ_0001538_full_seq
>>mmu-miR-199a-5p	novel_circ_0001538_junction_seq
>>mmu-miR-199a-5p	novel_circ_0001576_full_seq
>>mmu-miR-199a-5p	novel_circ_0001585_full_seq
>>mmu-miR-199a-5p	novel_circ_0001585_junction_seq
>>mmu-miR-199a-5p	novel_circ_0001680_full_seq
>>mmu-miR-199a-5p	novel_circ_0001682_full_seq
>>mmu-miR-199a-5p	novel_circ_0002316_full_seq
>>mmu-miR-199a-5p	novel_circ_0002074_full_seq
>>mmu-miR-199a-3p	novel_circ_0001967_full_seq
>>mmu-miR-199a-3p	novel_circ_0002010_full_seq
>>mmu-miR-199a-3p	novel_circ_0001569_full_seq
>>mmu-miR-199a-3p	novel_circ_0001664_full_seq
>>mmu-miR-199a-3p	novel_circ_0001664_junction_seq
>>mmu-miR-199a-3p	novel_circ_0002173_full_seq
>>mmu-miR-199a-3p	novel_circ_0002029_full_seq
>>mmu-miR-199a-3p	novel_circ_0002030_full_seq
>>mmu-miR-199a-3p	novel_circ_0002031_full_seq
>>mmu-miR-199a-3p	novel_circ_0002053_full_seq
>>mmu-miR-199a-3p	novel_circ_0002056_full_seq
>>mmu-miR-199a-3p	novel_circ_0002080_full_seq
>>mmu-miR-200b-5p	novel_circ_0002200_full_seq
>>mmu-miR-200b-3p	novel_circ_0001956_full_seq
>>mmu-miR-200b-3p	novel_circ_0002007_full_seq
>>mmu-miR-200b-3p	novel_circ_0001723_junction_seq
>>mmu-miR-200b-3p	novel_circ_0002192_full_seq
>>mmu-miR-200b-3p	novel_circ_0002198_full_seq
>>mmu-miR-200b-3p	novel_circ_0002056_junction_seq
>>mmu-miR-200b-3p	novel_circ_0002131_full_seq
>>mmu-miR-200b-3p	novel_circ_0002147_full_seq
>>mmu-miR-201-5p	novel_circ_0001973_full_seq
>>mmu-miR-201-5p	novel_circ_0002009_full_seq
>>mmu-miR-201-5p	novel_circ_0002009_junction_seq
>>mmu-miR-201-5p	novel_circ_0002012_full_seq
>>mmu-miR-201-5p	novel_circ_0002303_full_seq
>>mmu-miR-201-5p	novel_circ_0002094_full_seq
>>mmu-miR-201-3p	novel_circ_0001576_full_seq
>>mmu-miR-201-3p	novel_circ_0001603_full_seq
>>mmu-miR-201-3p	novel_circ_0002177_full_seq
>>mmu-miR-201-3p	novel_circ_0002187_full_seq
>>mmu-miR-201-3p	novel_circ_0002218_full_seq
>>mmu-miR-201-3p	novel_circ_0002220_full_seq
>>mmu-miR-201-3p	novel_circ_0002326_junction_seq
>>mmu-miR-201-3p	novel_circ_0002029_full_seq
>>mmu-miR-201-3p	novel_circ_0002030_full_seq
>>mmu-miR-201-3p	novel_circ_0002048_full_seq
>>mmu-miR-201-3p	novel_circ_0002072_full_seq
>>mmu-miR-201-3p	novel_circ_0002074_full_seq
>>mmu-miR-201-3p	novel_circ_0002142_full_seq
>>mmu-miR-202-5p	novel_circ_0001565_junction_seq
>>mmu-miR-202-5p	novel_circ_0002303_full_seq
>>mmu-miR-202-3p	novel_circ_0001677_full_seq
>>mmu-miR-203-5p	novel_circ_0002171_full_seq
>>mmu-miR-203-5p	novel_circ_0002262_full_seq
>>mmu-miR-203-5p	novel_circ_0002362_junction_seq
>>mmu-miR-203-5p	novel_circ_0002126_full_seq
>>mmu-miR-203-3p	novel_circ_0001969_junction_seq
>>mmu-miR-203-3p	novel_circ_0001970_full_seq
>>mmu-miR-203-3p	novel_circ_0001994_full_seq
>>mmu-miR-203-3p	novel_circ_0001999_full_seq
>>mmu-miR-203-3p	novel_circ_0002000_full_seq
>>mmu-miR-203-3p	novel_circ_0001663_full_seq
>>mmu-miR-203-3p	novel_circ_0001663_junction_seq
>>mmu-miR-203-3p	novel_circ_0002200_full_seq
>>mmu-miR-203-3p	novel_circ_0002204_full_seq
>>mmu-miR-203-3p	novel_circ_0002340_full_seq
>>mmu-miR-204-5p	novel_circ_0001992_full_seq
>>mmu-miR-204-5p	novel_circ_0001635_full_seq
>>mmu-miR-204-5p	novel_circ_0001660_full_seq
>>mmu-miR-204-5p	novel_circ_0001724_full_seq
>>mmu-miR-204-5p	novel_circ_0001725_full_seq
>>mmu-miR-204-5p	novel_circ_0002218_full_seq
>>mmu-miR-204-5p	novel_circ_0002219_full_seq
>>mmu-miR-204-5p	novel_circ_0002225_full_seq
>>mmu-miR-204-5p	novel_circ_0002270_full_seq
>>mmu-miR-204-5p	novel_circ_0002291_full_seq
>>mmu-miR-204-5p	novel_circ_0002358_full_seq
>>mmu-miR-204-5p	novel_circ_0002358_junction_seq
>>mmu-miR-204-5p	novel_circ_0002036_full_seq
>>mmu-miR-204-5p	novel_circ_0002119_full_seq
>>mmu-miR-204-3p	novel_circ_0001969_full_seq
>>mmu-miR-204-3p	novel_circ_0002013_full_seq
>>mmu-miR-204-3p	novel_circ_0001556_full_seq
>>mmu-miR-204-3p	novel_circ_0001559_full_seq
>>mmu-miR-204-3p	novel_circ_0001653_full_seq
>>mmu-miR-204-3p	novel_circ_0001683_full_seq
>>mmu-miR-204-3p	novel_circ_0001694_full_seq
>>mmu-miR-204-3p	novel_circ_0002172_full_seq
>>mmu-miR-204-3p	novel_circ_0002172_junction_seq
>>mmu-miR-204-3p	novel_circ_0002177_full_seq
>>mmu-miR-204-3p	novel_circ_0002200_full_seq
>>mmu-miR-204-3p	novel_circ_0002292_full_seq
>>mmu-miR-204-3p	novel_circ_0002292_junction_seq
>>mmu-miR-204-3p	novel_circ_0002294_full_seq
>>mmu-miR-204-3p	novel_circ_0002029_full_seq
>>mmu-miR-204-3p	novel_circ_0002030_full_seq
>>mmu-miR-204-3p	novel_circ_0002072_full_seq
>>mmu-miR-205-5p	novel_circ_0001523_full_seq
>>mmu-miR-205-5p	novel_circ_0001712_full_seq
>>mmu-miR-205-5p	novel_circ_0002183_full_seq
>>mmu-miR-205-5p	novel_circ_0002298_full_seq
>>mmu-miR-205-5p	novel_circ_0002300_full_seq
>>mmu-miR-205-5p	novel_circ_0002326_full_seq
>>mmu-miR-205-5p	novel_circ_0002037_full_seq
>>mmu-miR-205-5p	novel_circ_0002037_junction_seq
>>mmu-miR-205-5p	novel_circ_0002080_full_seq
>>mmu-miR-205-5p	novel_circ_0002151_full_seq
>>mmu-miR-205-5p	novel_circ_0002153_full_seq
>>mmu-miR-205-5p	novel_circ_0005595_full_seq
>>mmu-miR-205-5p	novel_circ_0005595_junction_seq
>>mmu-miR-205-3p	novel_circ_0001958_full_seq
>>mmu-miR-205-3p	novel_circ_0001960_full_seq
>>mmu-miR-205-3p	novel_circ_0001586_full_seq
>>mmu-miR-205-3p	novel_circ_0001700_full_seq
>>mmu-miR-205-3p	novel_circ_0001704_full_seq
>>mmu-miR-205-3p	novel_circ_0002201_full_seq
>>mmu-miR-205-3p	novel_circ_0002280_full_seq
>>mmu-miR-205-3p	novel_circ_0002281_full_seq
>>mmu-miR-205-3p	novel_circ_0002283_full_seq
>>mmu-miR-205-3p	novel_circ_0002286_full_seq
>>mmu-miR-205-3p	novel_circ_0002287_junction_seq
>>mmu-miR-205-3p	novel_circ_0002288_junction_seq
>>mmu-miR-205-3p	novel_circ_0002340_full_seq
>>mmu-miR-205-3p	novel_circ_0002016_full_seq
>>mmu-miR-205-3p	novel_circ_0002035_junction_seq
>>mmu-miR-205-3p	novel_circ_0005586_full_seq
>>mmu-miR-206-5p	novel_circ_0001614_full_seq
>>mmu-miR-206-5p	novel_circ_0001616_full_seq
>>mmu-miR-206-5p	novel_circ_0001698_full_seq
>>mmu-miR-206-5p	novel_circ_0001698_junction_seq
>>mmu-miR-206-5p	novel_circ_0002200_full_seq
>>mmu-miR-206-5p	novel_circ_0002294_full_seq
>>mmu-miR-206-5p	novel_circ_0002294_junction_seq
>>mmu-miR-206-5p	novel_circ_0002317_junction_seq
>>mmu-miR-206-5p	novel_circ_0002347_full_seq
>>mmu-miR-206-5p	novel_circ_0002045_full_seq
>>mmu-miR-206-5p	novel_circ_0002076_full_seq
>>mmu-miR-206-5p	novel_circ_0002144_full_seq
>>mmu-miR-206-5p	novel_circ_0002145_full_seq
>>mmu-miR-206-5p	novel_circ_0002146_full_seq
>>mmu-miR-206-5p	novel_circ_0002147_full_seq
>>mmu-miR-206-3p	novel_circ_0001614_full_seq
>>mmu-miR-206-3p	novel_circ_0001616_full_seq
>>mmu-miR-206-3p	novel_circ_0001663_full_seq
>>mmu-miR-206-3p	novel_circ_0002200_full_seq
>>mmu-miR-206-3p	novel_circ_0002215_full_seq
>>mmu-miR-206-3p	novel_circ_0002257_full_seq
>>mmu-miR-206-3p	novel_circ_0002258_full_seq
>>mmu-miR-206-3p	novel_circ_0002262_full_seq
>>mmu-miR-206-3p	novel_circ_0002262_junction_seq
>>mmu-miR-206-3p	novel_circ_0002263_full_seq
>>mmu-miR-206-3p	novel_circ_0002344_full_seq
>>mmu-miR-206-3p	novel_circ_0002347_full_seq
>>mmu-miR-206-3p	novel_circ_0002128_full_seq
>>mmu-miR-206-3p	novel_circ_0002131_full_seq
>>mmu-miR-207	novel_circ_0001973_full_seq
>>mmu-miR-207	novel_circ_0001974_full_seq
>>mmu-miR-207	novel_circ_0001975_full_seq
>>mmu-miR-207	novel_circ_0001993_full_seq
>>mmu-miR-207	novel_circ_0001993_junction_seq
>>mmu-miR-207	novel_circ_0001994_full_seq
>>mmu-miR-207	novel_circ_0001994_junction_seq
>>mmu-miR-207	novel_circ_0001557_full_seq
>>mmu-miR-207	novel_circ_0001608_full_seq
>>mmu-miR-207	novel_circ_0001640_full_seq
>>mmu-miR-207	novel_circ_0001652_full_seq
>>mmu-miR-207	novel_circ_0001653_full_seq
>>mmu-miR-207	novel_circ_0001655_full_seq
>>mmu-miR-207	novel_circ_0001658_junction_seq
>>mmu-miR-207	novel_circ_0001663_full_seq
>>mmu-miR-207	novel_circ_0001671_full_seq
>>mmu-miR-207	novel_circ_0001682_full_seq
>>mmu-miR-207	novel_circ_0001682_junction_seq
>>mmu-miR-207	novel_circ_0001687_full_seq
>>mmu-miR-207	novel_circ_0001709_full_seq
>>mmu-miR-207	novel_circ_0002194_full_seq
>>mmu-miR-207	novel_circ_0002201_full_seq
>>mmu-miR-207	novel_circ_0002207_full_seq
>>mmu-miR-207	novel_circ_0002207_junction_seq
>>mmu-miR-207	novel_circ_0002247_full_seq
>>mmu-miR-207	novel_circ_0002257_full_seq
>>mmu-miR-207	novel_circ_0002258_full_seq
>>mmu-miR-207	novel_circ_0002267_full_seq
>>mmu-miR-207	novel_circ_0002292_full_seq
>>mmu-miR-207	novel_circ_0002335_full_seq
>>mmu-miR-207	novel_circ_0002364_full_seq
>>mmu-miR-207	novel_circ_0002364_junction_seq
>>mmu-miR-207	novel_circ_0002032_full_seq
>>mmu-miR-207	novel_circ_0002032_junction_seq
>>mmu-miR-207	novel_circ_0002056_full_seq
>>mmu-miR-207	novel_circ_0002070_full_seq
>>mmu-miR-207	novel_circ_0002076_full_seq
>>mmu-miR-207	novel_circ_0002080_full_seq
>>mmu-miR-207	novel_circ_0002108_full_seq
>>mmu-miR-207	novel_circ_0002111_full_seq
>>mmu-miR-207	novel_circ_0002136_full_seq
>>mmu-miR-207	novel_circ_0002142_full_seq
>>mmu-miR-207	novel_circ_0002169_full_seq
>>mmu-miR-122-5p	novel_circ_0001623_full_seq
>>mmu-miR-122-5p	novel_circ_0001638_full_seq
>>mmu-miR-122-5p	novel_circ_0001639_full_seq
>>mmu-miR-122-5p	novel_circ_0001646_full_seq
>>mmu-miR-122-5p	novel_circ_0001695_full_seq
>>mmu-miR-122-5p	novel_circ_0002290_full_seq
>>mmu-miR-122-5p	novel_circ_0002029_full_seq
>>mmu-miR-122-5p	novel_circ_0002030_full_seq
>>mmu-miR-122-5p	novel_circ_0002070_full_seq
>>mmu-miR-122-5p	novel_circ_0002137_full_seq
>>mmu-miR-122-5p	novel_circ_0002169_full_seq
>>mmu-miR-122-5p	novel_circ_0005595_full_seq
>>mmu-miR-122-3p	novel_circ_0001628_full_seq
>>mmu-miR-122-3p	novel_circ_0001663_full_seq
>>mmu-miR-122-3p	novel_circ_0001673_full_seq
>>mmu-miR-122-3p	novel_circ_0001682_full_seq
>>mmu-miR-122-3p	novel_circ_0002029_full_seq
>>mmu-miR-143-5p	novel_circ_0002006_full_seq
>>mmu-miR-143-5p	novel_circ_0002012_full_seq
>>mmu-miR-143-5p	novel_circ_0001641_full_seq
>>mmu-miR-143-5p	novel_circ_0002172_full_seq
>>mmu-miR-143-5p	novel_circ_0002222_full_seq
>>mmu-miR-143-5p	novel_circ_0002278_full_seq
>>mmu-miR-143-5p	novel_circ_0002364_full_seq
>>mmu-miR-143-5p	novel_circ_0002070_full_seq
>>mmu-miR-143-5p	novel_circ_0002100_full_seq
>>mmu-miR-143-5p	novel_circ_0002131_full_seq
>>mmu-miR-143-5p	novel_circ_0002164_full_seq
>>mmu-miR-143-3p	novel_circ_0001957_full_seq
>>mmu-miR-143-3p	novel_circ_0001957_junction_seq
>>mmu-miR-143-3p	novel_circ_0002000_full_seq
>>mmu-miR-143-3p	novel_circ_0002003_full_seq
>>mmu-miR-143-3p	novel_circ_0001627_full_seq
>>mmu-miR-143-3p	novel_circ_0001641_full_seq
>>mmu-miR-143-3p	novel_circ_0001687_full_seq
>>mmu-miR-143-3p	novel_circ_0001687_junction_seq
>>mmu-miR-143-3p	novel_circ_0002174_full_seq
>>mmu-miR-143-3p	novel_circ_0002221_full_seq
>>mmu-miR-143-3p	novel_circ_0002239_full_seq
>>mmu-miR-143-3p	novel_circ_0002240_full_seq
>>mmu-miR-143-3p	novel_circ_0002291_full_seq
>>mmu-miR-143-3p	novel_circ_0002052_full_seq
>>mmu-miR-143-3p	novel_circ_0002092_full_seq
>>mmu-miR-143-3p	novel_circ_0002092_junction_seq
>>mmu-miR-143-3p	novel_circ_0002094_full_seq
>>mmu-miR-143-3p	novel_circ_0002094_junction_seq
>>mmu-miR-143-3p	novel_circ_0002105_full_seq
>>mmu-miR-143-3p	novel_circ_0002110_full_seq
>>mmu-miR-30e-5p	novel_circ_0001969_full_seq
>>mmu-miR-30e-5p	novel_circ_0001706_full_seq
>>mmu-miR-30e-5p	novel_circ_0001709_full_seq
>>mmu-miR-30e-5p	novel_circ_0002236_full_seq
>>mmu-miR-30e-5p	novel_circ_0002236_junction_seq
>>mmu-miR-30e-5p	novel_circ_0002325_full_seq
>>mmu-miR-30e-5p	novel_circ_0002327_full_seq
>>mmu-miR-30e-5p	novel_circ_0002057_full_seq
>>mmu-miR-30e-3p	novel_circ_0001533_full_seq
>>mmu-miR-30e-3p	novel_circ_0001610_full_seq
>>mmu-miR-30e-3p	novel_circ_0001709_full_seq
>>mmu-miR-30e-3p	novel_circ_0002195_full_seq
>>mmu-miR-30e-3p	novel_circ_0002218_full_seq
>>mmu-miR-30e-3p	novel_circ_0002219_full_seq
>>mmu-miR-30e-3p	novel_circ_0002292_full_seq
>>mmu-miR-30e-3p	novel_circ_0002035_junction_seq
>>mmu-miR-30e-3p	novel_circ_0002105_full_seq
>>mmu-miR-30e-3p	novel_circ_0005586_full_seq
>>mmu-miR-290a-5p	novel_circ_0001991_full_seq
>>mmu-miR-290a-5p	novel_circ_0002192_full_seq
>>mmu-miR-290a-5p	novel_circ_0002218_full_seq
>>mmu-miR-290a-5p	novel_circ_0002219_full_seq
>>mmu-miR-290a-5p	novel_circ_0002219_junction_seq
>>mmu-miR-290a-5p	novel_circ_0002274_full_seq
>>mmu-miR-290a-3p	novel_circ_0001995_full_seq
>>mmu-miR-290a-3p	novel_circ_0001588_full_seq
>>mmu-miR-290a-3p	novel_circ_0002242_full_seq
>>mmu-miR-290a-3p	novel_circ_0002315_full_seq
>>mmu-miR-291a-5p	novel_circ_0001992_full_seq
>>mmu-miR-291a-5p	novel_circ_0001995_full_seq
>>mmu-miR-291a-5p	novel_circ_0002013_full_seq
>>mmu-miR-291a-5p	novel_circ_0001614_full_seq
>>mmu-miR-291a-5p	novel_circ_0001660_junction_seq
>>mmu-miR-291a-5p	novel_circ_0001668_full_seq
>>mmu-miR-291a-5p	novel_circ_0001674_full_seq
>>mmu-miR-291a-5p	novel_circ_0001683_full_seq
>>mmu-miR-291a-5p	novel_circ_0001693_full_seq
>>mmu-miR-291a-5p	novel_circ_0002187_junction_seq
>>mmu-miR-291a-5p	novel_circ_0002201_full_seq
>>mmu-miR-291a-5p	novel_circ_0002282_full_seq
>>mmu-miR-291a-5p	novel_circ_0002287_full_seq
>>mmu-miR-291a-5p	novel_circ_0002300_full_seq
>>mmu-miR-291a-5p	novel_circ_0002363_full_seq
>>mmu-miR-291a-5p	novel_circ_0002363_junction_seq
>>mmu-miR-291a-5p	novel_circ_0002030_full_seq
>>mmu-miR-291a-5p	novel_circ_0002048_full_seq
>>mmu-miR-291a-5p	novel_circ_0002049_full_seq
>>mmu-miR-291a-5p	novel_circ_0002064_full_seq
>>mmu-miR-291a-5p	novel_circ_0002072_full_seq
>>mmu-miR-291a-5p	novel_circ_0002106_full_seq
>>mmu-miR-291a-5p	novel_circ_0002114_full_seq
>>mmu-miR-291a-5p	novel_circ_0002151_full_seq
>>mmu-miR-291a-3p	novel_circ_0001533_full_seq
>>mmu-miR-291a-3p	novel_circ_0001586_full_seq
>>mmu-miR-291a-3p	novel_circ_0001610_full_seq
>>mmu-miR-291a-3p	novel_circ_0001653_full_seq
>>mmu-miR-291a-3p	novel_circ_0001653_junction_seq
>>mmu-miR-291a-3p	novel_circ_0001709_full_seq
>>mmu-miR-291a-3p	novel_circ_0002195_full_seq
>>mmu-miR-291a-3p	novel_circ_0002267_full_seq
>>mmu-miR-291a-3p	novel_circ_0002355_full_seq
>>mmu-miR-291a-3p	novel_circ_0002364_full_seq
>>mmu-miR-291a-3p	novel_circ_0002153_junction_seq
>>mmu-miR-292a-5p	novel_circ_0001991_full_seq
>>mmu-miR-292a-5p	novel_circ_0002192_full_seq
>>mmu-miR-292a-5p	novel_circ_0002218_full_seq
>>mmu-miR-292a-5p	novel_circ_0002219_full_seq
>>mmu-miR-292a-5p	novel_circ_0002219_junction_seq
>>mmu-miR-292a-5p	novel_circ_0002274_full_seq
>>mmu-miR-292a-5p	novel_circ_0002093_full_seq
>>mmu-miR-292a-3p	novel_circ_0001995_full_seq
>>mmu-miR-292a-3p	novel_circ_0001588_full_seq
>>mmu-miR-292a-3p	novel_circ_0002242_full_seq
>>mmu-miR-292a-3p	novel_circ_0002315_full_seq
>>mmu-miR-293-5p	novel_circ_0001991_full_seq
>>mmu-miR-293-5p	novel_circ_0002192_full_seq
>>mmu-miR-293-5p	novel_circ_0002218_full_seq
>>mmu-miR-293-5p	novel_circ_0002219_full_seq
>>mmu-miR-293-5p	novel_circ_0002219_junction_seq
>>mmu-miR-293-5p	novel_circ_0002274_full_seq
>>mmu-miR-293-5p	novel_circ_0002093_full_seq
>>mmu-miR-293-3p	novel_circ_0002094_full_seq
>>mmu-miR-293-3p	novel_circ_0002094_junction_seq
>>mmu-miR-294-5p	novel_circ_0001555_full_seq
>>mmu-miR-294-5p	novel_circ_0001556_full_seq
>>mmu-miR-294-5p	novel_circ_0001557_full_seq
>>mmu-miR-294-3p	novel_circ_0001533_full_seq
>>mmu-miR-294-3p	novel_circ_0001610_full_seq
>>mmu-miR-294-3p	novel_circ_0001653_full_seq
>>mmu-miR-294-3p	novel_circ_0001709_full_seq
>>mmu-miR-294-3p	novel_circ_0002195_full_seq
>>mmu-miR-294-3p	novel_circ_0002267_full_seq
>>mmu-miR-294-3p	novel_circ_0002355_full_seq
>>mmu-miR-294-3p	novel_circ_0002364_full_seq
>>mmu-miR-295-5p	novel_circ_0002178_full_seq
>>mmu-miR-295-5p	novel_circ_0002053_full_seq
>>mmu-miR-295-5p	novel_circ_0002054_full_seq
>>mmu-miR-295-5p	novel_circ_0002137_full_seq
>>mmu-miR-295-3p	novel_circ_0001533_full_seq
>>mmu-miR-295-3p	novel_circ_0001610_full_seq
>>mmu-miR-295-3p	novel_circ_0001653_full_seq
>>mmu-miR-295-3p	novel_circ_0001709_full_seq
>>mmu-miR-295-3p	novel_circ_0002267_full_seq
>>mmu-miR-295-3p	novel_circ_0002364_full_seq
>>mmu-miR-295-3p	novel_circ_0002153_junction_seq
>>mmu-miR-296-5p	novel_circ_0001550_full_seq
>>mmu-miR-296-5p	novel_circ_0002218_full_seq
>>mmu-miR-296-5p	novel_circ_0002066_full_seq
>>mmu-miR-296-5p	novel_circ_0002066_junction_seq
>>mmu-miR-296-3p	novel_circ_0001966_full_seq
>>mmu-miR-296-3p	novel_circ_0001966_junction_seq
>>mmu-miR-296-3p	novel_circ_0001563_full_seq
>>mmu-miR-296-3p	novel_circ_0001597_full_seq
>>mmu-miR-296-3p	novel_circ_0001641_full_seq
>>mmu-miR-296-3p	novel_circ_0001642_full_seq
>>mmu-miR-296-3p	novel_circ_0002223_full_seq
>>mmu-miR-296-3p	novel_circ_0002268_full_seq
>>mmu-miR-296-3p	novel_circ_0002287_full_seq
>>mmu-miR-296-3p	novel_circ_0002288_full_seq
>>mmu-miR-296-3p	novel_circ_0002032_full_seq
>>mmu-miR-296-3p	novel_circ_0002033_full_seq
>>mmu-miR-296-3p	novel_circ_0002035_full_seq
>>mmu-miR-296-3p	novel_circ_0002058_full_seq
>>mmu-miR-297a-5p	novel_circ_0002065_full_seq
>>mmu-miR-297a-5p	novel_circ_0002066_full_seq
>>mmu-miR-297a-5p	novel_circ_0002070_full_seq
>>mmu-miR-297a-5p	novel_circ_0002157_full_seq
>>mmu-miR-298-5p	novel_circ_0001570_full_seq
>>mmu-miR-298-5p	novel_circ_0001646_full_seq
>>mmu-miR-298-5p	novel_circ_0002225_full_seq
>>mmu-miR-298-5p	novel_circ_0002074_full_seq
>>mmu-miR-298-5p	novel_circ_0002092_full_seq
>>mmu-miR-298-5p	novel_circ_0002145_full_seq
>>mmu-miR-298-3p	novel_circ_0001991_full_seq
>>mmu-miR-298-3p	novel_circ_0001533_full_seq
>>mmu-miR-298-3p	novel_circ_0001565_full_seq
>>mmu-miR-298-3p	novel_circ_0002193_junction_seq
>>mmu-miR-298-3p	novel_circ_0002247_full_seq
>>mmu-miR-298-3p	novel_circ_0002270_full_seq
>>mmu-miR-298-3p	novel_circ_0002309_full_seq
>>mmu-miR-298-3p	novel_circ_0002309_junction_seq
>>mmu-miR-298-3p	novel_circ_0002032_full_seq
>>mmu-miR-298-3p	novel_circ_0002033_full_seq
>>mmu-miR-298-3p	novel_circ_0002035_full_seq
>>mmu-miR-298-3p	novel_circ_0002041_full_seq
>>mmu-miR-298-3p	novel_circ_0002041_junction_seq
>>mmu-miR-298-3p	novel_circ_0002042_full_seq
>>mmu-miR-298-3p	novel_circ_0002042_junction_seq
>>mmu-miR-298-3p	novel_circ_0002074_full_seq
>>mmu-miR-298-3p	novel_circ_0002108_full_seq
>>mmu-miR-298-3p	novel_circ_0002157_full_seq
>>mmu-miR-298-3p	novel_circ_0002158_full_seq
>>mmu-miR-299a-5p	novel_circ_0001964_full_seq
>>mmu-miR-299a-5p	novel_circ_0002227_full_seq
>>mmu-miR-299a-5p	novel_circ_0002032_full_seq
>>mmu-miR-299a-5p	novel_circ_0002033_full_seq
>>mmu-miR-299a-5p	novel_circ_0002035_full_seq
>>mmu-miR-299a-5p	novel_circ_0002049_full_seq
>>mmu-miR-299a-5p	novel_circ_0002126_full_seq
>>mmu-miR-299a-3p	novel_circ_0002006_full_seq
>>mmu-miR-299a-3p	novel_circ_0001565_full_seq
>>mmu-miR-299a-3p	novel_circ_0002171_full_seq
>>mmu-miR-299a-3p	novel_circ_0002220_full_seq
>>mmu-miR-299a-3p	novel_circ_0002276_full_seq
>>mmu-miR-299a-3p	novel_circ_0002318_full_seq
>>mmu-miR-299a-3p	novel_circ_0002321_full_seq
>>mmu-miR-299a-3p	novel_circ_0002092_full_seq
>>mmu-miR-299a-3p	novel_circ_0002134_full_seq
>>mmu-miR-299a-3p	novel_circ_0002135_full_seq
>>mmu-miR-300-5p	novel_circ_0001967_full_seq
>>mmu-miR-300-5p	novel_circ_0001967_junction_seq
>>mmu-miR-300-5p	novel_circ_0001584_full_seq
>>mmu-miR-300-5p	novel_circ_0001585_full_seq
>>mmu-miR-300-5p	novel_circ_0001586_full_seq
>>mmu-miR-300-5p	novel_circ_0001591_full_seq
>>mmu-miR-300-5p	novel_circ_0001593_full_seq
>>mmu-miR-300-5p	novel_circ_0001603_full_seq
>>mmu-miR-300-5p	novel_circ_0001636_full_seq
>>mmu-miR-300-5p	novel_circ_0001663_full_seq
>>mmu-miR-300-5p	novel_circ_0001694_full_seq
>>mmu-miR-300-5p	novel_circ_0001700_full_seq
>>mmu-miR-300-5p	novel_circ_0001700_junction_seq
>>mmu-miR-300-5p	novel_circ_0002171_full_seq
>>mmu-miR-300-5p	novel_circ_0002200_full_seq
>>mmu-miR-300-5p	novel_circ_0002222_full_seq
>>mmu-miR-300-5p	novel_circ_0002223_full_seq
>>mmu-miR-300-5p	novel_circ_0002227_full_seq
>>mmu-miR-300-5p	novel_circ_0002227_junction_seq
>>mmu-miR-300-5p	novel_circ_0002280_full_seq
>>mmu-miR-300-5p	novel_circ_0002281_full_seq
>>mmu-miR-300-5p	novel_circ_0002283_full_seq
>>mmu-miR-300-5p	novel_circ_0002286_full_seq
>>mmu-miR-300-5p	novel_circ_0002327_full_seq
>>mmu-miR-300-5p	novel_circ_0002363_junction_seq
>>mmu-miR-300-5p	novel_circ_0002025_full_seq
>>mmu-miR-300-5p	novel_circ_0002027_full_seq
>>mmu-miR-300-5p	novel_circ_0002029_full_seq
>>mmu-miR-300-5p	novel_circ_0002029_junction_seq
>>mmu-miR-300-5p	novel_circ_0002048_full_seq
>>mmu-miR-300-5p	novel_circ_0002058_full_seq
>>mmu-miR-300-5p	novel_circ_0002080_full_seq
>>mmu-miR-300-5p	novel_circ_0002142_full_seq
>>mmu-miR-300-3p	novel_circ_0001970_full_seq
>>mmu-miR-300-3p	novel_circ_0001664_full_seq
>>mmu-miR-300-3p	novel_circ_0002045_full_seq
>>mmu-miR-300-3p	novel_circ_0002045_junction_seq
>>mmu-miR-300-3p	novel_circ_0002055_full_seq
>>mmu-miR-300-3p	novel_circ_0002068_full_seq
>>mmu-miR-300-3p	novel_circ_0002068_junction_seq
>>mmu-miR-300-3p	novel_circ_0002131_full_seq
>>mmu-miR-300-3p	novel_circ_0002132_full_seq
>>mmu-miR-301a-5p	novel_circ_0001610_full_seq
>>mmu-miR-301a-5p	novel_circ_0001623_full_seq
>>mmu-miR-301a-5p	novel_circ_0001642_full_seq
>>mmu-miR-301a-5p	novel_circ_0001709_full_seq
>>mmu-miR-301a-5p	novel_circ_0002207_full_seq
>>mmu-miR-301a-5p	novel_circ_0002264_full_seq
>>mmu-miR-301a-5p	novel_circ_0002301_full_seq
>>mmu-miR-301a-5p	novel_circ_0002302_full_seq
>>mmu-miR-301a-5p	novel_circ_0002303_full_seq
>>mmu-miR-301a-5p	novel_circ_0002309_full_seq
>>mmu-miR-301a-5p	novel_circ_0002335_full_seq
>>mmu-miR-301a-5p	novel_circ_0002085_full_seq
>>mmu-miR-301a-5p	novel_circ_0002136_full_seq
>>mmu-miR-301a-3p	novel_circ_0001999_full_seq
>>mmu-miR-301a-3p	novel_circ_0002000_full_seq
>>mmu-miR-301a-3p	novel_circ_0001687_full_seq
>>mmu-miR-301a-3p	novel_circ_0002196_full_seq
>>mmu-miR-301a-3p	novel_circ_0002201_full_seq
>>mmu-miR-301a-3p	novel_circ_0002280_full_seq
>>mmu-miR-301a-3p	novel_circ_0002281_full_seq
>>mmu-miR-301a-3p	novel_circ_0002282_full_seq
>>mmu-miR-302a-3p	novel_circ_0001533_full_seq
>>mmu-miR-302a-3p	novel_circ_0001586_full_seq
>>mmu-miR-302a-3p	novel_circ_0001610_full_seq
>>mmu-miR-302a-3p	novel_circ_0001653_full_seq
>>mmu-miR-302a-3p	novel_circ_0001653_junction_seq
>>mmu-miR-302a-3p	novel_circ_0001709_full_seq
>>mmu-miR-302a-3p	novel_circ_0002195_full_seq
>>mmu-miR-302a-3p	novel_circ_0002267_full_seq
>>mmu-miR-302a-3p	novel_circ_0002355_full_seq
>>mmu-miR-302a-3p	novel_circ_0002364_full_seq
>>mmu-miR-302a-3p	novel_circ_0002153_junction_seq
>>mmu-miR-34c-5p	novel_circ_0001973_full_seq
>>mmu-miR-34c-5p	novel_circ_0001973_junction_seq
>>mmu-miR-34c-5p	novel_circ_0001982_full_seq
>>mmu-miR-34c-5p	novel_circ_0001670_junction_seq
>>mmu-miR-34c-5p	novel_circ_0001698_full_seq
>>mmu-miR-34c-5p	novel_circ_0001703_full_seq
>>mmu-miR-34c-5p	novel_circ_0001704_full_seq
>>mmu-miR-34c-5p	novel_circ_0001723_full_seq
>>mmu-miR-34c-5p	novel_circ_0002218_full_seq
>>mmu-miR-34c-5p	novel_circ_0002219_full_seq
>>mmu-miR-34c-5p	novel_circ_0002278_full_seq
>>mmu-miR-34c-5p	novel_circ_0002296_full_seq
>>mmu-miR-34c-5p	novel_circ_0002309_full_seq
>>mmu-miR-34c-5p	novel_circ_0002320_full_seq
>>mmu-miR-34c-5p	novel_circ_0002337_full_seq
>>mmu-miR-34c-5p	novel_circ_0002351_full_seq
>>mmu-miR-34c-5p	novel_circ_0002357_full_seq
>>mmu-miR-34c-5p	novel_circ_0002358_full_seq
>>mmu-miR-34c-5p	novel_circ_0002031_full_seq
>>mmu-miR-34c-5p	novel_circ_0002037_full_seq
>>mmu-miR-34c-5p	novel_circ_0002068_full_seq
>>mmu-miR-34c-5p	novel_circ_0002068_junction_seq
>>mmu-miR-34c-5p	novel_circ_0002129_full_seq
>>mmu-miR-34c-5p	novel_circ_0002132_full_seq
>>mmu-miR-34c-5p	novel_circ_0002134_full_seq
>>mmu-miR-34c-5p	novel_circ_0002135_full_seq
>>mmu-miR-34c-3p	novel_circ_0001552_full_seq
>>mmu-miR-34c-3p	novel_circ_0001571_full_seq
>>mmu-miR-34c-3p	novel_circ_0001611_full_seq
>>mmu-miR-34c-3p	novel_circ_0005595_full_seq
>>mmu-miR-34b-5p	novel_circ_0001973_full_seq
>>mmu-miR-34b-5p	novel_circ_0001973_junction_seq
>>mmu-miR-34b-5p	novel_circ_0001982_full_seq
>>mmu-miR-34b-5p	novel_circ_0001670_junction_seq
>>mmu-miR-34b-5p	novel_circ_0001698_full_seq
>>mmu-miR-34b-5p	novel_circ_0001703_full_seq
>>mmu-miR-34b-5p	novel_circ_0001704_full_seq
>>mmu-miR-34b-5p	novel_circ_0001723_full_seq
>>mmu-miR-34b-5p	novel_circ_0002218_full_seq
>>mmu-miR-34b-5p	novel_circ_0002219_full_seq
>>mmu-miR-34b-5p	novel_circ_0002278_full_seq
>>mmu-miR-34b-5p	novel_circ_0002296_full_seq
>>mmu-miR-34b-5p	novel_circ_0002309_full_seq
>>mmu-miR-34b-5p	novel_circ_0002320_full_seq
>>mmu-miR-34b-5p	novel_circ_0002337_full_seq
>>mmu-miR-34b-5p	novel_circ_0002351_full_seq
>>mmu-miR-34b-5p	novel_circ_0002357_full_seq
>>mmu-miR-34b-5p	novel_circ_0002358_full_seq
>>mmu-miR-34b-5p	novel_circ_0002031_full_seq
>>mmu-miR-34b-5p	novel_circ_0002037_full_seq
>>mmu-miR-34b-5p	novel_circ_0002068_full_seq
>>mmu-miR-34b-5p	novel_circ_0002068_junction_seq
>>mmu-miR-34b-5p	novel_circ_0002129_full_seq
>>mmu-miR-34b-5p	novel_circ_0002132_full_seq
>>mmu-miR-34b-5p	novel_circ_0002134_full_seq
>>mmu-miR-34b-5p	novel_circ_0002135_full_seq
>>mmu-miR-34b-3p	novel_circ_0001571_full_seq
>>mmu-miR-34b-3p	novel_circ_0001611_full_seq
>>mmu-miR-34b-3p	novel_circ_0005595_full_seq
>>mmu-let-7d-5p	novel_circ_0001640_full_seq
>>mmu-let-7d-5p	novel_circ_0001640_junction_seq
>>mmu-let-7d-5p	novel_circ_0002171_full_seq
>>mmu-let-7d-5p	novel_circ_0002196_full_seq
>>mmu-let-7d-5p	novel_circ_0002205_full_seq
>>mmu-let-7d-5p	novel_circ_0002292_full_seq
>>mmu-let-7d-5p	novel_circ_0002292_junction_seq
>>mmu-let-7d-5p	novel_circ_0002158_full_seq
>>mmu-let-7d-3p	novel_circ_0001664_full_seq
>>mmu-miR-106a-5p	novel_circ_0001995_full_seq
>>mmu-miR-106a-5p	novel_circ_0001687_full_seq
>>mmu-miR-106a-5p	novel_circ_0002172_full_seq
>>mmu-miR-106a-5p	novel_circ_0002242_full_seq
>>mmu-miR-106a-5p	novel_circ_0002355_full_seq
>>mmu-miR-106a-5p	novel_circ_0002364_full_seq
>>mmu-miR-106a-3p	novel_circ_0001997_full_seq
>>mmu-miR-106a-3p	novel_circ_0001999_full_seq
>>mmu-miR-106a-3p	novel_circ_0002000_full_seq
>>mmu-miR-106a-3p	novel_circ_0001538_full_seq
>>mmu-miR-106a-3p	novel_circ_0001610_full_seq
>>mmu-miR-106a-3p	novel_circ_0001703_full_seq
>>mmu-miR-106a-3p	novel_circ_0001704_full_seq
>>mmu-miR-106a-3p	novel_circ_0001706_full_seq
>>mmu-miR-106a-3p	novel_circ_0001708_full_seq
>>mmu-miR-106a-3p	novel_circ_0001709_full_seq
>>mmu-miR-106a-3p	novel_circ_0002178_full_seq
>>mmu-miR-106a-3p	novel_circ_0002178_junction_seq
>>mmu-miR-106a-3p	novel_circ_0002215_full_seq
>>mmu-miR-106a-3p	novel_circ_0002215_junction_seq
>>mmu-miR-106a-3p	novel_circ_0002283_full_seq
>>mmu-miR-106a-3p	novel_circ_0002032_full_seq
>>mmu-miR-106a-3p	novel_circ_0002033_full_seq
>>mmu-miR-106a-3p	novel_circ_0002035_full_seq
>>mmu-miR-106a-3p	novel_circ_0002048_full_seq
>>mmu-miR-106a-3p	novel_circ_0002053_full_seq
>>mmu-miR-106a-3p	novel_circ_0002138_full_seq
>>mmu-miR-106b-5p	novel_circ_0001995_full_seq
>>mmu-miR-106b-5p	novel_circ_0001687_full_seq
>>mmu-miR-106b-5p	novel_circ_0002172_full_seq
>>mmu-miR-106b-5p	novel_circ_0002242_full_seq
>>mmu-miR-106b-5p	novel_circ_0002355_full_seq
>>mmu-miR-106b-5p	novel_circ_0002364_full_seq
>>mmu-miR-106b-3p	novel_circ_0002228_full_seq
>>mmu-miR-106b-3p	novel_circ_0002058_full_seq
>>mmu-miR-106b-3p	novel_circ_0002145_full_seq
>>mmu-miR-130b-5p	novel_circ_0001995_full_seq
>>mmu-miR-130b-5p	novel_circ_0001544_full_seq
>>mmu-miR-130b-5p	novel_circ_0001548_full_seq
>>mmu-miR-130b-5p	novel_circ_0001548_junction_seq
>>mmu-miR-130b-5p	novel_circ_0001610_full_seq
>>mmu-miR-130b-5p	novel_circ_0001657_full_seq
>>mmu-miR-130b-5p	novel_circ_0001657_junction_seq
>>mmu-miR-130b-5p	novel_circ_0001658_full_seq
>>mmu-miR-130b-5p	novel_circ_0001658_junction_seq
>>mmu-miR-130b-5p	novel_circ_0001709_full_seq
>>mmu-miR-130b-5p	novel_circ_0002173_full_seq
>>mmu-miR-130b-5p	novel_circ_0002196_full_seq
>>mmu-miR-130b-5p	novel_circ_0002201_full_seq
>>mmu-miR-130b-5p	novel_circ_0002294_full_seq
>>mmu-miR-130b-5p	novel_circ_0002298_full_seq
>>mmu-miR-130b-5p	novel_circ_0002305_full_seq
>>mmu-miR-130b-5p	novel_circ_0002312_full_seq
>>mmu-miR-130b-5p	novel_circ_0002313_full_seq
>>mmu-miR-130b-5p	novel_circ_0002340_full_seq
>>mmu-miR-130b-5p	novel_circ_0002041_full_seq
>>mmu-miR-130b-5p	novel_circ_0002054_full_seq
>>mmu-miR-130b-5p	novel_circ_0002129_full_seq
>>mmu-miR-130b-5p	novel_circ_0002132_full_seq
>>mmu-miR-130b-5p	novel_circ_0002157_full_seq
>>mmu-miR-130b-5p	novel_circ_0002158_full_seq
>>mmu-miR-130b-3p	novel_circ_0001999_full_seq
>>mmu-miR-130b-3p	novel_circ_0002000_full_seq
>>mmu-miR-130b-3p	novel_circ_0001687_full_seq
>>mmu-miR-130b-3p	novel_circ_0002196_full_seq
>>mmu-miR-130b-3p	novel_circ_0002201_full_seq
>>mmu-miR-130b-3p	novel_circ_0002280_full_seq
>>mmu-miR-130b-3p	novel_circ_0002281_full_seq
>>mmu-miR-130b-3p	novel_circ_0002282_full_seq
>>mmu-miR-19b-2-5p	novel_circ_0001953_full_seq
>>mmu-miR-19b-2-5p	novel_circ_0001548_full_seq
>>mmu-miR-19b-2-5p	novel_circ_0001553_full_seq
>>mmu-miR-19b-2-5p	novel_circ_0001607_full_seq
>>mmu-miR-19b-2-5p	novel_circ_0001664_full_seq
>>mmu-miR-19b-2-5p	novel_circ_0002218_full_seq
>>mmu-miR-19b-2-5p	novel_circ_0002219_full_seq
>>mmu-miR-19b-2-5p	novel_circ_0002093_full_seq
>>mmu-miR-19b-2-5p	novel_circ_0002108_full_seq
>>mmu-miR-19b-2-5p	novel_circ_0002150_full_seq
>>mmu-miR-19b-3p	novel_circ_0001974_full_seq
>>mmu-miR-19b-3p	novel_circ_0001999_full_seq
>>mmu-miR-19b-3p	novel_circ_0001999_junction_seq
>>mmu-miR-19b-3p	novel_circ_0002003_full_seq
>>mmu-miR-19b-3p	novel_circ_0002198_full_seq
>>mmu-miR-19b-3p	novel_circ_0002201_full_seq
>>mmu-miR-19b-3p	novel_circ_0002049_full_seq
>>mmu-miR-30c-5p	novel_circ_0001969_full_seq
>>mmu-miR-30c-5p	novel_circ_0001706_full_seq
>>mmu-miR-30c-5p	novel_circ_0001709_full_seq
>>mmu-miR-30c-5p	novel_circ_0002327_full_seq
>>mmu-miR-30c-5p	novel_circ_0002057_full_seq
>>mmu-miR-30c-1-3p	novel_circ_0001576_full_seq
>>mmu-miR-30c-1-3p	novel_circ_0001623_full_seq
>>mmu-miR-30c-1-3p	novel_circ_0001662_full_seq
>>mmu-miR-30c-1-3p	novel_circ_0001668_full_seq
>>mmu-miR-30c-1-3p	novel_circ_0001687_full_seq
>>mmu-miR-30c-1-3p	novel_circ_0002173_full_seq
>>mmu-miR-30c-1-3p	novel_circ_0002200_full_seq
>>mmu-miR-30c-1-3p	novel_circ_0002207_full_seq
>>mmu-miR-30c-1-3p	novel_circ_0002220_full_seq
>>mmu-miR-30c-1-3p	novel_circ_0002220_junction_seq
>>mmu-miR-30c-1-3p	novel_circ_0002344_full_seq
>>mmu-miR-30c-1-3p	novel_circ_0002362_full_seq
>>mmu-miR-30c-2-3p	novel_circ_0001576_full_seq
>>mmu-miR-30c-2-3p	novel_circ_0001623_full_seq
>>mmu-miR-30c-2-3p	novel_circ_0001662_full_seq
>>mmu-miR-30c-2-3p	novel_circ_0001668_full_seq
>>mmu-miR-30c-2-3p	novel_circ_0001687_full_seq
>>mmu-miR-30c-2-3p	novel_circ_0002173_full_seq
>>mmu-miR-30c-2-3p	novel_circ_0002200_full_seq
>>mmu-miR-30c-2-3p	novel_circ_0002207_full_seq
>>mmu-miR-30c-2-3p	novel_circ_0002220_full_seq
>>mmu-miR-30c-2-3p	novel_circ_0002220_junction_seq
>>mmu-miR-30c-2-3p	novel_circ_0002344_full_seq
>>mmu-miR-30c-2-3p	novel_circ_0002362_full_seq
>>mmu-miR-30d-5p	novel_circ_0001969_full_seq
>>mmu-miR-30d-5p	novel_circ_0001706_full_seq
>>mmu-miR-30d-5p	novel_circ_0001706_junction_seq
>>mmu-miR-30d-5p	novel_circ_0001709_full_seq
>>mmu-miR-30d-5p	novel_circ_0002236_full_seq
>>mmu-miR-30d-5p	novel_circ_0002236_junction_seq
>>mmu-miR-30d-5p	novel_circ_0002327_full_seq
>>mmu-miR-30d-5p	novel_circ_0002057_full_seq
>>mmu-miR-30d-3p	novel_circ_0001533_full_seq
>>mmu-miR-30d-3p	novel_circ_0001610_full_seq
>>mmu-miR-30d-3p	novel_circ_0001709_full_seq
>>mmu-miR-30d-3p	novel_circ_0002195_full_seq
>>mmu-miR-30d-3p	novel_circ_0002218_full_seq
>>mmu-miR-30d-3p	novel_circ_0002219_full_seq
>>mmu-miR-30d-3p	novel_circ_0002292_full_seq
>>mmu-miR-30d-3p	novel_circ_0002035_junction_seq
>>mmu-miR-30d-3p	novel_circ_0002105_full_seq
>>mmu-miR-30d-3p	novel_circ_0002124_full_seq
>>mmu-miR-30d-3p	novel_circ_0005586_full_seq
>>mmu-miR-148a-5p	novel_circ_0001953_full_seq
>>mmu-miR-148a-5p	novel_circ_0001954_full_seq
>>mmu-miR-148a-5p	novel_circ_0001957_full_seq
>>mmu-miR-148a-5p	novel_circ_0001973_full_seq
>>mmu-miR-148a-5p	novel_circ_0001974_full_seq
>>mmu-miR-148a-5p	novel_circ_0001975_full_seq
>>mmu-miR-148a-5p	novel_circ_0001677_full_seq
>>mmu-miR-148a-5p	novel_circ_0001680_full_seq
>>mmu-miR-148a-5p	novel_circ_0002200_full_seq
>>mmu-miR-148a-5p	novel_circ_0002218_full_seq
>>mmu-miR-148a-5p	novel_circ_0002219_full_seq
>>mmu-miR-148a-5p	novel_circ_0002243_full_seq
>>mmu-miR-148a-5p	novel_circ_0002243_junction_seq
>>mmu-miR-148a-5p	novel_circ_0002292_full_seq
>>mmu-miR-148a-5p	novel_circ_0002326_full_seq
>>mmu-miR-148a-5p	novel_circ_0002340_full_seq
>>mmu-miR-148a-5p	novel_circ_0002072_full_seq
>>mmu-miR-148a-5p	novel_circ_0002085_full_seq
>>mmu-miR-148a-5p	novel_circ_0002093_full_seq
>>mmu-miR-148a-5p	novel_circ_0002144_full_seq
>>mmu-miR-148a-5p	novel_circ_0002157_full_seq
>>mmu-miR-148a-5p	novel_circ_0002157_junction_seq
>>mmu-miR-148a-5p	novel_circ_0002169_full_seq
>>mmu-miR-148a-3p	novel_circ_0001970_full_seq
>>mmu-miR-148a-3p	novel_circ_0001999_full_seq
>>mmu-miR-148a-3p	novel_circ_0002000_full_seq
>>mmu-miR-148a-3p	novel_circ_0002006_full_seq
>>mmu-miR-148a-3p	novel_circ_0001627_full_seq
>>mmu-miR-148a-3p	novel_circ_0001709_full_seq
>>mmu-miR-148a-3p	novel_circ_0002320_full_seq
>>mmu-miR-148a-3p	novel_circ_0002065_full_seq
>>mmu-miR-148a-3p	novel_circ_0002070_full_seq
>>mmu-miR-148a-3p	novel_circ_0002072_full_seq
>>mmu-miR-148a-3p	novel_circ_0002106_full_seq
>>mmu-miR-192-5p	novel_circ_0002355_full_seq
>>mmu-miR-192-3p	novel_circ_0001555_full_seq
>>mmu-miR-192-3p	novel_circ_0001556_full_seq
>>mmu-miR-192-3p	novel_circ_0002178_full_seq
>>mmu-miR-192-3p	novel_circ_0002194_full_seq
>>mmu-miR-192-3p	novel_circ_0002068_full_seq
>>mmu-miR-192-3p	novel_circ_0002068_junction_seq
>>mmu-miR-196a-5p	novel_circ_0001564_full_seq
>>mmu-miR-196a-5p	novel_circ_0002183_full_seq
>>mmu-miR-196a-5p	novel_circ_0002184_full_seq
>>mmu-miR-196a-5p	novel_circ_0002128_full_seq
>>mmu-miR-196a-5p	novel_circ_0002129_full_seq
>>mmu-miR-196a-1-3p	novel_circ_0001999_full_seq
>>mmu-miR-196a-1-3p	novel_circ_0001999_junction_seq
>>mmu-miR-196a-1-3p	novel_circ_0002000_full_seq
>>mmu-miR-196a-1-3p	novel_circ_0002000_junction_seq
>>mmu-miR-196a-2-3p	novel_circ_0001666_full_seq
>>mmu-miR-196a-2-3p	novel_circ_0001673_full_seq
>>mmu-miR-196a-2-3p	novel_circ_0002173_full_seq
>>mmu-miR-200a-5p	novel_circ_0002200_full_seq
>>mmu-miR-200a-3p	novel_circ_0001997_full_seq
>>mmu-miR-200a-3p	novel_circ_0001527_full_seq
>>mmu-miR-200a-3p	novel_circ_0001528_full_seq
>>mmu-miR-200a-3p	novel_circ_0001533_full_seq
>>mmu-miR-200a-3p	novel_circ_0001603_full_seq
>>mmu-miR-200a-3p	novel_circ_0001709_full_seq
>>mmu-miR-200a-3p	novel_circ_0002234_full_seq
>>mmu-miR-200a-3p	novel_circ_0002281_full_seq
>>mmu-miR-200a-3p	novel_circ_0002037_full_seq
>>mmu-miR-200a-3p	novel_circ_0002097_full_seq
>>mmu-miR-208a-5p	novel_circ_0001954_full_seq
>>mmu-miR-208a-5p	novel_circ_0001968_full_seq
>>mmu-miR-208a-5p	novel_circ_0001982_full_seq
>>mmu-miR-208a-5p	novel_circ_0001556_full_seq
>>mmu-miR-208a-5p	novel_circ_0001558_full_seq
>>mmu-miR-208a-5p	novel_circ_0001611_full_seq
>>mmu-miR-208a-5p	novel_circ_0001611_junction_seq
>>mmu-miR-208a-5p	novel_circ_0001658_full_seq
>>mmu-miR-208a-5p	novel_circ_0001677_full_seq
>>mmu-miR-208a-5p	novel_circ_0002171_full_seq
>>mmu-miR-208a-5p	novel_circ_0002196_junction_seq
>>mmu-miR-208a-5p	novel_circ_0002201_full_seq
>>mmu-miR-208a-5p	novel_circ_0002238_full_seq
>>mmu-miR-208a-5p	novel_circ_0002250_full_seq
>>mmu-miR-208a-5p	novel_circ_0002250_junction_seq
>>mmu-miR-208a-5p	novel_circ_0002311_full_seq
>>mmu-miR-208a-5p	novel_circ_0002311_junction_seq
>>mmu-miR-208a-5p	novel_circ_0002044_full_seq
>>mmu-miR-208a-5p	novel_circ_0002054_full_seq
>>mmu-miR-208a-5p	novel_circ_0002055_full_seq
>>mmu-miR-208a-5p	novel_circ_0002060_full_seq
>>mmu-miR-208a-5p	novel_circ_0002144_full_seq
>>mmu-miR-208a-5p	novel_circ_0002151_full_seq
>>mmu-miR-208a-5p	novel_circ_0002164_full_seq
>>mmu-miR-208a-3p	novel_circ_0001534_full_seq
>>mmu-let-7a-5p	novel_circ_0001640_full_seq
>>mmu-let-7a-5p	novel_circ_0001640_junction_seq
>>mmu-let-7a-5p	novel_circ_0002171_full_seq
>>mmu-let-7a-5p	novel_circ_0002196_full_seq
>>mmu-let-7a-5p	novel_circ_0002205_full_seq
>>mmu-let-7a-5p	novel_circ_0002292_full_seq
>>mmu-let-7a-5p	novel_circ_0002292_junction_seq
>>mmu-let-7a-5p	novel_circ_0002158_full_seq
>>mmu-let-7a-1-3p	novel_circ_0001556_full_seq
>>mmu-let-7a-1-3p	novel_circ_0001558_full_seq
>>mmu-let-7a-1-3p	novel_circ_0002206_full_seq
>>mmu-let-7a-1-3p	novel_circ_0002206_junction_seq
>>mmu-let-7a-2-3p	novel_circ_0001544_full_seq
>>mmu-let-7a-2-3p	novel_circ_0001687_full_seq
>>mmu-let-7a-2-3p	novel_circ_0002031_full_seq
>>mmu-let-7a-2-3p	novel_circ_0002106_full_seq
>>mmu-let-7b-5p	novel_circ_0001640_full_seq
>>mmu-let-7b-5p	novel_circ_0001640_junction_seq
>>mmu-let-7b-5p	novel_circ_0002171_full_seq
>>mmu-let-7b-5p	novel_circ_0002196_full_seq
>>mmu-let-7b-5p	novel_circ_0002205_full_seq
>>mmu-let-7b-5p	novel_circ_0002292_full_seq
>>mmu-let-7b-5p	novel_circ_0002292_junction_seq
>>mmu-let-7b-5p	novel_circ_0002158_full_seq
>>mmu-let-7b-3p	novel_circ_0001556_full_seq
>>mmu-let-7b-3p	novel_circ_0001558_full_seq
>>mmu-let-7b-3p	novel_circ_0002206_full_seq
>>mmu-let-7b-3p	novel_circ_0002206_junction_seq
>>mmu-let-7c-5p	novel_circ_0001640_full_seq
>>mmu-let-7c-5p	novel_circ_0001640_junction_seq
>>mmu-let-7c-5p	novel_circ_0002171_full_seq
>>mmu-let-7c-5p	novel_circ_0002196_full_seq
>>mmu-let-7c-5p	novel_circ_0002205_full_seq
>>mmu-let-7c-5p	novel_circ_0002292_full_seq
>>mmu-let-7c-5p	novel_circ_0002292_junction_seq
>>mmu-let-7c-5p	novel_circ_0002158_full_seq
>>mmu-let-7c-1-3p	novel_circ_0002298_full_seq
>>mmu-let-7c-1-3p	novel_circ_0002128_full_seq
>>mmu-let-7c-1-3p	novel_circ_0002129_full_seq
>>mmu-let-7c-2-3p	novel_circ_0001556_full_seq
>>mmu-let-7c-2-3p	novel_circ_0001558_full_seq
>>mmu-let-7c-2-3p	novel_circ_0002206_full_seq
>>mmu-let-7c-2-3p	novel_circ_0002206_junction_seq
>>mmu-let-7e-5p	novel_circ_0001640_full_seq
>>mmu-let-7e-5p	novel_circ_0001640_junction_seq
>>mmu-let-7e-5p	novel_circ_0002171_full_seq
>>mmu-let-7e-5p	novel_circ_0002196_full_seq
>>mmu-let-7e-5p	novel_circ_0002205_full_seq
>>mmu-let-7e-5p	novel_circ_0002292_full_seq
>>mmu-let-7e-5p	novel_circ_0002292_junction_seq
>>mmu-let-7e-5p	novel_circ_0002158_full_seq
>>mmu-let-7e-3p	novel_circ_0002281_full_seq
>>mmu-let-7e-3p	novel_circ_0002281_junction_seq
>>mmu-let-7f-5p	novel_circ_0001640_full_seq
>>mmu-let-7f-5p	novel_circ_0001640_junction_seq
>>mmu-let-7f-5p	novel_circ_0002171_full_seq
>>mmu-let-7f-5p	novel_circ_0002196_full_seq
>>mmu-let-7f-5p	novel_circ_0002205_full_seq
>>mmu-let-7f-5p	novel_circ_0002292_full_seq
>>mmu-let-7f-5p	novel_circ_0002292_junction_seq
>>mmu-let-7f-5p	novel_circ_0002158_full_seq
>>mmu-let-7f-1-3p	novel_circ_0001556_full_seq
>>mmu-let-7f-1-3p	novel_circ_0001558_full_seq
>>mmu-let-7f-1-3p	novel_circ_0002206_full_seq
>>mmu-let-7f-1-3p	novel_circ_0002206_junction_seq
>>mmu-let-7f-2-3p	novel_circ_0002007_full_seq
>>mmu-let-7f-2-3p	novel_circ_0001564_full_seq
>>mmu-let-7f-2-3p	novel_circ_0001677_full_seq
>>mmu-let-7f-2-3p	novel_circ_0002196_full_seq
>>mmu-let-7f-2-3p	novel_circ_0002283_full_seq
>>mmu-let-7f-2-3p	novel_circ_0002298_full_seq
>>mmu-let-7f-2-3p	novel_circ_0002300_full_seq
>>mmu-miR-15a-5p	novel_circ_0001967_full_seq
>>mmu-miR-15a-5p	novel_circ_0001970_full_seq
>>mmu-miR-15a-5p	novel_circ_0001528_full_seq
>>mmu-miR-15a-5p	novel_circ_0001546_full_seq
>>mmu-miR-15a-5p	novel_circ_0001548_full_seq
>>mmu-miR-15a-5p	novel_circ_0001640_full_seq
>>mmu-miR-15a-5p	novel_circ_0001666_full_seq
>>mmu-miR-15a-5p	novel_circ_0001667_full_seq
>>mmu-miR-15a-5p	novel_circ_0001712_full_seq
>>mmu-miR-15a-5p	novel_circ_0001724_full_seq
>>mmu-miR-15a-5p	novel_circ_0001724_junction_seq
>>mmu-miR-15a-5p	novel_circ_0001725_full_seq
>>mmu-miR-15a-5p	novel_circ_0001725_junction_seq
>>mmu-miR-15a-5p	novel_circ_0002198_full_seq
>>mmu-miR-15a-5p	novel_circ_0002225_full_seq
>>mmu-miR-15a-5p	novel_circ_0002225_junction_seq
>>mmu-miR-15a-5p	novel_circ_0002247_full_seq
>>mmu-miR-15a-5p	novel_circ_0002274_full_seq
>>mmu-miR-15a-5p	novel_circ_0002296_full_seq
>>mmu-miR-15a-5p	novel_circ_0002307_full_seq
>>mmu-miR-15a-5p	novel_circ_0002309_full_seq
>>mmu-miR-15a-5p	novel_circ_0002337_full_seq
>>mmu-miR-15a-5p	novel_circ_0002337_junction_seq
>>mmu-miR-15a-5p	novel_circ_0002340_full_seq
>>mmu-miR-15a-5p	novel_circ_0002020_full_seq
>>mmu-miR-15a-5p	novel_circ_0002048_full_seq
>>mmu-miR-15a-5p	novel_circ_0002053_full_seq
>>mmu-miR-15a-5p	novel_circ_0002074_full_seq
>>mmu-miR-15a-3p	novel_circ_0001544_full_seq
>>mmu-miR-15a-3p	novel_circ_0001663_full_seq
>>mmu-miR-15a-3p	novel_circ_0001687_full_seq
>>mmu-miR-15a-3p	novel_circ_0001694_full_seq
>>mmu-miR-15a-3p	novel_circ_0002192_full_seq
>>mmu-miR-15a-3p	novel_circ_0002194_full_seq
>>mmu-miR-15a-3p	novel_circ_0002221_full_seq
>>mmu-miR-15a-3p	novel_circ_0002242_full_seq
>>mmu-miR-15a-3p	novel_circ_0002252_full_seq
>>mmu-miR-15a-3p	novel_circ_0002288_full_seq
>>mmu-miR-15a-3p	novel_circ_0002288_junction_seq
>>mmu-miR-15a-3p	novel_circ_0002289_full_seq
>>mmu-miR-15a-3p	novel_circ_0002289_junction_seq
>>mmu-miR-15a-3p	novel_circ_0002305_full_seq
>>mmu-miR-15a-3p	novel_circ_0002315_full_seq
>>mmu-miR-15a-3p	novel_circ_0002316_full_seq
>>mmu-miR-15a-3p	novel_circ_0002318_full_seq
>>mmu-miR-15a-3p	novel_circ_0002092_full_seq
>>mmu-miR-15a-3p	novel_circ_0002093_full_seq
>>mmu-miR-16-5p	novel_circ_0001967_full_seq
>>mmu-miR-16-5p	novel_circ_0001970_full_seq
>>mmu-miR-16-5p	novel_circ_0001528_full_seq
>>mmu-miR-16-5p	novel_circ_0001546_full_seq
>>mmu-miR-16-5p	novel_circ_0001548_full_seq
>>mmu-miR-16-5p	novel_circ_0001640_full_seq
>>mmu-miR-16-5p	novel_circ_0001666_full_seq
>>mmu-miR-16-5p	novel_circ_0001667_full_seq
>>mmu-miR-16-5p	novel_circ_0001712_full_seq
>>mmu-miR-16-5p	novel_circ_0001724_full_seq
>>mmu-miR-16-5p	novel_circ_0001724_junction_seq
>>mmu-miR-16-5p	novel_circ_0001725_full_seq
>>mmu-miR-16-5p	novel_circ_0001725_junction_seq
>>mmu-miR-16-5p	novel_circ_0002198_full_seq
>>mmu-miR-16-5p	novel_circ_0002225_full_seq
>>mmu-miR-16-5p	novel_circ_0002225_junction_seq
>>mmu-miR-16-5p	novel_circ_0002247_full_seq
>>mmu-miR-16-5p	novel_circ_0002274_full_seq
>>mmu-miR-16-5p	novel_circ_0002296_full_seq
>>mmu-miR-16-5p	novel_circ_0002307_full_seq
>>mmu-miR-16-5p	novel_circ_0002309_full_seq
>>mmu-miR-16-5p	novel_circ_0002337_full_seq
>>mmu-miR-16-5p	novel_circ_0002337_junction_seq
>>mmu-miR-16-5p	novel_circ_0002340_full_seq
>>mmu-miR-16-5p	novel_circ_0002020_full_seq
>>mmu-miR-16-5p	novel_circ_0002048_full_seq
>>mmu-miR-16-5p	novel_circ_0002053_full_seq
>>mmu-miR-16-5p	novel_circ_0002074_full_seq
>>mmu-miR-16-1-3p	novel_circ_0001610_full_seq
>>mmu-miR-16-1-3p	novel_circ_0001687_full_seq
[truncated: 253,672+ more rows]

## Sheet: miRanda_miRNA-mRNA-target
	miRNA	Mrna
NM_001001144.3	mmu-miR-125a-3p	Scap
NM_001001144.3	mmu-miR-1946a	Scap
NM_001001144.3	mmu-miR-1955-5p	Scap
NM_001001144.3	mmu-miR-3058-3p	Scap
NM_001001144.3	mmu-miR-324-3p	Scap
NM_001001144.3	mmu-miR-455-3p	Scap
NM_001001144.3	mmu-miR-6911-5p	Scap
NM_001001144.3	mmu-miR-6919-5p	Scap
NM_001001144.3	mmu-miR-6965-3p	Scap
NM_001001144.3	mmu-miR-7019-3p	Scap
NM_001001144.3	mmu-miR-7020-5p	Scap
NM_001001176.2	mmu-miR-3110-5p	Taf9b
NM_001001176.2	mmu-miR-329-3p	Taf9b
NM_001001179.3	mmu-miR-185-3p	A2ml1
NM_001001179.3	mmu-miR-1953	A2ml1
NM_001001179.3	mmu-miR-497a-5p	A2ml1
NM_001001179.3	mmu-miR-6937-5p	A2ml1
NM_001001179.3	mmu-miR-6945-5p	A2ml1
NM_001001179.3	mmu-miR-6999-5p	A2ml1
NM_001001180.2	mmu-miR-1943-5p	Zfp941
NM_001001180.2	mmu-miR-532-3p	Zfp941
NM_001001180.2	mmu-miR-540-5p	Zfp941
NM_001001180.2	mmu-miR-709	Zfp941
NM_001001186.3	novel_475	Zfp456
NM_001001297.2	mmu-miR-293-5p	Thnsl1
NM_001001297.2	mmu-miR-8093	Thnsl1
NM_001001309.3	mmu-miR-466i-5p	Itga8
NM_001001309.3	mmu-miR-669b-5p	Itga8
NM_001001309.3	mmu-miR-677-3p	Itga8
NM_001001322.2	mmu-miR-12194-3p	Adamts13
NM_001001322.2	mmu-miR-12197-3p	Adamts13
NM_001001322.2	mmu-miR-145b	Adamts13
NM_001001322.2	mmu-miR-1843a-3p	Adamts13
NM_001001322.2	mmu-miR-185-5p	Adamts13
NM_001001322.2	mmu-miR-3083-5p	Adamts13
NM_001001322.2	mmu-miR-3091-3p	Adamts13
NM_001001322.2	mmu-miR-331-3p	Adamts13
NM_001001322.2	mmu-miR-667-5p	Adamts13
NM_001001322.2	mmu-miR-671-5p	Adamts13
NM_001001322.2	mmu-miR-6715-5p	Adamts13
NM_001001322.2	mmu-miR-673-3p	Adamts13
NM_001001322.2	mmu-miR-6909-3p	Adamts13
NM_001001322.2	mmu-miR-6992-5p	Adamts13
NM_001001322.2	mmu-miR-7033-5p	Adamts13
NM_001001322.2	mmu-miR-7046-5p	Adamts13
NM_001001322.2	mmu-miR-7069-5p	Adamts13
NM_001001322.2	mmu-miR-7083-5p	Adamts13
NM_001001322.2	mmu-miR-7087-5p	Adamts13
NM_001001322.2	novel_475	Adamts13
NM_001001322.2	novel_525	Adamts13
NM_001001326.1	mmu-miR-214-3p	Denn2b
NM_001001326.1	mmu-miR-330-3p	Denn2b
NM_001001326.1	mmu-miR-339-5p	Denn2b
NM_001001326.1	mmu-miR-6917-5p	Denn2b
NM_001001326.1	mmu-miR-6955-5p	Denn2b
NM_001001326.1	mmu-miR-6956-5p	Denn2b
NM_001001326.1	mmu-miR-7033-5p	Denn2b
NM_001001326.1	mmu-miR-7062-5p	Denn2b
NM_001001326.1	mmu-miR-7085-5p	Denn2b
NM_001001326.1	mmu-miR-760-3p	Denn2b
NM_001001326.1	mmu-miR-874-3p	Denn2b
NM_001001326.1	mmu-miR-880-3p	Denn2b
NM_001001326.1	novel_489	Denn2b
NM_001001445.2	mmu-miR-1903	Trpv1
NM_001001445.2	mmu-miR-214-3p	Trpv1
NM_001001445.2	mmu-miR-3057-3p	Trpv1
NM_001001445.2	mmu-miR-3154	Trpv1
NM_001001445.2	mmu-miR-331-3p	Trpv1
NM_001001445.2	mmu-miR-532-3p	Trpv1
NM_001001445.2	mmu-miR-6914-5p	Trpv1
NM_001001445.2	mmu-miR-6958-3p	Trpv1
NM_001001445.2	mmu-miR-6985-3p	Trpv1
NM_001001445.2	mmu-miR-7052-3p	Trpv1
NM_001001445.2	mmu-miR-7085-5p	Trpv1
NM_001001445.2	mmu-miR-760-5p	Trpv1
NM_001001445.2	mmu-miR-7652-3p	Trpv1
NM_001001445.2	novel_430	Trpv1
NM_001001445.2	novel_489	Trpv1
NM_001001446.3	mmu-miR-1927	Cyp2c23
NM_001001446.3	mmu-miR-1968-5p	Cyp2c23
NM_001001446.3	mmu-miR-205-5p	Cyp2c23
NM_001001446.3	mmu-miR-3102-5p.2-5p	Cyp2c23
NM_001001446.3	mmu-miR-3103-5p	Cyp2c23
NM_001001446.3	mmu-miR-7054-5p	Cyp2c23
NM_001001452.1	mmu-miR-1892	Tas2r143
NM_001001452.1	mmu-miR-322-3p	Tas2r143
NM_001001452.1	mmu-miR-6935-5p	Tas2r143
NM_001001452.1	mmu-miR-6945-5p	Tas2r143
NM_001001452.1	mmu-miR-7008-5p	Tas2r143
NM_001001452.1	mmu-miR-7051-5p	Tas2r143
NM_001001452.1	mmu-miR-7062-5p	Tas2r143
NM_001001454.4	mmu-miR-1231-5p	Ttyh1
NM_001001454.4	mmu-miR-298-5p	Ttyh1
NM_001001454.4	mmu-miR-326-3p	Ttyh1
NM_001001454.4	mmu-miR-339-5p	Ttyh1
NM_001001454.4	mmu-miR-452-3p	Ttyh1
NM_001001454.4	mmu-miR-706	Ttyh1
NM_001001454.4	mmu-miR-709	Ttyh1
NM_001001454.4	novel_270	Ttyh1
NM_001001454.4	novel_329	Ttyh1
NM_001001488.3	mmu-miR-1953	Atp8b1
NM_001001488.3	mmu-miR-3076-5p	Atp8b1
NM_001001488.3	mmu-miR-6907-5p	Atp8b1
NM_001001488.3	mmu-miR-7019-5p	Atp8b1
NM_001001491.2	mmu-miR-3473a	Tpm4
NM_001001491.2	mmu-miR-370-3p	Tpm4
NM_001001491.2	mmu-miR-423-5p	Tpm4
NM_001001491.2	mmu-miR-486a-3p	Tpm4
NM_001001491.2	mmu-miR-486b-3p	Tpm4
NM_001001491.2	mmu-miR-6921-5p	Tpm4
NM_001001491.2	mmu-miR-7070-5p	Tpm4
NM_001001491.2	mmu-miR-8091	Tpm4
NM_001001565.2	mmu-miR-1188-5p	Chpf
NM_001001565.2	mmu-miR-146b-3p	Chpf
NM_001001565.2	mmu-miR-194-1-3p	Chpf
NM_001001565.2	mmu-miR-194-2-3p	Chpf
NM_001001565.2	mmu-miR-291b-5p	Chpf
NM_001001565.2	mmu-miR-3074-5p	Chpf
NM_001001565.2	mmu-miR-3089-3p	Chpf
NM_001001565.2	mmu-miR-328-5p	Chpf
NM_001001565.2	mmu-miR-485-5p	Chpf
NM_001001565.2	mmu-miR-486a-3p	Chpf
NM_001001565.2	mmu-miR-667-5p	Chpf
NM_001001565.2	mmu-miR-674-5p	Chpf
NM_001001565.2	mmu-miR-677-3p	Chpf
NM_001001565.2	mmu-miR-6904-5p	Chpf
NM_001001565.2	mmu-miR-6914-5p	Chpf
NM_001001565.2	mmu-miR-7033-5p	Chpf
NM_001001565.2	mmu-miR-7051-5p	Chpf
NM_001001565.2	mmu-miR-7070-3p	Chpf
NM_001001565.2	mmu-miR-7649-3p	Chpf
NM_001001565.2	mmu-miR-7669-3p	Chpf
NM_001001565.2	mmu-miR-8108	Chpf
NM_001001565.2	novel_329	Chpf
NM_001001566.3	mmu-miR-1188-5p	Chpf
NM_001001566.3	mmu-miR-146b-3p	Chpf
NM_001001566.3	mmu-miR-194-1-3p	Chpf
NM_001001566.3	mmu-miR-194-2-3p	Chpf
NM_001001566.3	mmu-miR-291b-5p	Chpf
NM_001001566.3	mmu-miR-3074-5p	Chpf
NM_001001566.3	mmu-miR-3089-3p	Chpf
NM_001001566.3	mmu-miR-328-5p	Chpf
NM_001001566.3	mmu-miR-485-5p	Chpf
NM_001001566.3	mmu-miR-486a-3p	Chpf
NM_001001566.3	mmu-miR-667-5p	Chpf
NM_001001566.3	mmu-miR-674-5p	Chpf
NM_001001566.3	mmu-miR-677-3p	Chpf
NM_001001566.3	mmu-miR-6904-5p	Chpf
NM_001001566.3	mmu-miR-6914-5p	Chpf
NM_001001566.3	mmu-miR-7033-5p	Chpf
NM_001001566.3	mmu-miR-7051-5p	Chpf
NM_001001566.3	mmu-miR-7070-3p	Chpf
NM_001001566.3	mmu-miR-7649-3p	Chpf
NM_001001566.3	mmu-miR-7669-3p	Chpf
NM_001001566.3	mmu-miR-8108	Chpf
NM_001001566.3	novel_329	Chpf
NM_001001602.2	mmu-miR-12185-3p	Dab2ip
NM_001001602.2	mmu-miR-1249-5p	Dab2ip
NM_001001602.2	mmu-miR-149-5p	Dab2ip
NM_001001602.2	mmu-miR-185-3p	Dab2ip
NM_001001602.2	mmu-miR-1934-5p	Dab2ip
NM_001001602.2	mmu-miR-194-2-3p	Dab2ip
NM_001001602.2	mmu-miR-1943-5p	Dab2ip
NM_001001602.2	mmu-miR-25-3p	Dab2ip
NM_001001602.2	mmu-miR-3065-3p	Dab2ip
NM_001001602.2	mmu-miR-3113-5p	Dab2ip
NM_001001602.2	mmu-miR-328-3p	Dab2ip
NM_001001602.2	mmu-miR-484	Dab2ip
NM_001001602.2	mmu-miR-667-5p	Dab2ip
NM_001001602.2	mmu-miR-6990-5p	Dab2ip
NM_001001602.2	mmu-miR-6996-3p	Dab2ip
NM_001001602.2	mmu-miR-7022-5p	Dab2ip
NM_001001602.2	mmu-miR-7032-5p	Dab2ip
NM_001001602.2	mmu-miR-7033-5p	Dab2ip
NM_001001602.2	mmu-miR-7085-5p	Dab2ip
NM_001001602.2	mmu-miR-7087-5p	Dab2ip
NM_001001602.2	mmu-miR-7671-5p	Dab2ip
NM_001001602.2	mmu-miR-874-5p	Dab2ip
NM_001001650.2	mmu-miR-1983	Prss48
NM_001001650.2	mmu-miR-214-3p	Prss48
NM_001001650.2	mmu-miR-484	Prss48
NM_001001650.2	mmu-miR-6958-3p	Prss48
NM_001001650.2	mmu-miR-7020-5p	Prss48
NM_001001650.2	mmu-miR-7237-5p	Prss48
NM_001001650.2	mmu-miR-8116	Prss48
NM_001001735.2	mmu-miR-138-5p	Nsd3
NM_001001735.2	mmu-miR-219b-5p	Nsd3
NM_001001735.2	mmu-miR-3473e	Nsd3
NM_001001735.2	mmu-miR-7031-5p	Nsd3
NM_001001735.2	mmu-miR-7037-5p	Nsd3
NM_001001738.3	mmu-miR-1224-5p	Itprip
NM_001001738.3	mmu-miR-1941-5p	Itprip
NM_001001738.3	mmu-miR-298-3p	Itprip
NM_001001738.3	mmu-miR-3057-5p	Itprip
NM_001001738.3	mmu-miR-3058-3p	Itprip
NM_001001738.3	mmu-miR-3075-5p	Itprip
NM_001001738.3	mmu-miR-3101-3p	Itprip
NM_001001738.3	mmu-miR-3110-5p	Itprip
NM_001001738.3	mmu-miR-496a-5p	Itprip
NM_001001738.3	mmu-miR-671-5p	Itprip
NM_001001738.3	mmu-miR-6922-3p	Itprip
NM_001001738.3	mmu-miR-6971-3p	Itprip
NM_001001738.3	mmu-miR-760-3p	Itprip
NM_001001738.3	mmu-miR-7649-3p	Itprip
NM_001001738.3	mmu-miR-7652-3p	Itprip
NM_001001738.3	novel_422	Itprip
NM_001001738.3	novel_430	Itprip
NM_001001738.3	novel_541	Itprip
NM_001001806.2	mmu-miR-12184-5p	Zfp36l2
NM_001001880.2	mmu-miR-1231-5p	Mpzl1
NM_001001880.2	mmu-miR-1956	Mpzl1
NM_001001880.2	mmu-miR-24-3p	Mpzl1
NM_001001880.2	mmu-miR-497b	Mpzl1
NM_001001880.2	mmu-miR-5113	Mpzl1
NM_001001880.2	mmu-miR-665-3p	Mpzl1
NM_001001880.2	mmu-miR-6996-3p	Mpzl1
NM_001001881.2	mmu-miR-146b-3p	2510009E07Rik
NM_001001881.2	mmu-miR-1943-3p	2510009E07Rik
NM_001001881.2	mmu-miR-214-3p	2510009E07Rik
NM_001001881.2	mmu-miR-320-5p	2510009E07Rik
NM_001001881.2	mmu-miR-652-5p	2510009E07Rik
NM_001001881.2	mmu-miR-6539	2510009E07Rik
NM_001001881.2	mmu-miR-667-3p	2510009E07Rik
NM_001001881.2	mmu-miR-6990-5p	2510009E07Rik
NM_001001881.2	mmu-miR-7026-3p	2510009E07Rik
NM_001001881.2	mmu-miR-874-3p	2510009E07Rik
NM_001001881.2	novel_489	2510009E07Rik
NM_001001884.1	mmu-miR-1892	Nckap5l
NM_001001884.1	mmu-miR-1943-5p	Nckap5l
NM_001001884.1	mmu-miR-1982-3p	Nckap5l
NM_001001884.1	mmu-miR-296-3p	Nckap5l
NM_001001884.1	mmu-miR-298-3p	Nckap5l
NM_001001884.1	mmu-miR-298-5p	Nckap5l
NM_001001884.1	mmu-miR-3072-5p	Nckap5l
NM_001001884.1	mmu-miR-326-3p	Nckap5l
NM_001001884.1	mmu-miR-5107-5p	Nckap5l
NM_001001884.1	mmu-miR-5130	Nckap5l
NM_001001884.1	mmu-miR-5132-5p	Nckap5l
NM_001001884.1	mmu-miR-532-3p	Nckap5l
NM_001001884.1	mmu-miR-671-5p	Nckap5l
NM_001001884.1	mmu-miR-6909-3p	Nckap5l
NM_001001884.1	mmu-miR-6914-5p	Nckap5l
NM_001001884.1	mmu-miR-6922-5p	Nckap5l
NM_001001884.1	mmu-miR-6935-5p	Nckap5l
NM_001001884.1	mmu-miR-6938-5p	Nckap5l
NM_001001884.1	mmu-miR-6954-3p	Nckap5l
NM_001001884.1	mmu-miR-6978-5p	Nckap5l
NM_001001884.1	mmu-miR-698-5p	Nckap5l
NM_001001884.1	mmu-miR-7008-5p	Nckap5l
NM_001001884.1	mmu-miR-7069-5p	Nckap5l
NM_001001884.1	mmu-miR-709	Nckap5l
NM_001001884.1	mmu-miR-7212-5p	Nckap5l
NM_001001884.1	mmu-miR-7669-3p	Nckap5l
NM_001001884.1	novel_329	Nckap5l
NM_001001884.1	novel_475	Nckap5l
NM_001001885.2	mmu-miR-3057-5p	Tmem151a
NM_001001885.2	mmu-miR-3076-3p	Tmem151a
NM_001001885.2	mmu-miR-3473d	Tmem151a
NM_001001885.2	mmu-miR-5107-5p	Tmem151a
NM_001001885.2	mmu-miR-5113	Tmem151a
NM_001001885.2	novel_363	Tmem151a
NM_001001885.2	novel_492	Tmem151a
NM_001001892.2	mmu-miR-146b-3p	H2-K1
NM_001001892.2	mmu-miR-185-5p	H2-K1
NM_001001892.2	mmu-miR-1892	H2-K1
NM_001001892.2	mmu-miR-3075-5p	H2-K1
NM_001001892.2	mmu-miR-674-3p	H2-K1
NM_001001892.2	mmu-miR-6912-5p	H2-K1
NM_001001892.2	mmu-miR-6917-5p	H2-K1
NM_001001892.2	mmu-miR-6921-5p	H2-K1
NM_001001892.2	mmu-miR-6987-5p	H2-K1
NM_001001892.2	mmu-miR-7019-5p	H2-K1
NM_001001892.2	mmu-miR-7070-5p	H2-K1
NM_001001892.2	mmu-miR-760-5p	H2-K1
NM_001001892.2	novel_329	H2-K1
NM_001001892.2	novel_531	H2-K1
NM_001001981.3	mmu-miR-1955-5p	Utp14b
NM_001001981.3	mmu-miR-3059-5p	Utp14b
NM_001001982.2	mmu-miR-320-5p	Ccdc9b
NM_001001982.2	mmu-miR-326-3p	Ccdc9b
NM_001001982.2	mmu-miR-6898-5p	Ccdc9b
NM_001001982.2	mmu-miR-6955-3p	Ccdc9b
NM_001001982.2	mmu-miR-7032-3p	Ccdc9b
NM_001001982.2	mmu-miR-7036a-3p	Ccdc9b
NM_001001982.2	mmu-miR-7048-3p	Ccdc9b
NM_001001982.2	mmu-miR-7063-5p	Ccdc9b
NM_001001982.2	mmu-miR-877-3p	Ccdc9b
NM_001001999.1	mmu-miR-1199-3p	Gp1bb
NM_001001999.1	mmu-miR-12197-3p	Gp1bb
NM_001001999.1	mmu-miR-1249-5p	Gp1bb
NM_001001999.1	mmu-miR-3065-3p	Gp1bb
NM_001001999.1	mmu-miR-3075-5p	Gp1bb
NM_001001999.1	mmu-miR-455-3p	Gp1bb
NM_001001999.1	mmu-miR-486b-3p	Gp1bb
NM_001001999.1	mmu-miR-503-5p	Gp1bb
NM_001001999.1	mmu-miR-5126	Gp1bb
NM_001001999.1	mmu-miR-5130	Gp1bb
NM_001001999.1	mmu-miR-652-3p	Gp1bb
NM_001001999.1	mmu-miR-6912-5p	Gp1bb
NM_001001999.1	mmu-miR-7019-5p	Gp1bb
NM_001001999.1	mmu-miR-7065-5p	Gp1bb
NM_001001999.1	mmu-miR-7069-5p	Gp1bb
NM_001001999.1	mmu-miR-7212-5p	Gp1bb
NM_001001999.1	mmu-miR-744-5p	Gp1bb
NM_001001999.1	mmu-miR-760-3p	Gp1bb
NM_001001999.1	mmu-miR-7663-5p	Gp1bb
NM_001001999.1	mmu-miR-7669-3p	Gp1bb
NM_001002011.3	mmu-miR-23a-5p	Lmna
NM_001002011.3	mmu-miR-320-5p	Lmna
NM_001002011.3	mmu-miR-326-3p	Lmna
NM_001002011.3	mmu-miR-330-5p	Lmna
NM_001002011.3	mmu-miR-449a-5p	Lmna
NM_001002011.3	mmu-miR-6540-5p	Lmna
NM_001002011.3	mmu-miR-6901-5p	Lmna
NM_001002011.3	mmu-miR-6921-5p	Lmna
NM_001002011.3	mmu-miR-6945-5p	Lmna
NM_001002011.3	mmu-miR-7002-5p	Lmna
NM_001002011.3	mmu-miR-7019-5p	Lmna
NM_001002011.3	mmu-miR-7020-5p	Lmna
NM_001002011.3	mmu-miR-7051-5p	Lmna
NM_001002011.3	mmu-miR-7052-3p	Lmna
NM_001002011.3	mmu-miR-7070-5p	Lmna
NM_001002011.3	mmu-miR-7079-3p	Lmna
NM_001002011.3	mmu-miR-7085-3p	Lmna
NM_001002011.3	mmu-miR-7087-5p	Lmna
NM_001002011.3	mmu-miR-770-3p	Lmna
NM_001002011.3	novel_329	Lmna
NM_001002011.3	novel_541	Lmna
NM_001002012.1	mmu-miR-27b-5p	Hspa2
NM_001002012.1	mmu-miR-3072-5p	Hspa2
NM_001002012.1	mmu-miR-5621-3p	Hspa2
NM_001002012.1	mmu-miR-667-5p	Hspa2
NM_001002012.1	mmu-miR-770-3p	Hspa2
NM_001002842.2	mmu-miR-3090-3p	Pram1
NM_001002842.2	mmu-miR-5119	Pram1
NM_001002842.2	mmu-miR-6538	Pram1
NM_001002842.2	mmu-miR-6911-5p	Pram1
NM_001002842.2	mmu-miR-7009-5p	Pram1
NM_001002842.2	mmu-miR-7015-5p	Pram1
NM_001002842.2	mmu-miR-7038-5p	Pram1
NM_001002842.2	mmu-miR-7063-5p	Pram1
NM_001002842.2	mmu-miR-7069-5p	Pram1
NM_001002842.2	mmu-miR-7212-5p	Pram1
NM_001002842.2	mmu-miR-7649-3p	Pram1
NM_001002842.2	mmu-miR-7657-3p	Pram1
NM_001002842.2	novel_507	Pram1
NM_001002897.3	mmu-miR-143-5p	Atg9b
NM_001002897.3	mmu-miR-1955-5p	Atg9b
NM_001002897.3	mmu-miR-1982-3p	Atg9b
NM_001002897.3	mmu-miR-3100-5p	Atg9b
NM_001002897.3	mmu-miR-326-3p	Atg9b
NM_001002897.3	mmu-miR-330-5p	Atg9b
NM_001002897.3	mmu-miR-5621-3p	Atg9b
NM_001002897.3	mmu-miR-667-3p	Atg9b
NM_001002897.3	mmu-miR-6899-3p	Atg9b
NM_001002897.3	mmu-miR-6919-5p	Atg9b
NM_001002897.3	mmu-miR-6932-3p	Atg9b
NM_001002897.3	mmu-miR-7009-5p	Atg9b
NM_001002897.3	mmu-miR-7661-3p	Atg9b
NM_001002897.3	mmu-miR-7663-5p	Atg9b
NM_001002897.3	mmu-miR-8114	Atg9b
NM_001002897.3	mmu-miR-874-5p	Atg9b
NM_001003717.1	mmu-miR-706	Osbpl8
NM_001003717.1	mmu-miR-7087-5p	Osbpl8
NM_001003717.1	mmu-miR-709	Osbpl8
NM_001003893.2	mmu-miR-125a-5p	Masp2
NM_001003893.2	mmu-miR-351-5p	Masp2
NM_001003893.2	novel_475	Masp2
NM_001003898.3	mmu-miR-3473b	Tardbp
NM_001003898.3	mmu-miR-7085-3p	Tardbp
NM_001003898.3	mmu-miR-709	Tardbp
NM_001003899.2	mmu-miR-3473b	Tardbp
NM_001003899.2	mmu-miR-7085-3p	Tardbp
NM_001003899.2	mmu-miR-709	Tardbp
NM_001003908.2	mmu-miR-6996-5p	Cltc
NM_001003910.2	mmu-miR-494-5p	Ttc41
NM_001003910.2	mmu-miR-6966-3p	Ttc41
NM_001003910.2	mmu-miR-6985-5p	Ttc41
NM_001003910.2	mmu-miR-7684-3p	Ttc41
NM_001003911.2	mmu-miR-1968-5p	Adamts7
NM_001003911.2	mmu-miR-1970b-5p	Adamts7
NM_001003911.2	mmu-miR-214-3p	Adamts7
NM_001003911.2	mmu-miR-3057-3p	Adamts7
NM_001003911.2	mmu-miR-34a-5p	Adamts7
NM_001003911.2	mmu-miR-370-3p	Adamts7
NM_001003911.2	mmu-miR-370-5p	Adamts7
NM_001003911.2	mmu-miR-5132-5p	Adamts7
NM_001003911.2	mmu-miR-665-3p	Adamts7
NM_001003911.2	mmu-miR-6909-3p	Adamts7
NM_001003911.2	mmu-miR-6911-5p	Adamts7
NM_001003911.2	mmu-miR-6955-5p	Adamts7
NM_001003911.2	mmu-miR-6956-5p	Adamts7
NM_001003911.2	mmu-miR-698-5p	Adamts7
NM_001003911.2	mmu-miR-6992-5p	Adamts7
NM_001003911.2	mmu-miR-702-5p	Adamts7
NM_001003911.2	mmu-miR-7033-5p	Adamts7
NM_001003911.2	mmu-miR-7085-5p	Adamts7
NM_001003911.2	mmu-miR-760-3p	Adamts7
NM_001003911.2	mmu-miR-92b-5p	Adamts7
NM_001003911.2	novel_475	Adamts7
NM_001003939.2	mmu-miR-1306-3p	Ttc41
NM_001003939.2	mmu-miR-6953-3p	Ttc41
NM_001003939.2	mmu-miR-7033-5p	Ttc41
NM_001003948.2	mmu-miR-365-2-5p	Pid1
NM_001003948.2	mmu-miR-466b-3p	Pid1
NM_001003948.2	mmu-miR-466f-3p	Pid1
NM_001003948.2	mmu-miR-466i-3p	Pid1
NM_001003948.2	mmu-miR-466o-3p	Pid1
NM_001003948.2	mmu-miR-467a-3p	Pid1
NM_001003948.2	mmu-miR-532-5p	Pid1
NM_001003948.2	mmu-miR-669b-3p	Pid1
NM_001003948.2	mmu-miR-669f-3p	Pid1
NM_001003955.2	mmu-miR-1249-5p	Rab11fip5
NM_001003955.2	mmu-miR-3064-5p	Rab11fip5
NM_001003955.2	mmu-miR-3072-5p	Rab11fip5
NM_001003955.2	mmu-miR-3100-5p	Rab11fip5
NM_001003955.2	mmu-miR-339-5p	Rab11fip5
NM_001003955.2	mmu-miR-3544-3p	Rab11fip5
NM_001003955.2	mmu-miR-5107-5p	Rab11fip5
NM_001003955.2	mmu-miR-6539	Rab11fip5
NM_001003955.2	mmu-miR-667-3p	Rab11fip5
NM_001003955.2	mmu-miR-6934-5p	Rab11fip5
NM_001003955.2	mmu-miR-6988-3p	Rab11fip5
NM_001003955.2	mmu-miR-6996-3p	Rab11fip5
NM_001003955.2	mmu-miR-874-3p	Rab11fip5
NM_001003955.2	novel_410	Rab11fip5
NM_001003960.4	mmu-miR-1224-5p	Dnmt3b
NM_001003960.4	mmu-miR-3089-3p	Dnmt3b
NM_001003960.4	mmu-miR-326-3p	Dnmt3b
NM_001003960.4	mmu-miR-450b-5p	Dnmt3b
NM_001003960.4	mmu-miR-6914-5p	Dnmt3b
NM_001003960.4	mmu-miR-6945-5p	Dnmt3b
NM_001003960.4	mmu-miR-6956-5p	Dnmt3b
NM_001003960.4	mmu-miR-7008-3p	Dnmt3b
NM_001003960.4	mmu-miR-7085-5p	Dnmt3b
NM_001003960.4	mmu-miR-7212-5p	Dnmt3b
NM_001003960.4	novel_329	Dnmt3b
NM_001003961.4	mmu-miR-1224-5p	Dnmt3b
NM_001003961.4	mmu-miR-3089-3p	Dnmt3b
NM_001003961.4	mmu-miR-326-3p	Dnmt3b
NM_001003961.4	mmu-miR-450b-5p	Dnmt3b
NM_001003961.4	mmu-miR-6914-5p	Dnmt3b
NM_001003961.4	mmu-miR-6945-5p	Dnmt3b
NM_001003961.4	mmu-miR-6956-5p	Dnmt3b
NM_001003961.4	mmu-miR-7008-3p	Dnmt3b
NM_001003961.4	mmu-miR-7085-5p	Dnmt3b
NM_001003961.4	mmu-miR-7212-5p	Dnmt3b
NM_001003961.4	novel_329	Dnmt3b
NM_001003963.4	mmu-miR-1224-5p	Dnmt3b
NM_001003963.4	mmu-miR-3089-3p	Dnmt3b
NM_001003963.4	mmu-miR-326-3p	Dnmt3b
NM_001003963.4	mmu-miR-450b-5p	Dnmt3b
NM_001003963.4	mmu-miR-6914-5p	Dnmt3b
NM_001003963.4	mmu-miR-6945-5p	Dnmt3b
NM_001003963.4	mmu-miR-6956-5p	Dnmt3b
NM_001003963.4	mmu-miR-7008-3p	Dnmt3b
NM_001003963.4	mmu-miR-7085-5p	Dnmt3b
NM_001003963.4	mmu-miR-7212-5p	Dnmt3b
NM_001003963.4	novel_329	Dnmt3b
NM_001004139.2	mmu-miR-1902	Zfp619
NM_001004140.2	mmu-miR-328-5p	Ckap2
NM_001004140.2	mmu-miR-7032-3p	Ckap2
NM_001004140.2	mmu-miR-7069-5p	Ckap2
NM_001004144.1	mmu-miR-1249-5p	Git1
NM_001004144.1	mmu-miR-138-5p	Git1
NM_001004144.1	mmu-miR-143-5p	Git1
NM_001004144.1	mmu-miR-1843a-5p	Git1
NM_001004144.1	mmu-miR-185-3p	Git1
NM_001004144.1	mmu-miR-1955-5p	Git1
NM_001004144.1	mmu-miR-23a-5p	Git1
NM_001004144.1	mmu-miR-24-3p	Git1
NM_001004144.1	mmu-miR-298-5p	Git1
NM_001004144.1	mmu-miR-299a-3p	Git1
NM_001004144.1	mmu-miR-3058-3p	Git1
NM_001004144.1	mmu-miR-3072-5p	Git1
NM_001004144.1	mmu-miR-30c-1-3p	Git1
NM_001004144.1	mmu-miR-324-3p	Git1
NM_001004144.1	mmu-miR-339-5p	Git1
NM_001004144.1	mmu-miR-3473h-5p	Git1
NM_001004144.1	mmu-miR-378d	Git1
NM_001004144.1	mmu-miR-667-5p	Git1
NM_001004144.1	mmu-miR-6901-5p	Git1
NM_001004144.1	mmu-miR-6909-3p	Git1
NM_001004144.1	mmu-miR-6911-5p	Git1
NM_001004144.1	mmu-miR-6912-5p	Git1
NM_001004144.1	mmu-miR-6914-5p	Git1
NM_001004144.1	mmu-miR-6921-5p	Git1
NM_001004144.1	mmu-miR-6935-5p	Git1
NM_001004144.1	mmu-miR-6954-3p	Git1
NM_001004144.1	mmu-miR-6958-3p	Git1
NM_001004144.1	mmu-miR-6965-3p	Git1
NM_001004144.1	mmu-miR-6978-5p	Git1
NM_001004144.1	mmu-miR-698-5p	Git1
NM_001004144.1	mmu-miR-6993-5p	Git1
NM_001004144.1	mmu-miR-7034-3p	Git1
NM_001004144.1	mmu-miR-7087-5p	Git1
NM_001004144.1	mmu-miR-7669-3p	Git1
NM_001004144.1	mmu-miR-7684-3p	Git1
NM_001004144.1	mmu-miR-8093	Git1
NM_001004144.1	mmu-miR-8120	Git1
NM_001004144.1	novel_465	Git1
NM_001004144.1	novel_507	Git1
NM_001004144.1	novel_541	Git1
NM_001004148.4	mmu-miR-211-5p	Slc13a5
NM_001004148.4	mmu-miR-27a-5p	Slc13a5
NM_001004148.4	mmu-miR-3110-5p	Slc13a5
NM_001004148.4	mmu-miR-3113-5p	Slc13a5
NM_001004148.4	mmu-miR-328-5p	Slc13a5
NM_001004148.4	mmu-miR-486a-3p	Slc13a5
NM_001004148.4	mmu-miR-486b-3p	Slc13a5
NM_001004148.4	mmu-miR-505-5p	Slc13a5
NM_001004148.4	mmu-miR-546	Slc13a5
NM_001004148.4	mmu-miR-7661-3p	Slc13a5
NM_001004148.4	mmu-miR-7669-3p	Slc13a5
NM_001004148.4	novel_465	Slc13a5
NM_001004148.4	novel_507	Slc13a5
NM_001004149.1	mmu-miR-18a-3p	Zfp366
NM_001004149.1	mmu-miR-1970b-5p	Zfp366
NM_001004149.1	mmu-miR-298-5p	Zfp366
NM_001004149.1	mmu-miR-3058-3p	Zfp366
NM_001004149.1	mmu-miR-30c-1-3p	Zfp366
NM_001004149.1	mmu-miR-3113-5p	Zfp366
NM_001004149.1	mmu-miR-320-5p	Zfp366
NM_001004149.1	mmu-miR-339-5p	Zfp366
NM_001004149.1	mmu-miR-370-3p	Zfp366
NM_001004149.1	mmu-miR-6965-3p	Zfp366
NM_001004149.1	mmu-miR-7019-3p	Zfp366
NM_001004149.1	mmu-miR-7019-5p	Zfp366
NM_001004149.1	mmu-miR-7033-5p	Zfp366
NM_001004149.1	mmu-miR-8103	Zfp366
NM_001004149.1	mmu-miR-877-3p	Zfp366
NM_001004149.1	mmu-miR-9769-3p	Zfp366
NM_001004149.1	novel_422	Zfp366
NM_001004150.4	mmu-miR-1195	A4galt
NM_001004150.4	mmu-miR-185-3p	A4galt
NM_001004150.4	mmu-miR-1943-5p	A4galt
NM_001004150.4	mmu-miR-1968-3p	A4galt
NM_001004150.4	mmu-miR-21a-3p	A4galt
NM_001004150.4	mmu-miR-292b-3p	A4galt
NM_001004150.4	mmu-miR-339-5p	A4galt
NM_001004150.4	mmu-miR-666-5p	A4galt
NM_001004150.4	mmu-miR-6911-5p	A4galt
NM_001004150.4	mmu-miR-7022-5p	A4galt
NM_001004150.4	mmu-miR-7031-5p	A4galt
NM_001004150.4	mmu-miR-706	A4galt
NM_001004150.4	mmu-miR-7087-5p	A4galt
NM_001004150.4	mmu-miR-7669-3p	A4galt
NM_001004173.2	mmu-miR-6912-5p	Sgpp2
NM_001004173.2	mmu-miR-6955-5p	Sgpp2
NM_001004174.2	mmu-miR-129b-5p	AA467197
NM_001004174.2	mmu-miR-6900-5p	AA467197
NM_001004174.2	mmu-miR-7671-5p	AA467197
NM_001004176.2	mmu-miR-1187	Maml3
NM_001004176.2	mmu-miR-17-3p	Maml3
NM_001004176.2	mmu-miR-297a-5p	Maml3
NM_001004176.2	mmu-miR-339-5p	Maml3
NM_001004176.2	mmu-miR-466f	Maml3
NM_001004176.2	mmu-miR-466f-5p	Maml3
NM_001004176.2	mmu-miR-466i-5p	Maml3
NM_001004176.2	mmu-miR-665-3p	Maml3
NM_001004176.2	mmu-miR-6922-5p	Maml3
NM_001004176.2	mmu-miR-6935-5p	Maml3
NM_001004176.2	mmu-miR-7671-5p	Maml3
NM_001004176.2	mmu-miR-879-5p	Maml3
NM_001004176.2	novel_430	Maml3
NM_001004178.1	mmu-miR-1231-5p	Frg2f1
NM_001004178.1	mmu-miR-3473b	Frg2f1
NM_001004178.1	mmu-miR-3473e	Frg2f1
NM_001004178.1	mmu-miR-6912-5p	Frg2f1
NM_001004178.1	mmu-miR-6946-3p	Frg2f1
NM_001004178.1	mmu-miR-6975-3p	Frg2f1
NM_001004178.1	mmu-miR-6978-5p	Frg2f1
NM_001004178.1	mmu-miR-6996-3p	Frg2f1
NM_001004178.1	mmu-miR-7026-3p	Frg2f1
NM_001004178.1	mmu-miR-7031-5p	Frg2f1
NM_001004178.1	mmu-miR-7069-5p	Frg2f1
NM_001004178.1	mmu-miR-7070-3p	Frg2f1
NM_001004178.1	mmu-miR-7085-5p	Frg2f1
NM_001004180.1	mmu-miR-1224-5p	Fam222a
NM_001004180.1	mmu-miR-145b	Fam222a
NM_001004180.1	mmu-miR-1927	Fam222a
NM_001004180.1	mmu-miR-1943-3p	Fam222a
NM_001004180.1	mmu-miR-3072-5p	Fam222a
NM_001004180.1	mmu-miR-3075-5p	Fam222a
NM_001004180.1	mmu-miR-339-3p	Fam222a
NM_001004180.1	mmu-miR-370-3p	Fam222a
NM_001004180.1	mmu-miR-5125	Fam222a
NM_001004180.1	mmu-miR-5130	Fam222a
NM_001004180.1	mmu-miR-532-3p	Fam222a
NM_001004180.1	mmu-miR-6914-5p	Fam222a
NM_001004180.1	mmu-miR-6945-5p	Fam222a
NM_001004180.1	mmu-miR-698-5p	Fam222a
NM_001004180.1	mmu-miR-7020-5p	Fam222a
NM_001004180.1	mmu-miR-7059-5p	Fam222a
NM_001004180.1	mmu-miR-7212-5p	Fam222a
NM_001004180.1	mmu-miR-873a-5p	Fam222a
NM_001004180.1	novel_329	Fam222a
NM_001004180.1	novel_475	Fam222a
NM_001004180.1	novel_507	Fam222a
NM_001004180.1	novel_541	Fam222a
NM_001004184.3	mmu-miR-215-3p	Slc28a1
NM_001004184.3	mmu-miR-328-5p	Slc28a1
NM_001004184.3	mmu-miR-3473d	Slc28a1
NM_001004184.3	mmu-miR-455-3p	Slc28a1
NM_001004184.3	mmu-miR-5107-5p	Slc28a1
NM_001004184.3	mmu-miR-673-3p	Slc28a1
NM_001004184.3	mmu-miR-679-5p	Slc28a1
NM_001004184.3	mmu-miR-7019-3p	Slc28a1
NM_001004184.3	mmu-miR-7020-5p	Slc28a1
NM_001004184.3	mmu-miR-7069-5p	Slc28a1
NM_001004184.3	mmu-miR-7084-5p	Slc28a1
NM_001004184.3	mmu-miR-7087-5p	Slc28a1
NM_001004184.3	mmu-miR-7212-5p	Slc28a1
NM_001004184.3	mmu-miR-7676-3p	Slc28a1
NM_001004184.3	mmu-miR-8093	Slc28a1
NM_001004184.3	novel_475	Slc28a1
NM_001004187.1	mmu-miR-365-2-5p	Rexo5
NM_001004187.1	mmu-miR-551b-3p	Rexo5
NM_001004361.2	mmu-miR-12197-3p	Tpgs2
NM_001004361.2	mmu-miR-150-5p	Tpgs2
NM_001004361.2	mmu-miR-5128	Tpgs2
NM_001004361.2	mmu-miR-6935-5p	Tpgs2
NM_001004361.2	mmu-miR-6955-5p	Tpgs2
NM_001004361.2	mmu-miR-6987-5p	Tpgs2
NM_001004361.2	novel_475	Tpgs2
NM_001004363.2	mmu-miR-1231-5p	Nuak1
NM_001004363.2	mmu-miR-214-3p	Nuak1
NM_001004363.2	mmu-miR-292a-5p	Nuak1
NM_001004363.2	mmu-miR-3059-5p	Nuak1
NM_001004363.2	mmu-miR-664-5p	Nuak1
NM_001004363.2	mmu-miR-6946-3p	Nuak1
NM_001004363.2	mmu-miR-6975-3p	Nuak1
NM_001004363.2	mmu-miR-6987-5p	Nuak1
NM_001004363.2	mmu-miR-7009-5p	Nuak1
NM_001004363.2	mmu-miR-7070-5p	Nuak1
NM_001004363.2	mmu-miR-7649-5p	Nuak1
NM_001004364.2	novel_475	Asap2
NM_001004364.2	novel_507	Asap2
NM_001004366.2	mmu-miR-1934-5p	Scube3
NM_001004366.2	mmu-miR-3109-5p	Scube3
NM_001004366.2	mmu-miR-664-5p	Scube3
NM_001004366.2	mmu-miR-674-5p	Scube3
NM_001004366.2	mmu-miR-7009-5p	Scube3
NM_001004366.2	mmu-miR-7020-5p	Scube3
NM_001004366.2	mmu-miR-709	Scube3
NM_001004366.2	mmu-miR-7687-5p	Scube3
NM_001004367.4	mmu-miR-3100-5p	Cxxc4
NM_001004367.4	mmu-miR-6928-3p	Cxxc4
NM_001004367.4	mmu-miR-7655-5p	Cxxc4
NM_001004455.2	mmu-miR-1199-3p	Cys1
NM_001004455.2	mmu-miR-12197-3p	Cys1
NM_001004455.2	mmu-miR-185-3p	Cys1
NM_001004455.2	mmu-miR-1970c-3p	Cys1
NM_001004455.2	mmu-miR-23b-5p	Cys1
NM_001004455.2	mmu-miR-296-3p	Cys1
NM_001004455.2	mmu-miR-326-3p	Cys1
NM_001004455.2	mmu-miR-329-5p	Cys1
NM_001004455.2	mmu-miR-330-5p	Cys1
NM_001004455.2	mmu-miR-361-3p	Cys1
NM_001004455.2	mmu-miR-496a-5p	Cys1
NM_001004455.2	mmu-miR-5126	Cys1
NM_001004455.2	mmu-miR-5130	Cys1
NM_001004455.2	mmu-miR-5132-5p	Cys1
NM_001004455.2	mmu-miR-652-3p	Cys1
NM_001004455.2	mmu-miR-673-3p	Cys1
NM_001004455.2	mmu-miR-6914-5p	Cys1
NM_001004455.2	mmu-miR-6934-5p	Cys1
NM_001004455.2	mmu-miR-6945-5p	Cys1
NM_001004455.2	mmu-miR-6955-5p	Cys1
NM_001004455.2	mmu-miR-6994-5p	Cys1
NM_001004455.2	mmu-miR-7009-5p	Cys1
NM_001004455.2	mmu-miR-7019-5p	Cys1
NM_001004455.2	mmu-miR-7046-5p	Cys1
NM_001004455.2	mmu-miR-7115-5p	Cys1
NM_001004455.2	mmu-miR-744-5p	Cys1
NM_001004455.2	mmu-miR-760-3p	Cys1
NM_001004455.2	mmu-miR-7663-5p	Cys1
NM_001004455.2	mmu-miR-7687-5p	Cys1
NM_001004455.2	mmu-miR-8108	Cys1
NM_001004455.2	mmu-miR-92b-5p	Cys1
NM_001004455.2	mmu-miR-9769-3p	Cys1
NM_001004455.2	novel_329	Cys1
NM_001004455.2	novel_541	Cys1
NM_001004468.3	mmu-miR-6962-5p	Tacc2
NM_001004468.3	mmu-miR-6985-3p	Tacc2
NM_001004468.3	mmu-miR-7040-5p	Tacc2
NM_001005223.3	mmu-miR-3544-3p	Znhit3
NM_001005223.3	mmu-miR-466f-5p	Znhit3
NM_001005223.3	mmu-miR-667-5p	Znhit3
NM_001005223.3	mmu-miR-6907-5p	Znhit3
NM_001005223.3	mmu-miR-696	Znhit3
NM_001005223.3	mmu-miR-7009-5p	Znhit3
NM_001005223.3	mmu-miR-93-3p	Znhit3
NM_001005342.2	mmu-miR-1188-5p	Ypel4
NM_001005342.2	mmu-miR-1231-5p	Ypel4
NM_001005342.2	mmu-miR-185-3p	Ypel4
NM_001005342.2	mmu-miR-18a-3p	Ypel4
NM_001005342.2	mmu-miR-23b-5p	Ypel4
NM_001005342.2	mmu-miR-3109-3p	Ypel4
NM_001005342.2	mmu-miR-3473b	Ypel4
NM_001005342.2	mmu-miR-3473e	Ypel4
NM_001005342.2	mmu-miR-3473h-5p	Ypel4
NM_001005342.2	mmu-miR-486a-3p	Ypel4
NM_001005342.2	mmu-miR-486b-3p	Ypel4
NM_001005342.2	mmu-miR-5129-5p	Ypel4
NM_001005342.2	mmu-miR-6538	Ypel4
NM_001005342.2	mmu-miR-6900-5p	Ypel4
NM_001005342.2	mmu-miR-6921-5p	Ypel4
NM_001005342.2	mmu-miR-6952-5p	Ypel4
NM_001005342.2	mmu-miR-6990-5p	Ypel4
NM_001005342.2	mmu-miR-7032-5p	Ypel4
NM_001005342.2	mmu-miR-7085-3p	Ypel4
NM_001005342.2	mmu-miR-7087-5p	Ypel4
NM_001005342.2	mmu-miR-7240-3p	Ypel4
NM_001005342.2	mmu-miR-744-5p	Ypel4
NM_001005342.2	mmu-miR-7669-3p	Ypel4
NM_001005342.2	mmu-miR-7688-5p	Ypel4
NM_001005342.2	mmu-miR-874-3p	Ypel4
NM_001005342.2	mmu-miR-93-3p	Ypel4
NM_001005342.2	novel_465	Ypel4
NM_001005370.1	mmu-miR-149-5p	Spin2c
NM_001005370.1	mmu-miR-211-5p	Spin2c
NM_001005370.1	mmu-miR-339-5p	Spin2c
NM_001005423.2	mmu-miR-1191b-5p	Mreg
NM_001005423.2	novel_410	Mreg
NM_001005426.2	mmu-miR-149-5p	Zcwpw1
NM_001005426.2	mmu-miR-1903	Zcwpw1
NM_001005426.2	mmu-miR-1934-5p	Zcwpw1
NM_001005426.2	mmu-miR-296-3p	Zcwpw1
NM_001005426.2	mmu-miR-320-5p	Zcwpw1
NM_001005426.2	mmu-miR-328-5p	Zcwpw1
NM_001005426.2	mmu-miR-6897-5p	Zcwpw1
NM_001005426.2	mmu-miR-6900-5p	Zcwpw1
NM_001005426.2	mmu-miR-6932-3p	Zcwpw1
NM_001005426.2	mmu-miR-6945-3p	Zcwpw1
NM_001005426.2	mmu-miR-6946-3p	Zcwpw1
NM_001005426.2	mmu-miR-6955-5p	Zcwpw1
NM_001005426.2	mmu-miR-7063-5p	Zcwpw1
NM_001005426.2	mmu-miR-7070-3p	Zcwpw1
NM_001005426.2	mmu-miR-7652-3p	Zcwpw1
NM_001005426.2	mmu-miR-7667-5p	Zcwpw1
NM_001005426.2	mmu-miR-8103	Zcwpw1
NM_001005426.2	novel_185	Zcwpw1
NM_001005426.2	novel_430	Zcwpw1
NM_001005506.3	mmu-miR-1249-5p	Txlna
NM_001005506.3	mmu-miR-185-3p	Txlna
NM_001005506.3	mmu-miR-193a-3p	Txlna
NM_001005506.3	mmu-miR-328-3p	Txlna
NM_001005506.3	mmu-miR-330-5p	Txlna
NM_001005506.3	mmu-miR-3473b	Txlna
NM_001005506.3	mmu-miR-6911-5p	Txlna
NM_001005506.3	mmu-miR-709	Txlna
NM_001005506.3	mmu-miR-7652-5p	Txlna
NM_001005506.3	mmu-miR-7676-5p	Txlna
NM_001005506.3	mmu-miR-7684-3p	Txlna
NM_001005506.3	novel_465	Txlna
NM_001005510.2	mmu-miR-1249-5p	Syne2
NM_001005510.2	mmu-miR-370-3p	Syne2
NM_001005510.2	mmu-miR-667-5p	Syne2
NM_001005510.2	mmu-miR-6935-5p	Syne2
NM_001005510.2	mmu-miR-6945-5p	Syne2
NM_001005510.2	mmu-miR-7087-5p	Syne2
NM_001005510.2	mmu-miR-709	Syne2
NM_001005608.2	mmu-miR-185-3p	Itgb4
NM_001005608.2	mmu-miR-210-3p	Itgb4
NM_001005608.2	mmu-miR-27a-5p	Itgb4
NM_001005608.2	mmu-miR-296-3p	Itgb4
NM_001005608.2	mmu-miR-3064-5p	Itgb4
NM_001005608.2	mmu-miR-3067-5p	Itgb4
NM_001005608.2	mmu-miR-3076-5p	Itgb4
NM_001005608.2	mmu-miR-3113-5p	Itgb4
NM_001005608.2	mmu-miR-326-3p	Itgb4
NM_001005608.2	mmu-miR-328-5p	Itgb4
NM_001005608.2	mmu-miR-330-5p	Itgb4
NM_001005608.2	mmu-miR-34a-5p	Itgb4
NM_001005608.2	mmu-miR-5107-5p	Itgb4
NM_001005608.2	mmu-miR-673-3p	Itgb4
NM_001005608.2	mmu-miR-6900-3p	Itgb4
NM_001005608.2	mmu-miR-6945-5p	Itgb4
NM_001005608.2	mmu-miR-6955-5p	Itgb4
NM_001005608.2	mmu-miR-6990-5p	Itgb4
NM_001005608.2	mmu-miR-7012-5p	Itgb4
NM_001005608.2	mmu-miR-7032-5p	Itgb4
NM_001005608.2	mmu-miR-7036b-5p	Itgb4
NM_001005608.2	mmu-miR-7051-5p	Itgb4
NM_001005608.2	mmu-miR-7052-5p	Itgb4
NM_001005608.2	mmu-miR-7212-5p	Itgb4
NM_001005608.2	mmu-miR-760-3p	Itgb4
NM_001005608.2	mmu-miR-99b-3p	Itgb4
NM_001005608.2	novel_270	Itgb4
NM_001005608.2	novel_475	Itgb4
NM_001005608.2	novel_507	Itgb4
NM_001005858.3	mmu-miR-12185-3p	Ifit3b
NM_001005858.3	mmu-miR-185-5p	Ifit3b
NM_001005858.3	mmu-miR-466f-3p	Ifit3b
NM_001005858.3	mmu-miR-466i-3p	Ifit3b
NM_001005858.3	mmu-miR-5113	Ifit3b
NM_001005858.3	mmu-miR-669c-3p	Ifit3b
NM_001005858.3	mmu-miR-6900-5p	Ifit3b
NM_001006664.3	mmu-miR-1249-5p	Epb41l1
NM_001006664.3	mmu-miR-1943-5p	Epb41l1
NM_001006664.3	mmu-miR-1983	Epb41l1
NM_001006664.3	mmu-miR-3074-5p	Epb41l1
NM_001006664.3	mmu-miR-3103-5p	Epb41l1
NM_001006664.3	mmu-miR-330-5p	Epb41l1
NM_001006664.3	mmu-miR-652-5p	Epb41l1
NM_001006664.3	mmu-miR-674-5p	Epb41l1
NM_001006664.3	mmu-miR-6907-5p	Epb41l1
NM_001006664.3	mmu-miR-6922-5p	Epb41l1
NM_001006664.3	mmu-miR-6935-5p	Epb41l1
NM_001006664.3	mmu-miR-6987-5p	Epb41l1
NM_001006664.3	mmu-miR-7008-5p	Epb41l1
NM_001006664.3	mmu-miR-7687-5p	Epb41l1
NM_001006664.3	novel_329	Epb41l1
NM_001006664.3	novel_541	Epb41l1
NM_001007220.3	mmu-miR-1958	Adam22
NM_001007220.3	mmu-miR-293-3p	Adam22
NM_001007220.3	mmu-miR-3572-3p	Adam22
NM_001007220.3	mmu-miR-665-3p	Adam22
NM_001007221.3	mmu-miR-1958	Adam22
NM_001007221.3	mmu-miR-293-3p	Adam22
NM_001007221.3	mmu-miR-328-5p	Adam22
NM_001007221.3	mmu-miR-330-3p	Adam22
NM_001007221.3	mmu-miR-3572-3p	Adam22
NM_001007221.3	mmu-miR-665-3p	Adam22
NM_001007221.3	mmu-miR-6983-5p	Adam22
NM_001007463.2	mmu-let-7e-5p	Spag8
NM_001007463.2	mmu-miR-1249-5p	Spag8
NM_001007463.2	mmu-miR-185-3p	Spag8
NM_001007463.2	mmu-miR-1933-5p	Spag8
NM_001007463.2	mmu-miR-1956	Spag8
NM_001007463.2	mmu-miR-298-5p	Spag8
NM_001007463.2	mmu-miR-3102-5p.2-5p	Spag8
NM_001007463.2	mmu-miR-3113-5p	Spag8
NM_001007463.2	mmu-miR-532-3p	Spag8
NM_001007463.2	mmu-miR-665-3p	Spag8
NM_001007463.2	mmu-miR-667-5p	Spag8
NM_001007463.2	mmu-miR-6990-5p	Spag8
NM_001007463.2	mmu-miR-7032-5p	Spag8
NM_001007463.2	mmu-miR-7033-5p	Spag8
NM_001007463.2	mmu-miR-709	Spag8
NM_001007463.2	mmu-miR-7667-5p	Spag8
NM_001007567.2	mmu-miR-150-5p	Slc7a6os
NM_001007567.2	mmu-miR-185-3p	Slc7a6os
NM_001007567.2	mmu-miR-7069-5p	Slc7a6os
NM_001007567.2	mmu-miR-7687-5p	Slc7a6os
NM_001007568.2	mmu-miR-12185-3p	Zfp251
NM_001007568.2	mmu-miR-27a-3p	Zfp251
NM_001007568.2	mmu-miR-3065-3p	Zfp251
NM_001007568.2	mmu-miR-3073a-5p	Zfp251
NM_001007568.2	mmu-miR-6956-5p	Zfp251
NM_001007568.2	mmu-miR-6971-3p	Zfp251
NM_001007568.2	mmu-miR-7019-5p	Zfp251
NM_001007568.2	mmu-miR-7036a-3p	Zfp251
NM_001007568.2	mmu-miR-7052-5p	Zfp251
NM_001007568.2	novel_422	Zfp251
NM_001007570.2	mmu-miR-3072-5p	Slc25a42
NM_001007570.2	mmu-miR-3090-3p	Slc25a42
NM_001007570.2	mmu-miR-3569-5p	Slc25a42
NM_001007570.2	mmu-miR-370-3p	Slc25a42
NM_001007570.2	mmu-miR-486a-3p	Slc25a42
NM_001007570.2	mmu-miR-6914-5p	Slc25a42
NM_001007570.2	mmu-miR-6953-3p	Slc25a42
NM_001007570.2	mmu-miR-7031-5p	Slc25a42
NM_001007570.2	mmu-miR-709	Slc25a42
NM_001007570.2	mmu-miR-8108	Slc25a42
NM_001007570.2	novel_332	Slc25a42
NM_001007570.2	novel_507	Slc25a42
NM_001007596.2	mmu-miR-1224-5p	Rtn1
NM_001007596.2	mmu-miR-1249-5p	Rtn1
NM_001007596.2	mmu-miR-15a-3p	Rtn1
NM_001007596.2	mmu-miR-6914-5p	Rtn1
NM_001007596.2	mmu-miR-6929-5p	Rtn1
NM_001007596.2	mmu-miR-6955-3p	Rtn1
NM_001007596.2	novel_507	Rtn1
NM_001008232.2	mmu-miR-1187	Asap3
NM_001008232.2	mmu-miR-3101-3p	Asap3
NM_001008232.2	mmu-miR-328-5p	Asap3
NM_001008232.2	mmu-miR-466h-5p	Asap3
NM_001008232.2	mmu-miR-466i-5p	Asap3
NM_001008232.2	mmu-miR-5107-5p	Asap3
NM_001008232.2	mmu-miR-6935-5p	Asap3
NM_001008232.2	mmu-miR-6990-5p	Asap3
NM_001008232.2	mmu-miR-7019-5p	Asap3
NM_001008232.2	mmu-miR-7032-5p	Asap3
NM_001008232.2	mmu-miR-7033-5p	Asap3
NM_001008232.2	mmu-miR-709	Asap3
NM_001008232.2	novel_363	Asap3
NM_001008232.2	novel_465	Asap3
NM_001008232.2	novel_507	Asap3
NM_001008233.3	mmu-miR-1249-5p	Plekhn1
NM_001008233.3	mmu-miR-139-3p	Plekhn1
NM_001008233.3	mmu-miR-185-3p	Plekhn1
NM_001008233.3	mmu-miR-194-2-3p	Plekhn1
NM_001008233.3	mmu-miR-1956	Plekhn1
NM_001008233.3	mmu-miR-3072-3p	Plekhn1
NM_001008233.3	mmu-miR-30c-1-3p	Plekhn1
NM_001008233.3	mmu-miR-326-3p	Plekhn1
NM_001008233.3	mmu-miR-328-5p	Plekhn1
NM_001008233.3	mmu-miR-330-5p	Plekhn1
NM_001008233.3	mmu-miR-331-3p	Plekhn1
NM_001008233.3	mmu-miR-667-5p	Plekhn1
NM_001008233.3	mmu-miR-692	Plekhn1
NM_001008233.3	mmu-miR-6935-5p	Plekhn1
NM_001008233.3	mmu-miR-6938-3p	Plekhn1
NM_001008233.3	mmu-miR-6945-5p	Plekhn1
NM_001008233.3	mmu-miR-6955-5p	Plekhn1
NM_001008233.3	mmu-miR-6987-5p	Plekhn1
NM_001008233.3	mmu-miR-6993-5p	Plekhn1
NM_001008233.3	mmu-miR-6996-3p	Plekhn1
NM_001008233.3	mmu-miR-7019-5p	Plekhn1
NM_001008233.3	mmu-miR-7052-3p	Plekhn1
NM_001008233.3	mmu-miR-7069-5p	Plekhn1
NM_001008233.3	mmu-miR-7212-5p	Plekhn1
NM_001008233.3	novel_270	Plekhn1
NM_001008238.3	mmu-let-7g-3p	Bnip2
NM_001008238.3	mmu-miR-193a-3p	Bnip2
NM_001008238.3	mmu-miR-193b-3p	Bnip2
NM_001008238.3	mmu-miR-201-3p	Bnip2
NM_001008238.3	mmu-miR-3098-3p	Bnip2
NM_001008238.3	mmu-miR-3470b	Bnip2
NM_001008238.3	mmu-miR-874-5p	Bnip2
NM_001008425.2	mmu-miR-129-2-3p	Thoc6
NM_001008425.2	mmu-miR-185-3p	Thoc6
NM_001008425.2	mmu-miR-1943-3p	Thoc6
NM_001008425.2	mmu-miR-3072-3p	Thoc6
NM_001008425.2	mmu-miR-326-3p	Thoc6
NM_001008425.2	mmu-miR-330-5p	Thoc6
NM_001008425.2	mmu-miR-3569-3p	Thoc6
NM_001008425.2	mmu-miR-6900-5p	Thoc6
NM_001008425.2	mmu-miR-6914-5p	Thoc6
NM_001008425.2	mmu-miR-6929-5p	Thoc6
NM_001008425.2	mmu-miR-6962-5p	Thoc6
NM_001008425.2	mmu-miR-8108	Thoc6
NM_001008425.2	novel_270	Thoc6
NM_001008425.2	novel_304	Thoc6
NM_001008425.2	novel_410	Thoc6
NM_001008497.2	mmu-miR-7020-5p	P2ry14
NM_001008533.3	mmu-miR-1198-5p	Adora1
NM_001008533.3	mmu-miR-15a-3p	Adora1
NM_001008533.3	mmu-miR-3102-3p	Adora1
NM_001008533.3	mmu-miR-3113-5p	Adora1
NM_001008533.3	mmu-miR-331-3p	Adora1
NM_001008533.3	mmu-miR-466d-5p	Adora1
NM_001008533.3	mmu-miR-466i-5p	Adora1
NM_001008533.3	mmu-miR-466k	Adora1
NM_001008533.3	mmu-miR-5114	Adora1
NM_001008533.3	mmu-miR-574-5p	Adora1
NM_001008533.3	mmu-miR-671-5p	Adora1
NM_001008533.3	mmu-miR-673-5p	Adora1
NM_001008533.3	mmu-miR-6935-5p	Adora1
NM_001008533.3	mmu-miR-6950-5p	Adora1
NM_001008533.3	mmu-miR-6975-3p	Adora1
NM_001008533.3	mmu-miR-6985-3p	Adora1
NM_001008533.3	mmu-miR-6990-5p	Adora1
NM_001008533.3	mmu-miR-7009-5p	Adora1
NM_001008533.3	mmu-miR-7032-3p	Adora1
NM_001008533.3	mmu-miR-7032-5p	Adora1
NM_001008533.3	mmu-miR-7062-5p	Adora1
NM_001008533.3	mmu-miR-760-5p	Adora1
NM_001008545.2	mmu-miR-3473b	Tardbp
NM_001008545.2	mmu-miR-7085-3p	Tardbp
NM_001008545.2	mmu-miR-709	Tardbp
NM_001008546.2	mmu-miR-3473b	Tardbp
NM_001008546.2	mmu-miR-7085-3p	Tardbp
NM_001008546.2	mmu-miR-709	Tardbp
NM_001008548.4	mmu-miR-1231-5p	Pde2a
NM_001008548.4	mmu-miR-3073a-5p	Pde2a
NM_001008548.4	mmu-miR-3074-5p	Pde2a
NM_001008548.4	mmu-miR-3079-5p	Pde2a
NM_001008548.4	mmu-miR-3113-5p	Pde2a
NM_001008548.4	mmu-miR-324-3p	Pde2a
NM_001008548.4	mmu-miR-328-5p	Pde2a
NM_001008548.4	mmu-miR-330-3p	Pde2a
NM_001008548.4	mmu-miR-3473d	Pde2a
NM_001008548.4	mmu-miR-365-1-5p	Pde2a
NM_001008548.4	mmu-miR-365-2-5p	Pde2a
NM_001008548.4	mmu-miR-5113	Pde2a
NM_001008548.4	mmu-miR-5130	Pde2a
NM_001008548.4	mmu-miR-6922-5p	Pde2a
NM_001008548.4	mmu-miR-6935-5p	Pde2a
NM_001008548.4	mmu-miR-6945-5p	Pde2a
NM_001008548.4	mmu-miR-6971-3p	Pde2a
NM_001008548.4	mmu-miR-698-5p	Pde2a
NM_001008548.4	mmu-miR-7008-5p	Pde2a
NM_001008548.4	mmu-miR-7012-5p	Pde2a
NM_001008548.4	mmu-miR-7033-5p	Pde2a
NM_001008548.4	mmu-miR-7034-3p	Pde2a
NM_001008548.4	mmu-miR-7043-3p	Pde2a
NM_001008548.4	mmu-miR-7049-5p	Pde2a
NM_001008548.4	mmu-miR-7070-3p	Pde2a
NM_001008548.4	mmu-miR-7087-5p	Pde2a
NM_001008548.4	mmu-miR-7652-3p	Pde2a
NM_001008548.4	mmu-miR-8093	Pde2a
NM_001008548.4	novel_329	Pde2a
NM_001008548.4	novel_430	Pde2a
NM_001008548.4	novel_465	Pde2a
NM_001008549.2	mmu-miR-188-3p	Zfp658
NM_001008549.2	mmu-miR-1960	Zfp658
NM_001008549.2	mmu-miR-330-5p	Zfp658
NM_001008549.2	mmu-miR-6909-3p	Zfp658
NM_001008549.2	mmu-miR-6954-3p	Zfp658
NM_001008549.2	mmu-miR-7667-5p	Zfp658
NM_001008549.2	mmu-miR-7684-3p	Zfp658
NM_001008700.4	mmu-miR-1249-5p	Il4ra
NM_001008700.4	mmu-miR-185-3p	Il4ra
NM_001008700.4	mmu-miR-196b-5p	Il4ra
NM_001008700.4	mmu-miR-1981-5p	Il4ra
NM_001008700.4	mmu-miR-3059-5p	Il4ra
NM_001008700.4	mmu-miR-505-5p	Il4ra
NM_001008700.4	mmu-miR-665-3p	Il4ra
NM_001008700.4	mmu-miR-6932-3p	Il4ra
NM_001008700.4	mmu-miR-7017-5p	Il4ra
NM_001008700.4	mmu-miR-7019-5p	Il4ra
NM_001008700.4	mmu-miR-7033-5p	Il4ra
NM_001008700.4	mmu-miR-7049-5p	Il4ra
NM_001008700.4	mmu-miR-709	Il4ra
NM_001008700.4	mmu-miR-712-5p	Il4ra
NM_001008700.4	mmu-miR-7667-3p	Il4ra
NM_001008700.4	mmu-miR-7669-3p	Il4ra
NM_001008700.4	novel_507	Il4ra
NM_001008791.2	mmu-miR-1306-3p	Whrn
NM_001008791.2	mmu-miR-185-3p	Whrn
NM_001008791.2	mmu-miR-1892	Whrn
NM_001008791.2	mmu-miR-298-5p	Whrn
NM_001008791.2	mmu-miR-3110-5p	Whrn
NM_001008791.2	mmu-miR-3113-5p	Whrn
NM_001008791.2	mmu-miR-326-3p	Whrn
NM_001008791.2	mmu-miR-328-3p	Whrn
NM_001008791.2	mmu-miR-330-5p	Whrn
NM_001008791.2	mmu-miR-346-5p	Whrn
NM_001008791.2	mmu-miR-3569-3p	Whrn
NM_001008791.2	mmu-miR-5107-5p	Whrn
NM_001008791.2	mmu-miR-5126	Whrn
NM_001008791.2	mmu-miR-665-3p	Whrn
NM_001008791.2	mmu-miR-667-5p	Whrn
NM_001008791.2	mmu-miR-673-3p	Whrn
NM_001008791.2	mmu-miR-677-5p	Whrn
NM_001008791.2	mmu-miR-6909-3p	Whrn
NM_001008791.2	mmu-miR-6935-5p	Whrn
NM_001008791.2	mmu-miR-6938-3p	Whrn
NM_001008791.2	mmu-miR-6990-5p	Whrn
NM_001008791.2	mmu-miR-6992-5p	Whrn
NM_001008791.2	mmu-miR-7019-5p	Whrn
NM_001008791.2	mmu-miR-7032-5p	Whrn
NM_001008791.2	mmu-miR-7052-3p	Whrn
NM_001008791.2	mmu-miR-7649-3p	Whrn
NM_001008791.2	mmu-miR-7655-5p	Whrn
NM_001008791.2	mmu-miR-7669-3p	Whrn
NM_001008791.2	mmu-miR-874-5p	Whrn
NM_001008791.2	novel_356	Whrn
NM_001008791.2	novel_465	Whrn
NM_001008791.2	novel_507	Whrn
NM_001008791.2	novel_541	Whrn
NM_001008792.2	mmu-miR-1306-3p	Whrn
NM_001008792.2	mmu-miR-185-3p	Whrn
NM_001008792.2	mmu-miR-1892	Whrn
NM_001008792.2	mmu-miR-298-5p	Whrn
NM_001008792.2	mmu-miR-3110-5p	Whrn
NM_001008792.2	mmu-miR-3113-5p	Whrn
NM_001008792.2	mmu-miR-326-3p	Whrn
NM_001008792.2	mmu-miR-328-3p	Whrn
NM_001008792.2	mmu-miR-330-5p	Whrn
NM_001008792.2	mmu-miR-346-5p	Whrn
NM_001008792.2	mmu-miR-3569-3p	Whrn
NM_001008792.2	mmu-miR-5107-5p	Whrn
NM_001008792.2	mmu-miR-5126	Whrn
NM_001008792.2	mmu-miR-665-3p	Whrn
NM_001008792.2	mmu-miR-667-5p	Whrn
NM_001008792.2	mmu-miR-673-3p	Whrn
NM_001008792.2	mmu-miR-677-5p	Whrn
NM_001008792.2	mmu-miR-6909-3p	Whrn
NM_001008792.2	mmu-miR-6935-5p	Whrn
NM_001008792.2	mmu-miR-6938-3p	Whrn
NM_001008792.2	mmu-miR-6990-5p	Whrn
NM_001008792.2	mmu-miR-6992-5p	Whrn
NM_001008792.2	mmu-miR-7019-5p	Whrn
NM_001008792.2	mmu-miR-7032-5p	Whrn
NM_001008792.2	mmu-miR-7052-3p	Whrn
NM_001008792.2	mmu-miR-7649-3p	Whrn
NM_001008792.2	mmu-miR-7655-5p	Whrn
NM_001008792.2	mmu-miR-7669-3p	Whrn
NM_001008792.2	mmu-miR-874-5p	Whrn
NM_001008792.2	novel_356	Whrn
NM_001008792.2	novel_465	Whrn
NM_001008792.2	novel_507	Whrn
NM_001008792.2	novel_541	Whrn
NM_001008793.2	mmu-miR-1306-3p	Whrn
NM_001008793.2	mmu-miR-185-3p	Whrn
NM_001008793.2	mmu-miR-1892	Whrn
NM_001008793.2	mmu-miR-298-5p	Whrn
NM_001008793.2	mmu-miR-3110-5p	Whrn
NM_001008793.2	mmu-miR-3113-5p	Whrn
NM_001008793.2	mmu-miR-326-3p	Whrn
NM_001008793.2	mmu-miR-328-3p	Whrn
NM_001008793.2	mmu-miR-330-5p	Whrn
NM_001008793.2	mmu-miR-346-5p	Whrn
NM_001008793.2	mmu-miR-3569-3p	Whrn
NM_001008793.2	mmu-miR-5107-5p	Whrn
NM_001008793.2	mmu-miR-5126	Whrn
NM_001008793.2	mmu-miR-665-3p	Whrn
NM_001008793.2	mmu-miR-667-5p	Whrn
NM_001008793.2	mmu-miR-673-3p	Whrn
NM_001008793.2	mmu-miR-677-5p	Whrn
NM_001008793.2	mmu-miR-6909-3p	Whrn
NM_001008793.2	mmu-miR-6935-5p	Whrn
NM_001008793.2	mmu-miR-6938-3p	Whrn
NM_001008793.2	mmu-miR-6990-5p	Whrn
NM_001008793.2	mmu-miR-6992-5p	Whrn
NM_001008793.2	mmu-miR-7019-5p	Whrn
NM_001008793.2	mmu-miR-7032-5p	Whrn
NM_001008793.2	mmu-miR-7052-3p	Whrn
NM_001008793.2	mmu-miR-7649-3p	Whrn
NM_001008793.2	mmu-miR-7655-5p	Whrn
NM_001008793.2	mmu-miR-7669-3p	Whrn
NM_001008793.2	mmu-miR-874-5p	Whrn
NM_001008793.2	novel_356	Whrn
NM_001008793.2	novel_465	Whrn
NM_001008793.2	novel_507	Whrn
NM_001008793.2	novel_541	Whrn
NM_001009550.2	mmu-miR-26b-3p	Mup21
NM_001009550.2	mmu-miR-328-5p	Mup21
NM_001009550.2	mmu-miR-7069-5p	Mup21
NM_001009550.2	mmu-miR-7649-3p	Mup21
NM_001009818.2	mmu-miR-7670-5p	Septin11
NM_001009935.2	mmu-miR-27a-5p	Txnip
NM_001009935.2	mmu-miR-3064-5p	Txnip
NM_001009935.2	mmu-miR-3067-5p	Txnip
NM_001009935.2	mmu-miR-5623-3p	Txnip
NM_001009935.2	mmu-miR-6912-5p	Txnip
NM_001009935.2	mmu-miR-6990-5p	Txnip
NM_001009935.2	mmu-miR-7032-5p	Txnip
NM_001009935.2	mmu-miR-7087-5p	Txnip
NM_001009935.2	mmu-miR-709	Txnip
NM_001009935.2	mmu-miR-7212-5p	Txnip
NM_001009935.2	mmu-miR-7219-5p	Txnip
NM_001009935.2	mmu-miR-760-3p	Txnip
NM_001009935.2	mmu-miR-7669-3p	Txnip
NM_001009949.3	mmu-miR-12178-3p	Slc25a51
NM_001009949.3	mmu-miR-292a-5p	Slc25a51
NM_001009949.3	mmu-miR-3113-5p	Slc25a51
NM_001009949.3	mmu-miR-676-3p	Slc25a51
NM_001010825.3	mmu-miR-3102-5p.2-5p	Ficd
NM_001010825.3	mmu-miR-504-5p	Ficd
NM_001010825.3	mmu-miR-6900-5p	Ficd
NM_001010825.3	mmu-miR-6933-3p	Ficd
NM_001010825.3	mmu-miR-6956-5p	Ficd
NM_001010825.3	mmu-miR-7008-5p	Ficd
NM_001010825.3	mmu-miR-702-5p	Ficd
NM_001010825.3	mmu-miR-7069-5p	Ficd
NM_001010825.3	mmu-miR-7070-5p	Ficd
NM_001010825.3	mmu-miR-7085-5p	Ficd
NM_001010825.3	mmu-miR-7212-5p	Ficd
NM_001010825.3	mmu-miR-9769-3p	Ficd
NM_001010825.3	novel_356	Ficd
NM_001010834.2	mmu-miR-1948-5p	Slc10a5
NM_001010834.2	mmu-miR-6933-5p	Slc10a5
NM_001010834.2	mmu-miR-698-5p	Slc10a5
NM_001010834.2	mmu-miR-7009-5p	Slc10a5
NM_001010834.2	mmu-miR-7078-5p	Slc10a5
NM_001010834.2	mmu-miR-874-3p	Slc10a5
NM_001010930.1	mmu-miR-320-5p	Mrps33
NM_001010930.1	mmu-miR-674-5p	Mrps33
NM_001010930.1	mmu-miR-700-5p	Mrps33
NM_001010941.2	mmu-miR-30c-2-3p	Gpr12
NM_001010941.2	mmu-miR-6945-5p	Gpr12
NM_001010941.2	mmu-miR-709	Gpr12
NM_001010941.2	novel_541	Gpr12
NM_001011873.2	mmu-miR-6990-5p	Xkr9
NM_001011873.2	mmu-miR-7212-5p	Xkr9
NM_001011873.2	novel_507	Xkr9
NM_001012273.1	mmu-miR-1946a	Birc5
NM_001012273.1	mmu-miR-1970c-3p	Birc5
NM_001012273.1	mmu-miR-3473b	Birc5
NM_001012273.1	mmu-miR-6715-5p	Birc5
NM_001012273.1	mmu-miR-6990-5p	Birc5
NM_001012273.1	mmu-miR-7029-3p	Birc5
NM_001012273.1	mmu-miR-706	Birc5
NM_001012273.1	mmu-miR-7087-5p	Birc5
NM_001012273.1	mmu-miR-709	Birc5
NM_001012273.1	mmu-miR-7669-3p	Birc5
NM_001012306.2	mmu-miR-193b-5p	Hsd3b3
NM_001012306.2	mmu-miR-3097-5p	Hsd3b3
NM_001012306.2	mmu-miR-3473h-5p	Hsd3b3
NM_001012306.2	mmu-miR-664-5p	Hsd3b3
NM_001012306.2	mmu-miR-665-3p	Hsd3b3
NM_001012306.2	mmu-miR-674-5p	Hsd3b3
NM_001012306.2	mmu-miR-6921-5p	Hsd3b3
NM_001012306.2	mmu-miR-7029-3p	Hsd3b3
NM_001012306.2	mmu-miR-7054-5p	Hsd3b3
NM_001012306.2	mmu-miR-7070-5p	Hsd3b3
NM_001012306.2	mmu-miR-708-5p	Hsd3b3
NM_001012306.2	mmu-miR-7089-3p	Hsd3b3
NM_001012306.2	mmu-miR-7669-3p	Hsd3b3
NM_001012310.2	mmu-miR-1933-3p	Slc25a47
NM_001012310.2	mmu-miR-3058-5p	Slc25a47
NM_001012310.2	mmu-miR-3064-5p	Slc25a47
NM_001012310.2	mmu-miR-3073a-5p	Slc25a47
NM_001012310.2	mmu-miR-328-3p	Slc25a47
NM_001012310.2	mmu-miR-378a-5p	Slc25a47
NM_001012310.2	mmu-miR-672-5p	Slc25a47
NM_001012310.2	mmu-miR-6900-5p	Slc25a47
NM_001012310.2	mmu-miR-6912-5p	Slc25a47
NM_001012310.2	mmu-miR-6945-5p	Slc25a47
NM_001012310.2	mmu-miR-7037-5p	Slc25a47
NM_001012310.2	mmu-miR-7669-3p	Slc25a47
NM_001012310.2	mmu-miR-7684-3p	Slc25a47
NM_001012310.2	mmu-miR-874-3p	Slc25a47
NM_001012310.2	mmu-miR-877-3p	Slc25a47
NM_001012310.2	novel_475	Slc25a47
NM_001012310.2	novel_507	Slc25a47
NM_001012322.2	mmu-miR-18a-3p	Sctr
NM_001012322.2	mmu-miR-3058-5p	Sctr
NM_001012322.2	mmu-miR-3059-5p	Sctr
NM_001012322.2	mmu-miR-6953-3p	Sctr
NM_001012322.2	mmu-miR-6958-3p	Sctr
NM_001012322.2	mmu-miR-6987-5p	Sctr
NM_001012322.2	mmu-miR-7059-5p	Sctr
NM_001012322.2	mmu-miR-760-3p	Sctr
NM_001012322.2	mmu-miR-874-3p	Sctr
NM_001012322.2	novel_202	Sctr
NM_001012322.2	novel_422	Sctr
NM_001012324.3	mmu-miR-500-5p	Ecm2
NM_001012325.2	mmu-miR-497a-5p	Zfp708
NM_001012335.2	mmu-miR-12185-3p	Mdk
NM_001012335.2	mmu-miR-1231-5p	Mdk
NM_001012335.2	mmu-miR-1249-5p	Mdk
NM_001012335.2	mmu-miR-134-3p	Mdk
NM_001012335.2	mmu-miR-1843b-5p	Mdk
NM_001012335.2	mmu-miR-1943-5p	Mdk
NM_001012335.2	mmu-miR-210-5p	Mdk
NM_001012335.2	mmu-miR-27a-5p	Mdk
NM_001012335.2	mmu-miR-3057-3p	Mdk
NM_001012335.2	mmu-miR-3072-3p	Mdk
NM_001012335.2	mmu-miR-30c-1-3p	Mdk
NM_001012335.2	mmu-miR-3103-5p	Mdk
NM_001012335.2	mmu-miR-3113-5p	Mdk
NM_001012335.2	mmu-miR-361-3p	Mdk
NM_001012335.2	mmu-miR-5134-5p	Mdk
NM_001012335.2	mmu-miR-6538	Mdk
NM_001012335.2	mmu-miR-671-5p	Mdk
NM_001012335.2	mmu-miR-6922-5p	Mdk
NM_001012335.2	mmu-miR-6935-5p	Mdk
NM_001012335.2	mmu-miR-7019-3p	Mdk
NM_001012335.2	mmu-miR-7063-5p	Mdk
NM_001012335.2	mmu-miR-7070-3p	Mdk
NM_001012335.2	mmu-miR-7671-5p	Mdk
NM_001012335.2	novel_329	Mdk
NM_001012335.2	novel_475	Mdk
NM_001012335.2	novel_507	Mdk
NM_001012336.2	mmu-miR-12201-5p	Mdk
NM_001012336.2	mmu-miR-1231-5p	Mdk
NM_001012336.2	mmu-miR-1843b-5p	Mdk
NM_001012336.2	mmu-miR-214-5p	Mdk
NM_001012336.2	mmu-miR-3057-3p	Mdk
NM_001012336.2	mmu-miR-3072-3p	Mdk
NM_001012336.2	mmu-miR-30c-1-3p	Mdk
NM_001012336.2	mmu-miR-3113-5p	Mdk
NM_001012336.2	mmu-miR-320-5p	Mdk
NM_001012336.2	mmu-miR-361-3p	Mdk
NM_001012336.2	mmu-miR-378a-5p	Mdk
NM_001012336.2	mmu-miR-484	Mdk
NM_001012336.2	mmu-miR-6538	Mdk
NM_001012336.2	mmu-miR-671-5p	Mdk
NM_001012336.2	mmu-miR-6922-5p	Mdk
NM_001012336.2	mmu-miR-6935-5p	Mdk
NM_001012336.2	mmu-miR-7033-5p	Mdk
NM_001012336.2	mmu-miR-7063-5p	Mdk
NM_001012336.2	mmu-miR-7070-3p	Mdk
NM_001012336.2	mmu-miR-7671-5p	Mdk
NM_001012336.2	novel_475	Mdk
NM_001012336.2	novel_507	Mdk
NM_001012363.2	mmu-miR-1249-5p	Slc2a9
NM_001012363.2	mmu-miR-149-5p	Slc2a9
NM_001012363.2	mmu-miR-17-3p	Slc2a9
NM_001012363.2	mmu-miR-204-5p	Slc2a9
NM_001012363.2	mmu-miR-211-5p	Slc2a9
NM_001012363.2	mmu-miR-3059-5p	Slc2a9
NM_001012363.2	mmu-miR-324-5p	Slc2a9
NM_001012363.2	mmu-miR-328-3p	Slc2a9
NM_001012363.2	mmu-miR-378d	Slc2a9
NM_001012363.2	mmu-miR-6539	Slc2a9
NM_001012363.2	mmu-miR-6933-3p	Slc2a9
NM_001012363.2	mmu-miR-6970-3p	Slc2a9
NM_001012363.2	mmu-miR-7026-3p	Slc2a9
NM_001012363.2	mmu-miR-709	Slc2a9
NM_001012363.2	mmu-miR-7091-3p	Slc2a9
NM_001012363.2	mmu-miR-760-3p	Slc2a9
NM_001012400.2	mmu-miR-1224-5p	AU022252
NM_001012400.2	mmu-miR-1231-5p	AU022252
NM_001012400.2	mmu-miR-370-3p	AU022252
NM_001012400.2	mmu-miR-378d	AU022252
NM_001012400.2	mmu-miR-466i-5p	AU022252
NM_001012400.2	mmu-miR-5107-5p	AU022252
NM_001012400.2	mmu-miR-667-5p	AU022252
NM_001012400.2	mmu-miR-677-3p	AU022252
NM_001012400.2	mmu-miR-6918-5p	AU022252
NM_001012400.2	mmu-miR-6935-5p	AU022252
NM_001012400.2	mmu-miR-6945-5p	AU022252
NM_001012400.2	mmu-miR-6950-5p	AU022252
NM_001012400.2	mmu-miR-7033-5p	AU022252
NM_001012400.2	mmu-miR-7051-5p	AU022252
NM_001012400.2	mmu-miR-7652-5p	AU022252
NM_001012448.2	mmu-miR-497a-5p	Zfp708
NM_001012449.2	mmu-miR-497a-5p	Zfp708
NM_001012520.2	mmu-miR-6911-5p	Klri1
NM_001012520.2	mmu-miR-7214-5p	Klri1
NM_001013024.2	mmu-miR-193b-3p	Usp13
NM_001013024.2	mmu-miR-3058-5p	Usp13
NM_001013024.2	mmu-miR-3067-5p	Usp13
NM_001013024.2	mmu-miR-3102-3p	Usp13
NM_001013024.2	mmu-miR-3102-3p.2-3p	Usp13
NM_001013024.2	mmu-miR-3113-5p	Usp13
NM_001013024.2	mmu-miR-485-5p	Usp13
NM_001013024.2	mmu-miR-500-3p	Usp13
NM_001013024.2	mmu-miR-6919-5p	Usp13
NM_001013024.2	mmu-miR-6987-5p	Usp13
NM_001013024.2	mmu-miR-7046-5p	Usp13
NM_001013024.2	mmu-miR-7054-5p	Usp13
NM_001013024.2	mmu-miR-7070-5p	Usp13
NM_001013024.2	mmu-miR-760-5p	Usp13
NM_001013024.2	mmu-miR-8107	Usp13
NM_001013024.2	mmu-miR-874-5p	Usp13
NM_001013024.2	novel_329	Usp13
NM_001013026.2	mmu-miR-150-3p	Ttf2
NM_001013026.2	mmu-miR-193a-3p	Ttf2
NM_001013026.2	mmu-miR-193b-3p	Ttf2
NM_001013026.2	mmu-miR-3470a	Ttf2
NM_001013026.2	mmu-miR-5134-5p	Ttf2
NM_001013026.2	mmu-miR-667-5p	Ttf2
NM_001013026.2	mmu-miR-7684-3p	Ttf2
NM_001013365.2	mmu-miR-298-5p	Osm
NM_001013365.2	mmu-miR-3097-3p	Osm
NM_001013365.2	mmu-miR-431-5p	Osm
NM_001013365.2	mmu-miR-6945-3p	Osm
NM_001013365.2	mmu-miR-702-5p	Osm
NM_001013365.2	mmu-miR-7085-5p	Osm
NM_001013365.2	mmu-miR-874-5p	Osm
NM_001013365.2	novel_202	Osm
NM_001013365.2	novel_541	Osm
NM_001013368.5	mmu-miR-1187	E2f8
NM_001013368.5	mmu-miR-1970	E2f8
NM_001013368.5	mmu-miR-29b-3p	E2f8
NM_001013368.5	mmu-miR-466i-5p	E2f8
NM_001013368.5	mmu-miR-574-5p	E2f8
NM_001013368.5	mmu-miR-6966-3p	E2f8
NM_001013368.5	mmu-miR-7017-5p	E2f8
NM_001013368.5	mmu-miR-7046-5p	E2f8
NM_001013368.5	mmu-miR-7219-5p	E2f8
NM_001013368.5	mmu-miR-760-3p	E2f8
NM_001013368.5	novel_329	E2f8
NM_001013370.2	mmu-miR-3076-3p	Sesn1
NM_001013370.2	mmu-miR-7015-5p	Sesn1
NM_001013371.2	mmu-miR-1231-5p	Dtx3l
NM_001013371.2	mmu-miR-221-3p	Dtx3l
NM_001013371.2	mmu-miR-370-3p	Dtx3l
NM_001013371.2	mmu-miR-6917-5p	Dtx3l
NM_001013371.2	mmu-miR-7031-5p	Dtx3l
NM_001013371.2	mmu-miR-709	Dtx3l
NM_001013372.2	mmu-miR-1946a	Nrp
NM_001013372.2	mmu-miR-330-5p	Nrp
NM_001013372.2	mmu-miR-615-3p	Nrp
NM_001013372.2	mmu-miR-6914-5p	Nrp
NM_001013372.2	mmu-miR-6919-5p	Nrp
NM_001013372.2	mmu-miR-6933-5p	Nrp
NM_001013372.2	mmu-miR-6954-3p	Nrp
NM_001013372.2	mmu-miR-6996-3p	Nrp
NM_001013372.2	mmu-miR-7671-5p	Nrp
NM_001013374.2	mmu-miR-214-3p	Lman2l
NM_001013374.2	mmu-miR-485-5p	Lman2l
NM_001013374.2	mmu-miR-671-5p	Lman2l
NM_001013374.2	mmu-miR-673-5p	Lman2l
NM_001013374.2	mmu-miR-6965-3p	Lman2l
NM_001013374.2	mmu-miR-7063-5p	Lman2l
NM_001013374.2	mmu-miR-7226-3p	Lman2l
NM_001013377.3	mmu-miR-18a-3p	Arhgef39
NM_001013377.3	mmu-miR-1943-3p	Arhgef39
NM_001013377.3	mmu-miR-344d-3-5p	Arhgef39
NM_001013377.3	mmu-miR-3473d	Arhgef39
NM_001013377.3	mmu-miR-5103	Arhgef39
NM_001013377.3	mmu-miR-673-3p	Arhgef39
NM_001013377.3	mmu-miR-677-3p	Arhgef39
NM_001013377.3	mmu-miR-6935-5p	Arhgef39
NM_001013377.3	mmu-miR-7002-5p	Arhgef39
NM_001013377.3	mmu-miR-7029-3p	Arhgef39
NM_001013377.3	mmu-miR-7031-5p	Arhgef39
NM_001013377.3	mmu-miR-7068-3p	Arhgef39
NM_001013377.3	mmu-miR-7069-5p	Arhgef39
NM_001013377.3	mmu-miR-7085-5p	Arhgef39
NM_001013377.3	mmu-miR-709	Arhgef39
NM_001013377.3	mmu-miR-7652-3p	Arhgef39
NM_001013377.3	novel_414	Arhgef39
NM_001013377.3	novel_430	Arhgef39
NM_001013378.2	mmu-miR-3064-5p	Uspl1
NM_001013378.2	mmu-miR-3473a	Uspl1
NM_001013378.2	mmu-miR-665-3p	Uspl1
NM_001013378.2	mmu-miR-667-5p	Uspl1
NM_001013378.2	mmu-miR-6900-5p	Uspl1
NM_001013378.2	mmu-miR-6971-3p	Uspl1
NM_001013378.2	mmu-miR-6986-5p	Uspl1
NM_001013378.2	mmu-miR-7019-5p	Uspl1
NM_001013378.2	mmu-miR-7070-5p	Uspl1
NM_001013381.2	mmu-miR-1247-5p	Rsad1
NM_001013381.2	mmu-miR-3473a	Rsad1
NM_001013381.2	mmu-miR-3473b	Rsad1
NM_001013381.2	mmu-miR-3473e	Rsad1
NM_001013381.2	mmu-miR-6990-5p	Rsad1
NM_001013381.2	mmu-miR-6996-5p	Rsad1
NM_001013381.2	mmu-miR-7032-5p	Rsad1
NM_001013381.2	mmu-miR-877-3p	Rsad1
NM_001013386.3	mmu-miR-1249-5p	Rasl10b
NM_001013386.3	mmu-miR-194-2-3p	Rasl10b
NM_001013386.3	mmu-miR-1943-5p	Rasl10b
NM_001013386.3	mmu-miR-3092-3p	Rasl10b
NM_001013386.3	mmu-miR-326-3p	Rasl10b
NM_001013386.3	mmu-miR-370-3p	Rasl10b
NM_001013386.3	mmu-miR-6914-5p	Rasl10b
NM_001013386.3	mmu-miR-6950-5p	Rasl10b
NM_001013386.3	mmu-miR-6967-3p	Rasl10b
NM_001013386.3	mmu-miR-6975-3p	Rasl10b
NM_001013386.3	mmu-miR-7017-5p	Rasl10b
NM_001013386.3	mmu-miR-7020-3p	Rasl10b
NM_001013386.3	mmu-miR-7041-5p	Rasl10b
NM_001013386.3	mmu-miR-7059-5p	Rasl10b
NM_001013386.3	mmu-miR-7070-5p	Rasl10b
NM_001013386.3	mmu-miR-760-5p	Rasl10b
NM_001013386.3	mmu-miR-8091	Rasl10b
NM_001013411.2	mmu-miR-5104	Nkain2
NM_001013607.1	mmu-miR-127-3p	Vmo1
NM_001013607.1	mmu-miR-149-5p	Vmo1
NM_001013607.1	mmu-miR-16-5p	Vmo1
NM_001013607.1	mmu-miR-3060-3p	Vmo1
NM_001013607.1	mmu-miR-3073a-5p	Vmo1
NM_001013607.1	mmu-miR-3090-3p	Vmo1
NM_001013607.1	mmu-miR-6933-3p	Vmo1
NM_001013607.1	mmu-miR-6945-5p	Vmo1
NM_001013607.1	mmu-miR-7033-5p	Vmo1
NM_001013607.1	mmu-miR-7062-5p	Vmo1
NM_001013607.1	mmu-miR-7085-3p	Vmo1
NM_001013607.1	mmu-miR-709	Vmo1
NM_001013607.1	novel_329	Vmo1
NM_001013607.1	novel_489	Vmo1
NM_001013607.1	novel_534	Vmo1
NM_001013616.2	mmu-miR-3092-3p	Trim6
NM_001013616.2	mmu-miR-3473h-5p	Trim6
NM_001013616.2	mmu-miR-6921-5p	Trim6
NM_001013616.2	mmu-miR-6992-5p	Trim6
NM_001013753.2	mmu-miR-1187	Pcdh17
NM_001013753.2	mmu-miR-466i-5p	Pcdh17
NM_001013753.2	mmu-miR-7020-3p	Pcdh17
NM_001013754.2	mmu-miR-1187	Gm9949
NM_001013754.2	mmu-miR-12185-3p	Gm9949
NM_001013754.2	mmu-miR-125a-3p	Gm9949
NM_001013754.2	mmu-miR-1968-3p	Gm9949
NM_001013754.2	mmu-miR-211-5p	Gm9949
NM_001013754.2	mmu-miR-320-5p	Gm9949
NM_001013754.2	mmu-miR-326-3p	Gm9949
NM_001013754.2	mmu-miR-330-5p	Gm9949
NM_001013754.2	mmu-miR-378d	Gm9949
NM_001013754.2	mmu-miR-466i-5p	Gm9949
NM_001013754.2	mmu-miR-5113	Gm9949
NM_001013754.2	mmu-miR-6538	Gm9949
NM_001013754.2	mmu-miR-6992-5p	Gm9949
NM_001013754.2	mmu-miR-6996-3p	Gm9949
NM_001013754.2	mmu-miR-7012-5p	Gm9949
NM_001013754.2	mmu-miR-702-5p	Gm9949
NM_001013754.2	mmu-miR-7032-5p	Gm9949
NM_001013754.2	mmu-miR-7059-5p	Gm9949
NM_001013754.2	novel_184	Gm9949
NM_001013762.2	mmu-miR-6912-5p	Gm4952
NM_001013764.2	mmu-miR-1934-5p	Ces1a
NM_001013764.2	mmu-miR-296-3p	Ces1a
NM_001013764.2	mmu-miR-3110-5p	Ces1a
NM_001013764.2	mmu-miR-326-3p	Ces1a
NM_001013764.2	mmu-miR-7019-5p	Ces1a
NM_001013764.2	mmu-miR-7032-5p	Ces1a
NM_001013767.2	mmu-miR-1249-5p	Capn11
NM_001013767.2	mmu-miR-339-3p	Capn11
NM_001013767.2	mmu-miR-505-5p	Capn11
NM_001013767.2	mmu-miR-6538	Capn11
NM_001013767.2	mmu-miR-6904-5p	Capn11
NM_001013767.2	mmu-miR-7022-5p	Capn11
NM_001013767.2	mmu-miR-7240-5p	Capn11
NM_001013767.2	novel_475	Capn11
NM_001013767.2	novel_507	Capn11
NM_001013773.3	mmu-miR-1249-5p	Nxpe5
NM_001013773.3	mmu-miR-134-3p	Nxpe5
NM_001013773.3	mmu-miR-15a-3p	Nxpe5
NM_001013773.3	mmu-miR-210-5p	Nxpe5
NM_001013773.3	mmu-miR-3065-3p	Nxpe5
NM_001013773.3	mmu-miR-3102-5p.2-5p	Nxpe5
NM_001013773.3	mmu-miR-5621-3p	Nxpe5
NM_001013773.3	mmu-miR-6919-5p	Nxpe5
NM_001013773.3	mmu-miR-698-5p	Nxpe5
NM_001013773.3	mmu-miR-7002-5p	Nxpe5
NM_001013773.3	mmu-miR-7017-5p	Nxpe5
NM_001013773.3	mmu-miR-7037-5p	Nxpe5
NM_001013773.3	mmu-miR-7046-5p	Nxpe5
NM_001013773.3	mmu-miR-7062-5p	Nxpe5
NM_001013773.3	mmu-miR-7070-3p	Nxpe5
NM_001013773.3	mmu-miR-7085-5p	Nxpe5
NM_001013773.3	mmu-miR-7652-3p	Nxpe5
NM_001013773.3	novel_430	Nxpe5
NM_001013780.1	mmu-miR-1306-3p	Slc25a34
NM_001013780.1	mmu-miR-149-5p	Slc25a34
NM_001013780.1	mmu-miR-211-5p	Slc25a34
NM_001013780.1	mmu-miR-296-3p	Slc25a34
NM_001013780.1	mmu-miR-3077-3p	Slc25a34
NM_001013780.1	mmu-miR-3110-5p	Slc25a34
NM_001013780.1	mmu-miR-320-5p	Slc25a34
NM_001013780.1	mmu-miR-328-3p	Slc25a34
NM_001013780.1	mmu-miR-339-5p	Slc25a34
NM_001013780.1	mmu-miR-3473a	Slc25a34
NM_001013780.1	mmu-miR-5107-5p	Slc25a34
NM_001013780.1	mmu-miR-671-5p	Slc25a34
NM_001013780.1	mmu-miR-6715-5p	Slc25a34
NM_001013780.1	mmu-miR-6911-5p	Slc25a34
NM_001013780.1	mmu-miR-6914-5p	Slc25a34
NM_001013780.1	mmu-miR-6940-3p	Slc25a34
NM_001013780.1	mmu-miR-6945-3p	Slc25a34
NM_001013780.1	mmu-miR-6953-3p	Slc25a34
NM_001013780.1	mmu-miR-6968-3p	Slc25a34
NM_001013780.1	mmu-miR-6975-3p	Slc25a34
NM_001013780.1	mmu-miR-6989-3p	Slc25a34
NM_001013780.1	mmu-miR-7029-3p	Slc25a34
NM_001013780.1	mmu-miR-7052-3p	Slc25a34
NM_001013780.1	mmu-miR-7212-5p	Slc25a34
NM_001013780.1	mmu-miR-760-3p	Slc25a34
NM_001013780.1	mmu-miR-7659-5p	Slc25a34
NM_001013780.1	novel_465	Slc25a34
NM_001013785.3	mmu-miR-1231-5p	Akr1c19
NM_001013785.3	mmu-miR-3064-5p	Akr1c19
NM_001013785.3	mmu-miR-6934-5p	Akr1c19
NM_001013785.3	mmu-miR-7652-3p	Akr1c19
NM_001013785.3	novel_363	Akr1c19
NM_001013786.3	mmu-miR-1195	Zscan26
NM_001013786.3	mmu-miR-1224-5p	Zscan26
NM_001013786.3	mmu-miR-709	Zscan26
NM_001013817.2	mmu-miR-3073a-5p	Sp140
NM_001013817.2	mmu-miR-361-3p	Sp140
NM_001013817.2	mmu-miR-6900-5p	Sp140
NM_001013817.2	mmu-miR-6934-5p	Sp140
NM_001013817.2	mmu-miR-7013-3p	Sp140
NM_001013817.2	mmu-miR-7070-3p	Sp140
NM_001013817.2	mmu-miR-767	Sp140
NM_001013820.3	mmu-miR-3073a-5p	Slc22a28
NM_001013832.2	mmu-miR-138-1-3p	Gpr31b
NM_001013832.2	mmu-miR-188-3p	Gpr31b
NM_001013832.2	mmu-miR-1968-5p	Gpr31b
NM_001013832.2	mmu-miR-210-5p	Gpr31b
NM_001013832.2	mmu-miR-3098-3p	Gpr31b
NM_001013832.2	mmu-miR-3473b	Gpr31b
NM_001013832.2	mmu-miR-3473e	Gpr31b
NM_001013832.2	mmu-miR-351-5p	Gpr31b
NM_001013832.2	mmu-miR-497b	Gpr31b
NM_001013832.2	mmu-miR-532-3p	Gpr31b
NM_001013832.2	mmu-miR-6909-3p	Gpr31b
NM_001013832.2	mmu-miR-6956-5p	Gpr31b
NM_001013832.2	mmu-miR-7015-5p	Gpr31b
NM_001013832.2	mmu-miR-702-5p	Gpr31b
NM_001013832.2	mmu-miR-7054-5p	Gpr31b
NM_001013832.2	mmu-miR-7087-5p	Gpr31b
NM_001013832.2	mmu-miR-7089-3p	Gpr31b
NM_001013832.2	mmu-miR-7669-3p	Gpr31b
NM_001013832.2	mmu-miR-8091	Gpr31b
NM_001013832.2	novel_261	Gpr31b
NM_001013832.2	novel_432	Gpr31b
NM_001014399.2	mmu-miR-129b-5p	Abi3bp
NM_001014399.2	mmu-miR-532-3p	Abi3bp
NM_001014422.2	mmu-miR-129b-5p	Abi3bp
NM_001014422.2	mmu-miR-532-3p	Abi3bp
NM_001014423.2	mmu-miR-129b-5p	Abi3bp
NM_001014423.2	mmu-miR-532-3p	Abi3bp
NM_001014424.2	mmu-miR-129b-5p	Abi3bp
NM_001014424.2	mmu-miR-532-3p	Abi3bp
NM_001014836.3	mmu-miR-1188-5p	4930404N11Rik
NM_001014836.3	mmu-miR-1199-3p	4930404N11Rik
NM_001014836.3	mmu-miR-15a-3p	4930404N11Rik
NM_001014836.3	mmu-miR-1946a	4930404N11Rik
NM_001014836.3	mmu-miR-1955-5p	4930404N11Rik
NM_001014836.3	mmu-miR-214-5p	4930404N11Rik
NM_001014836.3	mmu-miR-324-5p	4930404N11Rik
NM_001014836.3	mmu-miR-328-3p	4930404N11Rik
NM_001014836.3	mmu-miR-3569-5p	4930404N11Rik
NM_001014836.3	mmu-miR-485-5p	4930404N11Rik
NM_001014836.3	mmu-miR-486a-3p	4930404N11Rik
NM_001014836.3	mmu-miR-486b-3p	4930404N11Rik
NM_001014836.3	mmu-miR-5126	4930404N11Rik
NM_001014836.3	mmu-miR-6966-3p	4930404N11Rik
NM_001014836.3	mmu-miR-6966-5p	4930404N11Rik
NM_001014836.3	mmu-miR-7033-5p	4930404N11Rik
NM_001014836.3	mmu-miR-7036b-5p	4930404N11Rik
NM_001014836.3	mmu-miR-7043-5p	4930404N11Rik
NM_001014836.3	mmu-miR-770-3p	4930404N11Rik
NM_001014836.3	novel_270	4930404N11Rik
NM_001014836.3	novel_447	4930404N11Rik
NM_001014976.2	mmu-miR-1231-5p	Espl1
NM_001014976.2	mmu-miR-149-5p	Espl1
NM_001014976.2	mmu-miR-1970b-5p	Espl1
NM_001014976.2	mmu-miR-214-3p	Espl1
NM_001014976.2	mmu-miR-23b-3p	Espl1
NM_001014976.2	mmu-miR-24-3p	Espl1
NM_001014976.2	mmu-miR-3064-5p	Espl1
NM_001014976.2	mmu-miR-3091-3p	Espl1
NM_001014976.2	mmu-miR-3113-5p	Espl1
NM_001014976.2	mmu-miR-331-3p	Espl1
NM_001014976.2	mmu-miR-486a-3p	Espl1
NM_001014976.2	mmu-miR-486b-3p	Espl1
NM_001014976.2	mmu-miR-6538	Espl1
NM_001014976.2	mmu-miR-666-5p	Espl1
NM_001014976.2	mmu-miR-6965-3p	Espl1
NM_001014976.2	mmu-miR-760-3p	Espl1
NM_001014976.2	mmu-miR-7671-5p	Espl1
NM_001014976.2	mmu-miR-874-5p	Espl1
NM_001014976.2	novel_270	Espl1
NM_001014976.2	novel_304	Espl1
NM_001015046.3	mmu-miR-1231-5p	Rap1gap2
NM_001015046.3	mmu-miR-210-5p	Rap1gap2
NM_001015046.3	mmu-miR-23a-5p	Rap1gap2
NM_001015046.3	mmu-miR-3082-3p	Rap1gap2
NM_001015046.3	mmu-miR-324-3p	Rap1gap2
NM_001015046.3	mmu-miR-3473d	Rap1gap2
NM_001015046.3	mmu-miR-3474	Rap1gap2
NM_001015046.3	mmu-miR-5104	Rap1gap2
NM_001015046.3	mmu-miR-540-5p	Rap1gap2
NM_001015046.3	mmu-miR-674-5p	Rap1gap2
NM_001015046.3	mmu-miR-6933-5p	Rap1gap2
NM_001015046.3	mmu-miR-6956-5p	Rap1gap2
NM_001015046.3	mmu-miR-7031-5p	Rap1gap2
NM_001015046.3	mmu-miR-7052-5p	Rap1gap2
NM_001015046.3	mmu-miR-7070-5p	Rap1gap2
NM_001015046.3	mmu-miR-760-3p	Rap1gap2
NM_001015046.3	mmu-miR-7687-5p	Rap1gap2
NM_001015046.3	novel_422	Rap1gap2
NM_001015046.3	novel_475	Rap1gap2
NM_001015046.3	novel_507	Rap1gap2
NM_001018063.2	mmu-miR-194-2-3p	Rtl8b
NM_001018063.2	mmu-miR-1943-5p	Rtl8b
NM_001018063.2	mmu-miR-1968-5p	Rtl8b
NM_001018063.2	mmu-miR-214-3p	Rtl8b
NM_001018063.2	mmu-miR-3569-3p	Rtl8b
NM_001018063.2	mmu-miR-5107-5p	Rtl8b
NM_001018063.2	mmu-miR-532-3p	Rtl8b
NM_001018063.2	mmu-miR-671-5p	Rtl8b
NM_001018063.2	mmu-miR-682	Rtl8b
NM_001018063.2	mmu-miR-6900-3p	Rtl8b
NM_001018063.2	mmu-miR-6907-5p	Rtl8b
NM_001018063.2	mmu-miR-6911-5p	Rtl8b
NM_001018063.2	mmu-miR-6914-5p	Rtl8b
NM_001018063.2	mmu-miR-6935-5p	Rtl8b
NM_001018063.2	mmu-miR-6945-5p	Rtl8b
NM_001018063.2	mmu-miR-6954-3p	Rtl8b
NM_001018063.2	mmu-miR-6996-5p	Rtl8b
NM_001018063.2	mmu-miR-7019-5p	Rtl8b
NM_001018063.2	mmu-miR-7033-5p	Rtl8b
NM_001018063.2	mmu-miR-7037-5p	Rtl8b
NM_001018063.2	mmu-miR-7062-5p	Rtl8b
NM_001018063.2	novel_270	Rtl8b
NM_001018063.2	novel_465	Rtl8b
NM_001018063.2	novel_541	Rtl8b
NM_001024136.2	mmu-miR-12184-5p	Anks6
NM_001024136.2	mmu-miR-1955-5p	Anks6
NM_001024136.2	mmu-miR-210-5p	Anks6
NM_001024136.2	mmu-miR-3067-5p	Anks6
NM_001024136.2	mmu-miR-3097-3p	Anks6
NM_001024136.2	mmu-miR-3102-3p	Anks6
NM_001024136.2	mmu-miR-346-5p	Anks6
NM_001024136.2	mmu-miR-504-5p	Anks6
NM_001024136.2	mmu-miR-532-5p	Anks6
NM_001024136.2	mmu-miR-671-5p	Anks6
NM_001024136.2	mmu-miR-6911-5p	Anks6
NM_001024136.2	mmu-miR-6952-3p	Anks6
NM_001024136.2	mmu-miR-7034-3p	Anks6
NM_001024136.2	mmu-miR-7085-5p	Anks6
NM_001024136.2	mmu-miR-760-3p	Anks6
NM_001024136.2	mmu-miR-8107	Anks6
NM_001024136.2	novel_202	Anks6
NM_001024139.1	mmu-miR-1964-3p	Adamts15
NM_001024139.1	mmu-miR-200c-5p	Adamts15
NM_001024139.1	mmu-miR-34a-3p	Adamts15
NM_001024139.1	mmu-miR-5107-3p	Adamts15
NM_001024139.1	mmu-miR-6912-5p	Adamts15
NM_001024139.1	mmu-miR-6987-5p	Adamts15
NM_001024139.1	mmu-miR-7015-3p	Adamts15
NM_001024139.1	mmu-miR-7032-5p	Adamts15
NM_001024139.1	mmu-miR-7033-5p	Adamts15
NM_001024139.1	mmu-miR-7043-3p	Adamts15
NM_001024139.1	mmu-miR-7070-3p	Adamts15
NM_001024139.1	mmu-miR-7649-5p	Adamts15
NM_001024139.1	mmu-miR-7659-5p	Adamts15
NM_001024206.2	mmu-miR-3074-2-3p	Trappc1
NM_001024206.2	mmu-miR-6978-5p	Trappc1
NM_001024206.2	mmu-miR-7070-5p	Trappc1
NM_001024206.2	mmu-miR-7078-5p	Trappc1
NM_001024206.2	mmu-miR-7652-5p	Trappc1
NM_001024206.2	mmu-miR-7669-3p	Trappc1
NM_001024230.2	mmu-miR-6907-5p	Gm5431
NM_001024230.2	mmu-miR-7012-5p	Gm5431
NM_001024385.1	mmu-miR-3473e	Crls1
NM_001024385.1	mmu-miR-7063-5p	Crls1
NM_001024504.2	mmu-miR-1187	Dcun1d2
NM_001024504.2	mmu-miR-12178-3p	Dcun1d2
NM_001024504.2	mmu-miR-124-3p	Dcun1d2
NM_001024504.2	mmu-miR-185-3p	Dcun1d2
NM_001024504.2	mmu-miR-339-5p	Dcun1d2
NM_001024504.2	mmu-miR-3473h-5p	Dcun1d2
NM_001024504.2	mmu-miR-466h-5p	Dcun1d2
NM_001024504.2	mmu-miR-466j	Dcun1d2
NM_001024504.2	mmu-miR-466k	Dcun1d2
NM_001024504.2	mmu-miR-466n-5p	Dcun1d2
NM_001024504.2	mmu-miR-669m-5p	Dcun1d2
NM_001024504.2	mmu-miR-673-5p	Dcun1d2
NM_001024504.2	mmu-miR-6917-3p	Dcun1d2
NM_001024504.2	mmu-miR-7046-5p	Dcun1d2
NM_001024504.2	mmu-miR-770-3p	Dcun1d2
NM_001024504.2	mmu-miR-874-5p	Dcun1d2
NM_001024504.2	novel_304	Dcun1d2
NM_001024504.2	novel_492	Dcun1d2
NM_001024526.2	mmu-miR-1960	Larp4
NM_001024526.2	mmu-miR-7646-5p	Larp4
NM_001024539.1	mmu-miR-1249-5p	Shc2
NM_001024539.1	mmu-miR-351-5p	Shc2
NM_001024539.1	mmu-miR-6962-5p	Shc2
NM_001024539.1	mmu-miR-6988-3p	Shc2
NM_001024539.1	mmu-miR-7032-3p	Shc2
NM_001024539.1	novel_410	Shc2
NM_001024539.1	novel_422	Shc2
NM_001024602.3	mmu-miR-1231-5p	Cep170b
NM_001024602.3	mmu-miR-130b-5p	Cep170b
NM_001024602.3	mmu-miR-134-3p	Cep170b
NM_001024602.3	mmu-miR-214-3p	Cep170b
NM_001024602.3	mmu-miR-21a-3p	Cep170b
NM_001024602.3	mmu-miR-298-5p	Cep170b
NM_001024602.3	mmu-miR-326-3p	Cep170b
NM_001024602.3	mmu-miR-330-5p	Cep170b
NM_001024602.3	mmu-miR-331-3p	Cep170b
NM_001024602.3	mmu-miR-412-3p	Cep170b
NM_001024602.3	mmu-miR-466i-3p	Cep170b
NM_001024602.3	mmu-miR-5107-5p	Cep170b
NM_001024602.3	mmu-miR-6539	Cep170b
NM_001024602.3	mmu-miR-669c-3p	Cep170b
NM_001024602.3	mmu-miR-677-3p	Cep170b
NM_001024602.3	mmu-miR-6912-5p	Cep170b
NM_001024602.3	mmu-miR-6922-5p	Cep170b
NM_001024602.3	mmu-miR-6935-5p	Cep170b
NM_001024602.3	mmu-miR-7008-5p	Cep170b
NM_001024602.3	mmu-miR-7019-5p	Cep170b
NM_001024602.3	mmu-miR-7087-5p	Cep170b
NM_001024602.3	mmu-miR-760-3p	Cep170b
NM_001024602.3	mmu-miR-8114	Cep170b
NM_001024602.3	mmu-miR-92b-5p	Cep170b
NM_001024606.2	mmu-miR-7667-5p	Pdp2
NM_001024617.3	mmu-miR-27a-5p	Inpp4b
NM_001024617.3	mmu-miR-6418-3p	Inpp4b
NM_001024619.3	mmu-miR-1188-5p	Tsku
NM_001024619.3	mmu-miR-1231-5p	Tsku
NM_001024619.3	mmu-miR-1249-5p	Tsku
NM_001024619.3	mmu-miR-292b-3p	Tsku
NM_001024619.3	mmu-miR-3073a-5p	Tsku
NM_001024619.3	mmu-miR-3074-5p	Tsku
NM_001024619.3	mmu-miR-3113-5p	Tsku
NM_001024619.3	mmu-miR-328-3p	Tsku
NM_001024619.3	mmu-miR-330-5p	Tsku
NM_001024619.3	mmu-miR-3473b	Tsku
NM_001024619.3	mmu-miR-3473e	Tsku
NM_001024619.3	mmu-miR-6904-5p	Tsku
NM_001024619.3	mmu-miR-6914-5p	Tsku
NM_001024619.3	mmu-miR-6925-5p	Tsku
NM_001024619.3	mmu-miR-6945-5p	Tsku
NM_001024619.3	mmu-miR-7039-5p	Tsku
NM_001024619.3	mmu-miR-7085-3p	Tsku
NM_001024619.3	mmu-miR-760-3p	Tsku
NM_001024619.3	novel_422	Tsku
NM_001024619.3	novel_475	Tsku
NM_001024619.3	novel_507	Tsku
NM_001024626.2	mmu-miR-12184-5p	Zfp873
NM_001024626.2	mmu-miR-6945-5p	Zfp873
NM_001024626.2	mmu-miR-7649-3p	Zfp873
NM_001024626.2	novel_487	Zfp873
NM_001024699.2	mmu-miR-1187	Zbtb45
NM_001024699.2	mmu-miR-1188-5p	Zbtb45
NM_001024699.2	mmu-miR-128-1-5p	Zbtb45
NM_001024699.2	mmu-miR-185-3p	Zbtb45
NM_001024699.2	mmu-miR-188-3p	Zbtb45
NM_001024699.2	mmu-miR-1931	Zbtb45
NM_001024699.2	mmu-miR-1943-5p	Zbtb45
NM_001024699.2	mmu-miR-3076-5p	Zbtb45
NM_001024699.2	mmu-miR-3473h-5p	Zbtb45
NM_001024699.2	mmu-miR-34a-5p	Zbtb45
NM_001024699.2	mmu-miR-449a-5p	Zbtb45
NM_001024699.2	mmu-miR-466i-5p	Zbtb45
NM_001024699.2	mmu-miR-486a-3p	Zbtb45
NM_001024699.2	mmu-miR-486b-3p	Zbtb45
NM_001024699.2	mmu-miR-5107-5p	Zbtb45
NM_001024699.2	mmu-miR-5130	Zbtb45
NM_001024699.2	mmu-miR-5132-5p	Zbtb45
NM_001024699.2	mmu-miR-6912-5p	Zbtb45
NM_001024699.2	mmu-miR-6955-5p	Zbtb45
NM_001024699.2	mmu-miR-7002-5p	Zbtb45
NM_001024699.2	mmu-miR-7012-5p	Zbtb45
NM_001024699.2	mmu-miR-7019-3p	Zbtb45
NM_001024699.2	mmu-miR-7071-5p	Zbtb45
NM_001024699.2	mmu-miR-7115-5p	Zbtb45
NM_001024699.2	mmu-miR-7212-5p	Zbtb45
NM_001024699.2	mmu-miR-7687-5p	Zbtb45
NM_001024699.2	mmu-miR-8091	Zbtb45
NM_001024699.2	novel_465	Zbtb45
NM_001024699.2	novel_507	Zbtb45
NM_001024707.2	mmu-miR-1943-3p	Lrp3
NM_001024707.2	mmu-miR-204-3p	Lrp3
NM_001024707.2	mmu-miR-3072-5p	Lrp3
NM_001024707.2	mmu-miR-3083-5p	Lrp3
NM_001024707.2	mmu-miR-3154	Lrp3
NM_001024707.2	mmu-miR-5107-5p	Lrp3
NM_001024707.2	mmu-miR-5623-3p	Lrp3
NM_001024707.2	mmu-miR-671-5p	Lrp3
NM_001024707.2	mmu-miR-6898-5p	Lrp3
NM_001024707.2	mmu-miR-7004-5p	Lrp3
NM_001024707.2	mmu-miR-709	Lrp3
NM_001024707.2	mmu-miR-7231-5p	Lrp3
NM_001024707.2	mmu-miR-7652-3p	Lrp3
NM_001024707.2	mmu-miR-8108	Lrp3
NM_001024707.2	mmu-miR-874-3p	Lrp3
NM_001024707.2	novel_329	Lrp3
NM_001024707.2	novel_430	Lrp3
NM_001024707.2	novel_492	Lrp3
NM_001024719.2	mmu-miR-500-3p	Cyp2c67
NM_001024719.2	mmu-miR-767	Cyp2c67
NM_001024728.2	mmu-miR-149-5p	Rps23rg1
NM_001024728.2	mmu-miR-1941-5p	Rps23rg1
NM_001024728.2	mmu-miR-3154	Rps23rg1
NM_001024728.2	mmu-miR-328-5p	Rps23rg1
NM_001024728.2	mmu-miR-3473b	Rps23rg1
NM_001024728.2	mmu-miR-466i-5p	Rps23rg1
NM_001024728.2	mmu-miR-671-5p	Rps23rg1
NM_001024728.2	mmu-miR-6914-5p	Rps23rg1
NM_001024728.2	mmu-miR-6953-3p	Rps23rg1
NM_001024728.2	mmu-miR-7069-5p	Rps23rg1
NM_001024728.2	mmu-miR-7212-5p	Rps23rg1
NM_001024728.2	mmu-miR-7667-5p	Rps23rg1
NM_001024728.2	mmu-miR-767	Rps23rg1
NM_001024728.2	mmu-miR-93-3p	Rps23rg1
NM_001024728.2	novel_465	Rps23rg1
NM_001024728.2	novel_475	Rps23rg1
NM_001024728.2	novel_507	Rps23rg1
NM_001024917.1	mmu-miR-370-3p	N4bp2
NM_001024917.1	mmu-miR-880-3p	N4bp2
NM_001024918.1	mmu-miR-149-5p	Rfx4
NM_001024918.1	mmu-miR-7013-5p	Rfx4
NM_001024918.1	mmu-miR-7051-5p	Rfx4
NM_001024918.1	novel_261	Rfx4
NM_001024922.2	mmu-miR-1946a	Ddx49
NM_001024922.2	mmu-miR-1964-5p	Ddx49
NM_001024922.2	mmu-miR-298-5p	Ddx49
NM_001024922.2	mmu-miR-3064-5p	Ddx49
NM_001024922.2	mmu-miR-3072-5p	Ddx49
NM_001024922.2	mmu-miR-346-5p	Ddx49
NM_001024922.2	mmu-miR-486a-5p	Ddx49
NM_001024922.2	mmu-miR-5126	Ddx49
NM_001024922.2	mmu-miR-5134-5p	Ddx49
NM_001024922.2	mmu-miR-6907-5p	Ddx49
NM_001024922.2	mmu-miR-6929-5p	Ddx49
NM_001024922.2	mmu-miR-693-3p	Ddx49
NM_001024922.2	mmu-miR-6945-3p	Ddx49
NM_001024922.2	mmu-miR-7008-3p	Ddx49
NM_001024922.2	mmu-miR-7019-5p	Ddx49
NM_001024922.2	mmu-miR-7022-5p	Ddx49
NM_001024922.2	mmu-miR-7033-5p	Ddx49
NM_001024922.2	mmu-miR-7052-3p	Ddx49
NM_001024922.2	mmu-miR-770-3p	Ddx49
NM_001024922.2	mmu-miR-874-3p	Ddx49
NM_001024922.2	novel_363	Ddx49
NM_001024922.2	novel_541	Ddx49
NM_001024926.3	mmu-miR-1231-5p	Cyb5d2
NM_001024926.3	mmu-miR-1954	Cyb5d2
NM_001024926.3	mmu-miR-6950-5p	Cyb5d2
NM_001024926.3	mmu-miR-7015-5p	Cyb5d2
NM_001024926.3	mmu-miR-706	Cyb5d2
NM_001024926.3	mmu-miR-709	Cyb5d2
NM_001024926.3	novel_507	Cyb5d2
NM_001024927.2	mmu-miR-24-3p	Pitpnm3
NM_001024927.2	mmu-miR-290a-5p	Pitpnm3
NM_001024927.2	mmu-miR-3113-5p	Pitpnm3
NM_001024927.2	mmu-miR-326-3p	Pitpnm3
NM_001024927.2	mmu-miR-328-5p	Pitpnm3
NM_001024927.2	mmu-miR-3473d	Pitpnm3
NM_001024927.2	mmu-miR-365-2-5p	Pitpnm3
NM_001024927.2	mmu-miR-497b	Pitpnm3
NM_001024927.2	mmu-miR-5119	Pitpnm3
NM_001024927.2	mmu-miR-6418-3p	Pitpnm3
NM_001024927.2	mmu-miR-6904-5p	Pitpnm3
NM_001024927.2	mmu-miR-6912-5p	Pitpnm3
NM_001024927.2	mmu-miR-6914-5p	Pitpnm3
NM_001024927.2	mmu-miR-6945-5p	Pitpnm3
NM_001024927.2	mmu-miR-6954-3p	Pitpnm3
NM_001024927.2	mmu-miR-6971-3p	Pitpnm3
NM_001024927.2	mmu-miR-6987-5p	Pitpnm3
NM_001024927.2	mmu-miR-7069-5p	Pitpnm3
NM_001024927.2	mmu-miR-7212-5p	Pitpnm3
NM_001024927.2	mmu-miR-7687-5p	Pitpnm3
NM_001024927.2	mmu-miR-883a-3p	Pitpnm3
NM_001024927.2	novel_329	Pitpnm3
NM_001024928.2	mmu-miR-6987-5p	Zfp667
NM_001024928.2	mmu-miR-7669-3p	Zfp667
NM_001024928.2	mmu-miR-7684-3p	Zfp667
NM_001024945.1	mmu-miR-1249-5p	Qsox1
NM_001024945.1	mmu-miR-127-5p	Qsox1
NM_001024945.1	mmu-miR-139-5p	Qsox1
NM_001024945.1	mmu-miR-18a-3p	Qsox1
NM_001024945.1	mmu-miR-194-1-3p	Qsox1
NM_001024945.1	mmu-miR-194-2-3p	Qsox1
NM_001024945.1	mmu-miR-3092-3p	Qsox1
NM_001024945.1	mmu-miR-3103-5p	Qsox1
NM_001024945.1	mmu-miR-346-5p	Qsox1
NM_001024945.1	mmu-miR-3544-3p	Qsox1
NM_001024945.1	mmu-miR-6540-5p	Qsox1
NM_001024945.1	mmu-miR-677-3p	Qsox1
NM_001024945.1	mmu-miR-6975-3p	Qsox1
NM_001024945.1	mmu-miR-6989-3p	Qsox1
NM_001024945.1	mmu-miR-6990-5p	Qsox1
NM_001024945.1	mmu-miR-7032-5p	Qsox1
NM_001024945.1	mmu-miR-7033-5p	Qsox1
NM_001024945.1	mmu-miR-7052-3p	Qsox1
NM_001024945.1	mmu-miR-7085-3p	Qsox1
NM_001024945.1	mmu-miR-7655-5p	Qsox1
NM_001024945.1	mmu-miR-770-3p	Qsox1
NM_001024945.1	mmu-miR-871-3p	Qsox1
NM_001024950.2	mmu-miR-3473a	Zfp563
NM_001024950.2	mmu-miR-3473b	Zfp563
NM_001024950.2	mmu-miR-3473e	Zfp563
NM_001024950.2	mmu-miR-3473h-5p	Zfp563
NM_001024950.2	mmu-miR-6918-5p	Zfp563
NM_001024952.2	mmu-miR-3073a-5p	Rc3h1
NM_001024952.2	mmu-miR-3154	Rc3h1
NM_001024954.2	mmu-miR-1198-5p	Pbx4
NM_001024954.2	mmu-miR-12194-3p	Pbx4
NM_001024954.2	mmu-miR-185-3p	Pbx4
NM_001024954.2	mmu-miR-1946a	Pbx4
NM_001024954.2	mmu-miR-1968-5p	Pbx4
NM_001024954.2	mmu-miR-296-3p	Pbx4
NM_001024954.2	mmu-miR-3113-5p	Pbx4
NM_001024954.2	mmu-miR-3473b	Pbx4
NM_001024954.2	mmu-miR-3473e	Pbx4
NM_001024954.2	mmu-miR-3473h-5p	Pbx4
NM_001024954.2	mmu-miR-3474	Pbx4
NM_001024954.2	mmu-miR-493-5p	Pbx4
NM_001024954.2	mmu-miR-673-5p	Pbx4
NM_001024954.2	mmu-miR-6898-5p	Pbx4
NM_001024954.2	mmu-miR-6912-5p	Pbx4
NM_001024954.2	mmu-miR-6945-5p	Pbx4
NM_001024954.2	mmu-miR-6987-5p	Pbx4
NM_001024954.2	mmu-miR-7032-5p	Pbx4
NM_001024954.2	mmu-miR-704	Pbx4
NM_001024954.2	mmu-miR-7085-5p	Pbx4
NM_001024954.2	mmu-miR-7227-3p	Pbx4
NM_001024954.2	mmu-miR-7652-5p	Pbx4
NM_001024954.2	novel_329	Pbx4
NM_001024954.2	novel_465	Pbx4
NM_001024955.2	mmu-miR-107-3p	Pik3r1
NM_001024955.2	mmu-miR-1231-5p	Pik3r1
NM_001024955.2	mmu-miR-150-5p	Pik3r1
NM_001024955.2	mmu-miR-330-3p	Pik3r1
NM_001024955.2	mmu-miR-466f-3p	Pik3r1
NM_001024955.2	mmu-miR-466i-3p	Pik3r1
NM_001024955.2	mmu-miR-466o-3p	Pik3r1
NM_001024955.2	mmu-miR-467a-3p	Pik3r1
NM_001024955.2	mmu-miR-532-3p	Pik3r1
NM_001024955.2	mmu-miR-669b-3p	Pik3r1
NM_001024955.2	mmu-miR-669c-3p	Pik3r1
NM_001024955.2	mmu-miR-669f-3p	Pik3r1
NM_001024955.2	mmu-miR-6917-3p	Pik3r1
NM_001024955.2	mmu-miR-6946-3p	Pik3r1
NM_001024955.2	mmu-miR-7008-3p	Pik3r1
NM_001024955.2	novel_185	Pik3r1
NM_001024955.2	novel_363	Pik3r1
NM_001024955.2	novel_540	Pik3r1
NM_001025074.2	mmu-miR-320-5p	Ntrk2
NM_001025074.2	mmu-miR-7020-3p	Ntrk2
NM_001025074.2	mmu-miR-7036a-3p	Ntrk2
NM_001025192.3	mmu-miR-6540-5p	Cxadr
NM_001025261.2	mmu-miR-3102-3p.2-3p	Tpd52
NM_001025261.2	mmu-miR-6715-5p	Tpd52
NM_001025261.2	novel_475	Tpd52
NM_001025261.2	novel_541	Tpd52
NM_001025262.2	mmu-miR-3102-3p.2-3p	Tpd52
NM_001025262.2	mmu-miR-6715-5p	Tpd52
NM_001025262.2	novel_475	Tpd52
NM_001025262.2	novel_541	Tpd52
NM_001025263.2	mmu-miR-3102-3p.2-3p	Tpd52
NM_001025263.2	mmu-miR-6715-5p	Tpd52
NM_001025263.2	novel_475	Tpd52
NM_001025263.2	novel_541	Tpd52
NM_001025264.2	mmu-miR-3102-3p.2-3p	Tpd52
NM_001025264.2	mmu-miR-6715-5p	Tpd52
NM_001025264.2	novel_475	Tpd52
NM_001025264.2	novel_541	Tpd52
NM_001025286.2	mmu-miR-1249-5p	Nkain2
NM_001025286.2	mmu-miR-1934-5p	Nkain2
NM_001025307.2	mmu-miR-7669-3p	Stx3
[truncated: 314,595+ more rows]
